# Supplementary material for: Quantitative Tagless Copurification: A Method to Validate and Identify Protein-Protein Interactions
Source: Mol Cell Proteomics. 2016 Apr 20;15(6):2186–202. doi: 10.1074/mcp.M115.057117 (PMC5083090; doi:10.1074/mcp.M115.057117)
Supplement: Supplemental Data [file 10.1074_M115.057117_mcp.M115.057117-2.xlsx]

## Sheet: Legend
Dataset S1 Experimental data set of MS identified peptides.
Data are for peptides with a confidence >95%
Multiplex ID - unique Multiplex ID. The same ID is given in Dataset S2, which gives protein level iTRAQ quantitation.
Gene ID - protein to which the MS identified peptide was matched.
peptide sequence - sequence of the peptide detected
confidence - confidence value for the peptide match is the number of matches with equal or better scores that are expected to occur by chance alone.
m/z - Experimental m/z, i.e., mass-over-charge ratio.
modifications - Peptide modifications assigned to the matched peptide.
cleavages -tryptic cleavage sites missed
used for iTRAQ - 1 indicates the peptide was used by ProteinPilot as part of quantitating the proteins relative abundance
alternative MS spectra - indicates the slide number in Dataset S9 containng MS spectra for the small minority of cases where spectra are not deposited at Skyline

## Sheet: Dataset S1 MS Peptides
multiplex ID	Gene ID	sequence	confidence	m/z	modifications	cleavages	used in iTRAQ quantification	Alternative MS spectra
10	DVU0585	LAVHFHGVTVR	0.99	1539.88	iTRAQ8plex@0;		1
10	DVU0585	NSGAESVPLVNLLAR	0.99	1844.1	iTRAQ8plex@0;		1
10	DVU0585	QAGALVAESFAEFEDLYR	0.99	2320.05	iTRAQ8plex@0;		1
10	DVU0585	SAFISQSGAFLVTR	0.99	1788.04	iTRAQ8plex@0;		1
11	DVU0508	VTLETFLSR	0.99	1369.76	iTRAQ8plex@0;		1
11	DVU0585	IGIIGVSDKR	0.99	1666.02	iTRAQ8plex@9;iTRAQ8plex@0;	missed K-R@9	1
11	DVU0585	LAVHFHGVTVR	0.99	1539.88	iTRAQ8plex@0;		1
11	DVU0585	QAGALVAESFAEFEDLYR	0.99	2320.17	iTRAQ8plex@0;		1
11	DVU0585	SAFISQSGAFLVTR	0.99	1787.96	iTRAQ8plex@0;		1
11	DVU1030	IVIGYAAEEILALAEK	0.99	2311.31	iTRAQ8plex@16;iTRAQ8plex@0;		1
11	DVU1203	AAEMEKVGGWIVDAIANTTNETR	0.99	3084.6	iTRAQ8plex@6;iTRAQ8plex@0;	missed K-V@6	1
11	DVU1203	AGITVNK	0.99	1310.85	iTRAQ8plex@7;iTRAQ8plex@0;		1
11	DVU1203	AIADEVGAK	0.99	1481.91	iTRAQ8plex@9;iTRAQ8plex@0;		1
11	DVU1203	AIILEIER	0.99	1260.74	iTRAQ8plex@0;		1
11	DVU1203	AVAFGEALRPAFK	0.99	1985.14	iTRAQ8plex@13;iTRAQ8plex@0;		1
11	DVU1203	DAEIALDK	0.99	1482.9	iTRAQ8plex@8;iTRAQ8plex@0;		0
11	DVU1203	EHKPSLIVAGASAYPR	0.99	2303.29	iTRAQ8plex@3;iTRAQ8plex@0;		0
11	DVU1203	IDYEQVAALAR	0.99	1248.64			0
11	DVU1203	LELIASENFVSAAVR	0.99	1923.14	iTRAQ8plex@0;		1
11	DVU1203	LFNVVFYGVEK	0.99	1922.13	iTRAQ8plex@11;iTRAQ8plex@0;		0
11	DVU1203	LGTPALTTR	0.99	1233.76	iTRAQ8plex@0;		1
11	DVU1203	NTVPFETR	0.99	1267.73	iTRAQ8plex@0;		1
11	DVU1203	QAQGSVLTHK	0.99	1677.01	iTRAQ8plex@10;iTRAQ8plex@0;		1
11	DVU1203	QFPLFAW	0.99	1212.68	iTRAQ8plex@0;		1
11	DVU1203	QTGKLELIASENFVSAAVR	0.99	2640.52	iTRAQ8plex@4;iTRAQ8plex@0;	missed K-L@4	0
11	DVU1203	SPFVTSGVR	0.99	1253.73	iTRAQ8plex@0;		1
11	DVU1203	VGGWIVDAIANTTNETR	0.99	2121.18	iTRAQ8plex@0;		1
11	DVU1203	YAEGYPGK	0.99	1492.86	iTRAQ8plex@8;iTRAQ8plex@0;		1
11	DVU1203	YAEGYPGKR	0.99	1648.95	iTRAQ8plex@8;iTRAQ8plex@0;	missed K-R@8	1
11	DVU1203	YYGGCEFVDIAENIAIER	0.99	2423.26	Carbamidomethyl@5;iTRAQ8plex@0;		1
11	DVU1320	ATVAGLASLR	0.99	1262.77	iTRAQ8plex@0;		1
11	DVU1529	DSPLYADTEAIAR	0.99	1725.85	iTRAQ8plex@0;		1
12	DVU1203	AAEMEKVGGWIVDAIANTTNETR	0.99	2884.32	Formyl@0;iTRAQ8plex@6;	missed K-V@6	0
12	DVU1203	AGITVNK	0.99	1310.82	iTRAQ8plex@7;iTRAQ8plex@0;		1
12	DVU1203	AIADEVGAK	0.99	1481.86	iTRAQ8plex@9;iTRAQ8plex@0;		1
12	DVU1203	AIILEIER	0.99	1260.82	iTRAQ8plex@0;		1
12	DVU1203	AVAFGEALRPAFK	0.99	1985.21	iTRAQ8plex@13;iTRAQ8plex@0;		1
12	DVU1203	DAEIALDK	0.99	1482.84	iTRAQ8plex@8;iTRAQ8plex@0;		1
12	DVU1203	DVTGKDAEIALDK	0.99	2287.25	iTRAQ8plex@5;iTRAQ8plex@13;iTRAQ8plex@0;		1
12	DVU1203	EHKPSLIVAGASAYPR	0.99	2000.07	iTRAQ8plex@3;		0
12	DVU1203	ETGRIDYEQVAALAR	0.99	1996.04	iTRAQ8plex@0;	missed R-I@4	1
12	DVU1203	GGMILSTEDNGK	0.99	1829.93	iTRAQ8plex@12;iTRAQ8plex@0;		1
12	DVU1203	IDYEQVAALAR	0.99	1248.65			0
12	DVU1203	LAEISREVER	0.99	1505.84	iTRAQ8plex@0;	missed R-E@6	1
12	DVU1203	LELIASENFVSAAVR	0.99	1644.84	Delta:H(2)C(2)@0;		0
12	DVU1203	LFNVVFYGVEK	0.99	1618.96	iTRAQ8plex@11;		0
12	DVU1203	LFNVVFYGVEKE	0.99	1718.88	iTRAQ8plex@11;iTRAQ8plex@0;	cleaved E-T@C-term	0
12	DVU1203	LFNVVFYGVEKETGR	0.99	2062.17	iTRAQ8plex@11;		0
12	DVU1203	LFNVVFYGVEKETGRIDYEQVAALAR	0.99	3291.63	iTRAQ8plex@11;	missed R-I@15	0
12	DVU1203	LGTPALTTR	0.99	1233.74	iTRAQ8plex@0;		1
12	DVU1203	MDELLLQDPEVGK	0.99	1818.98	Formyl@0;iTRAQ8plex@13;	cleaved H-M@N-term	0
12	DVU1203	QAQGSVLTHK	0.99	1676.98	iTRAQ8plex@10;iTRAQ8plex@0;		1
12	DVU1203	QFPLFAW	0.99	1211.67	iTRAQ8plex@0;		0
12	DVU1203	QTGKLELIASENFVSAAVR	0.99	2320.28	Gln->pyro-Glu@0;iTRAQ8plex@4;	missed K-L@4	1
12	DVU1203	RYYGGCEFVDIAENIAIER	0.99	2551.12	Carbamidomethyl@6;iTRAQ8plex@0;	missed R-Y@1	0
12	DVU1203	SPFVTSGVR	0.99	1253.71	iTRAQ8plex@0;		1
12	DVU1203	TLNSQIFPGIQGGPLMHVIAAK	0.99	2852.67	Dethiomethyl@16;iTRAQ8plex@22;iTRAQ8plex@0;		0
12	DVU1203	VGGWIVDAIANTTNETR	0.99	1842.87	Delta:H(2)C(2)@0;		0
12	DVU1203	YAEGYPGK	0.99	1796.98	iTRAQ8plex@5;iTRAQ8plex@8;iTRAQ8plex@0;		0
12	DVU1203	YAEGYPGKR	0.9857	1648.9	iTRAQ8plex@8;iTRAQ8plex@0;	missed K-R@8	1
12	DVU1203	YYGGCEFVDIAENIAIER	0.99	2144.9	Delta:H(2)C(2)@0;Carbamidomethyl@5;		0
12	DVU1345	CYIPTLK	0.99	1502.88	Carbamidomethyl@1;iTRAQ8plex@7;iTRAQ8plex@0;		1
12	DVU1345	DAAIEAYADLR	0.99	1511.79	iTRAQ8plex@0;		1
12	DVU1345	EAPSDAEVVSHK	0.99	1876.97	iTRAQ8plex@12;iTRAQ8plex@0;		1
12	DVU1345	FKDADLIGSPYQLVLGGK	0.99	2833.61	iTRAQ8plex@2;iTRAQ8plex@18;iTRAQ8plex@0;		1
12	DVU1345	FRDEIRPR	0.99	1392.8	iTRAQ8plex@0;	missed R-D@2	1
12	DVU1345	GIEVGHVFK	0.99	1593.94	iTRAQ8plex@9;iTRAQ8plex@0;		1
12	DVU1345	KLTSGIYTFMPMGLR	0.99	2323.28	iTRAQ8plex@1;iTRAQ8plex@0;	missed K-L@1	1
12	DVU1345	QLPINLYQIQTKFR	0.99	2067.27	iTRAQ8plex@12;iTRAQ8plex@0;	missed K-F@12	0
12	DVU1345	SGEKTELPVEGFAEAFR	0.99	2475.37	iTRAQ8plex@4;iTRAQ8plex@0;	missed K-T@4	1
12	DVU1345	TELPVEGFAEAFR	0.99	1769.98	iTRAQ8plex@0;		1
12	DVU1345	TLLFVADGEPVAALVR	0.99	1975.12	iTRAQ8plex@0;		1
12	DVU1345	VFADTELKGDAGWIVGANK	0.99	2903.66	iTRAQ8plex@8;iTRAQ8plex@19;iTRAQ8plex@0;	missed K-G@8	1
12	DVU1529	AELVDGFDTLSDVDK	0.9746	2276.06	iTRAQ8plex@15;iTRAQ8plex@0;	cleaved M-A@N-term	0
12	DVU1529	CDFRYFFVR	0.99	1613.86	Carbamidomethyl@1;iTRAQ8plex@0;	missed R-Y@4	1
12	DVU1529	CVSIFGSAR	0.99	1300.69	Carbamidomethyl@1;iTRAQ8plex@0;		1
12	DVU1529	DSPLYADTEAIAR	0.99	1707.87	Dehydrated@8;iTRAQ8plex@0;		0
12	DVU1529	EEELDLVTVLDTPEQVVSYIR	0.99	2429.15	Glu->pyro-Glu@0;		0
12	DVU1529	EFWNGLLDWIRDR	0.9518	1701.82	Glu->pyro-Glu@0;	cleaved S-E@N-term; missed R-D@11	0
12	DVU1529	GAFEAGGESVGLHIHLPFEQDSNQYIK	0.99	3351.56	Formyl@0;iTRAQ8plex@27;		0
12	DVU1529	IKPFPIILYK	0.99	2144.4	iTRAQ8plex@2;iTRAQ8plex@10;iTRAQ8plex@0;		1
12	DVU1529	IMAELVDGFDTLSDVDK	0.9725	2198.01	Delta:H(2)C(2)@0;iTRAQ8plex@17;		0
12	DVU1529	IMAELVDGFDTLSDVDKCVSIFGSAR	0.99	3442.58	iTRAQ8plex@17;Carbamidomethyl@18;iTRAQ8plex@0;	missed K-C@17	0
12	DVU1529	KLMFIK	0.99	1692.11	iTRAQ8plex@1;iTRAQ8plex@6;iTRAQ8plex@0;	missed K-L@1	1
12	DVU1529	LLVQAGYGVITGGGPGLMEAGNK	0.99	2484.28	Dethiomethyl@18;Delta:H(2)C(2)@0;iTRAQ8plex@23;		0
12	DVU1529	MVTGGYIREEELDLVTVLDTPEQVVSYIR	0.99	3324.53		missed R-E@8	0
12	DVU1529	PGGMGTIDELSEAFVLAQTR	0.9649	2092.03		cleaved M-P@N-term	0
12	DVU1529	QYVIDTLSIK	0.99	1466.89	Gln->pyro-Glu@0;iTRAQ8plex@10;		1
12	DVU1529	SEFWNGLLDWIR	0.99	1837.91	iTRAQ8plex@0;		0
12	DVU1529	SEFWNGLLDWIRDR	0.99	2111.03	iTRAQ8plex@0;	missed R-D@12	1
12	DVU1529	SSKQYVIDTLSIKESWR	0.99	2346.36	Carbamyl@0;iTRAQ8plex@3;iTRAQ8plex@13;	cleaved A-S@N-term; missed K-Q@3	0
12	DVU1529	YALAYVVMPGGMGTIDELSEAFVLAQTR	0.99	3306.65	iTRAQ8plex@0;		1
12	DVU1570	IADTFGDVLPIGVIYR	0.99	2053.1	iTRAQ8plex@0;		1
12	DVU2055	DFVDGVSGQFR	0.99	1530.77	iTRAQ8plex@0;		1
12	DVU2055	DLWPHLGVEYDQFIR	0.99	2192.12	iTRAQ8plex@0;		1
12	DVU2055	FSNALESLWELVR	0.9868	1867.97	iTRAQ8plex@0;		1
12	DVU2055	QIVAGLAAYFSPEQLQGR	0.99	2252.2	iTRAQ8plex@0;		1
12	DVU2055	QVAVVANLAPR	0.99	1441.87	iTRAQ8plex@0;		1
12	DVU2530	AYPDLAAAFER	0.9588	1527.84	iTRAQ8plex@0;		1
12	DVU2530	GWFADDTPAR	0.99	1439.71	iTRAQ8plex@0;		1
12	DVU2892	AYVLFR	0.9784	1072.67	iTRAQ8plex@0;		1
12	DVU2892	FSWLEEFIDLAEVSGSSPVYTLLK	0.99	3338.82	iTRAQ8plex@24;iTRAQ8plex@0;		1
12	DVU2892	FVEALENWTEELDYASMK	0.99	2783.34	iTRAQ8plex@18;iTRAQ8plex@0;		1
12	DVU2892	FVEALENWTEELDYASMKR	0.99	2939.4	iTRAQ8plex@18;iTRAQ8plex@0;	missed K-R@18	1
12	DVU2892	HPQISWFR	0.99	1070.57			0
12	DVU2892	KAYVLFR	0.99	1504.94	iTRAQ8plex@1;iTRAQ8plex@0;	missed K-A@1	1
12	DVU2892	LLEDVK	0.9701	1324.82	iTRAQ8plex@6;iTRAQ8plex@0;		1
12	DVU2892	LLEDVKTRLEAR	0.99	1747	iTRAQ8plex@6;	missed K-T@6; missed R-L@8	0
12	DVU2892	LTGELEEGRPSFLLEVEVPVMTVCPCSK	0.9844	3784.75	Carbamidomethyl@24;Carbamidomethyl@26;iTRAQ8plex@28;iTRAQ8plex@0;		1
12	DVU2892	NLQLPLVVSDR	0.99	1557.95	iTRAQ8plex@0;		1
12	DVU2892	QHTVATVDIGVDLPAHFK	0.99	2556.45	iTRAQ8plex@18;iTRAQ8plex@0;		1
12	DVU2892	VEVESFESIHCHNAFASIER	0.99	2665.3	Carbamidomethyl@11;iTRAQ8plex@0;		1
13	DVU0161	FIGIDSLHYITIEGLLR	0.9625	1960.09			0
13	DVU0161	GDIAIGHIR	0.99	1255.78	iTRAQ8plex@0;		1
13	DVU0161	GMGLVPEVFNER	0.99	1651.83	iTRAQ8plex@0;		1
13	DVU0794	ALVFGVANNK	0.99	1640.96	iTRAQ8plex@10;iTRAQ8plex@0;		1
13	DVU0794	INGISAGPIK	0.99	1577.97	iTRAQ8plex@10;iTRAQ8plex@0;		1
13	DVU0794	LAFSYVGEAIQK	0.99	1934.08	iTRAQ8plex@12;iTRAQ8plex@0;		1
13	DVU0794	NILNHIEEHAPLRR	0.99	2016.14	iTRAQ8plex@0;	missed R-R@13	1
13	DVU0794	SIAYGISSAFR	0.99	1475.78	iTRAQ8plex@0;		1
13	DVU0794	TLAASGISGFK	0.99	1659.96	iTRAQ8plex@11;iTRAQ8plex@0;		1
13	DVU0794	YLAVDLGEK	0.99	1615.91	iTRAQ8plex@9;iTRAQ8plex@0;		1
13	DVU0811	DVLLLDVTPLSLGIETLGGVFTR	0.99	2732.57	iTRAQ8plex@0;		1
13	DVU0811	FELTGIPPAMR	0.99	1535.83	iTRAQ8plex@0;		1
13	DVU0811	IAVFDLGGGTFDISILEVGDNVVEVR	0.99	3038.55	iTRAQ8plex@0;		1
13	DVU0811	IINEPTAASLAYGFDR	0.99	2042.05	iTRAQ8plex@0;		1
13	DVU1203	AAEMEKVGGWIVDAIANTTNETR	0.99	3084.61	iTRAQ8plex@6;iTRAQ8plex@0;	missed K-V@6	1
13	DVU1203	AGITVNK	0.99	1310.85	iTRAQ8plex@7;iTRAQ8plex@0;		1
13	DVU1203	AIADEVGAK	0.99	1481.92	iTRAQ8plex@9;iTRAQ8plex@0;		1
13	DVU1203	AIILEIER	0.99	1259.82	iTRAQ8plex@0;		0
13	DVU1203	AVAFGEALRPAFK	0.99	1985.13	iTRAQ8plex@13;iTRAQ8plex@0;		1
13	DVU1203	DAEIALDK	0.99	1482.89	iTRAQ8plex@8;iTRAQ8plex@0;		1
13	DVU1203	EHKPSLIVAGASAYPR	0.99	2304.32	iTRAQ8plex@3;iTRAQ8plex@0;		1
13	DVU1203	ETGRIDYEQVAALAR	0.99	1996.05	iTRAQ8plex@0;	missed R-I@4	1
13	DVU1203	GGMILSTEDNGK	0.99	1782.03	Dethiomethyl@3;iTRAQ8plex@12;iTRAQ8plex@0;		0
13	DVU1203	IDYEQVAALAR	0.99	1248.65			0
13	DVU1203	LAEISR	0.99	992.626	iTRAQ8plex@0;		1
13	DVU1203	LELIASENFVSAAVR	0.99	1923.12	iTRAQ8plex@0;		1
13	DVU1203	LFNVVFYGVEK	0.99	1618.9	iTRAQ8plex@11;		0
13	DVU1203	LFNVVFYGVEKETGR	0.99	2062.09	iTRAQ8plex@11;		0
13	DVU1203	LGTPALTTR	0.99	1233.76	iTRAQ8plex@0;		1
13	DVU1203	MDELLLQDPEVGK	0.99	2111.1	Oxidation@1;iTRAQ8plex@13;iTRAQ8plex@0;	cleaved H-M@N-term	0
13	DVU1203	NTVPFETR	0.99	1267.74	iTRAQ8plex@0;		1
13	DVU1203	QAQGSVLTHK	0.99	1660.01	Deamidated@3;Dehydrated@5;iTRAQ8plex@10;iTRAQ8plex@0;		0
13	DVU1203	QAQGSVLTHKYAE	0.99	1738.95	iTRAQ8plex@10;iTRAQ8plex@0;	cleaved E-G@C-term; missed K-Y@10	0
13	DVU1203	QFPLFAW	0.99	1212.67	iTRAQ8plex@0;		1
13	DVU1203	QTGKLELIASENFVSAAVR	0.99	2320.3	Gln->pyro-Glu@0;iTRAQ8plex@4;	missed K-L@4	1
13	DVU1203	SPFVTSGVR	0.99	1253.73	iTRAQ8plex@0;		1
13	DVU1203	TLNSQIFPGIQGGPLMHVIAAK	0.99	2900.72	iTRAQ8plex@22;iTRAQ8plex@0;		1
13	DVU1203	VGGWIVDAIANTTNETR	0.99	1842.91	Delta:H(2)C(2)@0;		0
13	DVU1203	YAEGYPGK	0.99	1488.86	iTRAQ8plex@8;iTRAQ8plex@0;		0
13	DVU1203	YAEGYPGKR	0.99	1648.97	iTRAQ8plex@8;iTRAQ8plex@0;	missed K-R@8	1
13	DVU1203	YYGGCEFVDIAENIAIER	0.99	2423.23	Carbamidomethyl@5;iTRAQ8plex@0;		1
13	DVU1345	FRDEIRPR	0.99	1392.84	iTRAQ8plex@0;	missed R-D@2	1
13	DVU1345	QLPINLYQIQTK	0.99	2067.18	iTRAQ8plex@12;iTRAQ8plex@0;		1
13	DVU1345	SGEKTELPVEGFAEAFR	0.99	2475.29	iTRAQ8plex@4;iTRAQ8plex@0;	missed K-T@4	1
13	DVU1345	TELPVEGFAEAFR	0.99	1769.93	iTRAQ8plex@0;		1
13	DVU1345	TLLFVADGEPVAALVR	0.99	1975.19	iTRAQ8plex@0;		1
13	DVU1529	CVSIFGSAR	0.99	1300.71	Carbamidomethyl@1;iTRAQ8plex@0;		1
13	DVU1529	DSPLYADTEAIAR	0.99	1716.94	iTRAQ8plex@0;		0
13	DVU1529	EEELDLVTVLDTPEQVVSYIR	0.99	2429.2	Glu->pyro-Glu@0;		0
13	DVU1529	GAFEAGGESVGLHIHLPFEQDSNQYIK	0.99	3549.88	iTRAQ8plex@27;iTRAQ8plex@0;		0
13	DVU1529	GTIDELSEAFVLAQTR	0.99	2054.11	iTRAQ8plex@0;	cleaved M-G@N-term	0
13	DVU1529	IKPFPIILYK	0.99	2142.4	iTRAQ8plex@2;iTRAQ8plex@10;iTRAQ8plex@0;		0
13	DVU1529	IMAELVDGFDTLSDVDK	0.99	2475.38	iTRAQ8plex@17;iTRAQ8plex@0;		0
13	DVU1529	IMAELVDGFDTLSDVDKCVSIFGSAR	0.99	3444.67	Phospho@20;iTRAQ8plex@17;Carbamidomethyl@18;iTRAQ8plex@0;	missed K-C@17	0
13	DVU1529	LLVQAGYGVITGGGPGLMEAGNK	0.99	2484.39	Dethiomethyl@18;Delta:H(2)C(2)@0;iTRAQ8plex@23;		0
13	DVU1529	MVTGGYIR	0.99	1200.69	iTRAQ8plex@0;		1
13	DVU1529	MVTGGYIREEELDLVTVLDTPEQVVSYIR	0.99	3324.64		missed R-E@8	0
13	DVU1529	QYVIDTLSIK	0.99	1466.8	Gln->pyro-Glu@0;iTRAQ8plex@10;		1
13	DVU1529	QYVIDTLSIKESWR	0.99	2025.09	Gln->pyro-Glu@0;iTRAQ8plex@10;		1
13	DVU1529	SEFWNGLLDWIR	0.99	1839.93	iTRAQ8plex@0;		1
13	DVU1529	SEFWNGLLDWIRDR	0.99	2111.06	iTRAQ8plex@0;	missed R-D@12	1
13	DVU1529	SSKQYVIDTLSIK	0.99	1802.02	Carbamidomethyl@0;iTRAQ8plex@3;iTRAQ8plex@13;	cleaved A-S@N-term; missed K-Q@3	0
13	DVU1529	TPEQVVSYIR	0.99	1191.66		cleaved D-T@N-term	0
13	DVU1529	YFFVR	0.99	1035.57	iTRAQ8plex@0;		1
13	DVU1655	DTVINALHK	0.99	1618.99	iTRAQ8plex@9;iTRAQ8plex@0;		1
13	DVU1655	DVAIEFHSLSK	0.99	1857.03	iTRAQ8plex@11;iTRAQ8plex@0;		0
13	DVU1655	IKENMDSGIFQAVQEASIVALR	0.99	3027.7	iTRAQ8plex@2;iTRAQ8plex@0;		1
13	DVU1655	ISLTVDNAR	0.99	1292.77	iTRAQ8plex@0;		1
13	DVU1655	LATLPPYLFAGIDK	0.99	2127.28	iTRAQ8plex@14;iTRAQ8plex@0;		1
13	DVU1655	VLQETGVVVTPGNGFGTPGEGFFR	0.99	2465.26			0
13	DVU1655	VPQATFYVWAR	0.99	1337.66			0
13	DVU1655	VPQGHTSADFVTR	0.99	2023.18	iTRAQ8plex@7;iTRAQ8plex@0;		0
13	DVU1784	ADLHGTGVR	0.99	1533.91	iTRAQ8plex@6;iTRAQ8plex@0;		0
13	DVU1784	AFVMQFSR	0.99	1289.66	iTRAQ8plex@0;		1
13	DVU1784	CLPLVFDVR	0.99	1422.79	Carbamidomethyl@1;iTRAQ8plex@0;		1
13	DVU1784	VTNIEPGLAESEFSVIR	0.99	2165.15	iTRAQ8plex@0;		1
13	DVU2055	DLWPHLGVEYDQFIR	0.99	2192.18	iTRAQ8plex@0;		1
13	DVU2143	APLILQVSAGAR	0.99	1497.77	iTRAQ8plex@0;		0
13	DVU2143	AYLKPAR	0.99	1426.94	iTRAQ8plex@4;iTRAQ8plex@0;		1
13	DVU2143	GVPEDLLR	0.99	1202.71	iTRAQ8plex@0;		1
13	DVU2143	INIDTDIR	0.99	1263.74	iTRAQ8plex@0;		1
13	DVU2143	LAMTATIR	0.99	1180.71	iTRAQ8plex@0;		1
13	DVU2143	LETITK	0.99	1312.85	iTRAQ8plex@6;iTRAQ8plex@0;		1
13	DVU2143	VVEYAHDK	0.99	1568.94	iTRAQ8plex@8;iTRAQ8plex@0;		1
13	DVU2892	AYVLFR	0.99	1072.61	iTRAQ8plex@0;		1
13	DVU2892	FVEALENWTEELDYASMKR	0.99	2939.43	iTRAQ8plex@18;iTRAQ8plex@0;	missed K-R@18	1
13	DVU2892	HPQISWFR	0.99	1374.73	iTRAQ8plex@0;		1
13	DVU2892	KAYVLFR	0.99	1504.92	iTRAQ8plex@1;iTRAQ8plex@0;	missed K-A@1	1
13	DVU2892	LLEDVK	0.99	1324.82	iTRAQ8plex@6;iTRAQ8plex@0;		1
13	DVU2892	LLEDVKTRLEAR	0.99	1747.06	iTRAQ8plex@6;	missed K-T@6; missed R-L@8	0
13	DVU2892	NLQLPLVVSDR	0.99	1557.88	iTRAQ8plex@0;		1
13	DVU2892	QHTVATVDIGVDLPAHFK	0.99	2556.37	iTRAQ8plex@18;iTRAQ8plex@0;		1
13	DVU2914	AGTGGEEASLFAADLFR	0.99	2016.05	iTRAQ8plex@0;		1
13	DVU2914	ILLLPR	0.9794	1028.68	iTRAQ8plex@0;		1
13	DVU3030	AYLYPLPIELYEELK	0.99	2462.36	iTRAQ8plex@15;iTRAQ8plex@0;		0
13	DVU3030	DKSEIGAIGHR	0.99	1791.08	iTRAQ8plex@2;iTRAQ8plex@0;	missed K-S@2	1
13	DVU3030	EVPLCSGLVER	0.99	1562.84	Carbamidomethyl@5;iTRAQ8plex@0;		1
13	DVU3030	GVIKDK	0.99	1572.06	iTRAQ8plex@4;iTRAQ8plex@6;iTRAQ8plex@0;		1
13	DVU3030	IRPDAEGEEK	0.99	1752.01	iTRAQ8plex@10;iTRAQ8plex@0;		1
13	DVU3030	LTFEQPFTNHVEGMK	0.99	2386.21	iTRAQ8plex@15;iTRAQ8plex@0;		1
13	DVU3030	VAVLVVPTNEELEIAQATLDVLK	0.99	3072.73	iTRAQ8plex@23;iTRAQ8plex@0;		1
13	DVU3030	VAVLVVPTNEELEIAQATLDVLKG	0.99	3129.74	iTRAQ8plex@23;iTRAQ8plex@0;	missed K-G@23	1
13	DVU3030	VLLGGEEIK	0.99	1565.93	iTRAQ8plex@9;iTRAQ8plex@0;		1
13	DVU3030	VVELITDADK	0.99	1710.96	iTRAQ8plex@10;iTRAQ8plex@0;		1
13	DVU3030	YGFHGTSHR	0.99	1669.93	iTRAQ8plex@6;iTRAQ8plex@0;		0
13	DVU3030	YQLIDMER	0.99	1371.71	iTRAQ8plex@0;		1
13	DVU3059	AAAIEQLEIWAK	0.99	1951.15	iTRAQ8plex@12;iTRAQ8plex@0;		1
13	DVU3059	AAAIEQLEIWAKR	0.99	2107.25	iTRAQ8plex@12;iTRAQ8plex@0;	missed K-R@12	1
13	DVU3059	AVSEGYDLLLVDTAGR	0.99	1983.04	iTRAQ8plex@0;		1
13	DVU3059	ELLREELEVIFR	0.99	1850.1	iTRAQ8plex@0;	missed R-E@4	1
13	DVU3059	FFFSSLEVPADEAETFVR	0.99	2091.04			0
13	DVU3059	GFFSAIK	0.99	1377.79	iTRAQ8plex@7;iTRAQ8plex@0;	cleaved M-G@N-term	1
13	DVU3059	IAAVNPPEVVLLIGVNGVGK	0.99	2567.58	iTRAQ8plex@20;iTRAQ8plex@0;		1
13	DVU3059	KHPGAPHR	0.99	1507.87	iTRAQ8plex@1;iTRAQ8plex@0;	missed K-H@1	1
13	DVU3059	KVLIAAGDTFR	0.99	1799.06	iTRAQ8plex@1;iTRAQ8plex@0;	missed K-V@1	1
13	DVU3059	LALALDLEDEEDER	0.99	1934.97	iTRAQ8plex@0;		1
13	DVU3059	RIDGLLASHGR	0.99	1498.91	iTRAQ8plex@0;	missed R-I@1	1
13	DVU3059	SILVIDATTGQNALSQTK	0.99	2468.35	iTRAQ8plex@18;iTRAQ8plex@0;		1
13	DVU3059	TELTLALR	0.99	1220.71	iTRAQ8plex@0;		1
13	DVU3059	VGAGFYAK	0.99	1420.86	iTRAQ8plex@8;iTRAQ8plex@0;		1
13	DVU3059	VLIAAGDTFR	0.99	1366.76	iTRAQ8plex@0;		1
13	DVU3140	RLKDYIR	0.9887	1572.06	iTRAQ8plex@3;iTRAQ8plex@0;	missed R-L@1	0
13	DVUA0020	AEEAIGTAHDFWTAYR	0.99	2142.01	iTRAQ8plex@0;		1
13	DVUA0020	EKQLESGK	0.99	1831.14	iTRAQ8plex@2;iTRAQ8plex@8;iTRAQ8plex@0;	missed K-Q@2	1
13	DVUA0020	KVCEAVQAFWNNR	0.99	2230.16	iTRAQ8plex@1;Carbamidomethyl@3;iTRAQ8plex@0;	missed K-V@1	1
13	DVUA0020	LGQYSSLSPMTNIK	0.99	2147.14	iTRAQ8plex@14;iTRAQ8plex@0;		1
13	DVUA0020	LYTTASVIASPK	0.99	1859.07	iTRAQ8plex@12;iTRAQ8plex@0;		1
13	DVUA0020	NMDGFVELVLDIVR	0.99	1924.02	iTRAQ8plex@0;		1
13	DVUA0020	SLDLVNYER	0.99	1412.73	iTRAQ8plex@0;	cleaved M-S@N-term	1
13	DVUA0020	TFVTSLAGHIAAEAAR	0.99	1919.01	iTRAQ8plex@0;		1
14	DVU0012	AVMTLPLVVQSPQGDFVGVAGR	0.99	2545.34	iTRAQ8plex@0;		1
14	DVU0161	ICIVDDSIVR	0.99	1493.85	Carbamidomethyl@2;iTRAQ8plex@0;		1
14	DVU0161	VAGAHVFASETCAFDLLEAEFIR	0.99	2857.35	Carbamidomethyl@12;iTRAQ8plex@0;		1
14	DVU0186	EDLGCSNALVSFGWK	0.99	2291.21	Carbamidomethyl@5;iTRAQ8plex@15;iTRAQ8plex@0;		1
14	DVU0186	GEINFMIPGEHIEATVER	0.99	2346.23	iTRAQ8plex@0;		1
14	DVU0186	LDMGSVK	0.99	1357.78	iTRAQ8plex@7;iTRAQ8plex@0;		1
14	DVU0186	NCPLIIFK	0.99	1612.99	Carbamidomethyl@2;iTRAQ8plex@8;iTRAQ8plex@0;		1
14	DVU0186	NLGSSAITRPGDGFPGADVCK	0.99	2727.38	Carbamidomethyl@20;iTRAQ8plex@21;iTRAQ8plex@0;		1
14	DVU0794	SIAYGISSAFR	0.99	1475.84	iTRAQ8plex@0;		1
14	DVU0794	TLAASGISGFK	0.99	1659.97	iTRAQ8plex@11;iTRAQ8plex@0;		1
14	DVU0811	DVLLLDVTPLSLGIETLGGVFTR	0.99	2732.61	iTRAQ8plex@0;		1
14	DVU0811	FELTGIPPAMR	0.99	1535.9	iTRAQ8plex@0;		1
14	DVU0811	ITASSGLSEDEIQR	0.99	1809.91	iTRAQ8plex@0;		1
14	DVU0811	KQELIEAR	0.99	1594.96	iTRAQ8plex@1;iTRAQ8plex@0;	missed K-Q@1	1
14	DVU0811	LAEQLYK	0.99	1472.87	iTRAQ8plex@7;iTRAQ8plex@0;		1
14	DVU0811	NQADGLIYGTEK	0.99	1917.02	iTRAQ8plex@12;iTRAQ8plex@0;		1
14	DVU0854	HVNVTHNYLR	0.99	1556.86	iTRAQ8plex@0;		1
14	DVU1203	AIADEVGAK	0.99	1481.87	iTRAQ8plex@9;iTRAQ8plex@0;		1
14	DVU1203	AIILEIER	0.99	1260.81	iTRAQ8plex@0;		1
14	DVU1203	AVAFGEALRPAFK	0.99	1985.22	iTRAQ8plex@13;iTRAQ8plex@0;		1
14	DVU1203	DAEIALDK	0.99	1482.85	iTRAQ8plex@8;iTRAQ8plex@0;		1
14	DVU1203	EHKPSLIVAGASAYPR	0.99	2304.27	iTRAQ8plex@3;iTRAQ8plex@0;		1
14	DVU1203	ETGRIDYEQVAALAR	0.99	1996.05	iTRAQ8plex@0;	missed R-I@4	1
14	DVU1203	IDYEQVAALAR	0.99	1248.66			0
14	DVU1203	LELIASENFVSAAVR	0.99	1923.07	iTRAQ8plex@0;		1
14	DVU1203	LFNVVFYGVEKETGR	0.99	2366.27	iTRAQ8plex@11;iTRAQ8plex@0;		1
14	DVU1203	QAQGSVLTHK	0.99	1981.18	iTRAQ8plex@5;iTRAQ8plex@10;iTRAQ8plex@0;		0
14	DVU1203	QFPLFAW	0.99	1212.67	iTRAQ8plex@0;		1
14	DVU1203	QTGKLELIASENFVSAAVR	0.99	2320.27	Gln->pyro-Glu@0;iTRAQ8plex@4;	missed K-L@4	1
14	DVU1203	VGGWIVDAIANTTNETR	0.99	2121.11	iTRAQ8plex@0;		1
14	DVU1203	YAEGYPGKR	0.99	1953.09	iTRAQ8plex@1;iTRAQ8plex@8;iTRAQ8plex@0;	missed K-R@8	0
14	DVU1203	YYGGCEFVDIAENIAIER	0.99	2423.15	Carbamidomethyl@5;iTRAQ8plex@0;		1
14	DVU1529	DSPLYADTEAIAR	0.99	1725.87	iTRAQ8plex@0;		1
14	DVU1529	IKPFPIILYK	0.99	2144.38	iTRAQ8plex@2;iTRAQ8plex@10;iTRAQ8plex@0;		1
14	DVU1529	LLVQAGYGVITGGGPGLMEAGNK	0.99	2762.58	Dethiomethyl@18;iTRAQ8plex@23;iTRAQ8plex@0;		0
14	DVU1529	QYVIDTLSIK	0.99	1788.09	iTRAQ8plex@10;iTRAQ8plex@0;		1
14	DVU1529	YFFVR	0.9813	1035.61	iTRAQ8plex@0;		1
14	DVU1655	FGVSLDPATEVIGLIGSK	0.99	2411.32	iTRAQ8plex@18;iTRAQ8plex@0;		1
14	DVU1655	LATLPPYLFAGIDK	0.99	2127.22	iTRAQ8plex@14;iTRAQ8plex@0;		1
14	DVU1655	VLQETGVVVTPGNGFGTPGEGFFR	0.9717	2465.23			0
14	DVU1655	VPQATFYVWAR	0.99	1641.95	iTRAQ8plex@0;		1
14	DVU1655	VPQGHTSADFVTR	0.99	2023.07	iTRAQ8plex@7;iTRAQ8plex@0;		0
14	DVU1784	CLPLVFDVR	0.99	1422.85	Carbamidomethyl@1;iTRAQ8plex@0;		1
14	DVU1784	VTNIEPGLAESEFSVIR	0.99	2165.19	iTRAQ8plex@0;		1
14	DVU2143	AATFGVCK	0.99	1461.82	Carbamidomethyl@7;iTRAQ8plex@8;iTRAQ8plex@0;		1
14	DVU2143	APLILQVSAGAR	0.99	1499.94	iTRAQ8plex@0;		1
14	DVU2143	AYLKPAR	0.99	1426.9	iTRAQ8plex@4;iTRAQ8plex@0;		1
14	DVU2143	EGHAVGAFNVNNMEIIQGIMQAGAEER	0.99	2885.29			0
14	DVU2143	GVPEDLLR	0.99	1202.7	iTRAQ8plex@0;		1
14	DVU2143	GVPEDLLRK	0.99	1634.98	iTRAQ8plex@9;iTRAQ8plex@0;	missed R-K@8	1
14	DVU2143	HFIENPGDFDPR	0.99	1747.85	iTRAQ8plex@0;		1
14	DVU2143	INIDTDIR	0.99	1263.72	iTRAQ8plex@0;		1
14	DVU2143	KAATFGVCK	0.99	1894.09	iTRAQ8plex@1;Carbamidomethyl@8;iTRAQ8plex@9;iTRAQ8plex@0;	missed K-A@1	1
14	DVU2143	KHFIENPGDFDPR	0.99	1875.92	iTRAQ8plex@1;iTRAQ8plex@0;	missed K-H@1	0
14	DVU2143	KYAGQNYIIK	0.99	2110.22	iTRAQ8plex@1;iTRAQ8plex@10;iTRAQ8plex@0;	missed K-Y@1	1
14	DVU2143	LAMTATIR	0.99	1180.7	iTRAQ8plex@0;		1
14	DVU2143	LETITK	0.99	1312.82	iTRAQ8plex@6;iTRAQ8plex@0;		1
14	DVU2143	LIEAALLDTDLPVVLHLDHGQDFDICK	0.99	3668.86	Carbamidomethyl@26;iTRAQ8plex@27;iTRAQ8plex@0;		1
14	DVU2143	NVLGCSNKI	0.99	1612.9	Carbamidomethyl@5;iTRAQ8plex@8;iTRAQ8plex@0;	missed K-I@8	1
14	DVU2143	SCIDGGFTSVMIDGSHLSYEENIAVTR	0.99	3566.71	iTRAQ8plex@18;Carbamidomethyl@2;iTRAQ8plex@0;		0
14	DVU2143	TGCDSLAIAIGTSHGAYK	0.99	2430.24	Carbamidomethyl@3;iTRAQ8plex@18;iTRAQ8plex@0;		1
14	DVU2143	VVEYAHDK	0.99	1568.88	iTRAQ8plex@8;iTRAQ8plex@0;		1
14	DVU2226	DITYHSLAMAR	0.99	1533.83	Dethiomethyl@9;iTRAQ8plex@0;		0
14	DVU2226	FTPWVGR	0.99	1166.68	iTRAQ8plex@0;		1
14	DVU2226	IDAFGWPEEDWAR	0.99	1591.75			0
14	DVU2226	IEVAPGFDPTSIEYGFDAAQVLR	0.99	2799.34	iTRAQ8plex@0;		1
14	DVU2226	IGLGQPLGYGQEDITFEGVGIEYR	0.99	2915.42	iTRAQ8plex@0;		1
14	DVU2226	KLIFIGPSWR	0.99	1825.15	iTRAQ8plex@1;iTRAQ8plex@0;	missed K-L@1	1
14	DVU2226	KVGYDNVGTWEWIVTR	0.99	2531.37	iTRAQ8plex@1;iTRAQ8plex@0;	missed K-V@1	1
14	DVU2226	LIFIGPSWR	0.99	1392.86	iTRAQ8plex@0;		1
14	DVU2226	QFKDEGVLIEQR	0.99	2070.12	iTRAQ8plex@3;iTRAQ8plex@0;		1
14	DVU2226	RIEVAPGFDPTSIEYGFDAAQVLR	0.99	2955.45	iTRAQ8plex@0;	missed R-I@1	1
14	DVU2226	VAQSLYEFQEQQGIR	0.99	2100.11	iTRAQ8plex@0;		1
14	DVU2226	VNGQEVDLIAEQIR	0.99	1888.05	iTRAQ8plex@0;		1
14	DVU2836	HGASPEEIRDALR	0.99	1754.91	iTRAQ8plex@0;	missed R-D@9	1
14	DVU2836	RLEGVETMLVR	0.99	1606.92	iTRAQ8plex@0;	missed R-L@1	1
14	DVU2892	FPYFIR	0.9572	1146.7	iTRAQ8plex@0;		1
14	DVU2892	NLQLPLVVSDR	0.99	1557.94	iTRAQ8plex@0;		1
14	DVU2914	AGTGGEEASLFAADLFR	0.99	2016.04	iTRAQ8plex@0;		1
14	DVU2914	ASGAGGQHVNK	0.99	1952.18	iTRAQ8plex@2;Methyl@7;iTRAQ8plex@11;iTRAQ8plex@0;		0
14	DVU2914	ILLLPR	0.99	1028.74	iTRAQ8plex@0;		0
14	DVU2914	ITHLPTGIVVACQDEK	0.99	2389.32	Carbamidomethyl@12;iTRAQ8plex@16;iTRAQ8plex@0;		1
14	DVU3030	AYLYPLPIELYEELK	0.99	2462.33	iTRAQ8plex@15;iTRAQ8plex@0;		1
14	DVU3030	EVPLCSGLVER	0.99	1562.84	Carbamidomethyl@5;iTRAQ8plex@0;		1
14	DVU3030	SEIGAIGHR	0.99	1547.92	iTRAQ8plex@1;iTRAQ8plex@0;		0
14	DVU3030	VLLGGEEIK	0.99	1565.96	iTRAQ8plex@9;iTRAQ8plex@0;		1
14	DVU3030	VLLGGEEIKQSVR	0.99	2036.21	iTRAQ8plex@9;iTRAQ8plex@0;	missed K-Q@9	1
14	DVU3030	YQLIDMER	0.99	1371.73	iTRAQ8plex@0;		1
14	DVU3059	AVSEGYDLLLVDTAGR	0.99	1983.12	iTRAQ8plex@0;		1
14	DVU3059	ELLREELEVIFR	0.99	1850.04	iTRAQ8plex@0;	missed R-E@4	1
14	DVU3059	FFFSSLEVPADEAETFVR	0.99	2090.96			0
14	DVU3059	GFFSAIK	0.99	1377.86	iTRAQ8plex@7;iTRAQ8plex@0;	cleaved M-G@N-term	1
14	DVU3059	GFFSAIKR	0.99	1533.93	iTRAQ8plex@7;iTRAQ8plex@0;	cleaved M-G@N-term; missed K-R@7	1
14	DVU3059	IAAVNPPEVVLLIGVNGVGK	0.99	2567.49	iTRAQ8plex@20;iTRAQ8plex@0;		1
14	DVU3059	KVLIAAGDTFR	0.99	1799.09	iTRAQ8plex@1;iTRAQ8plex@0;	missed K-V@1	1
14	DVU3059	RIDGLLASHGR	0.9675	1498.86	iTRAQ8plex@0;	missed R-I@1	1
14	DVU3059	TELTLALR	0.99	1220.76	iTRAQ8plex@0;		1
14	DVU3059	VGAGFYAK	0.99	1420.83	iTRAQ8plex@8;iTRAQ8plex@0;		1
14	DVU3059	VLIAAGDTFR	0.99	1366.82	iTRAQ8plex@0;		1
14	DVU3136	IIPEPVFATILQAGR	0.9893	1929.1	iTRAQ8plex@0;		0
14	DVU3150	FTLGVK	0.99	1272.82	iTRAQ8plex@6;iTRAQ8plex@0;		1
14	DVU3150	LGLSIK	0.99	1238.83	iTRAQ8plex@6;iTRAQ8plex@0;		1
14	DVU3150	QLAEDPWSR	0.99	1405.73	iTRAQ8plex@0;		1
14	DVU3150	VIHVSAEER	0.99	1647.95	iTRAQ8plex@5;iTRAQ8plex@0;		0
14	DVU3150	VLTVDQENEK	0.99	1782.97	iTRAQ8plex@10;iTRAQ8plex@0;		1
14	DVU3167	ETPLEEFAVLESLR	0.99	1937.02	iTRAQ8plex@0;		1
14	DVU3167	EVGTDEETVLALLR	0.99	1849.04	iTRAQ8plex@0;		1
14	DVU3167	IVQSNLPDSLTPYADIAR	0.99	2277.25	iTRAQ8plex@0;		1
14	DVU3235	VTGFPEILGGR	0.99	1449.87	iTRAQ8plex@0;		1
14	DVUA0020	AAVQECSPHFPVFLEFK	0.99	2523.28	Carbamidomethyl@6;iTRAQ8plex@17;iTRAQ8plex@0;		0
14	DVUA0020	AEEAIGTAHDFWTAYR	0.99	1837.86			0
14	DVUA0020	AGVTAGKNMDGFVELVLDIVR	0.99	2812.51	iTRAQ8plex@7;iTRAQ8plex@0;	missed K-N@7	1
14	DVUA0020	ANGLAHADIHQNK	0.99	1996.08	iTRAQ8plex@13;iTRAQ8plex@0;		0
14	DVUA0020	DGAFGEQPRPF	0.99	1524.76	iTRAQ8plex@0;	cleaved F-I@C-term	0
14	DVUA0020	DGAFGEQPRPFIGWLMLVEDAPASR	0.99	2759.27			0
14	DVUA0020	EAIGTAHDFWTAYR	0.99	1941.9	iTRAQ8plex@0;	cleaved E-E@N-term	0
14	DVUA0020	EKQLESGK	0.99	1831.12	iTRAQ8plex@2;iTRAQ8plex@8;iTRAQ8plex@0;	missed K-Q@2	1
14	DVUA0020	EKQLESGKTDQGER	0.99	2517.37	iTRAQ8plex@2;iTRAQ8plex@8;iTRAQ8plex@0;	missed K-Q@2; missed K-T@8	1
14	DVUA0020	GASYIK	0.9859	1550.95	iTRAQ8plex@4;iTRAQ8plex@6;iTRAQ8plex@0;		0
14	DVUA0020	GASYIKR	0.99	1707.05	iTRAQ8plex@4;iTRAQ8plex@6;iTRAQ8plex@0;	missed K-R@6	0
14	DVUA0020	GLLTLPGFFRPTK	0.99	2055.24	iTRAQ8plex@13;iTRAQ8plex@0;		1
14	DVUA0020	IGWLMLVEDAPASR	0.99	1814.03	Dethiomethyl@5;iTRAQ8plex@0;	cleaved F-I@N-term	0
14	DVUA0020	IKTFVTSLAGHIAAEAAR	0.99	2132.19	iTRAQ8plex@2;	cleaved N-I@N-term; missed K-T@2	0
14	DVUA0020	KVCEAVQAFWNNR	0.99	1952	iTRAQ8plex@1;Carbamidomethyl@3;iTRAQ8plex@0;	missed K-V@1	0
14	DVUA0020	LGQYSSLSPMTNIK	0.99	2099.16	Dethiomethyl@10;iTRAQ8plex@14;iTRAQ8plex@0;		0
14	DVUA0020	LYTTASVIASPK	0.99	1580.91	Delta:H(2)C(2)@0;iTRAQ8plex@12;		0
14	DVUA0020	NMDGFVELVLDIVR	0.99	1876.02	Dethiomethyl@2;iTRAQ8plex@0;		0
14	DVUA0020	PFIGWLMLVEDAPASR	0.99	1753.93	Dethiomethyl@7;	cleaved R-P@N-term	0
14	DVUA0020	RLYTTASVIASPK	0.99	1987.16	iTRAQ8plex@13;iTRAQ8plex@0;	cleaved E-R@N-term; missed R-L@1	0
14	DVUA0020	RYDILCQK	0.99	1703.94	Carbamidomethyl@6;iTRAQ8plex@8;iTRAQ8plex@0;	missed R-Y@1	1
14	DVUA0020	SLDLVNYER	0.99	1368.76	iTRAQ8plex@0;	cleaved M-S@N-term	0
14	DVUA0020	SQVGPSFGNNFNNR	0.99	1841.88	iTRAQ8plex@0;		1
14	DVUA0020	TFVTSLAGHIAAEAAR	0.99	1614.88			0
14	DVUA0020	VCEAVQAFWNNR	0.99	1362.6	Carbamidomethyl@2;		0
14	DVUA0020	YDILCQK	0.99	1547.84	Carbamidomethyl@5;iTRAQ8plex@7;iTRAQ8plex@0;		1
15	DVU0742	AALVANGVDASR	0.99	1447.85	iTRAQ8plex@0;		1
15	DVU0742	AWNLNFAGGFFR	0.99	1703.89	iTRAQ8plex@0;		1
15	DVU0742	FSLWVSK	0.99	1474.85	iTRAQ8plex@7;iTRAQ8plex@0;		1
15	DVU0742	GFLEQLYGSSVSR	0.99	1746.88	iTRAQ8plex@0;		1
15	DVU0742	GLYDAVVSGR	0.99	1340.75	iTRAQ8plex@0;		1
15	DVU0742	HGLPDNLMR	0.99	1356.76	iTRAQ8plex@0;		1
15	DVU0742	HLLLTMGGDGGR	0.9648	1482.88	Dethiomethyl@6;iTRAQ8plex@0;		0
15	DVU0742	IADEGGYAVVAVGR	0.99	1680.9	iTRAQ8plex@0;		1
15	DVU0742	MFGGTVSER	0.99	1287.69	iTRAQ8plex@0;		1
15	DVU0742	VEVLSLEAHDR	0.99	1571.84	iTRAQ8plex@0;		1
15	DVU0811	DVLLLDVTPLSLGIETLGGVFTR	0.99	2732.58	iTRAQ8plex@0;		1
15	DVU0854	HVNVTHNYLR	0.99	1252.68			0
15	DVU0854	LGANFDSWK	0.9726	1645.87	iTRAQ8plex@9;iTRAQ8plex@0;		1
15	DVU0854	LLDIIQTGFPIEPR	0.99	1915.05	iTRAQ8plex@0;	cleaved R-P@C-term	0
15	DVU0958	ILLDSAIR	0.99	1204.72	iTRAQ8plex@0;		0
15	DVU0958	LGDVVTVKPGFGR	0.99	1953.11	iTRAQ8plex@8;iTRAQ8plex@0;		0
15	DVU1054	LFLVTNQSGIGR	0.99	1608.89	iTRAQ8plex@0;		1
15	DVU1203	AAEMEKVGGWIVDAIANTTNETR	0.99	3084.54	iTRAQ8plex@6;iTRAQ8plex@0;	missed K-V@6	1
15	DVU1203	AGITVNK	0.9748	1309.77	iTRAQ8plex@7;iTRAQ8plex@0;		0
15	DVU1203	AIADEVGAK	0.99	1479.97	iTRAQ8plex@9;iTRAQ8plex@0;		0
15	DVU1203	AIILEIER	0.99	1260.74	iTRAQ8plex@0;		1
15	DVU1203	DAEIALDK	0.99	1482.89	iTRAQ8plex@8;iTRAQ8plex@0;		1
15	DVU1203	EHKPSLIVAGASAYPR	0.9891	2000.1	iTRAQ8plex@3;		0
15	DVU1203	GGMILSTEDNGK	0.99	1782.04	Dethiomethyl@3;iTRAQ8plex@12;iTRAQ8plex@0;		0
15	DVU1203	IDYEQVAALAR	0.99	1248.64			0
15	DVU1203	LELIASENFVSAAVR	0.99	1923.09	iTRAQ8plex@0;		1
15	DVU1203	LFNVVFYGVEKETGR	0.99	2062.1	iTRAQ8plex@11;		0
15	DVU1203	LGTPALTTR	0.99	1233.77	iTRAQ8plex@0;		1
15	DVU1203	NTVPFETR	0.99	1267.73	iTRAQ8plex@0;		1
15	DVU1203	QAQGSVLTHK	0.99	1981.26	iTRAQ8plex@5;iTRAQ8plex@10;iTRAQ8plex@0;		0
15	DVU1203	QFPLFAW	0.99	1212.65	iTRAQ8plex@0;		1
15	DVU1203	QTGKLELIASENFVSAAVR	0.99	2320.29	Gln->pyro-Glu@0;iTRAQ8plex@4;	missed K-L@4	1
15	DVU1203	SPFVTSGVR	0.99	1253.74	iTRAQ8plex@0;		1
15	DVU1203	VGGWIVDAIANTTNETR	0.99	1842.88	Delta:H(2)C(2)@0;		0
15	DVU1203	YAEGYPGK	0.99	1492.86	iTRAQ8plex@8;iTRAQ8plex@0;		1
15	DVU1203	YAEGYPGKR	0.99	1648.97	iTRAQ8plex@8;iTRAQ8plex@0;	missed K-R@8	1
15	DVU1203	YYGGCEFVDIAENIAIER	0.9648	2414.19	Carbamidomethyl@5;iTRAQ8plex@0;		0
15	DVU1320	ATVAGLASLR	0.99	1262.76	iTRAQ8plex@0;		1
15	DVU1604	AYVISATIR	0.99	1297.76	iTRAQ8plex@0;		1
15	DVU1604	NVEAHLFR	0.9881	1289.74	iTRAQ8plex@0;		1
15	DVU2143	APLILQVSAGAR	0.99	1499.87	iTRAQ8plex@0;		1
15	DVU2143	AYLKPAR	0.955	1426.94	iTRAQ8plex@4;iTRAQ8plex@0;		1
15	DVU2143	EGHAVGAFNVNNMEIIQGIMQAGAEER	0.99	3189.58	iTRAQ8plex@0;		1
15	DVU2143	GVPEDLLR	0.99	1202.7	iTRAQ8plex@0;		1
15	DVU2143	KHFIENPGDFDPR	0.99	2180.14	iTRAQ8plex@1;iTRAQ8plex@0;	missed K-H@1	1
15	DVU2143	LAMTATIR	0.99	1180.69	iTRAQ8plex@0;		1
15	DVU2143	LETITK	0.99	1312.84	iTRAQ8plex@6;iTRAQ8plex@0;		1
15	DVU2226	ELGGANSLYR	0.99	1383.78	iTRAQ8plex@0;		1
15	DVU2226	GVSFLEGLTLQGQNK	0.99	2199.23	iTRAQ8plex@15;iTRAQ8plex@0;		1
15	DVU2226	IDAFGWPEEDWAR	0.99	1895.93	iTRAQ8plex@0;		1
15	DVU2226	IEVAPGFDPTSIEYGFDAAQVLR	0.99	2799.42	iTRAQ8plex@0;		1
15	DVU2226	KLIFIGPSWR	0.99	1825.11	iTRAQ8plex@1;iTRAQ8plex@0;	missed K-L@1	1
15	DVU2226	KVGYDNVGTWEWIVTR	0.9804	2530.38	iTRAQ8plex@1;iTRAQ8plex@0;	missed K-V@1	0
15	DVU2226	LIFIGPSWR	0.99	1392.83	iTRAQ8plex@0;		1
15	DVU2226	NPVHFGTR	0.99	1231.72	iTRAQ8plex@0;		1
15	DVU2226	SNVNFLR	0.99	1153.68	iTRAQ8plex@0;		1
15	DVU2226	VAQSLYEFQEQQGIR	0.99	2100.05	iTRAQ8plex@0;		1
15	DVU2226	VNGQEVDLIAEQIR	0.99	1887.99	iTRAQ8plex@0;		1
15	DVU2836	HGASPEEIRDALR	0.99	1754.99	iTRAQ8plex@0;	missed R-D@9	1
15	DVU2836	SLESALGSTR	0.99	1324.76	iTRAQ8plex@0;		1
15	DVU2914	AGTGGEEASLFAADLFR	0.99	2016.04	iTRAQ8plex@0;		1
15	DVU2914	ILLLPR	0.99	1028.67	iTRAQ8plex@0;		0
15	DVU2914	QVVDAFR	0.99	1138.68	iTRAQ8plex@0;		1
15	DVU2983	EHAPIAILGAGMPVVVAHSFAR	0.99	2547.43	iTRAQ8plex@0;		1
15	DVU2983	ELLDTGGLVPYVR	0.99	1734.95	iTRAQ8plex@0;		0
15	DVU2983	FLVTTDAQK	0.99	1630.94	iTRAQ8plex@9;iTRAQ8plex@0;		1
15	DVU2983	VGDHIDTDAIIPAR	0.99	1796.96	iTRAQ8plex@0;		1
15	DVU3167	ETPLEEFAVLESLR	0.99	1937.04	iTRAQ8plex@0;		1
15	DVU3167	EVGTDEETVLALLR	0.99	1849.01	iTRAQ8plex@0;		1
15	DVU3167	IVQSNLPDSLTPYADIAR	0.99	2277.21	iTRAQ8plex@0;		1
15	DVU3235	VTGFPEILGGR	0.99	1449.79	iTRAQ8plex@0;		1
15	DVUA0020	AAVQECSPHFPVFLEFK	0.9847	2523.39	Carbamidomethyl@6;iTRAQ8plex@17;iTRAQ8plex@0;		0
15	DVUA0020	AEEAIGTAHDFWTAYR	0.99	1837.81			0
15	DVUA0020	AGVTAGKNMDGFVELVLDIVR	0.99	2812.52	iTRAQ8plex@7;iTRAQ8plex@0;	missed K-N@7	1
15	DVUA0020	ANGLAHADIHQNK	0.99	1675.94	iTRAQ8plex@13;		0
15	DVUA0020	DGAFGEQPRPFIGWLMLVEDAPASR	0.99	2759.28			0
15	DVUA0020	EKQLESGK	0.99	1831.15	iTRAQ8plex@2;iTRAQ8plex@8;iTRAQ8plex@0;	missed K-Q@2	1
15	DVUA0020	EKQLESGKTDQGER	0.99	2517.47	iTRAQ8plex@2;iTRAQ8plex@8;iTRAQ8plex@0;	missed K-Q@2; missed K-T@8	1
15	DVUA0020	ERKVCEAVQAFWNNR	0.9618	2220.11	iTRAQ8plex@3;Carbamidomethyl@5;iTRAQ8plex@0;	cleaved Y-E@N-term; missed R-K@2; missed K-V@3	0
15	DVUA0020	GASYIK	0.99	1246.79	iTRAQ8plex@6;iTRAQ8plex@0;		1
15	DVUA0020	GASYIKR	0.99	1402.89	iTRAQ8plex@6;iTRAQ8plex@0;	missed K-R@6	1
15	DVUA0020	IGWLMLVEDAPASR	0.99	1814	Dethiomethyl@5;iTRAQ8plex@0;	cleaved F-I@N-term	0
15	DVUA0020	KVCEAVQAFWNNR	0.99	2029.99	iTRAQ8plex@1;Carbamidomethyl@3;iTRAQ8plex@0;	missed K-V@1	0
15	DVUA0020	LGQYSSLSPMTNIK	0.99	2099.17	Dethiomethyl@10;iTRAQ8plex@14;iTRAQ8plex@0;		0
15	DVUA0020	LYTTASVIASPK	0.99	1554.91	iTRAQ8plex@12;		0
15	DVUA0020	NMDGFVELVLDIVR	0.99	1571.82	Dethiomethyl@2;		0
15	DVUA0020	PFIGWLMLVEDAPASR	0.99	1753.93	Dethiomethyl@7;	cleaved R-P@N-term	0
15	DVUA0020	QLESGKTDQGER	0.99	1952.18	iTRAQ8plex@6;iTRAQ8plex@0;	missed K-T@6	0
15	DVUA0020	RLYTTASVIASPK	0.9676	1987.15	iTRAQ8plex@13;iTRAQ8plex@0;	cleaved E-R@N-term; missed R-L@1	0
15	DVUA0020	RYDILCQK	0.99	1703.99	Carbamidomethyl@6;iTRAQ8plex@8;iTRAQ8plex@0;	missed R-Y@1	1
15	DVUA0020	SLDLVNYER	0.99	1368.77	iTRAQ8plex@0;	cleaved M-S@N-term	0
15	DVUA0020	SQVGPSFGNNFNNR	0.99	1841.94	iTRAQ8plex@0;		1
15	DVUA0020	TFVTSLAGH	0.99	1540.9	iTRAQ8plex@5;iTRAQ8plex@0;	cleaved H-I@C-term	0
15	DVUA0020	TFVTSLAGHIAAEAAR	0.99	1614.81			0
15	DVUA0020	VCEAVQAFWNNR	0.99	1797.88	Carbamidomethyl@2;iTRAQ8plex@0;		1
15	DVUA0020	YDILCQK	0.99	1547.86	Carbamidomethyl@5;iTRAQ8plex@7;iTRAQ8plex@0;		1
15	DVUA0020	YDILCQKLMHER	0.99	1909.96	Carbamidomethyl@5;iTRAQ8plex@7;	missed K-L@7	0
16	DVU0508	GPLATVLVQEGTLR	0.99	1597.96	iTRAQ4plex@0;		1
16	DVU0508	VTLETFLSR	0.99	1209.71	iTRAQ4plex@0;		1
16	DVU0585	AVAALAKYLEGR	0.99	1405.82	iTRAQ4plex@7;	missed K-Y@7	0
16	DVU0585	DGDSLDAPGSIATLLPETVR	0.99	2171.14	iTRAQ4plex@0;		1
16	DVU0585	DILLEYETYELLR	0.99	1813.95	iTRAQ4plex@0;		1
16	DVU0585	EFGMVITAGLGGTDTELYAQR	0.99	2373.19	iTRAQ4plex@0;		1
16	DVU0585	FDTIFIPDAK	0.99	1454.83	iTRAQ4plex@10;iTRAQ4plex@0;		1
16	DVU0585	GLAKPVIAVVDGGALYDPLVER	0.99	2540.43	iTRAQ4plex@4;iTRAQ4plex@0;		1
16	DVU0585	IAGLVHPR	0.9835	1006.62	iTRAQ4plex@0;		1
16	DVU0585	IGIIGVSDK	0.99	1189.64	iTRAQ4plex@9;iTRAQ4plex@0;		0
16	DVU0585	IGIIGVSDKR	0.99	1345.84	iTRAQ4plex@9;iTRAQ4plex@0;	missed K-R@9	1
16	DVU0585	IVSPTILHK	0.99	1295.82	iTRAQ4plex@9;iTRAQ4plex@0;		1
16	DVU0585	LAVHFHGVTVR	0.99	1235.69			0
16	DVU0585	LEAGGVLVFR	0.99	1204.72	iTRAQ4plex@0;		1
16	DVU0585	LYAATLRPFCTE	0.99	1585.84	Carbamidomethyl@10;iTRAQ4plex@0;		1
16	DVU0585	NPLDINPAADDALHAR	0.99	1846.95	iTRAQ4plex@0;		1
16	DVU0585	NSGAESVPLVNLLAR	0.99	1539.86			0
16	DVU0585	SAFISQSGAFLVTR	0.99	1627.91	iTRAQ4plex@0;		1
16	DVU1328	GVTGANLLSLLER	0.99	1486.86	iTRAQ4plex@0;		1
16	DVU1328	HGIFTLNGR	0.99	1159.63	Deamidated@7;iTRAQ4plex@0;		0
16	DVU1328	KIPVLAEAQEVIAR	0.99	1825.14	iTRAQ4plex@1;iTRAQ4plex@0;	missed K-I@1	1
16	DVU1328	KVNIPSLQVR	0.99	1441.91	iTRAQ4plex@1;iTRAQ4plex@0;	missed K-V@1	1
16	DVU2920	GYRPQFYFR	0.99	1377.72	iTRAQ4plex@0;	cleaved S-G@N-term	0
16	DVU2983	ELLDTGGLVPYVR	0.99	1575.91	iTRAQ4plex@0;		1
16	DVU2983	VGDHIDTDAIIPAR	0.99	1636.87	iTRAQ4plex@0;		1
17	DVU0508	GPLATVLVQEGTLR	0.99	1597.94	iTRAQ4plex@0;		1
17	DVU0508	VKDLAAELGVTTK	0.99	1777.06	iTRAQ4plex@2;iTRAQ4plex@13;iTRAQ4plex@0;		1
17	DVU0508	VTLETFLSR	0.99	1209.69	iTRAQ4plex@0;		1
17	DVU0585	DGDSLDAPGSIATLLPETVR	0.99	2171.15	iTRAQ4plex@0;		1
17	DVU0585	DILLEYETYELLR	0.99	1813.98	iTRAQ4plex@0;		1
17	DVU0585	EFGMVITAGLGGTDTELYAQR	0.99	2373.23	iTRAQ4plex@0;		1
17	DVU0585	FDTIFIPDAK	0.99	1310.71	iTRAQ4plex@10;		0
17	DVU0585	GARPSNEELLAFPGDK	0.99	1989.05	iTRAQ4plex@16;iTRAQ4plex@0;		1
17	DVU0585	GQAVASASVELTDADTFFDLFR	0.99	2504.19	iTRAQ4plex@0;		1
17	DVU0585	IAAVSGAGFEAVGMADSISGDDFR	0.99	2487.23	iTRAQ4plex@0;		1
17	DVU0585	IAGLVHPR	0.99	1006.65	iTRAQ4plex@0;		1
17	DVU0585	IDEAHAQGGGPVFLGGNSLGVLSR	0.99	2494.3	iTRAQ4plex@0;	cleaved R-P@C-term	0
17	DVU0585	IVSPTILHK	0.99	1295.83	iTRAQ4plex@9;iTRAQ4plex@0;		1
17	DVU0585	KGQAVASASVELTDADTFFDLFR	0.99	2776.39	iTRAQ4plex@1;iTRAQ4plex@0;	missed K-G@1	1
17	DVU0585	LAVHFHGVTVR	0.99	1235.71			0
17	DVU0585	LEAGGVLVFR	0.99	1204.71	iTRAQ4plex@0;		1
17	DVU0585	NPLDINPAADDALHAR	0.99	1846.94	iTRAQ4plex@0;		1
17	DVU0585	NSGAESVPLVNLLAR	0.99	1539.85			0
17	DVU0585	QAGALVAESFAEFEDLYR	0.99	2015.96			0
17	DVU0585	SAFISQSGAFLVTR	0.99	1483.79			0
17	DVU1328	GVTGANLLSLLER	0.99	1486.9	iTRAQ4plex@0;		1
17	DVU1328	HGIFTLNGR	0.99	1159.65	Deamidated@7;iTRAQ4plex@0;		0
17	DVU1328	KIPVLAEAQEVIAR	0.99	1825.11	iTRAQ4plex@1;iTRAQ4plex@0;	missed K-I@1	1
17	DVU1328	KVNIPSLQVR	0.99	1441.91	iTRAQ4plex@1;iTRAQ4plex@0;	missed K-V@1	1
17	DVU1833	AAFHKPVIYATWDWNR	0.99	2263.2	iTRAQ4plex@5;iTRAQ4plex@0;		1
17	DVU1833	AEFMLGNIGVHPR	0.99	1584.84	iTRAQ4plex@0;		1
17	DVU1833	AEQIPAVQEALAK	0.99	1655.94	iTRAQ4plex@13;iTRAQ4plex@0;		1
17	DVU1833	AEQIPAVQEALAKIASLR	0.9735	2052.18	iTRAQ4plex@13;	missed K-I@13	0
17	DVU1833	AFAGLQDTYLNMVGEAR	0.99	1998.02	iTRAQ4plex@0;		0
17	DVU1833	AISSVAFHR	0.99	1131.67	iTRAQ4plex@0;		1
17	DVU1833	AIVDKEFNR	0.99	1379.82	iTRAQ4plex@5;iTRAQ4plex@0;		1
17	DVU1833	ALEAYDNGELEHVVHAK	0.99	2183.11	iTRAQ4plex@17;iTRAQ4plex@0;		1
17	DVU1833	AYHWDCASAYNLR	0.99	1626.71	Carbamidomethyl@6;		0
17	DVU1833	DIHAEVQANPGTLIK	0.99	1749.96	iTRAQ4plex@15;		0
17	DVU1833	EAILDALAR	0.99	1115.65	iTRAQ4plex@0;		1
17	DVU1833	ELDHKLDEHVELATR	0.99	1949.05	iTRAQ4plex@5;	missed K-L@5	0
17	DVU1833	ELGIPAIIGIQR	0.99	1279.78			0
17	DVU1833	EVEDFEVGLLR	0.99	1449.77	iTRAQ4plex@0;		1
17	DVU1833	EYVGHVTGLAAEIEELASR	0.99	2044.06			0
17	DVU1833	FYRQELAQFR	0.99	1357.71		missed R-Q@3	0
17	DVU1833	FYVFQR	0.99	1003.55	iTRAQ4plex@0;		1
17	DVU1833	GLVAIAGIVSASVVPDTYYQTK	0.99	2540.42	iTRAQ4plex@22;iTRAQ4plex@0;		1
17	DVU1833	GVYGGVNLQIMLPFVR	0.99	1907.04	iTRAQ4plex@0;		1
17	DVU1833	GYGHILKK	0.99	1347.88	iTRAQ4plex@7;iTRAQ4plex@8;iTRAQ4plex@0;	missed K-K@7	1
17	DVU1833	HTQAEDLSDWYEGELR	0.99	2092.95	iTRAQ4plex@0;		1
17	DVU1833	IDWNDTEINRDPEFLQK	0.99	2419.2	iTRAQ4plex@17;iTRAQ4plex@0;	missed R-D@10	0
17	DVU1833	IGEDAELLVGGK	0.99	1488.84	iTRAQ4plex@12;iTRAQ4plex@0;		1
17	DVU1833	INKGDILAAER	0.99	1343.8	iTRAQ4plex@3;	missed K-G@3	0
17	DVU1833	KLILNGADIVR	0.99	1499.94	iTRAQ4plex@1;iTRAQ4plex@0;	missed K-L@1	1
17	DVU1833	KVPVPDLEAYR	0.99	1573.9	iTRAQ4plex@1;iTRAQ4plex@0;	missed K-V@1	0
17	DVU1833	LDEHVELATR	0.99	1326.74	iTRAQ4plex@0;		1
17	DVU1833	LDMAEVESHNIPTEK	0.99	2001	iTRAQ4plex@15;iTRAQ4plex@0;		1
17	DVU1833	LGAWLR	0.99	859.519	iTRAQ4plex@0;		1
17	DVU1833	LILNGADIVR	0.99	1227.75	iTRAQ4plex@0;		1
17	DVU1833	LKELDVNLSK	0.99	1590.97	iTRAQ4plex@2;iTRAQ4plex@10;iTRAQ4plex@0;		1
17	DVU1833	LLDETKVNASLIR	0.99	1615.94	iTRAQ4plex@6;	missed K-V@6	0
17	DVU1833	LWFVQAR	0.99	1063.61	iTRAQ4plex@0;	cleaved R-P@C-term	1
17	DVU1833	LWFVQARPETR	0.99	1546.85	iTRAQ4plex@0;		1
17	DVU1833	MINPVISGTAFSADTATGCR	0.99	2213.07	Carbamidomethyl@19;iTRAQ4plex@0;		1
17	DVU1833	NIHDWEVEAFK	0.99	1531.75	iTRAQ4plex@11;		0
17	DVU1833	NISVAYGSMIMDTEFCIDSGER	0.99	2639.22	Carbamidomethyl@16;iTRAQ4plex@0;		1
17	DVU1833	NLLGGNLFEQHEDNPMLGYR	0.99	2461.22	iTRAQ4plex@0;		1
17	DVU1833	NYNTALISQVEGIR	0.99	1577.82			0
17	DVU1833	QAGFASFAEQAEALAAQR	0.99	1848.91	Gln->pyro-Glu@0;		0
17	DVU1833	SVLVQAGILSVDLPK	0.99	1827.15	iTRAQ4plex@15;iTRAQ4plex@0;		1
17	DVU1833	TFVNNVVEGFATSPEGIDQLR	0.99	2293.17			0
17	DVU1833	VASAILADVGGDTSHAAITSR	0.99	2012.02			0
17	DVU1833	VGFCGQGVSNSVILR	0.99	1736.91	Carbamidomethyl@4;iTRAQ4plex@0;		1
17	DVU1833	VGLILADVGQAMFLSR	0.99	1689.93			0
17	DVU1833	VILMSEIPANAVLAK	0.99	1873.09	Oxidation@4;iTRAQ4plex@15;iTRAQ4plex@0;		0
17	DVU1833	VIMGYDDELALLAGTDPDILK	0.99	2550.32	iTRAQ4plex@21;iTRAQ4plex@0;		1
17	DVU1833	WNEEFETHPHTIFMR	0.99	2117.98	iTRAQ4plex@0;		1
17	DVU1833	WSLSLAQAEQVAR	0.99	1600.83	iTRAQ4plex@0;		0
17	DVU1976	AAVEEGIVPGGGTALVR	0.99	1739.96	iTRAQ4plex@0;		1
17	DVU1976	GYLSPYFVTDPEK	0.99	1803.93	iTRAQ4plex@13;iTRAQ4plex@0;		1
17	DVU1976	TSDIAGDGTTTATILAQAIYR	0.99	2139.09			0
17	DVU2983	ELLDTGGLVPYVR	0.99	1575.88	iTRAQ4plex@0;		1
17	DVUA0132	FNIYIQEK	0.99	1342.76	iTRAQ4plex@8;iTRAQ4plex@0;		1
17	DVUA0132	LFDLVK	0.99	1022.64	iTRAQ4plex@6;iTRAQ4plex@0;		1
18	DVU0072	DFVLPLGYK	0.959	1339.8	iTRAQ4plex@9;iTRAQ4plex@0;		1
18	DVU0072	FMVTYGDGVSDIDIAK	0.99	2019.06	iTRAQ4plex@16;iTRAQ4plex@0;		1
18	DVU0072	LNAMWDKGDAPWAR	0.99	1919.02	iTRAQ4plex@7;iTRAQ4plex@0;	missed K-G@7	1
18	DVU0072	LVEFHKK	0.99	1332.83	iTRAQ4plex@6;iTRAQ4plex@7;iTRAQ4plex@0;	missed K-K@6	1
18	DVU0072	NSDFTVDLATGDVR	0.99	1653.81	iTRAQ4plex@0;		1
18	DVU0349	VLEPADLTWK	0.99	1459.85	iTRAQ4plex@10;iTRAQ4plex@0;		1
18	DVU0349	VLEVATLLGATILEK	0.9791	1858.12	iTRAQ4plex@15;iTRAQ4plex@0;		1
18	DVU0811	IISYLVDEFR	0.9516	1398.77	iTRAQ4plex@0;		1
18	DVU0890	ALLAEDGFGLFR	0.9772	1450.79	iTRAQ4plex@0;		0
18	DVU0890	ASILPPDDAVSAYYVR	0.99	1881.01	iTRAQ4plex@0;		1
18	DVU0890	LEAGVFPTLVR	0.9653	1345.8	iTRAQ4plex@0;		1
18	DVU1203	AAEMEKVGGWIVDAIANTTNETR	0.99	2620.3	iTRAQ4plex@6;	missed K-V@6	0
18	DVU1203	AIILEIER	0.99	1100.67	iTRAQ4plex@0;		1
18	DVU1203	AVAFGEALRPAFK	0.99	1664.99	iTRAQ4plex@13;iTRAQ4plex@0;		1
18	DVU1203	EHKPSLIVAGASAYPR	0.99	1840	iTRAQ4plex@3;		0
18	DVU1203	ETGRIDYEQVAALAR	0.99	1835.96	iTRAQ4plex@0;	missed R-I@4	1
18	DVU1203	IDYEQVAALAR	0.99	1248.64			0
18	DVU1203	LELIASENFVSAAVR	0.99	1618.9			0
18	DVU1203	LFNVVFYGVEK	0.99	1458.82	iTRAQ4plex@11;		0
18	DVU1203	LFNVVFYGVEKETGR	0.99	1902.04	iTRAQ4plex@11;		0
18	DVU1203	MDELLLQDPEVGK	0.99	1630.85	iTRAQ4plex@13;	cleaved H-M@N-term	0
18	DVU1203	QFPLFAW	0.99	1052.55	iTRAQ4plex@0;		1
18	DVU1203	QTGKLELIASENFVSAAVR	0.99	2160.18	Gln->pyro-Glu@0;iTRAQ4plex@4;	missed K-L@4	1
18	DVU1203	TLNSQIFPGIQGGPLMHVIAAK	0.99	2436.34	iTRAQ4plex@22;		0
18	DVU1203	VGGWIVDAIANTTNETR	0.99	1816.95			0
18	DVU1203	YYGGCEFVDIAENIAIER	0.99	2118.98	Carbamidomethyl@5;		0
18	DVU1569	CGEASEVVCIEGNAIGQFSR	0.99	2166	Carbamidomethyl@1;Carbamidomethyl@9;iTRAQ4plex@0;		0
18	DVU1569	FGDEAPDLLLACWGSSEGAVVEAAQR	0.99	2891.28	Carbamidomethyl@12;iTRAQ4plex@0;	cleaved C-F@N-term	0
18	DVU1569	KVGVLSFTQVWPLEPSQFLSR	0.99	2706.5	iTRAQ4plex@1;iTRAQ4plex@0;	missed K-V@1	1
18	DVU1569	LGDGLLILDER	0.99	1213.67			0
18	DVU1569	MGVVVEQAEDEIAAMNMVLGASYAGAR	0.99	2781.37			0
18	DVU1569	MMLQGNEAIALGALAAGVK	0.99	2146.19	iTRAQ4plex@19;iTRAQ4plex@0;		1
18	DVU1569	NLEVLEAAWR	0.99	1200.64			0
18	DVU1569	SGYGVLVAQHYMSR	0.99	1567.75			0
18	DVU1569	SIVIGGEAGQGLVTIGDMLVR	0.99	2085.12			0
18	DVU1569	TEQADLDLALYAGHGEFPR	0.99	2103.05			0
18	DVU1569	VGAGDVLAPTDDVHVLVALDQR	0.99	2260.22			0
18	DVU1569	VGVLSFTQVWPLEPSQFLSR	0.99	2290.21			0
18	DVU1569	VIFAPATPEDCFHLTYAAFDLAER	0.99	2754.3	Carbamidomethyl@11;		0
18	DVU1570	EIDASHDPTDWNAAMR	0.9752	1972.88	iTRAQ4plex@0;		1
18	DVU1570	GFSLVDIFSPCVSFNK	0.99	2105.07	Carbamidomethyl@11;iTRAQ4plex@16;iTRAQ4plex@0;		1
18	DVU1570	IADTFGDVLPIGVIYR	0.99	1748.94			0
18	DVU1570	NVDMTLLVHDNQIYGLTK	0.99	2362.29	iTRAQ4plex@18;iTRAQ4plex@0;		1
18	DVU1570	QAIVGLGLEAHK	0.99	1523.9	iTRAQ4plex@12;iTRAQ4plex@0;		1
18	DVU1570	SFSGNVEHLQAMIEAAVR	0.99	1958.97			0
18	DVU1570	SQPGGVTSAPFNPVAVAVAMR	0.99	2056.06			0
18	DVU1833	AEFMLGNIGVHPR	0.99	1584.86	iTRAQ4plex@0;		1
18	DVU1833	AFAGLQDTYLNMVGEAR	0.99	2000.01	iTRAQ4plex@0;		1
18	DVU1833	AYHWDCASAYNLR	0.9706	1626.7	Carbamidomethyl@6;		0
18	DVU1833	ELGIPAIIGIQR	0.99	1423.89	iTRAQ4plex@0;		1
18	DVU1833	EVEDFEVGLLR	0.99	1449.79	iTRAQ4plex@0;		1
18	DVU1833	GVYGGVNLQIMLPFVR	0.99	1907.06	iTRAQ4plex@0;		1
18	DVU1833	KVPVPDLEAYR	0.99	1574.91	iTRAQ4plex@1;iTRAQ4plex@0;	missed K-V@1	1
18	DVU1833	NIHDWEVEAFK	0.99	1675.87	iTRAQ4plex@11;iTRAQ4plex@0;		1
18	DVU1833	NYNTALISQVEGIR	0.99	1721.94	iTRAQ4plex@0;		1
18	DVU1833	QAGFASFAEQAEALAAQR	0.99	1865.93			0
18	DVU1833	TFVNNVVEGFATSPEGIDQLR	0.99	2293.15			0
18	DVU1833	VASAILADVGGDTSHAAITSR	0.99	2012.03			0
18	DVU1833	VGLILADVGQAMFLSR	0.99	1834.02	iTRAQ4plex@0;		1
18	DVU1833	WSLSLAQAEQVAR	0.99	1602.89	iTRAQ4plex@0;		1
18	DVU2530	AYPDLAAAFER	0.9823	1367.71	iTRAQ4plex@0;		1
18	DVU2892	FVEALENWTEELDYASMK	0.9874	2463.18	iTRAQ4plex@18;iTRAQ4plex@0;		1
18	DVU2892	HPQISWFR	0.99	1214.65	iTRAQ4plex@0;		1
18	DVU2892	NLQLPLVVSDR	0.99	1397.83	iTRAQ4plex@0;		1
19	DVU0072	DFVLPLGYK	0.99	1339.78	iTRAQ4plex@9;iTRAQ4plex@0;		1
19	DVU0072	FMVTYGDGVSDIDIAK	0.99	2019.02	iTRAQ4plex@16;iTRAQ4plex@0;		1
19	DVU0072	IGTFTGVR	0.99	994.588	iTRAQ4plex@0;		1
19	DVU0072	LNAMWDKGDAPWAR	0.99	1918.97	iTRAQ4plex@7;iTRAQ4plex@0;	missed K-G@7	1
19	DVU0072	LVEFHK	0.99	1060.65	iTRAQ4plex@6;iTRAQ4plex@0;		1
19	DVU0072	LVEFHKK	0.99	1332.86	iTRAQ4plex@6;iTRAQ4plex@7;iTRAQ4plex@0;	missed K-K@6	1
19	DVU0072	NSDFTVDLATGDVR	0.99	1653.81	iTRAQ4plex@0;		1
19	DVU0072	QYFYDYR	0.99	1198.57	iTRAQ4plex@0;		1
19	DVU0072	VIIMCGGK	0.99	1165.68	Carbamidomethyl@5;iTRAQ4plex@8;iTRAQ4plex@0;		1
19	DVU0072	VTLSDTGQETLK	0.99	1579.9	iTRAQ4plex@12;iTRAQ4plex@0;		1
19	DVU0349	VLEVATLLGATILEK	0.99	1714.05	iTRAQ4plex@15;		0
19	DVU0734	AGATVDVLPVYVTVPSAAR	0.99	2030.15	iTRAQ4plex@0;		1
19	DVU0734	LIIEK	0.99	903.584	iTRAQ4plex@5;iTRAQ4plex@0;		0
19	DVU0734	SLVATIATLPEEAVK	0.99	1830.09	iTRAQ4plex@15;iTRAQ4plex@0;		1
19	DVU0734	VYLIGAGPGDPGLLTLK	0.99	1972.19	iTRAQ4plex@17;iTRAQ4plex@0;		1
19	DVU0734	YVAEGVVEGMLAR	0.99	1537.8	iTRAQ4plex@0;		1
19	DVU0811	ADAEAYLGETVTEAVITVPAYFNDAQR	0.99	3058.5	iTRAQ4plex@0;		1
19	DVU0811	ALADAGLTAAQIDEVVLVGGMTR	0.99	2415.31	iTRAQ4plex@0;		1
19	DVU0811	DLGDKLDAALK	0.99	1590.93	iTRAQ4plex@5;iTRAQ4plex@11;iTRAQ4plex@0;	missed K-L@5	1
19	DVU0811	DVLLLDVTPLSLGIETLGGVFTR	0.99	2572.5	iTRAQ4plex@0;		1
19	DVU0811	FELTGIPPAMR	0.99	1375.74	iTRAQ4plex@0;		1
19	DVU0811	IAGLDVK	0.99	1003.65	iTRAQ4plex@7;iTRAQ4plex@0;		1
19	DVU0811	IAVFDLGGGTFDISILEVGDNVVEVR	0.99	2878.5	iTRAQ4plex@0;		1
19	DVU0811	IINEPTAASLAYGFDR	0.99	1881.97	iTRAQ4plex@0;		1
19	DVU0811	IISYLVDEFR	0.99	1254.66			0
19	DVU0811	LAEQLYK	0.99	1152.7	iTRAQ4plex@7;iTRAQ4plex@0;		1
19	DVU0811	LKADAEAYLGETVTEAVITVPAYFNDAQR	0.99	3443.77	iTRAQ4plex@2;iTRAQ4plex@0;	missed K-A@2	1
19	DVU0811	LVEDLVER	0.99	1116.64	iTRAQ4plex@0;		1
19	DVU0811	VSEFFGK	0.99	1101.62	iTRAQ4plex@7;iTRAQ4plex@0;		1
19	DVU0811	VSEFFGKEPNR	0.99	1597.86	iTRAQ4plex@7;iTRAQ4plex@0;		1
19	DVU0811	WKEHSPYR	0.99	1390.77	iTRAQ4plex@2;iTRAQ4plex@0;		1
19	DVU1064	AFLAAMGR	0.99	980.543	iTRAQ4plex@0;		1
19	DVU1064	AGGLLNYVR	0.99	1106.64	iTRAQ4plex@0;		1
19	DVU1064	ANLVNFGILPLILVDK	0.99	2027.23	iTRAQ4plex@16;iTRAQ4plex@0;		1
19	DVU1064	MLATEGLLEPLLDAGIR	0.99	1956.08	iTRAQ4plex@0;		1
19	DVU1064	VFEYTGPGVATLSVPER	0.99	1966.04	iTRAQ4plex@0;		1
19	DVU1064	VVTVASLAGLK	0.99	1345.85	iTRAQ4plex@11;iTRAQ4plex@0;		1
19	DVU1203	AAEMEKVGGWIVDAIANTTNETR	0.99	2764.43	iTRAQ4plex@6;iTRAQ4plex@0;	missed K-V@6	1
19	DVU1203	AIILEIER	0.99	1100.66	iTRAQ4plex@0;		1
19	DVU1203	AVAFGEALRPAFK	0.99	1664.96	iTRAQ4plex@13;iTRAQ4plex@0;		1
19	DVU1203	EHKPSLIVAGASAYPR	0.99	1983.11	iTRAQ4plex@3;iTRAQ4plex@0;		0
19	DVU1203	FNVVFYGVEK	0.99	1457.77	iTRAQ4plex@10;iTRAQ4plex@0;	cleaved L-F@N-term	0
19	DVU1203	FNVVFYGVEKETGR	0.99	1901.02	iTRAQ4plex@10;iTRAQ4plex@0;	cleaved L-F@N-term	0
19	DVU1203	GGMILSTEDNGK	0.99	1509.81	iTRAQ4plex@12;iTRAQ4plex@0;		1
19	DVU1203	GGWIVDAIANTTNETR	0.99	1822.94	iTRAQ4plex@0;	cleaved V-G@N-term	0
19	DVU1203	IDYEQVAALAR	0.99	1248.65			0
19	DVU1203	LELIASENFVSAAVR	0.99	1618.88			0
19	DVU1203	LFNVVFYGVEK	0.99	1458.82	iTRAQ4plex@11;		0
19	DVU1203	LFNVVFYGVEKETGR	0.99	1902.02	iTRAQ4plex@11;		0
19	DVU1203	LGTPALTTR	0.99	1073.66	iTRAQ4plex@0;		1
19	DVU1203	MDELLLQDPEVGK	0.99	1630.83	iTRAQ4plex@13;	cleaved H-M@N-term	0
19	DVU1203	QFPLFAW	0.9836	908.46			0
19	DVU1203	QTGKLELIASENFVSAAVR	0.99	2160.21	Gln->pyro-Glu@0;iTRAQ4plex@4;	missed K-L@4	1
19	DVU1203	RQAQGSVLTHK	0.99	1484.86	iTRAQ4plex@11;iTRAQ4plex@0;	cleaved V-R@N-term; missed R-Q@1	0
19	DVU1203	TLNSQIFPGIQGGPLMHVIAAK	0.99	2436.36	iTRAQ4plex@22;		0
19	DVU1203	VGGWIVDAIANTTNETR	0.99	1816.91			0
19	DVU1203	YAEGYPGKR	0.99	1328.73	iTRAQ4plex@8;iTRAQ4plex@0;	missed K-R@8	1
19	DVU1203	YYGGCEFVDIAENIAIER	0.99	2119.01	Carbamidomethyl@5;		0
19	DVU1406	AYTEAGVDINAGNALVSR	0.99	1965	iTRAQ4plex@0;		1
19	DVU1406	GMVHVTGGGFYDNIPR	0.99	1863.91	iTRAQ4plex@0;		1
19	DVU1406	KLFEQSGLSPDDLLPGTDR	0.99	2376.26	iTRAQ4plex@1;iTRAQ4plex@0;	missed K-L@1	1
19	DVU1406	KVQDVLIEPTAIYVDVVR	0.99	2345.4	iTRAQ4plex@1;iTRAQ4plex@0;	missed K-V@1	1
19	DVU1406	LFEQSGLSPDDLLPGTDR	0.99	2104.08	iTRAQ4plex@0;		1
19	DVU1406	VGDVLIGLGSTGLHSNGYTLAR	0.99	2344.28	iTRAQ4plex@0;		1
19	DVU1406	VQDVLIEPTAIYVDVVR	0.99	1929.09			0
19	DVU1469	AQFGLFVNIAPGLTGLLPEGIIK	0.99	2656.55	iTRAQ4plex@23;iTRAQ4plex@0;		1
19	DVU1469	ISAAIVAITDDSVFVATGSK	0.99	2253.27	iTRAQ4plex@20;iTRAQ4plex@0;		1
19	DVU1469	ISLSLR	0.99	832.534	iTRAQ4plex@0;		1
19	DVU1469	ISLSVK	0.99	934.625	iTRAQ4plex@6;iTRAQ4plex@0;		1
19	DVU1529	IKPFPIILYK	0.99	1664.11	iTRAQ4plex@2;iTRAQ4plex@10;iTRAQ4plex@0;		1
19	DVU1529	LLVQAGYGVITGGGPGLMEAGNK	0.99	2490.39	iTRAQ4plex@23;iTRAQ4plex@0;		1
19	DVU1529	QYVIDTLSIK	0.99	1467.85	iTRAQ4plex@10;iTRAQ4plex@0;		1
19	DVU1569	CFGDEAPDLLLACWGSSEGAVVEAAQR	0.99	3052.42	Carbamidomethyl@1;Carbamidomethyl@13;iTRAQ4plex@0;		1
19	DVU1569	FCAFYPMTPATSVAQNLILHAER	0.99	2781.38	Carbamidomethyl@2;iTRAQ4plex@0;		1
19	DVU1569	KVGVLSFTQVWPLEPSQFLSR	0.99	2706.49	iTRAQ4plex@1;iTRAQ4plex@0;	missed K-V@1	1
19	DVU1569	LDPGSLNALR	0.99	1199.68	iTRAQ4plex@0;		1
19	DVU1569	LGDGLLILDER	0.99	1213.66			0
19	DVU1569	LVGEAFHK	0.99	1188.71	iTRAQ4plex@8;iTRAQ4plex@0;		1
19	DVU1569	MGVVVEQAEDEIAAMNMVLGASYAGAR	0.99	2926.39	iTRAQ4plex@0;		1
19	DVU1569	MMLQGNEAIALGALAAGVK	0.99	2146.23	iTRAQ4plex@19;iTRAQ4plex@0;		1
19	DVU1569	NLEVLEAAWR	0.99	1200.63			0
19	DVU1569	SGYGVLVAQHYMSR	0.99	1711.86	iTRAQ4plex@0;		1
19	DVU1569	SIVIGGEAGQGLVTIGDMLVR	0.99	2085.14			0
19	DVU1569	TEQADLDLALYAGHGEFPR	0.99	2103			0
19	DVU1569	VGAGDVLAPTDDVHVLVALDQR	0.99	2260.2			0
19	DVU1569	VGVLSFTQVWPLEPSQFLSR	0.99	2290.2			0
19	DVU1570	GFSLVDIFSPCVSFNK	0.99	2105.08	Carbamidomethyl@11;iTRAQ4plex@16;iTRAQ4plex@0;		1
19	DVU1570	IADTFGDVLPIGVIYR	0.99	1748.96			0
19	DVU1570	LCNSELTVIAQSGDGCNYGEGGNHFLAAIR	0.99	3367.61	Carbamidomethyl@2;Carbamidomethyl@16;iTRAQ4plex@0;		1
19	DVU1570	LNGFNGLHGR	0.99	1229.67	Deamidated@5;iTRAQ4plex@0;		0
19	DVU1570	NVDMTLLVHDNQIYGLTK	0.99	2218.16	iTRAQ4plex@18;		0
19	DVU1570	QAIVGLGLEAHK	0.99	1523.91	iTRAQ4plex@12;iTRAQ4plex@0;		1
19	DVU1570	SFSGNVEHLQAMIEAAVR	0.99	2103.11	iTRAQ4plex@0;		1
19	DVU1570	SQPGGVTSAPFNPVAVAVAMR	0.99	2200.2	iTRAQ4plex@0;		1
19	DVU1570	VAHVSGIGQAAK	0.99	1425.86	iTRAQ4plex@12;iTRAQ4plex@0;		1
19	DVU1570	VNTFGWYR	0.99	1042.5			0
19	DVU1670	AVGQTTNMLDVVTSLQLATK	0.99	2367.19	Oxidation@8;iTRAQ4plex@20;iTRAQ4plex@0;		0
19	DVU1670	GYDTSVHADPEGLWNIIAVR	0.99	2357.23	iTRAQ4plex@0;		1
19	DVU1784	AFVMQFSR	0.99	1129.58	iTRAQ4plex@0;		1
19	DVU1784	CLPLVFDVR	0.99	1262.71	Carbamidomethyl@1;iTRAQ4plex@0;		1
19	DVU1784	VTNIEPGLAESEFSVIR	0.99	2005.07	iTRAQ4plex@0;		1
19	DVU2143	APLILQVSAGAR	0.99	1339.81	iTRAQ4plex@0;		1
19	DVU2530	AYPDLAAAFER	0.99	1367.69	iTRAQ4plex@0;		1
19	DVU2530	FEAYGWHVVR	0.99	1407.72	iTRAQ4plex@0;		1
19	DVU2892	AYVLFR	0.99	912.532	iTRAQ4plex@0;		1
19	DVU2892	FPYFIR	0.99	842.44			0
19	DVU2892	FSWLEEFIDLAEVSGSSPVYTLLK	0.99	3018.65	iTRAQ4plex@24;iTRAQ4plex@0;		1
19	DVU2892	FVEALENWTEELDYASMK	0.99	2463.17	iTRAQ4plex@18;iTRAQ4plex@0;		1
19	DVU2892	HPQISWFR	0.99	1070.55			0
19	DVU2892	KAYVLFR	0.99	1040.64	iTRAQ4plex@1;iTRAQ4plex@0;	missed K-A@1	0
19	DVU2892	LLEDVK	0.99	1004.65	iTRAQ4plex@6;iTRAQ4plex@0;		1
19	DVU2892	NLQLPLVVSDR	0.99	1253.71			0
19	DVU2927	ALTGLGLKEAK	0.99	1402.9	iTRAQ4plex@8;iTRAQ4plex@11;iTRAQ4plex@0;		0
19	DVU2927	DKVDGAPSTLK	0.99	1562.93	iTRAQ4plex@2;iTRAQ4plex@11;iTRAQ4plex@0;	missed K-V@2	1
19	DVU2927	EQVVEFIGNMTVLELSEFIK	0.99	2613.39	iTRAQ4plex@20;iTRAQ4plex@0;		1
19	DVU2927	IGVIKVVR	0.99	1169.77	iTRAQ4plex@5;iTRAQ4plex@0;	missed K-V@5	0
19	DVU2927	KQLVEAGAEVEIK	0.99	1840.01	iTRAQ4plex@1;iTRAQ4plex@13;iTRAQ4plex@0;	missed K-Q@1	0
19	DVU2927	QLVEAGAEVEIK	0.99	1415.68	iTRAQ4plex@12;		0
19	DVU2927	TEFDIILK	0.99	1266.75	iTRAQ4plex@8;iTRAQ4plex@0;		1
19	DVU3030	AQLAFEMFTYR	0.99	1520.79	iTRAQ4plex@0;		1
19	DVU3030	AYLYPLPIELYEELK	0.99	2142.18	iTRAQ4plex@15;iTRAQ4plex@0;		1
19	DVU3030	EVPLCSGLVER	0.99	1402.74	Carbamidomethyl@5;iTRAQ4plex@0;		1
19	DVU3030	LTFEQPFTNHVEGMK	0.99	2066.05	iTRAQ4plex@15;iTRAQ4plex@0;		1
19	DVU3030	MNVLVINSGSSSIK	0.99	1736.96	iTRAQ4plex@14;iTRAQ4plex@0;		1
19	DVU3030	VAVLVVPTNEELEIAQATLDVLK	0.99	2752.57	iTRAQ4plex@23;iTRAQ4plex@0;		1
19	DVU3030	VAVLVVPTNEELEIAQATLDVLKG	0.99	2807.58	iTRAQ4plex@23;iTRAQ4plex@0;	missed K-G@23	0
19	DVU3030	VDTTMGITPLEGLMMGTR	0.99	2065.94	iTRAQ4plex@0;	cleaved C-V@N-term	0
19	DVU3030	VLLGGEEIK	0.99	1245.76	iTRAQ4plex@9;iTRAQ4plex@0;		1
19	DVU3030	VVELITDADK	0.99	1390.8	iTRAQ4plex@10;iTRAQ4plex@0;		1
19	DVU3030	YQLIDMER	0.99	1211.62	iTRAQ4plex@0;		1
19	DVU3223	AALAALTGPYDAVEEMR	0.99	1921.99	iTRAQ4plex@0;		1
19	DVU3223	FSYAVADDVLEDALSR	0.99	1914.99	iTRAQ4plex@0;		1
19	DVU3223	ITPAELDAHR	0.99	1266.72	iTRAQ4plex@0;		1
19	DVU3223	VGYVLAHPDLVK	0.99	1590.79	iTRAQ4plex@12;iTRAQ4plex@0;		0
19	DVU3223	YTPVPGIIELR	0.99	1401.82	iTRAQ4plex@0;		1
20	DVU0508	GAQITDLVVLVVAADDGVMEQTR	0.99	2544.33	iTRAQ4plex@0;		1
20	DVU0508	GPLATVLVQEGTLR	0.99	1597.96	iTRAQ4plex@0;		1
20	DVU0565	VPIPTVSVVDFTAILER	0.99	2000.13	iTRAQ4plex@0;		1
20	DVU0734	AGATVDVLPVYVTVPSAAR	0.99	2030.15	iTRAQ4plex@0;		1
20	DVU0734	YVAEGVVEGMLAR	0.99	1537.82	iTRAQ4plex@0;		1
20	DVU0811	ALADAGLTAAQIDEVVLVGGMTR	0.99	2415.3	iTRAQ4plex@0;		1
20	DVU0811	DLGDKLDAALK	0.99	1590.93	iTRAQ4plex@5;iTRAQ4plex@11;iTRAQ4plex@0;	missed K-L@5	1
20	DVU0811	DVLLLDVTPLSLGIETLGGVFTR	0.99	2428.41			0
20	DVU0811	FELTGIPPAMR	0.99	1375.77	iTRAQ4plex@0;		1
20	DVU0811	IAVFDLGGGTFDISILEVGDNVVEVR	0.99	2878.53	iTRAQ4plex@0;		1
20	DVU0811	IINEPTAASLAYGFDR	0.99	1737.89			0
20	DVU0811	IISYLVDEFR	0.99	1398.77	iTRAQ4plex@0;		1
20	DVU0811	IISYLVDEFRR	0.99	1554.87	iTRAQ4plex@0;	missed R-R@10	1
20	DVU0811	LKADAEAYLGETVTEAVITVPAYFNDAQR	0.99	3443.78	iTRAQ4plex@2;iTRAQ4plex@0;	missed K-A@2	1
20	DVU0890	ALLAEDGFGLFR	0.99	1452.79	iTRAQ4plex@0;		1
20	DVU1064	AHLVHGDMAPGAPIALR	0.99	1725.92			0
20	DVU1064	ANLVNFGILPLILVDK	0.99	2027.23	iTRAQ4plex@16;iTRAQ4plex@0;		1
20	DVU1064	ANLVNFGILPLILVDKGDYER	0.99	2503.38	iTRAQ4plex@16;	missed K-G@16	0
20	DVU1064	ATITNMGAELGATTSIFPSDESTR	0.99	2614.31	iTRAQ4plex@0;		1
20	DVU1064	DAGVYLASPLTAAMVALHGGFTDPATWGEAPAVPELPADVPSIR	0.99	4575.43	iTRAQ4plex@0;		0
20	DVU1064	GPNIVALQTFEGLPDR	0.99	1871.03	iTRAQ4plex@0;		1
20	DVU1064	GPNIVALQTFEGLPDRLDAEVVIR	0.99	2622.4		missed R-L@16	0
20	DVU1064	HLFVFPPEDGSQVEVQR	0.99	2128.12	iTRAQ4plex@0;		1
20	DVU1064	IDQTLTQDATGTMAYLQFEAMGVDR	0.99	2775.29			0
20	DVU1064	LEQGGNVTIPVADIIAGGECAVALADGGSVR	0.99	3009.51	Carbamidomethyl@20;		0
20	DVU1064	LGDDITTDHIMPAGAEITALR	0.99	2210.15			0
20	DVU1064	MLATEGLLEPLLDAGIR	0.99	1811.97			0
20	DVU1064	NDLTVDELEIIR	0.99	1573.86	iTRAQ4plex@0;		1
20	DVU1064	TDLSVSYVDHNTLQMGFR	0.99	2083.02			0
20	DVU1064	VFEYTGPGVATLSVPER	0.99	1821.96			0
20	DVU1064	VRNDLTVDELEIIR	0.99	1684.93		missed R-N@2	0
20	DVU1064	VVTVASLAGLK	0.99	1345.86	iTRAQ4plex@11;iTRAQ4plex@0;		1
20	DVU1203	AAEMEKVGGWIVDAIANTTNETR	0.99	2620.31	iTRAQ4plex@6;	missed K-V@6	0
20	DVU1203	AGITVNKNTVPFETR	0.99	1935.08	iTRAQ4plex@7;iTRAQ4plex@0;	missed K-N@7	1
20	DVU1203	AVAFGEALRPAFK	0.99	1664.99	iTRAQ4plex@13;iTRAQ4plex@0;		1
20	DVU1203	EHKPSLIVAGASAYPR	0.99	1822	Glu->pyro-Glu@0;iTRAQ4plex@3;		0
20	DVU1203	ETGRIDYEQVAALAR	0.99	1835.96	iTRAQ4plex@0;	missed R-I@4	1
20	DVU1203	GWIVDAIANTTNETR	0.9714	1808.95	Trp->Kynurenin@2;iTRAQ4plex@0;	cleaved G-G@N-term	0
20	DVU1203	IDYEQVAALAR	0.99	1392.75	iTRAQ4plex@0;		1
20	DVU1203	LELIASENFVSAAVR	0.99	1618.9			0
20	DVU1203	LFNVVFYGVEK	0.99	1458.82	iTRAQ4plex@11;		0
20	DVU1203	LFNVVFYGVEKETGR	0.99	1902.04	iTRAQ4plex@11;		0
20	DVU1203	LFNVVFYGVEKETGRIDYEQVAALAR	0.99	3131.64	iTRAQ4plex@11;	missed R-I@15	0
20	DVU1203	MDELLLQDPEVGK	0.99	1774.95	iTRAQ4plex@13;iTRAQ4plex@0;	cleaved H-M@N-term	1
20	DVU1203	QFPLFAW	0.99	1052.55	iTRAQ4plex@0;		1
20	DVU1203	QTGKLELIASENFVSAAVR	0.99	2160.18	Gln->pyro-Glu@0;iTRAQ4plex@4;	missed K-L@4	1
20	DVU1203	TLNSQIFPGIQGGPLMHVIAAK	0.99	2436.35	iTRAQ4plex@22;		0
20	DVU1203	VGGWIVDAIANTTNETR	0.99	1816.94			0
20	DVU1203	YYGGCEFVDIAENIAIER	0.99	2118.97	Carbamidomethyl@5;		0
20	DVU1406	AYTEAGVDINAGNALVSR	0.99	1965.01	iTRAQ4plex@0;		1
20	DVU1406	DFDVKGMVHVTGGGFYDNIPR	0.99	2468.24	iTRAQ4plex@5;	missed K-G@5	0
20	DVU1406	GMVHVTGGGFYDNIPR	0.99	1863.92	iTRAQ4plex@0;		1
20	DVU1406	KLFEQSGLSPDDLLPGTDR	0.99	2232.2	iTRAQ4plex@1;iTRAQ4plex@0;	missed K-L@1	0
20	DVU1406	KLFEQSGLSPDDLLPGTDRK	0.99	2648.5	iTRAQ4plex@1;iTRAQ4plex@20;iTRAQ4plex@0;	missed K-L@1; missed R-K@19	1
20	DVU1406	KVQDVLIEPTAIYVDVVR	0.99	2201.26	iTRAQ4plex@1;iTRAQ4plex@0;	missed K-V@1	0
20	DVU1406	LFEQSGLSPDDLLPGTDR	0.99	2104.08	iTRAQ4plex@0;		1
20	DVU1406	RKDKESEQVQVLF	0.99	2038.15	iTRAQ4plex@2;iTRAQ4plex@4;iTRAQ4plex@0;	missed R-K@1	1
20	DVU1406	VGDVLIGLGSTGLHSNGYTLAR	0.99	2200.21			0
20	DVU1406	VQDVLIEPTAIYVDVVR	0.99	1929.06			0
20	DVU1469	AQFGLFVNIAPGLTGLLPEGIIK	0.99	2656.58	iTRAQ4plex@23;iTRAQ4plex@0;		1
20	DVU1569	NLEVLEAAWR	0.99	1344.75	iTRAQ4plex@0;		1
20	DVU1569	SIVIGGEAGQGLVTIGDMLVR	0.99	2229.22	iTRAQ4plex@0;		1
20	DVU1569	VGVLSFTQVWPLEPSQFLSR	0.99	2290.21			0
20	DVU1570	IADTFGDVLPIGVIYR	0.99	1748.95			0
20	DVU1655	VPQATFYVWAR	0.99	1481.82	iTRAQ4plex@0;		1
20	DVU1784	AVEAAFAALPEAFANVDVLINNAGLALGLEPAHR	0.99	3589.02	iTRAQ4plex@0;		1
20	DVU1784	VTNIEPGLAESEFSVIR	0.99	2005.1	iTRAQ4plex@0;		1
20	DVU2143	APLILQVSAGAR	0.9891	1323.75	Lys-add@0;		0
20	DVU2143	EGHAVGAFNVNNMEIIQGIMQAGAEER	0.99	2885.36			0
20	DVU2143	HFIENPGDFDPR	0.99	1587.76	iTRAQ4plex@0;		1
20	DVU2143	KHFIENPGDFDPR	0.99	1859.95	iTRAQ4plex@1;iTRAQ4plex@0;	missed K-H@1	1
20	DVU2143	LIEAALLDTDLPVVLHLDHGQDFDICK	0.99	3348.74	Carbamidomethyl@26;iTRAQ4plex@27;iTRAQ4plex@0;		1
20	DVU2143	MLPDYPLVLHGASSVPQEFVEMANAYGGK	0.99	3408.7	iTRAQ4plex@29;iTRAQ4plex@0;		1
20	DVU2143	SCIDGGFTSVMIDGSHLSYEENIAVTR	0.99	3102.46	Carbamidomethyl@2;iTRAQ4plex@0;		1
20	DVU2143	TGCDSLAIAIGTSHGAYK	0.99	2110.08	Carbamidomethyl@3;iTRAQ4plex@18;iTRAQ4plex@0;		1
20	DVU2226	GVSFLEGLTLQGQNK	0.99	1879.07	iTRAQ4plex@15;iTRAQ4plex@0;		1
20	DVU2226	IDAFGWPEEDWAR	0.99	1591.72			0
20	DVU2226	IEVAPGFDPTSIEYGFDAAQVLR	0.99	2639.32	iTRAQ4plex@0;		1
20	DVU2226	IGLGQPLGYGQEDITFEGVGIEYR	0.99	2755.4	iTRAQ4plex@0;		1
20	DVU2226	KLIFIGPSWR	0.99	1504.94	iTRAQ4plex@1;iTRAQ4plex@0;	missed K-L@1	1
20	DVU2226	KVGYDNVGTWEWIVTR	0.99	2067.08	iTRAQ4plex@1;iTRAQ4plex@0;	missed K-V@1	0
20	DVU2226	LIFIGPSWR	0.99	1232.72	iTRAQ4plex@0;		1
20	DVU2226	RIEVAPGFDPTSIEYGFDAAQVLR	0.9607	2795.43	iTRAQ4plex@0;	missed R-I@1	1
20	DVU2226	VAQSLYEFQEQQGIR	0.99	1939.99	iTRAQ4plex@0;		1
20	DVU2350	ELPTPPPQTALGALLMHLR	0.99	2199.22	iTRAQ4plex@0;		1
20	DVU2350	HITAVIEAEPGITLER	0.99	1893.07	iTRAQ4plex@0;		1
20	DVU2350	TLVFGPFKPVGFTDPR	0.99	2066.16	iTRAQ4plex@8;iTRAQ4plex@0;		1
20	DVU2884	GKYEANDAHPEYVGWLR	0.99	2293.16	iTRAQ4plex@2;iTRAQ4plex@0;	missed K-Y@2	1
20	DVU2884	VLALLHEK	0.99	1210.77	iTRAQ4plex@8;iTRAQ4plex@0;		1
20	DVU2927	ALTGLGLKEAK	0.99	1546.97	Methyl@9;iTRAQ4plex@8;iTRAQ4plex@11;iTRAQ4plex@0;		0
20	DVU2927	ALTGLGLKEAKDKVDGAPSTLK	0.99	2658.57	iTRAQ4plex@8;iTRAQ4plex@11;iTRAQ4plex@13;iTRAQ4plex@22;iTRAQ4plex@0;	missed K-V@13	0
20	DVU2927	EQVVEFIGNMTVLELSEFIK	0.99	2469.3	iTRAQ4plex@20;		0
20	DVU2927	KQLVEAGAEVEIK	0.99	1846.08	iTRAQ4plex@1;iTRAQ4plex@13;iTRAQ4plex@0;	missed K-Q@1	1
20	DVU2938	AVVLNAEEMTEAVR	0.99	1675.88	iTRAQ4plex@0;		1
20	DVU2938	FKYGGGHVIEDLVR	0.99	1878.05	iTRAQ4plex@2;iTRAQ4plex@0;	missed K-Y@2	1
20	DVU2938	GLPLTGAGTLMVQGDLK	0.99	1963.03	iTRAQ4plex@17;iTRAQ4plex@0;		0
20	DVU2938	IFLGGSTGYVTGAGTQHVAAPK	0.99	2276.21	iTRAQ4plex@22;		0
20	DVU2938	IIQHVSYEDLK	0.99	1632.91	iTRAQ4plex@11;iTRAQ4plex@0;		1
20	DVU2938	IIYTYMGPLKPNMR	0.99	1841.01	iTRAQ4plex@10;		0
20	DVU2938	LSPLFNDPYFR	0.99	1368.7			0
20	DVU2938	QITLAEMPFAQLWNPR	0.99	1897.95	Gln->pyro-Glu@0;		0
20	DVU2938	SLDKQITLAEMPFAQLWNPR	0.99	2502.3	iTRAQ4plex@4;	missed K-Q@4	0
20	DVU2938	YGGGHVIEDLVR	0.99	1458.77	iTRAQ4plex@0;		1
20	DVU2982	CIVLPATPGIWR	0.99	1526.87	Carbamidomethyl@1;iTRAQ4plex@0;		1
20	DVU2983	EHAPIAILGAGMPVVVAHSFAR	0.99	2387.32	iTRAQ4plex@0;		1
20	DVU3030	AEVCAGLDSLGIAVDPAR	0.99	1813.93	Carbamidomethyl@4;		0
20	DVU3030	AQLAFEMFTYR	0.99	1376.67			0
20	DVU3030	AYLYPLPIELYEELK	0.99	1998.08	iTRAQ4plex@15;		0
20	DVU3030	CGDIDPAIVPFLMEK	0.99	1831.88	Carbamidomethyl@1;iTRAQ4plex@15;iTRAQ4plex@0;		0
20	DVU3030	CVDTTMGITPLEGLMMGTR	0.99	2226.07	Carbamidomethyl@1;iTRAQ4plex@0;		0
20	DVU3030	GVIKDKSEIGAIGHR	0.99	2012.17	iTRAQ4plex@4;iTRAQ4plex@6;iTRAQ4plex@0;	missed K-S@6	1
20	DVU3030	IDDWAKGVIR	0.99	1460.84	iTRAQ4plex@6;iTRAQ4plex@0;	missed K-G@6	1
20	DVU3030	KNLSPAEADTLMNK	0.99	1964.07	iTRAQ4plex@1;iTRAQ4plex@14;iTRAQ4plex@0;	missed K-N@1	1
20	DVU3030	LTFEQPFTNHVEGMK	0.99	1921.97	iTRAQ4plex@15;		0
20	DVU3030	LTFEQPFTNHVEGMKR	0.99	2222.18	iTRAQ4plex@15;iTRAQ4plex@0;	missed K-R@15	1
20	DVU3030	MNVLVINSGSSSIK	0.99	1733.94	iTRAQ4plex@14;iTRAQ4plex@0;		0
20	DVU3030	VAVLVVPTNEELEIAQATLDVLK	0.99	2752.58	iTRAQ4plex@23;iTRAQ4plex@0;		1
20	DVU3030	VAVLVVPTNEELEIAQATLDVLKG	0.99	2665.5	iTRAQ4plex@23;	missed K-G@23	0
20	DVU3030	VDAVVFTAGIGENDDFVR	0.99	1923.97			0
20	DVU3030	VDTTMGITPLEGLMMGTR	0.99	2065.92	iTRAQ4plex@0;	cleaved C-V@N-term	0
20	DVU3030	VLLGGEEIKQSVR	0.99	1716.01	iTRAQ4plex@9;iTRAQ4plex@0;	missed K-Q@9	1
20	DVU3030	YIGAYYAVLGR	0.99	1389.78	iTRAQ4plex@0;		1
20	DVU3087	FAPFGCTVESLISLPGVAER	0.99	2150.08	Carbamidomethyl@6;		0
20	DVU3087	GGPAPALVVGMPVGFVNAAESK	0.99	2356.28	iTRAQ4plex@22;iTRAQ4plex@0;		1
20	DVU3087	KGGSTLAAATVNALAILAAE	0.99	2130.23	iTRAQ4plex@1;iTRAQ4plex@0;	missed K-G@1	1
20	DVU3087	LGGAIVAIGNAPTAVLALIDHLDR	0.99	2370.34			0
20	DVU3087	LQPCFAPDEIEAR	0.99	1689.83	Carbamidomethyl@4;iTRAQ4plex@0;		1
20	DVU3087	LVHTCADFDILPDLVLDGAGVDAGIAAIR	0.99	3151.65	Carbamidomethyl@5;iTRAQ4plex@0;		1
20	DVU3087	SFAIIDAEAGDSKPFTGR	0.99	2026.04	iTRAQ4plex@13;		0
20	DVU3223	AALAALTGPYDAVEEMR	0.99	1777.91			0
20	DVU3223	DLAYDIISGWK	0.99	1568.85	iTRAQ4plex@11;iTRAQ4plex@0;		1
20	DVU3223	DVVCPRPDGAFYLFADIHR	0.99	2392.2	Carbamidomethyl@4;iTRAQ4plex@0;		1
20	DVU3223	FSYAVADDVLEDALSR	0.99	1770.85			0
20	DVU3223	IKPSATLAVNAK	0.99	1645.02	iTRAQ4plex@2;iTRAQ4plex@12;iTRAQ4plex@0;		1
20	DVU3223	LLEEAQVALVPGSAFGDDK	0.99	2243.06	iTRAQ4plex@19;iTRAQ4plex@0;		0
20	DVU3223	VGYVLAHPDLVK	0.99	1590.8	iTRAQ4plex@12;iTRAQ4plex@0;		0
20	DVU3223	VLLLNSPSNPTGACYTR	0.99	2007.04	Carbamidomethyl@14;iTRAQ4plex@0;		1
20	DVU3223	VVSLAVGEPDFGTPAHICEAAK	0.99	2556.38	Carbamidomethyl@18;iTRAQ4plex@22;iTRAQ4plex@0;		1
20	DVU3223	YTPVPGIIELR	0.99	1401.83	iTRAQ4plex@0;		1
20	DVUA0020	AAVQECSPHFPVFLEFK	0.985	2438.28	iTRAQ4plex@7;Carbamidomethyl@6;iTRAQ4plex@17;iTRAQ4plex@0;		0
20	DVUA0020	AEEAIGTAHDFWTAYR	0.99	1981.96	iTRAQ4plex@0;		1
20	DVUA0020	KVCEAVQAFWNNR	0.99	1765.89	iTRAQ4plex@1;Carbamidomethyl@3;iTRAQ4plex@0;	missed K-V@1	0
20	DVUA0020	LGQYSSLSPMTNIK	0.99	1682.89	iTRAQ4plex@14;		0
20	DVUA0020	NMDGFVELVLDIVR	0.99	1619.85			0
20	DVUA0020	PFIGWLMLVEDAPASR	0.99	1801.91		cleaved R-P@N-term	0
20	DVUA0020	TFVTSLAGHIAAEAAR	0.99	1614.86			0
20	DVUA0020	VCEAVQAFWNNR	0.99	1637.81	Carbamidomethyl@2;iTRAQ4plex@0;		1
21	DVU0365	YIAALHVGWR	0.99	1329.75	iTRAQ4plex@0;		1
21	DVU0508	GPLATVLVQEGTLR	0.99	1597.93	iTRAQ4plex@0;		1
21	DVU0508	VTLETFLSR	0.99	1209.69	iTRAQ4plex@0;		1
21	DVU0811	DLGDKLDAALK	0.99	1590.93	iTRAQ4plex@5;iTRAQ4plex@11;iTRAQ4plex@0;	missed K-L@5	1
21	DVU0811	DVLLLDVTPLSLGIETLGGVFTR	0.99	2572.49	iTRAQ4plex@0;		1
21	DVU0855	LIAWEVTR	0.99	1131.66	iTRAQ4plex@0;		1
21	DVU0997	EQGVENVLALR	0.99	1371.77	iTRAQ4plex@0;		1
21	DVU0997	EQWPAFFATVER	0.99	1480.74			0
21	DVU0997	LREQGVENVLALR	0.99	1496.85		missed R-E@2	0
21	DVU0997	QSRPFYSLEFFPPK	0.99	2031.11	iTRAQ4plex@14;iTRAQ4plex@0;		1
21	DVU0997	SLIDGGAPGIHLYTLNK	0.99	2057.15	iTRAQ4plex@17;iTRAQ4plex@0;		1
21	DVU1064	ANLVNFGILPLILVDKGDYER	0.9637	2647.46	iTRAQ4plex@16;iTRAQ4plex@0;	missed K-G@16	1
21	DVU1064	ATITNMGAELGATTSIFPSDESTR	0.99	2614.29	iTRAQ4plex@0;		1
21	DVU1064	GPNIVALQTFEGLPDR	0.99	1871.03	iTRAQ4plex@0;		1
21	DVU1064	GPNIVALQTFEGLPDRLDAEVVIR	0.99	2766.49	iTRAQ4plex@0;	missed R-L@16	1
21	DVU1064	HLFVFPPEDGSQVEVQR	0.99	2128.08	iTRAQ4plex@0;		1
21	DVU1064	MLATEGLLEPLLDAGIR	0.99	1956.09	iTRAQ4plex@0;		1
21	DVU1064	VFEYTGPGVATLSVPER	0.99	1966.04	iTRAQ4plex@0;		1
21	DVU1064	VVTVASLAGLK	0.99	1343.8	iTRAQ4plex@11;iTRAQ4plex@0;		0
21	DVU1203	AAEMEKVGGWIVDAIANTTNETR	0.99	2620.35	iTRAQ4plex@6;	missed K-V@6	0
21	DVU1203	AIILEIER	0.99	1100.67	iTRAQ4plex@0;		1
21	DVU1203	AVAFGEALRPAFK	0.99	1664.96	iTRAQ4plex@13;iTRAQ4plex@0;		1
21	DVU1203	EHKPSLIVAGASAYPR	0.99	1822	Glu->pyro-Glu@0;iTRAQ4plex@3;		0
21	DVU1203	IDYEQVAALAR	0.99	1248.66			0
21	DVU1203	LELIASENFVSAAVR	0.99	1618.88			0
21	DVU1203	LFNVVFYGVEK	0.99	1458.82	iTRAQ4plex@11;		0
21	DVU1203	LFNVVFYGVEKETGR	0.99	1902.03	iTRAQ4plex@11;		0
21	DVU1203	LFNVVFYGVEKETGRIDYEQVAALAR	0.99	3131.66	iTRAQ4plex@11;	missed R-I@15	0
21	DVU1203	MDELLLQDPEVGK	0.99	1774.94	iTRAQ4plex@13;iTRAQ4plex@0;	cleaved H-M@N-term	1
21	DVU1203	QFPLFAW	0.99	1052.57	iTRAQ4plex@0;		1
21	DVU1203	QTGKLELIASENFVSAAVR	0.99	2160.2	Gln->pyro-Glu@0;iTRAQ4plex@4;	missed K-L@4	1
21	DVU1203	TLNSQIFPGIQGGPLMHVIAAK	0.99	2436.36	iTRAQ4plex@22;		0
21	DVU1203	VGGWIVDAIANTTNETR	0.99	1816.92			0
21	DVU1203	YYGGCEFVDIAENIAIER	0.99	2119.02	Carbamidomethyl@5;		0
21	DVU1320	SMIEVPLIDGTLPYEILGR	0.99	2260.21	iTRAQ4plex@0;		1
21	DVU1328	GVTGANLLSLLER	0.99	1486.9	iTRAQ4plex@0;		1
21	DVU1406	AYTEAGVDINAGNALVSR	0.99	1965	iTRAQ4plex@0;		1
21	DVU1406	GMVHVTGGGFYDNIPR	0.99	1863.91	iTRAQ4plex@0;		1
21	DVU1406	KLFEQSGLSPDDLLPGTDR	0.99	2232.2	iTRAQ4plex@1;iTRAQ4plex@0;	missed K-L@1	0
21	DVU1406	KVQDVLIEPTAIYVDVVR	0.99	2201.3	iTRAQ4plex@1;iTRAQ4plex@0;	missed K-V@1	0
21	DVU1406	LFEQSGLSPDDLLPGTDR	0.99	2104.08	iTRAQ4plex@0;		1
21	DVU1406	VGDVLIGLGSTGLHSNGYTLAR	0.99	2200.17			0
21	DVU1406	VQDVLIEPTAIYVDVVR	0.99	1929.09			0
21	DVU1429	ECAAILEVVR	0.99	1141.73	Glu->pyro-Glu@0;Carbamidomethyl@2;		0
21	DVU1455	ILEKLEHLHDQEK	0.9839	1920.11	iTRAQ4plex@4;iTRAQ4plex@13;	missed K-L@4	0
21	DVU1455	LAEAQQVLDALEHK	0.99	1853.03	iTRAQ4plex@14;iTRAQ4plex@0;		1
21	DVU1455	QIEQLVALQR	0.99	1341.8	iTRAQ4plex@0;		1
21	DVU1469	DAALATFLEGVK	0.99	1522.87	iTRAQ4plex@12;iTRAQ4plex@0;		1
21	DVU1469	IKELDVAK	0.99	1347.89	iTRAQ4plex@2;iTRAQ4plex@8;iTRAQ4plex@0;		1
21	DVU1469	ISAAIVAITDDSVFVATGSK	0.99	2253.27	iTRAQ4plex@20;iTRAQ4plex@0;		1
21	DVU2143	APLILQVSAGAR	0.99	1323.77	Lys-add@0;		0
21	DVU2143	EGHAVGAFNVNNMEIIQGIMQAGAEER	0.99	2885.39			0
21	DVU2143	KAATFGVCK	0.99	1413.87	iTRAQ4plex@1;Carbamidomethyl@8;iTRAQ4plex@9;iTRAQ4plex@0;	missed K-A@1	1
21	DVU2143	KHFIENPGDFDPR	0.99	1859.96	iTRAQ4plex@1;iTRAQ4plex@0;	missed K-H@1	1
21	DVU2143	KYAGQNYIIK	0.99	1629.99	iTRAQ4plex@1;iTRAQ4plex@10;iTRAQ4plex@0;	missed K-Y@1	1
21	DVU2226	ASAGGGGMGIEEVYDLDLFK	0.99	2317.19	iTRAQ4plex@20;iTRAQ4plex@0;		1
21	DVU2226	DFNHLEVQIVSDR	0.99	1571.77			0
21	DVU2226	DITYHSLAMAR	0.99	1421.75	iTRAQ4plex@0;		1
21	DVU2226	FTPWVGR	0.99	1006.56	iTRAQ4plex@0;		1
21	DVU2226	GVSFLEGLTLQGQNK	0.99	1879.05	iTRAQ4plex@15;iTRAQ4plex@0;		1
21	DVU2226	IDAFGWPEEDWAR	0.99	1591.73			0
21	DVU2226	IEVAPGFDPTSIEYGFDAAQVLR	0.99	2495.24			0
21	DVU2226	IGLGQPLGYGQEDITFEGVGIEYR	0.99	2611.33			0
21	DVU2226	KLIFIGPSWR	0.99	1504.93	iTRAQ4plex@1;iTRAQ4plex@0;	missed K-L@1	1
21	DVU2226	KVGYDNVGTWEWIVTR	0.99	2067.1	iTRAQ4plex@1;iTRAQ4plex@0;	missed K-V@1	0
21	DVU2226	LGLEFTCVYTAEDAASGHVR	0.99	2340.14	Carbamidomethyl@7;iTRAQ4plex@0;		1
21	DVU2226	LIFIGPSWR	0.99	1232.75	iTRAQ4plex@0;		1
21	DVU2226	QFKDEGVLIEQR	0.99	1749.98	iTRAQ4plex@3;iTRAQ4plex@0;		1
21	DVU2226	RIEVAPGFDPTSIEYGFDAAQVLR	0.99	2795.44	iTRAQ4plex@0;	missed R-I@1	1
21	DVU2226	RPLVLVK	0.99	1112.8	iTRAQ4plex@7;iTRAQ4plex@0;		1
21	DVU2226	VAQSLYEFQEQQGIR	0.99	1795.89			0
21	DVU2226	VGYDNVGTWEWIVTR	0.99	1939.01	iTRAQ4plex@0;		1
21	DVU2226	VNGQEVDLIAEQIR	0.99	1583.83			0
21	DVU2329	SGEGLAPWYDWLR	0.99	1693.85	iTRAQ4plex@0;		1
21	DVU2350	TLVFGPFKPVGFTDPR	0.99	2066.2	iTRAQ4plex@8;iTRAQ4plex@0;		1
21	DVU2927	ALTGLGLKEAK	0.99	1402.9	iTRAQ4plex@8;iTRAQ4plex@11;iTRAQ4plex@0;		0
21	DVU2927	DKVDGAPSTLK	0.99	1562.95	iTRAQ4plex@2;iTRAQ4plex@11;iTRAQ4plex@0;	missed K-V@2	1
21	DVU2927	EQVVEFIGNMTVLELSEFIK	0.99	2613.39	iTRAQ4plex@20;iTRAQ4plex@0;		1
21	DVU2927	KQLVEAGAEVEIK	0.99	1843.99	iTRAQ4plex@1;iTRAQ4plex@13;iTRAQ4plex@0;	missed K-Q@1	0
21	DVU2927	QLVEAGAEVEIK	0.99	1573.9	iTRAQ4plex@12;iTRAQ4plex@0;		1
21	DVU2938	AVVLNAEEMTEAVR	0.99	1675.87	iTRAQ4plex@0;		1
21	DVU2938	GTFTLTQPVELLPSA	0.99	1717.96	iTRAQ4plex@0;		1
21	DVU2938	IFLGGSTGYVTGAGTQHVAAPK	0.99	2420.29	iTRAQ4plex@22;iTRAQ4plex@0;		1
21	DVU2938	IIQHVSYEDLK	0.99	1488.84	iTRAQ4plex@11;		0
21	DVU2938	LSPLFNDPYFR	0.99	1368.7			0
21	DVU2938	QITLAEMPFAQLWNPR	0.99	2059.08	iTRAQ4plex@0;		1
21	DVU2938	YGGGHVIEDLVR	0.99	1458.78	iTRAQ4plex@0;		1
21	DVU2964	ILEEFVILAGR	0.99	1403.85	iTRAQ4plex@0;		1
21	DVU2983	EHAPIAILGAGMPVVVAHSFAR	0.99	2385.32	iTRAQ4plex@0;		0
21	DVU2983	ELLDTGGLVPYVR	0.99	1431.78			0
21	DVU2983	FLVTTDAQK	0.99	1310.77	iTRAQ4plex@9;iTRAQ4plex@0;		1
21	DVU2983	LGENCMEGLEHGWVAR	0.99	2001.92	Carbamidomethyl@5;iTRAQ4plex@0;		1
21	DVU2983	VGDHIDTDAIIPAR	0.99	1632.95	iTRAQ4plex@0;		0
21	DVU3003	GLGLPVVPCIR	0.99	1324.79	Carbamidomethyl@9;iTRAQ4plex@0;		1
21	DVU3030	AYLYPLPIELYEELK	0.99	2142.17	iTRAQ4plex@15;iTRAQ4plex@0;		1
21	DVU3030	LTFEQPFTNHVEGMK	0.99	2066.05	iTRAQ4plex@15;iTRAQ4plex@0;		1
21	DVU3030	MNVLVINSGSSSIK	0.99	1736.96	iTRAQ4plex@14;iTRAQ4plex@0;		1
21	DVU3030	VAVLVVPTNEELEIAQATLDVLKG	0.99	2809.59	iTRAQ4plex@23;iTRAQ4plex@0;	missed K-G@23	1
21	DVU3030	VLLGGEEIK	0.99	1245.77	iTRAQ4plex@9;iTRAQ4plex@0;		1
21	DVU3087	AGASIFTDTEMAR	0.99	1513.74	iTRAQ4plex@0;		1
21	DVU3087	CPVPHIVLR	0.99	1234.72	Carbamidomethyl@1;iTRAQ4plex@0;		1
21	DVU3087	FAPFGCTVESLISLPGVAER	0.99	2150.08	Carbamidomethyl@6;		0
21	DVU3087	GGPAPALVVGMPVGFVNAAESK	0.99	2356.32	iTRAQ4plex@22;iTRAQ4plex@0;		1
21	DVU3087	GGSTLAAATVNALAILAAE	0.99	1858.03	iTRAQ4plex@0;		1
21	DVU3087	KGGSTLAAATVNALAILAAE	0.99	1972.09	iTRAQ4plex@1;iTRAQ4plex@0;	missed K-G@1	0
21	DVU3087	LGGAIVAIGNAPTAVLALIDHLDR	0.99	2369.29			0
21	DVU3087	LQPCFAPDEIEAR	0.99	1689.82	Carbamidomethyl@4;iTRAQ4plex@0;		1
21	DVU3087	LVHTCADFDILPDLVLDGAGVDAGIAAIR	0.99	3007.52	Carbamidomethyl@5;		0
21	DVU3087	RFAPFGCTVESLISLPGVAER	0.9877	2306.2	Carbamidomethyl@7;	missed R-F@1	0
21	DVU3087	SFAIIDAEAGDSKPFTGR	0.99	2026.02	iTRAQ4plex@13;		0
21	DVU3136	IIPEPVFATILQAGR	0.99	1769.04	iTRAQ4plex@0;		1
21	DVU3136	ILDAFLFR	0.99	1138.69	iTRAQ4plex@0;		1
21	DVU3167	ETPLEEFAVLESLR	0.99	1776.95	iTRAQ4plex@0;		1
21	DVU3167	EVGTDEETVLALLR	0.99	1688.93	iTRAQ4plex@0;		1
21	DVU3223	AALAALTGPYDAVEEMR	0.99	1921.99	iTRAQ4plex@0;		1
21	DVU3223	FSYAVADDVLEDALSR	0.99	1914.99	iTRAQ4plex@0;		1
21	DVU3223	IKPSATLAVNAK	0.99	1645.05	iTRAQ4plex@2;iTRAQ4plex@12;iTRAQ4plex@0;		1
21	DVU3223	ITPAELDAHR	0.99	1266.72	iTRAQ4plex@0;		1
21	DVU3223	VGYVLAHPDLVK	0.99	1598.93	iTRAQ4plex@12;iTRAQ4plex@0;		1
21	DVU3223	YTPVPGIIELR	0.99	1401.82	iTRAQ4plex@0;		1
21	DVUA0002	VFETVLSASTDLQQSEYLSETVIR	0.99	2859.47	iTRAQ4plex@0;		1
21	DVUA0020	AEEAIGTAHDFWTAYR	0.99	1981.94	iTRAQ4plex@0;		1
21	DVUA0020	KVCEAVQAFWNNR	0.99	1765.88	iTRAQ4plex@1;Carbamidomethyl@3;iTRAQ4plex@0;	missed K-V@1	0
21	DVUA0020	LGQYSSLSPMTNIK	0.99	1682.87	iTRAQ4plex@14;		0
21	DVUA0020	LYTTASVIASPK	0.99	1394.81	iTRAQ4plex@12;		0
21	DVUA0020	NMDGFVELVLDIVR	0.99	1619.85			0
21	DVUA0020	PFIGWLMLVEDAPASR	0.9723	1801.92		cleaved R-P@N-term	0
21	DVUA0020	RYDILCQK	0.99	1383.8	Carbamidomethyl@6;iTRAQ4plex@8;iTRAQ4plex@0;	missed R-Y@1	1
21	DVUA0020	SLDLVNYER	0.99	1252.67	iTRAQ4plex@0;	cleaved M-S@N-term	1
21	DVUA0020	SQVGPSFGNNFNNR	0.99	1681.84	iTRAQ4plex@0;		1
21	DVUA0020	TFVTSLAGHIAAEAAR	0.99	1614.85			0
21	DVUA0020	VCEAVQAFWNNR	0.99	1637.79	Carbamidomethyl@2;iTRAQ4plex@0;		1
22	DVU0508	GPLATVLVQEGTLR	0.99	1597.96	iTRAQ4plex@0;		1
22	DVU0508	IGVIAGCHVADGK	0.99	1584.85	Carbamidomethyl@7;iTRAQ4plex@13;iTRAQ4plex@0;		1
22	DVU0508	QGDAFVCGVFAGR	0.99	1527.75	Carbamidomethyl@7;iTRAQ4plex@0;		1
22	DVU0508	VTLETFLSR	0.99	1065.6			0
22	DVU0742	GFLEQLYGSSVSR	0.99	1586.85	iTRAQ4plex@0;		1
22	DVU0997	EQGVENVLALR	0.99	1371.76	iTRAQ4plex@0;		1
22	DVU0997	EQWPAFFATVER	0.99	1480.73			0
22	DVU0997	EYFAFIER	0.99	1074.53			0
22	DVU0997	GQQVDWETAEFR	0.99	1465.66			0
22	DVU0997	IHAGADFVVTQLFFDVR	0.99	1935			0
22	DVU0997	LYLELEEADAR	0.99	1465.77	iTRAQ4plex@0;		1
22	DVU0997	NALGLEPMAHLTCVGATR	0.99	1910.98	Carbamidomethyl@13;		0
22	DVU0997	PFYSLEFFPPK	0.99	1371.71	iTRAQ4plex@11;	cleaved R-P@N-term	0
22	DVU1203	AIILEIER	0.99	1100.68	iTRAQ4plex@0;		1
22	DVU1203	AVAFGEALRPAFK	0.99	1376.78	iTRAQ4plex@13;		0
22	DVU1203	DVTGKDAEIALDK	0.99	1806.99	iTRAQ4plex@5;iTRAQ4plex@13;iTRAQ4plex@0;		1
22	DVU1203	EHKPSLIVAGASAYPR	0.99	1677.88	Glu->pyro-Glu@0;iTRAQ4plex@3;		0
22	DVU1203	IDYEQVAALAR	0.99	1248.65			0
22	DVU1203	LELIASENFVSAAVR	0.99	1618.9			0
22	DVU1203	LFNVVFYGVEK	0.99	1314.73	iTRAQ4plex@11;		0
22	DVU1203	LFNVVFYGVEKETGR	0.99	1885.96	iTRAQ4plex@11;		0
22	DVU1203	MDELLLQDPEVGK	0.99	1630.84	iTRAQ4plex@13;	cleaved H-M@N-term	0
22	DVU1203	QFPLFAW	0.99	1052.57	iTRAQ4plex@0;		1
22	DVU1203	QTGKLELIASENFVSAAVR	0.99	2144.1	Gln->pyro-Glu@0;iTRAQ4plex@4;	missed K-L@4	0
22	DVU1203	TLNSQIFPGIQGGPLMHVIAAK	0.99	2292.24	iTRAQ4plex@22;		0
22	DVU1203	VGGWIVDAIANTTNETR	0.99	1816.95			0
22	DVU1203	YYGGCEFVDIAENIAIER	0.99	2118.98	Carbamidomethyl@5;		0
22	DVU1320	SMIEVPLIDGTLPYEILGR	0.99	2116.11			0
22	DVU1328	GVTGANLLSLLER	0.99	1486.87	iTRAQ4plex@0;		1
22	DVU1454	LLDLPVTSVNFK	0.99	1633.98	iTRAQ4plex@12;iTRAQ4plex@0;		1
22	DVU1469	IKELDVAK	0.99	1347.84	iTRAQ4plex@2;iTRAQ4plex@8;iTRAQ4plex@0;		1
22	DVU2143	APLILQVSAGAR	0.99	1339.81	iTRAQ4plex@0;		1
22	DVU2226	IDAFGWPEEDWAR	0.99	1735.82	iTRAQ4plex@0;		1
22	DVU2475	GLVTDLLR	0.99	1030.64	iTRAQ4plex@0;		1
22	DVU2927	ALTGLGLKEAK	0.99	1546.97	Methyl@9;iTRAQ4plex@8;iTRAQ4plex@11;iTRAQ4plex@0;		0
22	DVU2927	QLVEAGAEVEIK	0.99	1573.88	iTRAQ4plex@12;iTRAQ4plex@0;		1
22	DVU2983	EHAPIAILGAGMPVVVAH	0.99	1781.98		cleaved H-S@C-term	0
22	DVU2983	EHAPIAILGAGMPVVVAHSFAR	0.99	2225.2	Glu->pyro-Glu@0;		0
22	DVU2983	ELLDTGGLVPYVR	0.99	1413.79	Glu->pyro-Glu@0;		0
22	DVU2983	FLVTTDAQK	0.99	1192.65	Delta:H(2)C(2)@0;iTRAQ4plex@9;		0
22	DVU2983	IADGDDIEVDAASGVITNR	0.99	1930.91			0
22	DVU2983	LGENCMEGLEHGWVAR	0.99	1857.81	Carbamidomethyl@5;		0
22	DVU2983	NGFNMGLLLLEVGDDVDK	0.99	1948.95	iTRAQ4plex@18;		0
22	DVU2983	NGFNMGLLLLEVGDDVDKIADGDDIEVDAASGVITNR	0.99	3861.89	Deamidated@4;iTRAQ4plex@18;	missed K-I@18	0
22	DVU2983	TTGATITCAPVPQSMR	0.99	1690.81	Carbamidomethyl@8;		0
22	DVU2983	VGDHIDTDAIIPAR	0.99	1474.76	Dehydrated@7;		0
22	DVU3087	FAPFGCTVESLISLPGVAER	0.99	2150.07	Carbamidomethyl@6;		0
22	DVU3087	LGGAIVAIGNAPTAVLALIDHLDR	0.99	2370.35			0
22	DVU3087	LQPCFAPDEIEAR	0.99	1689.84	Carbamidomethyl@4;iTRAQ4plex@0;		1
22	DVU3087	SFAIIDAEAGDSKPFTGR	0.99	2170.16	iTRAQ4plex@13;iTRAQ4plex@0;		1
22	DVUA0020	AEEAIGTAHDFWTAYR	0.99	1981.98	iTRAQ4plex@0;		1
22	DVUA0020	NMDGFVELVLDIVR	0.99	1763.97	iTRAQ4plex@0;		1
22	DVUA0020	TFVTSLAGHIAAEAAR	0.99	1614.88			0
23	DVU0488	ILCVTALGDDLAAAQR	0.99	1830.97	Carbamidomethyl@3;iTRAQ4plex@0;		1
23	DVU0508	GPLATVLVQEGTLR	0.99	1597.93	iTRAQ4plex@0;		1
23	DVU0508	VTLETFLSR	0.99	1209.69	iTRAQ4plex@0;		1
23	DVU0662	HPILQDGVTVYAGATILGR	0.99	2125.17	iTRAQ4plex@0;		1
23	DVU1304	AFVSGGGLKPWR	0.99	1562.93	iTRAQ4plex@9;iTRAQ4plex@0;		1
23	DVU1304	ALIIAPEENTTLALSVR	0.99	1955.1	iTRAQ4plex@0;		1
23	DVU1304	NIPGITIATPEQLSVYEILK	0.99	2487.41	iTRAQ4plex@20;iTRAQ4plex@0;		1
23	DVU1304	QLVLVEGAVASVQDR	0.99	1727.99	iTRAQ4plex@0;		1
23	DVU1320	FGAGHVLLKPASK	0.99	1757.13	iTRAQ4plex@9;iTRAQ4plex@13;iTRAQ4plex@0;		1
23	DVU1320	FSFSALVVVGDGK	0.99	1613.88	iTRAQ4plex@13;iTRAQ4plex@0;		1
23	DVU1320	SMIEVPLIDGTLPYEILGR	0.99	2260.22	iTRAQ4plex@0;		1
23	DVU1328	GCPAWLEADGANFR	0.99	1707.82	Carbamidomethyl@2;iTRAQ4plex@0;		1
23	DVU1328	GVTGANLLSLLER	0.99	1484.84	iTRAQ4plex@0;		0
23	DVU1328	KIPVLAEAQEVIAR	0.99	1825.09	iTRAQ4plex@1;iTRAQ4plex@0;	missed K-I@1	1
23	DVU1328	KVNIPSLQVR	0.99	1441.95	iTRAQ4plex@1;iTRAQ4plex@0;	missed K-V@1	1
23	DVU1469	AFCPGSQIDLHQLEDAESVVGQTFQFLVTR	0.99	3536.78	Carbamidomethyl@3;iTRAQ4plex@0;		1
23	DVU1469	AQFGLFVNIAPGLTGLLPEGIIK	0.99	2512.45	iTRAQ4plex@23;		0
23	DVU1469	DAALATFLEGVK	0.99	1378.75	iTRAQ4plex@12;		0
23	DVU1469	DAALATFLEGVKEGDVLEGTVTR	0.99	2679.4	iTRAQ4plex@12;iTRAQ4plex@0;		1
23	DVU1469	EKPQLGSLGAALQAAMQK	0.99	2273.27	iTRAQ4plex@2;iTRAQ4plex@18;iTRAQ4plex@0;		1
23	DVU1469	ELEEADGSLPYAVGDR	0.99	1864.96	iTRAQ4plex@0;		1
23	DVU1469	ERDAALATFLEGVK	0.99	1663.9	iTRAQ4plex@14;	missed R-D@2	0
23	DVU1469	ESVVGQTFQFLVTR	0.99	1592.82	Glu->pyro-Glu@0;	cleaved A-E@N-term	0
23	DVU1469	FAPGTQVTGTVEK	0.99	1622.93	iTRAQ4plex@13;iTRAQ4plex@0;		1
23	DVU1469	FAPGTQVTGTVEKR	0.99	1779.03	iTRAQ4plex@13;iTRAQ4plex@0;	missed K-R@13	1
23	DVU1469	IKELDVAK	0.99	1347.87	iTRAQ4plex@2;iTRAQ4plex@8;iTRAQ4plex@0;		1
23	DVU1469	IKELDVAKRR	0.99	1445.93	Deamidated@9;iTRAQ4plex@2;iTRAQ4plex@8;iTRAQ4plex@0;	missed K-R@8; missed R-R@9	0
23	DVU1469	ISAAIVAITDDSVFVATGSK	0.99	2109.12	iTRAQ4plex@20;		0
23	DVU1469	ITLAPVGDAGHGGDDGSWK	0.99	1997.04	iTRAQ4plex@19;		0
23	DVU1469	KEKPQLGSLGAALQAAMQK	0.99	2545.47	iTRAQ4plex@1;iTRAQ4plex@3;iTRAQ4plex@19;iTRAQ4plex@0;		1
23	DVU1469	LAPFGAFVEIAPGVDGMVHISELTWSR	0.99	3043.58	iTRAQ4plex@0;		1
23	DVU1469	LAPFGAFVEVLPGVEGLVHVSEMSWTR	0.99	3071.58	iTRAQ4plex@0;		1
23	DVU1469	LNAGDSVTLTVR	0.99	1389.81	iTRAQ4plex@0;		1
23	DVU1469	QAGGDPWETVGDRLEQDQVVPAK	0.99	2622.27	Gln->pyro-Glu@0;iTRAQ4plex@23;	missed R-L@13	1
23	DVU1469	RAQFGLFVNIAPGLTGLLPEGIIK	0.99	2668.55	iTRAQ4plex@24;	missed R-A@1	0
23	DVU1469	RITLAPVGDAGHGGDDGSWK	0.99	2297.26	iTRAQ4plex@20;iTRAQ4plex@0;	missed R-I@1	1
23	DVU1469	RVNKPEEIVAVGDAVNVK	0.99	2369.47	iTRAQ4plex@4;iTRAQ4plex@18;iTRAQ4plex@0;	missed R-V@1	1
23	DVU1469	TGEPIDTPELDESASFAELLEAHAGGTR	0.99	2913.33		cleaved M-T@N-term	0
23	DVU1469	VDLYVTAVNGQEIR	0.99	1720.96	iTRAQ4plex@0;		1
23	DVU1469	VNKPEEIVAVGDAVNVK	0.99	2069.24	iTRAQ4plex@3;iTRAQ4plex@17;		0
23	DVU2920	GYRPQFYFR	0.9573	1377.75	iTRAQ4plex@0;	cleaved S-G@N-term	0
24	DVU0508	VTLETFLSR	0.99	1209.68	iTRAQ4plex@0;		1
24	DVU0662	AALFPGYFGASNIVLESMR	0.99	2043.02			0
24	DVU0662	HPILQDGVTVYAGATILGR	0.99	1981.08			0
24	DVU0662	IAHELYRLDVPVIPR	0.99	1791.02		missed R-L@7	0
24	DVU0662	IISEMAHSR	0.99	1187.65	iTRAQ4plex@0;		1
24	DVU0662	KLDASTAVSLTGMPELER	0.99	2206.18	iTRAQ4plex@1;iTRAQ4plex@0;	missed K-L@1	1
24	DVU0662	LDASTAVSLTGMPELER	0.99	1789.89			0
24	DVU0662	LDVPVIPR	0.99	1050.62	iTRAQ4plex@0;		0
24	DVU0662	LYQGVTLGALSFPK	0.99	1637.95	iTRAQ4plex@14;		0
24	DVU0662	SPGETIFCYPSIYAMIHHR	0.99	2423.22	Carbamidomethyl@8;iTRAQ4plex@0;		1
24	DVU0662	VTIGAGAIVGGNVWVTHDVAPGAK	0.99	2433.35	iTRAQ4plex@24;		0
24	DVU0662	YHLAANLDSIYR	0.99	1435.72			0
24	DVU0662	YQGVTLGALSFPK	0.99	1636.89	iTRAQ4plex@13;iTRAQ4plex@0;	cleaved L-Y@N-term	0
24	DVU0734	AGATVDVLPVYVTVPSAAR	0.99	2030.12	iTRAQ4plex@0;		1
24	DVU0734	SLVATIATLPEEAVK	0.99	1830.07	iTRAQ4plex@15;iTRAQ4plex@0;		1
24	DVU0811	ADAEAYLGETVTEAVITVPAYFNDAQR	0.99	3058.51	iTRAQ4plex@0;		1
24	DVU0811	ALADAGLTAAQIDEVVLVGGMTR	0.99	2415.31	iTRAQ4plex@0;		1
24	DVU0811	ATNGDTFLGGEDFDQR	0.99	1886.85	iTRAQ4plex@0;		1
24	DVU0811	DLGDKLDAALK	0.99	1590.94	iTRAQ4plex@5;iTRAQ4plex@11;iTRAQ4plex@0;	missed K-L@5	1
24	DVU0811	DLSTSMETEVNLPFITADQTGPK	0.99	2782.47	iTRAQ4plex@23;iTRAQ4plex@0;		1
24	DVU0811	DVLLLDVTPLSLGIETLGGVFTR	0.99	2572.49	iTRAQ4plex@0;		1
24	DVU0811	FELTGIPPAMR	0.99	1375.74	iTRAQ4plex@0;		1
24	DVU0811	GLLESEDVDAIKK	0.99	1849.05	iTRAQ4plex@12;iTRAQ4plex@13;iTRAQ4plex@0;	missed K-K@12	1
24	DVU0811	GVPQIEVSFDIDANGIVNVAAK	0.99	2545.42	iTRAQ4plex@22;iTRAQ4plex@0;		0
24	DVU0811	IAGLDVK	0.99	1003.64	iTRAQ4plex@7;iTRAQ4plex@0;		1
24	DVU0811	IAGLDVKR	0.99	1159.76	iTRAQ4plex@7;iTRAQ4plex@0;	missed K-R@7	1
24	DVU0811	IAVFDLGGGTFDISILEVGDNVVEVR	0.99	2734.4			0
24	DVU0811	IIGIDLGTTNSCVYVMEGK	0.99	2358.26	Carbamidomethyl@12;iTRAQ4plex@19;iTRAQ4plex@0;		1
24	DVU0811	IIGIDLGTTNSCVYVMEGKDPK	0.99	2842.53	Carbamidomethyl@12;iTRAQ4plex@19;iTRAQ4plex@22;iTRAQ4plex@0;		1
24	DVU0811	IINEPTAASLAYGFDR	0.99	1737.87			0
24	DVU0811	IISYLVDEFR	0.99	1254.66			0
24	DVU0811	IISYLVDEFRR	0.99	1410.76		missed R-R@10	0
24	DVU0811	KALADAGLTAAQIDEVVLVGGMTR	0.99	2543.44	iTRAQ4plex@1;iTRAQ4plex@0;	missed K-A@1	0
24	DVU0811	LAEQLYK	0.99	1152.7	iTRAQ4plex@7;iTRAQ4plex@0;		1
24	DVU0811	LKADAEAYLGETVTEAVITVPAYFNDAQR	0.99	3299.7	iTRAQ4plex@2;	missed K-A@2	0
24	DVU0811	LVEDLVER	0.99	1116.64	iTRAQ4plex@0;		1
24	DVU0811	PYSAPEISAMILGK	0.99	1620.89	iTRAQ4plex@14;	cleaved R-P@N-term	0
24	DVU0811	TTPSVVAFTDKER	0.9897	1594.86	iTRAQ4plex@11;		0
24	DVU0811	VSEFFGK	0.99	1101.61	iTRAQ4plex@7;iTRAQ4plex@0;		1
24	DVU0811	VSEFFGKEPNR	0.99	1453.78	iTRAQ4plex@7;		0
24	DVU0811	WKEHSPYR	0.99	1390.77	iTRAQ4plex@2;iTRAQ4plex@0;		1
24	DVU0856	AGCDLIITYFTEELLAK	0.99	2245.17	Carbamidomethyl@3;iTRAQ4plex@17;iTRAQ4plex@0;		1
24	DVU0856	AVILFGIPK	0.99	1245.82	iTRAQ4plex@9;iTRAQ4plex@0;		1
24	DVU0856	DNFDLPVVAYQVSGEYSMIR	0.99	2447.22	iTRAQ4plex@0;		1
24	DVU0856	EAAADVDEDADFLIVKPAGPYLDIIR	0.99	3104.64	iTRAQ4plex@16;iTRAQ4plex@0;		1
24	DVU0856	ENVVCAADLIMPYFVVETDEPAFR	0.99	2929.4	Carbamidomethyl@5;iTRAQ4plex@0;		1
24	DVU0856	YASSFYGPFR	0.99	1194.54			0
24	DVU0890	ALLAEDGFGLFR	0.99	1452.82	iTRAQ4plex@0;		1
24	DVU1304	AFVSGGGLKPWR	0.99	1562.89	iTRAQ4plex@9;iTRAQ4plex@0;		1
24	DVU1304	ALIIAPEENTTLALSVR	0.99	1955.15	iTRAQ4plex@0;		1
24	DVU1304	GGAIIFGPQPR	0.99	1256.72	iTRAQ4plex@0;		1
24	DVU1304	NIPGITIATPEQLSVYEILK	0.99	2487.42	iTRAQ4plex@20;iTRAQ4plex@0;		1
24	DVU1304	QLVLVEGAVASVQDR	0.99	1727.96	iTRAQ4plex@0;		1
24	DVU1328	GVTGANLLSLLER	0.99	1486.89	iTRAQ4plex@0;		1
24	DVU1328	HGIFTLNGR	0.99	1159.65	Deamidated@7;iTRAQ4plex@0;		0
24	DVU1328	KIPVLAEAQEVIAR	0.99	1825.11	iTRAQ4plex@1;iTRAQ4plex@0;	missed K-I@1	1
24	DVU1328	KVNIPSLQVR	0.99	1441.91	iTRAQ4plex@1;iTRAQ4plex@0;	missed K-V@1	1
24	DVU1335	FSLPHSR	0.99	987.565	iTRAQ4plex@0;		1
24	DVU1335	IMIHQPSGGFQGQATDIDIQAR	0.99	2527.26	iTRAQ4plex@0;		1
24	DVU1469	AFCPGSQIDLHQLEDAESVVGQTFQFLVTR	0.99	3392.63	Carbamidomethyl@3;		0
24	DVU1469	AQFGLFVNIAPGLTGLLPEGIIK	0.99	2512.45	iTRAQ4plex@23;		0
24	DVU1469	DAALATFLEGVK	0.99	1378.76	iTRAQ4plex@12;		0
24	DVU1469	DAALATFLEGVKEGDVLEGTVTR	0.99	2679.46	iTRAQ4plex@12;iTRAQ4plex@0;		1
24	DVU1469	EKPQLGSLGAALQAAMQK	0.99	2273.31	iTRAQ4plex@2;iTRAQ4plex@18;iTRAQ4plex@0;		1
24	DVU1469	ELEEADGSLPYAVGDRVDLYVTAVNGQEIR	0.99	3422.81	iTRAQ4plex@0;	missed R-V@16	1
24	DVU1469	ERDAALATFLEGVK	0.99	1663.9	iTRAQ4plex@14;	missed R-D@2	0
24	DVU1469	FAPGTQVTGTVEK	0.99	1622.91	iTRAQ4plex@13;iTRAQ4plex@0;		1
24	DVU1469	FAPGTQVTGTVEKR	0.99	1779.03	iTRAQ4plex@13;iTRAQ4plex@0;	missed K-R@13	1
24	DVU1469	GGYNVDVLR	0.99	1136.66	iTRAQ4plex@0;		1
24	DVU1469	GLSGQGGAAVLEEAR	0.99	1558.84	iTRAQ4plex@0;		1
24	DVU1469	IKELDVAK	0.99	1347.88	iTRAQ4plex@2;iTRAQ4plex@8;iTRAQ4plex@0;		1
24	DVU1469	ISAAIVAITDDSVFVATGSK	0.99	2109.18	iTRAQ4plex@20;		0
24	DVU1469	ISLSLR	0.99	832.528	iTRAQ4plex@0;		0
24	DVU1469	ISLSVK	0.99	934.623	iTRAQ4plex@6;iTRAQ4plex@0;		1
24	DVU1469	ITLAPVGDAGHGGDDGSWK	0.99	1996.97	iTRAQ4plex@19;		0
24	DVU1469	KEKPQLGSLGAALQAAMQK	0.99	2544.49	iTRAQ4plex@1;iTRAQ4plex@3;iTRAQ4plex@19;iTRAQ4plex@0;		0
24	DVU1469	LAPFGAFVEIAPGVDGMVHISELTWSR	0.99	3043.56	iTRAQ4plex@0;		1
24	DVU1469	LAPFGAFVEVLPGVEGLVHVSEMSWTR	0.99	2927.52			0
24	DVU1469	LNAGDSVTLTVR	0.99	1389.79	iTRAQ4plex@0;		1
24	DVU1469	QAGGDPWETVGDRLEQDQVVPAK	0.99	2783.4	iTRAQ4plex@23;iTRAQ4plex@0;	missed R-L@13	1
24	DVU1469	RAQFGLFVNIAPGLTGLLPEGIIK	0.99	2668.54	iTRAQ4plex@24;	missed R-A@1	0
24	DVU1469	RITLAPVGDAGHGGDDGSWK	0.99	2297.17	iTRAQ4plex@20;iTRAQ4plex@0;	missed R-I@1	1
24	DVU1469	RVNKPEEIVAVGDAVNVK	0.99	2368.37	iTRAQ4plex@4;iTRAQ4plex@18;iTRAQ4plex@0;	missed R-V@1	0
24	DVU1469	SAAIVAITDDSVFVATGSK	0.99	2209.15	iTRAQ4plex@19;iTRAQ4plex@0;	cleaved I-S@N-term	0
24	DVU1469	TGEPIDTPELDESASFAELLEAHAGGTR	0.99	2913.43		cleaved M-T@N-term	0
24	DVU1469	VDLYVTAVNGQEIR	0.99	1720.91	iTRAQ4plex@0;		1
24	DVU1469	VLGIGEAPK	0.99	1171.74	iTRAQ4plex@9;iTRAQ4plex@0;		1
24	DVU1469	VNKPEEIVAVGDAVNVK	0.99	2213.26	iTRAQ4plex@3;iTRAQ4plex@17;iTRAQ4plex@0;		1
24	DVU1833	AAFHKPVIYATWDWNR	0.99	2263.22	iTRAQ4plex@5;iTRAQ4plex@0;		1
24	DVU1833	AEFMLGNIGVHPR	0.99	1584.83	iTRAQ4plex@0;		1
24	DVU1833	AFAGLQDTYLNMVGEAR	0.99	1855.91			0
24	DVU1833	AISSVAFHR	0.99	1131.66	iTRAQ4plex@0;		1
24	DVU1833	AIVDKEFNR	0.99	1379.82	iTRAQ4plex@5;iTRAQ4plex@0;		1
24	DVU1833	AYHWDCASAYNLR	0.99	1626.71	Carbamidomethyl@6;		0
24	DVU1833	EAILDALAR	0.99	1115.64	iTRAQ4plex@0;		1
24	DVU1833	ELDHKLDEHVELATR	0.99	2093.15	iTRAQ4plex@5;iTRAQ4plex@0;	missed K-L@5	1
24	DVU1833	ELGIPAIIGIQR	0.99	1279.78			0
24	DVU1833	EVEDFEVGLLR	0.99	1449.76	iTRAQ4plex@0;		1
24	DVU1833	FYVFQR	0.99	1003.54	iTRAQ4plex@0;		1
24	DVU1833	GLVAIAGIVSASVVPDTYYQTK	0.99	2540.43	iTRAQ4plex@22;iTRAQ4plex@0;		1
24	DVU1833	GVYGGVNLQIMLPFVR	0.99	1906.05	iTRAQ4plex@0;		0
24	DVU1833	IDWNDTEINRDPEFLQK	0.99	2421.22	iTRAQ4plex@17;iTRAQ4plex@0;	missed R-D@10	1
24	DVU1833	INKGDILAAER	0.99	1487.89	iTRAQ4plex@3;iTRAQ4plex@0;	missed K-G@3	1
24	DVU1833	KLILNGADIVR	0.99	1500.93	Deamidated@5;iTRAQ4plex@1;iTRAQ4plex@0;	missed K-L@1	0
24	DVU1833	KVPVPDLEAYR	0.99	1574.9	iTRAQ4plex@1;iTRAQ4plex@0;	missed K-V@1	1
24	DVU1833	LGAWLR	0.99	859.511	iTRAQ4plex@0;		0
24	DVU1833	LILNGADIVR	0.99	1228.72	Deamidated@4;iTRAQ4plex@0;		0
24	DVU1833	LLDETKVNASLIR	0.99	1615.94	iTRAQ4plex@6;	missed K-V@6	0
24	DVU1833	LREVEDFEVGLLR	0.99	1718.96	iTRAQ4plex@0;	missed R-E@2	1
24	DVU1833	LWFVQAR	0.99	1063.6	iTRAQ4plex@0;	cleaved R-P@C-term	1
24	DVU1833	LWFVQARPETR	0.99	1402.74			0
24	DVU1833	MINPVISGTAFSADTATGCR	0.99	2068.97	Carbamidomethyl@19;		0
24	DVU1833	NIHDWEVEAFK	0.99	1531.74	iTRAQ4plex@11;		0
24	DVU1833	NLLGGNLFEQHEDNPMLGYR	0.99	2317.13			0
24	DVU1833	NYNTALISQVEGIR	0.99	1719.9	iTRAQ4plex@0;		0
24	DVU1833	QAGFASFAEQAEALAAQR	0.99	1848.92	Gln->pyro-Glu@0;		0
24	DVU1833	REAILDALAR	0.99	1099.58		missed R-E@1	0
24	DVU1833	SVLVQAGILSVDLPK	0.99	1683.04	iTRAQ4plex@15;		0
24	DVU1833	TFVNNVVEGFATSPEGIDQLR	0.99	2293.18			0
24	DVU1833	VASAILADVGGDTSHAAITSR	0.99	2012.03			0
24	DVU1833	VGFCGQGVSNSVILR	0.99	1736.9	Carbamidomethyl@4;iTRAQ4plex@0;		1
24	DVU1833	VGLILADVGQAMFLSR	0.99	1689.93			0
24	DVU1833	VIMGYDDELALLAGTDPDILKR	0.99	2706.47	iTRAQ4plex@21;iTRAQ4plex@0;	missed K-R@21	1
24	DVU1833	WNEEFETHPHTIFMR	0.99	2117.99	iTRAQ4plex@0;		1
24	DVU1833	WSLSLAQAEQVAR	0.99	1602.86	iTRAQ4plex@0;		1
24	DVU1976	AAVEEGIVPGGGTALVR	0.99	1739.96	iTRAQ4plex@0;		1
24	DVU1976	AMLQDIAVLTGGQVVSEDMGIK	0.99	2562.38	iTRAQ4plex@22;iTRAQ4plex@0;		0
24	DVU1976	GLETTLEVVEGMQFDR	0.99	1968.02	iTRAQ4plex@0;		1
24	DVU1976	GVDKAVESLVR	0.99	1460.87	iTRAQ4plex@4;iTRAQ4plex@0;	missed K-A@4	1
24	DVU1976	GYLSPYFVTDPEK	0.99	1803.93	iTRAQ4plex@13;iTRAQ4plex@0;		1
24	DVU1976	LENISVADLGTAK	0.99	1618.9	iTRAQ4plex@13;iTRAQ4plex@0;		1
24	DVU1976	VLDDIKPADDDETAGVNIIR	0.99	2457.28	iTRAQ4plex@6;iTRAQ4plex@0;		1
24	DVU2884	FFEYCVEDLIQSWQPAAR	0.99	2403.14	Carbamidomethyl@5;iTRAQ4plex@0;		1
24	DVU2884	FSDVMLNTR	0.99	1226.63	iTRAQ4plex@0;		1
24	DVU2884	GIPWQMAELGK	0.99	1517.83	iTRAQ4plex@11;iTRAQ4plex@0;		1
24	DVU2884	GKYEANDAHPEYVGWLR	0.99	2293.13	iTRAQ4plex@2;iTRAQ4plex@0;	missed K-Y@2	1
24	DVU2884	LAYTAFLER	0.99	1083.57			0
24	DVU2884	TLDLAFSTR	0.99	1167.68	iTRAQ4plex@0;	cleaved M-T@N-term	1
24	DVU2884	VLALLHEK	0.99	1066.68	iTRAQ4plex@8;		0
24	DVU2884	YVDFLSR	0.99	1043.55	iTRAQ4plex@0;		1
24	DVU3029	GLDVVTAVINR	0.99	1300.75	iTRAQ4plex@0;		1
24	DVU3029	INTALALFER	0.99	1291.75	iTRAQ4plex@0;		1
25	DVU0072	AGYKDFVLPLGYK	0.99	1902.02	iTRAQ4plex@4;iTRAQ4plex@13;iTRAQ4plex@0;		0
25	DVU0072	LAAEGQLSMYPHEGFWQCMDTLR	0.99	2740.2	Carbamidomethyl@18;		0
25	DVU0072	LNAMWDKGDAPWAR	0.99	1774.89	iTRAQ4plex@7;	missed K-G@7	0
25	DVU0237	ALANYFLDTHISANGYTEVLPPFMVNR	0.99	3053.54			0
25	DVU0237	ALLTEVESLK	0.99	1374.81	Lys-add@0;iTRAQ4plex@10;		0
25	DVU0237	ALLTEVESLKSER	0.99	1763.02	iTRAQ4plex@10;iTRAQ4plex@0;	missed K-S@10	1
25	DVU0237	EHWDIGVALGGLDFER	0.99	1813.87			0
25	DVU0237	FRPAGGGKPEFVHTLNGSGLAVGR	0.99	2713.47	Deamidated@16;iTRAQ4plex@8;iTRAQ4plex@0;		0
25	DVU0237	FTVYWKWAAR	0.99	1471.8	iTRAQ4plex@6;	missed K-W@6	0
25	DVU0237	GHAEALLQNLGLPYR	0.99	1651.89			0
25	DVU0237	HSDIDIATFTTLDTR	0.99	1841	iTRAQ4plex@0;		0
25	DVU0237	MRGHAEALLQNLGLPYR	0.99	1939.03		missed R-G@2	0
25	DVU0237	TLVAVLENYQQEDGSVIVPEVLRPYMGGLER	0.99	3618.95	iTRAQ4plex@0;		1
25	DVU0237	TYDLEVWLPGQDKYR	0.99	2027.02	iTRAQ4plex@13;	missed K-Y@13	0
25	DVU0349	LLELFAHRPVPADGIAR	0.99	2019.15	iTRAQ4plex@0;	cleaved R-P@C-term	1
25	DVU0349	PYVIAEAGVNHEGSMDIAR	0.9663	2173.12	iTRAQ4plex@0;	cleaved R-P@N-term	1
25	DVU0349	QHFPQHLIGYSDHTLPR	0.99	2029.02	Gln->pyro-Glu@0;		0
25	DVU0349	VLEVATLLGATILEK	0.99	1714.05	iTRAQ4plex@15;		0
25	DVU0488	GVVVASTTEEAVAALDEIMGR	0.99	2262.16	iTRAQ4plex@0;		1
25	DVU0488	IDLVVPGPELPLVLGLK	0.99	2060.28	iTRAQ4plex@17;iTRAQ4plex@0;		1
25	DVU0662	AALFPGYFGASNIVLESMR	0.99	2043.05			0
25	DVU0662	GETIFCYPSIYAMIHHR	0.99	2239.07	Carbamidomethyl@6;iTRAQ4plex@0;	cleaved P-G@N-term	0
25	DVU0662	GGCFACADYATDCQNCESHSQETAMEFMR	0.99	3577.36	Carbamidomethyl@3;Carbamidomethyl@6;Carbamidomethyl@13;Carbamidomethyl@16;iTRAQ4plex@0;		1
25	DVU0662	HPILQDGVTVYAGATILGR	0.99	1981.07			0
25	DVU0662	IAHELYRLDVPVIPR	0.99	1791.02		missed R-L@7	0
25	DVU0662	IGAGAIVGGNVWVTHDVAPGAK	0.99	2427.34	iTRAQ4plex@22;iTRAQ4plex@0;	cleaved T-I@N-term	0
25	DVU0662	IVESLCTPESYEAVYHQSLHGSPMPSLEALTELMAR	0.99	4045.98	Carbamidomethyl@6;		0
25	DVU0662	KLDASTAVSLTGMPELER	0.99	2062.09	iTRAQ4plex@1;iTRAQ4plex@0;	missed K-L@1	0
25	DVU0662	LDASTAVSLTGMPELER	0.99	1789.9			0
25	DVU0662	LDVPVIPR	0.99	1052.69	iTRAQ4plex@0;		1
25	DVU0662	LYQGVTLGALSFPK	0.99	1637.92	iTRAQ4plex@14;		0
25	DVU0662	LYQGVTLGALSFPKDGGGALIK	0.99	2480.16	iTRAQ4plex@14;iTRAQ4plex@22;		0
25	DVU0662	LYQGVTLGALSFPKDGGGALIKGIPR	0.99	2916.66	iTRAQ4plex@14;iTRAQ4plex@22;	missed K-G@22	0
25	DVU0662	PGETIFCYPSIYAMIHHR	0.99	2379.08	Oxidation@1;Carbamidomethyl@7;iTRAQ4plex@0;	cleaved S-P@N-term	0
25	DVU0662	SPGETIFCYPSIYAM	0.99	1879.87	Carbamidomethyl@8;iTRAQ4plex@0;	cleaved M-I@C-term	0
25	DVU0662	SPGETIFCYPSIYAMIHHR	0.99	2279.04	Carbamidomethyl@8;		0
25	DVU0662	TGIDIHPGATVGEEFFIDHGTGVVIGETCIIGR	0.99	3467.71	Carbamidomethyl@29;		0
25	DVU0662	VTIGAGAIVGGNVWVTHDVAPGAK	0.99	2433.32	iTRAQ4plex@24;		0
25	DVU0662	YHLAANLDSIYR	0.99	1435.77			0
25	DVU0662	YQGVTLGALSFPK	0.99	1636.93	iTRAQ4plex@13;iTRAQ4plex@0;	cleaved L-Y@N-term	0
25	DVU0734	AGATVDVLPVYVTVPSAAR	0.99	2030.12	iTRAQ4plex@0;		1
25	DVU0734	HGFSNPSLIVVGDVVR	0.99	1840	iTRAQ4plex@0;		1
25	DVU0734	LNWFEHKPLLGK	0.99	1914.11	iTRAQ4plex@7;iTRAQ4plex@12;iTRAQ4plex@0;		1
25	DVU0734	YVAEGVVEGMLAR	0.99	1537.82	iTRAQ4plex@0;		1
25	DVU0811	ADAEAYLGETVTEAVITVPAYFNDAQR	0.99	2914.4			0
25	DVU0811	AKLEKLVEDLVER	0.99	1974.18	iTRAQ4plex@2;iTRAQ4plex@5;iTRAQ4plex@0;	missed K-L@2; missed K-L@5	1
25	DVU0811	ALADAGLTAAQIDEVVLVGGMTR	0.99	2271.18			0
25	DVU0811	DLSTSMETEVNLPFITADQTGPK	0.99	2766.39	Lys-add@0;iTRAQ4plex@23;		0
25	DVU0811	DVLLLDVTPLSLGIETLGGVFTR	0.99	2428.38			0
25	DVU0811	GVPQIEVSFDIDANGIVNVAAK	0.99	2535.32	Deamidated@4;iTRAQ4plex@22;iTRAQ4plex@0;		0
25	DVU0811	GVPQIEVSFDIDANGIVNVAAKDLGTGKEQSIR	0.99	3873.05	iTRAQ4plex@22;iTRAQ4plex@28;iTRAQ4plex@0;		1
25	DVU0811	IAVFDLGGGTFDISILEVGDNVVEVR	0.99	2734.47			0
25	DVU0811	IIGIDLGTTNSCVYVMEGK	0.99	2214.12	Carbamidomethyl@12;iTRAQ4plex@19;		0
25	DVU0811	IIGIDLGTTNSCVYVMEGKDPK	0.99	2698.37	Carbamidomethyl@12;iTRAQ4plex@19;iTRAQ4plex@22;		0
25	DVU0811	IINEPTAASLAYGFDR	0.99	1737.88			0
25	DVU0811	IINEPTAASLAYGFDRK	0.99	2154.17	iTRAQ4plex@17;iTRAQ4plex@0;	missed R-K@16	1
25	DVU0811	IISYLVDEFR	0.99	1280.69	Delta:H(2)C(2)@0;		0
25	DVU0811	IISYLVDEFRR	0.99	1410.78		missed R-R@10	0
25	DVU0811	IVAGANGDAAVEVQGRPYSAPEISAMILGK	0.99	3129.6	Deamidated@6;iTRAQ4plex@30;		0
25	DVU0811	KALADAGLTAAQIDEVVLVGGMTR	0.99	2543.36	iTRAQ4plex@1;iTRAQ4plex@0;	missed K-A@1	0
25	DVU0811	LKADAEAYLGETVTEAVITVPAYFNDAQR	0.99	3299.68	iTRAQ4plex@2;	missed K-A@2	0
25	DVU0811	PYSAPEISAMILGK	0.99	1620.88	iTRAQ4plex@14;	cleaved R-P@N-term	0
25	DVU0811	SIRDLGDKLDAALK	0.99	1803.09	iTRAQ4plex@8;iTRAQ4plex@14;	missed R-D@3; missed K-L@8	0
25	DVU0811	VSEFFGKEPNR	0.99	1597.89	iTRAQ4plex@7;iTRAQ4plex@0;		1
25	DVU0843	ITSGTMTIPAEPALAMEPLVATYLLGLPAVAGGNVR	0.99	3594.94			0
25	DVU0843	LADLSALSHFLPGLGAR	0.99	1882.08	iTRAQ4plex@0;		1
25	DVU0843	LTGLWPAACAEAEAAIALLK	0.99	2213.25	Carbamidomethyl@9;iTRAQ4plex@20;		0
25	DVU0843	LWLALATAAASEVTIR	0.99	1685.96			0
25	DVU0843	MPALPAGTDALAATGLLGQLGLEADAEDGALTR	0.99	3323.77	iTRAQ4plex@0;		1
25	DVU0843	SPLQSLLDIDR	0.99	1400.79	iTRAQ4plex@0;		1
25	DVU0843	SPLQSLLDIDRELAR	0.99	1870.05	iTRAQ4plex@0;	missed R-E@11	1
25	DVU0847	LIYRPYYNYMEGK	0.99	1998.04	iTRAQ4plex@13;iTRAQ4plex@0;		1
25	DVU0856	AGCDLIITYFTEELLAK	0.99	2245.24	Carbamidomethyl@3;iTRAQ4plex@17;iTRAQ4plex@0;		1
25	DVU0856	DNFDLPVVAYQVSGEYSMIR	0.99	2303.09			0
25	DVU0856	EAAADVDEDADFLIVKPAGPYLDIIR	0.99	3104.64	iTRAQ4plex@16;iTRAQ4plex@0;		1
25	DVU0856	ENVVCAADLIMPYFVVETDEPAFR	0.99	2785.37	Carbamidomethyl@5;		0
25	DVU0890	ALLAEDGFGLFR	0.99	1308.7			0
25	DVU0890	ASILPPDDAVSAYYVR	0.99	1875.05	iTRAQ4plex@0;		0
25	DVU0890	DLAGAMADHGISIAQAIQK	0.99	2054.07	iTRAQ4plex@19;		0
25	DVU0890	DLPDGASLTDDPAVLTDDPEVDVLVELMGGIEKPR	0.99	3980.09	iTRAQ4plex@33;iTRAQ4plex@0;		1
25	DVU0890	EVDGRLEAGVFPTLVR	0.99	1757.95		missed R-L@5	0
25	DVU0890	GVGLYYEASVAGGIPIVQTLKESLAGNR	0.99	3150.76	iTRAQ4plex@21;iTRAQ4plex@0;		1
25	DVU0890	IEGNAVGPVFLHGQGAGSLPTASSVLADLMAVAR	0.99	3305.77			0
25	DVU0890	LAYGLEYPYAEMPVQGIR	0.99	2070.02			0
25	DVU0890	LEAGVFPTLVR	0.99	1345.8	iTRAQ4plex@0;		1
25	DVU0890	MKPLVIGMAGCGTVGSGLLR	0.99	2161.16	iTRAQ4plex@2;Carbamidomethyl@11;	cleaved S-M@N-term	0
25	DVU1043	VIIIDYGSQVTQLIAR	0.99	1933.11	iTRAQ4plex@0;		1
25	DVU1203	EHKPSLIVAGASAYPR	0.99	1984.16	iTRAQ4plex@3;iTRAQ4plex@0;		1
25	DVU1203	LFNVVFYGVEK	0.99	1458.8	iTRAQ4plex@11;		0
25	DVU1203	LFNVVFYGVEKETGR	0.9794	1902.02	iTRAQ4plex@11;		0
25	DVU1203	QFPLFAW	0.99	1052.59	iTRAQ4plex@0;		1
25	DVU1203	QTGKLELIASENFVSAAVR	0.99	2177.18	iTRAQ4plex@4;	missed K-L@4	0
25	DVU1203	VGGWIVDAIANTTNETR	0.99	1816.91			0
25	DVU1203	YYGGCEFVDIAENIAIER	0.99	2263.07	Carbamidomethyl@5;iTRAQ4plex@0;		1
25	DVU1328	GVTGANLLSLLER	0.99	1486.87	iTRAQ4plex@0;		1
25	DVU1335	IMIHQPSGGFQGQATDIDIQAR	0.99	2527.28	iTRAQ4plex@0;		1
25	DVU1469	AAIVAITDDSVFVATGSK	0.99	2103.06	iTRAQ4plex@18;iTRAQ4plex@0;	cleaved S-A@N-term	0
25	DVU1469	AFCPGSQIDLHQLEDAESVVGQTFQFLVTR	0.99	3392.7	Carbamidomethyl@3;		0
25	DVU1469	APGLTGLLPEGIIK	0.99	1522.83	iTRAQ4plex@14;	cleaved I-A@N-term	0
25	DVU1469	AQFGLFVNIAPGLTGLLPEGIIK	0.99	2512.49	iTRAQ4plex@23;		0
25	DVU1469	DAALATFLEGVK	0.99	1506.85	Lys-add@0;iTRAQ4plex@12;		0
25	DVU1469	DAALATFLEGVKEGDVLEGTVTR	0.99	2477.31	iTRAQ4plex@12;		0
25	DVU1469	EKPQLGSLGAALQAAMQK	0.99	2273.28	iTRAQ4plex@2;iTRAQ4plex@18;iTRAQ4plex@0;		1
25	DVU1469	ELEEADGSLPYAVGDRVDLYVTAVNGQEIR	0.99	3422.67	iTRAQ4plex@0;	missed R-V@16	1
25	DVU1469	ERDAALATFLEGVK	0.99	1663.91	iTRAQ4plex@14;	missed R-D@2	0
25	DVU1469	GEPIDTPELDESASFAELLEAHAGGTR	0.99	2916.66	iTRAQ4plex@0;	cleaved T-G@N-term	0
25	DVU1469	ISAAIVAITDDSVFVATGSK	0.99	2109.13	iTRAQ4plex@20;		0
25	DVU1469	ITLAPVGDAGHGGDDGSWK	0.99	2141.11	iTRAQ4plex@19;iTRAQ4plex@0;		1
25	DVU1469	KEKPQLGSLGAALQAAMQK	0.99	2401.37	iTRAQ4plex@1;iTRAQ4plex@3;iTRAQ4plex@19;iTRAQ4plex@0;		0
25	DVU1469	LAPFGAFVEIAPGVDGMVHISELTWSR	0.99	2899.51			0
25	DVU1469	LAPFGAFVEVLPGVEGLVHVSEMSWTR	0.99	2927.53			0
25	DVU1469	QAGGDPWETVGDRLEQDQVVPAK	0.99	2622.26	Gln->pyro-Glu@0;iTRAQ4plex@23;	missed R-L@13	1
25	DVU1469	RAQFGLFVNIAPGLTGLLPEGIIK	0.99	2668.6	iTRAQ4plex@24;	missed R-A@1	0
25	DVU1469	RITLAPVGDAGHGGDDGSWK	0.99	2297.22	iTRAQ4plex@20;iTRAQ4plex@0;	missed R-I@1	1
25	DVU1469	RVNKPEEIVAVGDAVNVK	0.99	2225.32	iTRAQ4plex@4;iTRAQ4plex@18;	missed R-V@1	0
25	DVU1469	SAAIVAITDDSVFVATGSK	0.99	2209.21	iTRAQ4plex@19;iTRAQ4plex@0;	cleaved I-S@N-term	0
25	DVU1469	TGEPIDTPELDESASFAELLEAHAGGTR	0.99	2913.34		cleaved M-T@N-term	0
25	DVU1469	VNKPEEIVAVGDAVNVK	0.99	2069.21	iTRAQ4plex@3;iTRAQ4plex@17;		0
25	DVU1569	FCAFYPMTPATSVAQNLILHAER	0.99	2781.41	Carbamidomethyl@2;iTRAQ4plex@0;		1
25	DVU1569	FGDEAPDLLLACWGSSEGAVVEAAQR	0.99	2891.33	Carbamidomethyl@12;iTRAQ4plex@0;	cleaved C-F@N-term	0
25	DVU1569	KVGVLSFTQVWPLEPSQFLSR	0.99	2706.56	iTRAQ4plex@1;iTRAQ4plex@0;	missed K-V@1	1
25	DVU1569	MGVVVEQAEDEIAAMNMVLGASYAGAR	0.9875	2781.41			0
25	DVU1569	SIVIGGEAGQGLVTIGDMLVR	0.99	2085.13			0
25	DVU1569	VGAGDVLAPTDDVHVLVALDQR	0.99	2404.26	iTRAQ4plex@0;		1
25	DVU1569	VGVLSFTQVWPLEPSQFLSR	0.99	2290.25			0
25	DVU1569	VIFAPATPEDCFHLTYAAFDLAER	0.99	2754.34	Carbamidomethyl@11;		0
25	DVU1570	GFSLVDIFSPCVSFNK	0.99	2105.11	Carbamidomethyl@11;iTRAQ4plex@16;iTRAQ4plex@0;		1
25	DVU1570	IADTFGDVLPIGVIYR	0.99	1748.96			0
25	DVU1570	SQPGGVTSAPFNPVAVAVAMR	0.99	2200.15	iTRAQ4plex@0;		1
25	DVU1833	AEFMLGNIGVHPR	0.99	1584.85	iTRAQ4plex@0;		1
25	DVU1833	AFAGLQDTYLNMVGEAR	0.99	1999.98	iTRAQ4plex@0;		1
25	DVU1833	ELGIPAIIGIQR	0.99	1423.88	iTRAQ4plex@0;		1
25	DVU1833	GLVAIAGIVSASVVPDTYYQTK	0.99	2540.41	iTRAQ4plex@22;iTRAQ4plex@0;		1
25	DVU1833	GVYGGVNLQIMLPFVR	0.99	1907.1	iTRAQ4plex@0;		1
25	DVU1833	NLLGGNLFEQHEDNPMLGYR	0.99	2461.17	iTRAQ4plex@0;		1
25	DVU1833	QAGFASFAEQAEALAAQR	0.99	2010.01	iTRAQ4plex@0;		1
25	DVU1833	SVLVQAGILSVDLPK	0.99	1827.1	iTRAQ4plex@15;iTRAQ4plex@0;		1
25	DVU1833	TFVNNVVEGFATSPEGIDQLR	0.99	2293.13			0
25	DVU1833	VASAILADVGGDTSHAAITSR	0.99	2156.15	iTRAQ4plex@0;		1
25	DVU1833	VGLILADVGQAMFLSR	0.99	1689.94			0
25	DVU1833	WNEEFETHPHTIFMR	0.99	2117.99	iTRAQ4plex@0;		1
25	DVU1833	WSLSLAQAEQVAR	0.99	1602.88	iTRAQ4plex@0;		1
25	DVU2247	GGIGPVGYPLVADIQHELAR	0.99	2206.19	iTRAQ4plex@0;		1
25	DVU2538	IPYILVVGDKEVEAGGVNVR	0.99	2415.33	iTRAQ4plex@10;iTRAQ4plex@0;		1
25	DVU2538	SIGSDEAWELATNALVK	0.99	2088.05	iTRAQ4plex@17;iTRAQ4plex@0;		0
25	DVU2938	IFLGGSTGYVTGAGTQHVAAPK	0.99	2415.23	iTRAQ4plex@22;iTRAQ4plex@0;		0
25	DVU2938	LSPLFNDPYFR	0.99	1512.8	iTRAQ4plex@0;		1
25	DVU2938	QITLAEMPFAQLWNPR	0.99	2059.12	iTRAQ4plex@0;		1
26	DVU0072	AGYKDFVLPLGYK	0.99	1902.02	iTRAQ4plex@4;iTRAQ4plex@13;iTRAQ4plex@0;		0
26	DVU0072	EFLDYLDEEESCDLEK	0.99	2315.2	Carbamidomethyl@12;iTRAQ4plex@16;iTRAQ4plex@0;		0
26	DVU0072	IGTFTGVR	0.99	994.579	iTRAQ4plex@0;		1
26	DVU0072	LAAEGQLSMYPHEGFWQCMDTLR	0.99	2884.36	Carbamidomethyl@18;iTRAQ4plex@0;		1
26	DVU0072	LNAMWDKGDAPWAR	0.99	1918.95	iTRAQ4plex@7;iTRAQ4plex@0;	missed K-G@7	1
26	DVU0072	LVEFHK	0.975	1060.64	iTRAQ4plex@6;iTRAQ4plex@0;		1
26	DVU0072	LVEFHKK	0.99	1332.84	iTRAQ4plex@6;iTRAQ4plex@7;iTRAQ4plex@0;	missed K-K@6	1
26	DVU0072	NSDFTVDLATGDVR	0.99	1509.7			0
26	DVU0072	QYFYDYR	0.99	1198.56	iTRAQ4plex@0;		1
26	DVU0072	VIIMCGGK	0.99	1165.67	Carbamidomethyl@5;iTRAQ4plex@8;iTRAQ4plex@0;		1
26	DVU0072	VTLSDTGQETLK	0.99	1579.89	iTRAQ4plex@12;iTRAQ4plex@0;		1
26	DVU0237	AFSFTPR	0.99	969.511	iTRAQ4plex@0;		1
26	DVU0237	AFSFTPREHWDIGVALGGLDFER	0.99	2620.27		missed R-E@7	0
26	DVU0237	AGEDASALIER	0.99	1275.67	iTRAQ4plex@0;		1
26	DVU0237	ALANYFLDTHISANGYTEVLPPFMVNR	0.99	3053.5			0
26	DVU0237	ALANYFLDTHISANGYTEVLPPFMVNRK	0.99	3325.69	Deamidated@14;iTRAQ4plex@28;	missed R-K@27	0
26	DVU0237	ALDLEAEAVK	0.99	1343.74	iTRAQ4plex@10;iTRAQ4plex@0;		0
26	DVU0237	ALLTEVESLK	0.99	1272.72	Delta:H(2)C(2)@0;iTRAQ4plex@10;		0
26	DVU0237	ALLTEVESLKSER	0.9894	1618.89	iTRAQ4plex@10;	missed K-S@10	0
26	DVU0237	EHWDIGVALGGLDFER	0.99	1812.84			0
26	DVU0237	EISSCSNCGDFQAR	0.99	1774.77	Carbamidomethyl@5;Carbamidomethyl@8;iTRAQ4plex@0;		1
26	DVU0237	FEEDLFR	0.99	1099.53	iTRAQ4plex@0;		1
26	DVU0237	FRPAGGGKPEFVHTLNGSGLAVGR	0.99	2569.34	Deamidated@16;iTRAQ4plex@8;		0
26	DVU0237	FTVYWK	0.9602	1131.62	iTRAQ4plex@6;iTRAQ4plex@0;		1
26	DVU0237	FTVYWKWAAR	0.99	1470.74	Carbamyl@0;iTRAQ4plex@6;	missed K-W@6	0
26	DVU0237	GHAEALLQNLGLPYR	0.99	1651.86			0
26	DVU0237	HSDIDIATFTTLDTR	0.99	1704.77			0
26	DVU0237	KTMTGTGQLPK	0.99	1449.84	iTRAQ4plex@1;iTRAQ4plex@11;iTRAQ4plex@0;	missed K-T@1	0
26	DVU0237	LESWDYFLIPTAEVPLTNLHADEILEEGDLPLGYTAQTPCFR	0.99	4979.6	Deamidated@18;Carbamidomethyl@40;iTRAQ4plex@0;		0
26	DVU0237	LLQKNPEVVAK	0.99	1526.96	iTRAQ4plex@4;iTRAQ4plex@11;	missed K-N@4	0
26	DVU0237	MRGHAEALLQNLGLPYR	0.99	1939		missed R-G@2	0
26	DVU0237	QHQFTKVEMVR	0.99	1546.84	iTRAQ4plex@6;	missed K-V@6	0
26	DVU0237	RAGEDASALIER	0.99	1431.77	iTRAQ4plex@0;	missed R-A@1	1
26	DVU0237	SEQNDWMLTIPNIPHESVPEGR	0.99	2693.33	iTRAQ4plex@0;		1
26	DVU0237	TLVAVLENYQQEDGSVIVPEVLR	0.99	2715.44	iTRAQ4plex@0;	cleaved R-P@C-term	1
26	DVU0237	TLVAVLENYQQEDGSVIVPEVLRPY	0.99	2831.45		cleaved Y-M@C-term	0
26	DVU0237	TMTGTGQLPK	0.99	1321.74	iTRAQ4plex@10;iTRAQ4plex@0;		1
26	DVU0237	TYDLEVWLPGQDK	0.99	1707.85	iTRAQ4plex@13;		0
26	DVU0237	TYDLEVWLPGQDKYR	0.9729	2010.99	iTRAQ4plex@13;	missed K-Y@13	0
26	DVU0237	VITLCSGDMGFSATK	0.99	1682.86	Dethiomethyl@9;Carbamidomethyl@5;iTRAQ4plex@15;		0
26	DVU0349	ADIAEDTVLK	0.99	1362.77	iTRAQ4plex@10;iTRAQ4plex@0;		1
26	DVU0349	CYDEVVGMK	0.99	1388.68	Carbamidomethyl@1;iTRAQ4plex@9;iTRAQ4plex@0;		1
26	DVU0349	GEFEALKR	0.99	1237.72	iTRAQ4plex@7;iTRAQ4plex@0;	missed K-R@7	1
26	DVU0349	HDKFWK	0.99	1292.75	iTRAQ4plex@3;iTRAQ4plex@6;iTRAQ4plex@0;	missed K-F@3	1
26	DVU0349	ISSSDITNKPFIR	0.99	1765.99	iTRAQ4plex@9;iTRAQ4plex@0;		1
26	DVU0349	SQYELFTR	0.99	1187.62	iTRAQ4plex@0;		1
26	DVU0349	VLEPADLTWK	0.99	1315.7	iTRAQ4plex@10;		0
26	DVU0349	VLEVATLLGATILEK	0.99	1714.03	iTRAQ4plex@15;		0
26	DVU0349	VTGMVGPCNITSLPSEEPAR	0.99	2259.08	Carbamidomethyl@8;iTRAQ4plex@0;		1
26	DVU0414	ALAALAK	0.99	945.634	iTRAQ4plex@7;iTRAQ4plex@0;		1
26	DVU0414	AVRDDLIMATGR	0.99	1461.8	iTRAQ4plex@0;	missed R-D@3	1
26	DVU0414	DHGSLADVMR	0.99	1244.63	iTRAQ4plex@0;		1
26	DVU0414	IGAFIDSYGLDF	0.95	1455.73	iTRAQ4plex@0;		0
26	DVU0414	IIEFVR	0.99	920.548	iTRAQ4plex@0;		1
26	DVU0414	RVIDLDAYR	0.9786	1264.72	iTRAQ4plex@0;	missed R-V@1	1
26	DVU0414	SDYPNQINNVLGFPFIFR	0.99	2141.05			0
26	DVU0414	VIDLDAYR	0.99	1108.6	iTRAQ4plex@0;		1
26	DVU0414	VIEWVAPAVAEAAMR	0.99	1638.81	Delta:H(2)C(2)@0;		0
26	DVU0662	AALFPGYFGASNIVLESMR	0.99	2043.01			0
26	DVU0662	HPILQDGVTVYAGATILGR	0.99	2125.17	iTRAQ4plex@0;		1
26	DVU0662	LDVPVIPR	0.99	1052.63	iTRAQ4plex@0;		1
26	DVU0662	LYQGVTLGALSFPK	0.99	1637.93	iTRAQ4plex@14;		0
26	DVU0662	QLLATDVK	0.99	1175.73	iTRAQ4plex@8;iTRAQ4plex@0;		1
26	DVU0662	YHLAANLDSIYR	0.99	1435.71			0
26	DVU0734	ADVVVYDFLANDAFLAY	0.99	2050.01	iTRAQ4plex@0;	cleaved Y-A@C-term	0
26	DVU0734	AGATVDVLPVYVTVPSAAR	0.99	1886.03			0
26	DVU0734	AKPDAEIIYVGK	0.99	1736.02	iTRAQ4plex@2;iTRAQ4plex@12;iTRAQ4plex@0;	cleaved Y-A@N-term	0
26	DVU0734	DKGIAPDFIPEK	0.99	1761.98	iTRAQ4plex@2;iTRAQ4plex@12;iTRAQ4plex@0;	missed K-G@2	1
26	DVU0734	ELGADVIQFPTIDIHPLDDYAPVHEAIR	0.9684	3144.57			0
26	DVU0734	EQASGLAAALR	0.99	1230.69	iTRAQ4plex@0;		1
26	DVU0734	EVLPEELR	0.99	1128.64	iTRAQ4plex@0;		1
26	DVU0734	EVLPEELRK	0.99	1400.84	iTRAQ4plex@9;iTRAQ4plex@0;	missed R-K@8	1
26	DVU0734	GGEEAEELLDAGVPFEEVPGVTSAIAGPAYAGIPLTHR	0.99	3964	iTRAQ4plex@0;		1
26	DVU0734	GIAPDFIPEK	0.99	1374.76	iTRAQ4plex@10;iTRAQ4plex@0;		1
26	DVU0734	GKEILER	0.99	1132.69	iTRAQ4plex@2;iTRAQ4plex@0;		1
26	DVU0734	HGFSNPSLIVVGDVVR	0.99	1695.89			0
26	DVU0734	KAGATVDVLPVYVTVPSAAR	0.99	2302.33	iTRAQ4plex@1;iTRAQ4plex@0;	missed K-A@1	1
26	DVU0734	KGGDHTLSQDGINR	0.99	1785.95	iTRAQ4plex@1;iTRAQ4plex@0;	missed K-G@1	1
26	DVU0734	KLIAAGMSPDKPAALVR	0.99	2026.18	iTRAQ4plex@1;iTRAQ4plex@11;iTRAQ4plex@0;	missed K-L@1	0
26	DVU0734	KVAAIGPATADALR	0.99	1640.97	iTRAQ4plex@1;iTRAQ4plex@0;	missed K-V@1	0
26	DVU0734	LACIGPVTK	0.99	1246.74	Carbamidomethyl@3;iTRAQ4plex@9;iTRAQ4plex@0;		1
26	DVU0734	LACIGPVTKK	0.99	1518.94	Carbamidomethyl@3;iTRAQ4plex@9;iTRAQ4plex@10;iTRAQ4plex@0;	missed K-K@9	1
26	DVU0734	LIAAGMSPDKPAALVR	0.99	1898.08	iTRAQ4plex@10;iTRAQ4plex@0;		1
26	DVU0734	LKGGDPYMFGR	0.99	1528.8	iTRAQ4plex@2;iTRAQ4plex@0;	missed K-G@2	1
26	DVU0734	LNWFEHKPLLGK	0.99	1770	iTRAQ4plex@7;iTRAQ4plex@12;		0
26	DVU0734	SLVATIATLPEEAVK	0.99	1685.96	iTRAQ4plex@15;		0
26	DVU0734	TLEGFGFTCHIQPDDYTIPALVDELTR	0.99	3108.47	Carbamidomethyl@9;		0
26	DVU0734	VAAIGPATADALR	0.99	1369.78	iTRAQ4plex@0;		1
26	DVU0734	VAAIGPATADALRDK	0.99	1757	iTRAQ4plex@15;iTRAQ4plex@0;	missed R-D@13	1
26	DVU0734	VYLIGAGPGDPGLLTLK	0.99	1956.11	iTRAQ4plex@17;iTRAQ4plex@0;		0
26	DVU0734	YVAEGVVEGMLAR	0.99	1393.69			0
26	DVU0811	ADAEAYLGETVTEAVITVPAYFNDAQR	0.99	3058.48	iTRAQ4plex@0;		1
26	DVU0811	ALADAGLTAAQIDEVVLVGGMTR	0.99	2271.21			0
26	DVU0811	ASDELAQASHK	0.99	1444.76	iTRAQ4plex@11;iTRAQ4plex@0;		1
26	DVU0811	ATNGDTFLGGEDFDQR	0.99	1886.85	iTRAQ4plex@0;		1
26	DVU0811	DLGDKLDAALK	0.99	1590.93	iTRAQ4plex@5;iTRAQ4plex@11;iTRAQ4plex@0;	missed K-L@5	1
26	DVU0811	DLSTSMETEVNLPFITADQTGPK	0.99	2782.44	iTRAQ4plex@23;iTRAQ4plex@0;		1
26	DVU0811	DVLLLDVTPLSLGIETLGGVFTR	0.99	2428.41			0
26	DVU0811	FELTGIPPAMR	0.99	1231.62			0
26	DVU0811	GLLESEDVDAIKK	0.99	1849.05	iTRAQ4plex@12;iTRAQ4plex@13;iTRAQ4plex@0;	missed K-K@12	1
26	DVU0811	GVPQIEVSFDIDANGIVNVAAK	0.99	2544.4	iTRAQ4plex@22;iTRAQ4plex@0;		1
26	DVU0811	IAGLDVK	0.99	1003.64	iTRAQ4plex@7;iTRAQ4plex@0;		1
26	DVU0811	IAGLDVKR	0.9659	1159.74	iTRAQ4plex@7;iTRAQ4plex@0;	missed K-R@7	0
26	DVU0811	IAVFDLGGGTFDISILEVGDNVVEVR	0.99	2734.42			0
26	DVU0811	IIGIDLGTTNSCVYVMEGK	0.99	2358.23	Carbamidomethyl@12;iTRAQ4plex@19;iTRAQ4plex@0;		1
26	DVU0811	IIGIDLGTTNSCVYVMEGKDPK	0.99	2837.42	Carbamidomethyl@12;iTRAQ4plex@19;iTRAQ4plex@22;iTRAQ4plex@0;		0
26	DVU0811	IINEPTAASLAYGFDR	0.99	1737.85			0
26	DVU0811	IINEPTAASLAYGFDRK	0.9866	2154.15	iTRAQ4plex@17;iTRAQ4plex@0;	missed R-K@16	1
26	DVU0811	IISYLVDEFR	0.99	1254.64			0
26	DVU0811	IISYLVDEFRR	0.99	1410.74		missed R-R@10	0
26	DVU0811	ITASSGLSEDEIQR	0.99	1649.86	iTRAQ4plex@0;		1
26	DVU0811	IVAGANGDAAVEVQGR	0.99	1669.88	Deamidated@6;iTRAQ4plex@0;	cleaved R-P@C-term	0
26	DVU0811	KALADAGLTAAQIDEVVLVGGMTR	0.99	2687.52	iTRAQ4plex@1;iTRAQ4plex@0;	missed K-A@1	1
26	DVU0811	KASDELAQASHK	0.99	1716.96	iTRAQ4plex@1;iTRAQ4plex@12;iTRAQ4plex@0;	missed K-A@1	1
26	DVU0811	KQDDDVVDADYTEVKK	0.99	2444.33	iTRAQ4plex@1;iTRAQ4plex@15;iTRAQ4plex@16;iTRAQ4plex@0;	missed K-Q@1; missed K-K@15	1
26	DVU0811	LAEQLYK	0.99	1152.69	iTRAQ4plex@7;iTRAQ4plex@0;		1
26	DVU0811	LKADAEAYLGETVTEAVITVPAYFNDAQR	0.99	3299.68	iTRAQ4plex@2;	missed K-A@2	0
26	DVU0811	LVEDLVER	0.99	1116.62	iTRAQ4plex@0;		1
26	DVU0811	NQADGLIYGTEK	0.9684	1452.75	iTRAQ4plex@12;		0
26	DVU0811	PYSAPEISAMILGK	0.99	1620.86	iTRAQ4plex@14;	cleaved R-P@N-term	0
26	DVU0811	TTPSVVAFTDKER	0.9894	1594.86	iTRAQ4plex@11;		0
26	DVU0811	TVFAVK	0.99	952.606	iTRAQ4plex@6;iTRAQ4plex@0;		1
26	DVU0811	VSEFFGK	0.99	1101.61	iTRAQ4plex@7;iTRAQ4plex@0;		1
26	DVU0811	VSEFFGKEPNR	0.99	1453.77	iTRAQ4plex@7;		0
26	DVU0811	WKEHSPYR	0.99	1390.75	iTRAQ4plex@2;iTRAQ4plex@0;		1
26	DVU0843	AVDVNIDAPASIR	0.99	1484.8	iTRAQ4plex@0;		1
26	DVU0843	LTGLWPAACAEAEAAIALLK	0.99	2357.29	Carbamidomethyl@9;iTRAQ4plex@20;iTRAQ4plex@0;		1
26	DVU0843	LWLALATAAASEVTIR	0.99	1685.94			0
26	DVU0843	MPALPAGTDALAATGLLGQLGLEADAEDGALTR	0.99	3323.7	iTRAQ4plex@0;		1
26	DVU0843	SPLQSLLDIDR	0.99	1400.77	iTRAQ4plex@0;		1
26	DVU0847	AMLKPYEDR	0.99	1410.77	iTRAQ4plex@4;iTRAQ4plex@0;		1
26	DVU0847	ANEVHIFR	0.99	1129.63	iTRAQ4plex@0;		1
26	DVU0847	DYKPAIK	0.9843	1266.79	iTRAQ4plex@3;iTRAQ4plex@7;iTRAQ4plex@0;		1
26	DVU0847	GHVIPTCLR	0.99	1196.67	Carbamidomethyl@7;iTRAQ4plex@0;		1
26	DVU0847	ILLIDK	0.99	1002.66	iTRAQ4plex@6;iTRAQ4plex@0;		1
26	DVU0847	WCLDHK	0.99	1146.6	Carbamidomethyl@2;iTRAQ4plex@6;iTRAQ4plex@0;		1
26	DVU0890	AISDAIEQIR	0.99	1259.7	iTRAQ4plex@0;		1
26	DVU0890	ALLAEDGFGLFR	0.99	1452.8	iTRAQ4plex@0;		1
26	DVU0890	ASILPPDDAVSAYYVR	0.99	1880.95	iTRAQ4plex@0;		1
26	DVU0890	DLAGAMADHGISIAQAIQK	0.99	2198.15	iTRAQ4plex@19;iTRAQ4plex@0;		1
26	DVU0890	GVPLVFMTHEAGAR	0.99	1628.84	iTRAQ4plex@0;		1
26	DVU0890	IKLLGQVR	0.99	1070.71	iTRAQ4plex@2;	missed K-L@2	0
26	DVU0890	LEAGVFPTLVR	0.99	1345.77	iTRAQ4plex@0;		1
26	DVU0890	QAGLLTADPVCYR	0.99	1607.81	Carbamidomethyl@11;iTRAQ4plex@0;		1
26	DVU0890	VMVPDHPGVLR	0.99	1363.75	iTRAQ4plex@0;		1
26	DVU1025	AVYVVDHPLVK	0.99	1527.92	iTRAQ4plex@11;iTRAQ4plex@0;	cleaved M-A@N-term	1
26	DVU1025	KITAVPILR	0.99	1298.87	iTRAQ4plex@1;iTRAQ4plex@0;	missed K-I@1	1
26	DVU1043	IIGYTFIEVFDEEAK	0.99	2062.06	iTRAQ4plex@15;iTRAQ4plex@0;		1
26	DVU1043	TYEHVIALR	0.9885	1245.7	iTRAQ4plex@0;		1
26	DVU1043	VIIIDYGSQVTQLIAR	0.99	1929.08	iTRAQ4plex@0;		0
26	DVU1203	EHKPSLIVAGASAYPR	0.99	1984.11	iTRAQ4plex@3;iTRAQ4plex@0;		1
26	DVU1203	IDYEQVAALAR	0.99	1392.73	iTRAQ4plex@0;		1
26	DVU1203	LGTPALTTR	0.99	1073.65	iTRAQ4plex@0;		1
26	DVU1203	MDELLLQDPEVGK	0.99	1774.85	iTRAQ4plex@13;iTRAQ4plex@0;	cleaved H-M@N-term	1
26	DVU1203	QTGKLELIASENFVSAAVR	0.99	2321.3	iTRAQ4plex@4;iTRAQ4plex@0;	missed K-L@4	1
26	DVU1203	VGGWIVDAIANTTNETR	0.9894	1816.89			0
26	DVU1203	YYGGCEFVDIAENIAIER	0.99	2263.1	Carbamidomethyl@5;iTRAQ4plex@0;		1
26	DVU1406	AQQVISGVAEGCR	0.99	1518.8	Carbamidomethyl@12;iTRAQ4plex@0;		1
26	DVU1406	AYTEAGVDINAGNALVSR	0.99	1964.99	iTRAQ4plex@0;		1
26	DVU1406	GMVHVTGGGFYDNIPR	0.99	1863.9	iTRAQ4plex@0;		1
26	DVU1406	KLFEQSGLSPDDLLPGTDR	0.99	2376.25	iTRAQ4plex@1;iTRAQ4plex@0;	missed K-L@1	1
26	DVU1406	KVQDVLIEPTAIYVDVVR	0.99	2345.39	iTRAQ4plex@1;iTRAQ4plex@0;	missed K-V@1	1
26	DVU1406	VGDVLIGLGSTGLHSNGYTLAR	0.99	2200.16			0
26	DVU1406	VQDVLIEPTAIYVDVVR	0.99	2073.16	iTRAQ4plex@0;		1
26	DVU1469	AAIVAITDDSVFVATGSK	0.99	2103.08	iTRAQ4plex@18;iTRAQ4plex@0;	cleaved S-A@N-term	0
26	DVU1469	AFCPGSQIDLHQLEDAESVVGQTFQFLVTR	0.99	3536.77	Carbamidomethyl@3;iTRAQ4plex@0;		1
26	DVU1469	AQFGLFVNIAPGLTGLLPEGIIK	0.99	2512.47	iTRAQ4plex@23;		0
26	DVU1469	DAALATFLEGVK	0.99	1378.74	iTRAQ4plex@12;		0
26	DVU1469	DAALATFLEGVKEGDVLEGTVTR	0.99	2679.43	iTRAQ4plex@12;iTRAQ4plex@0;		1
26	DVU1469	EKPQLGSLGAALQAAMQK	0.99	2273.29	iTRAQ4plex@2;iTRAQ4plex@18;iTRAQ4plex@0;		1
26	DVU1469	ELEEADGSLPYAVGDR	0.99	1864.89	iTRAQ4plex@0;		1
26	DVU1469	ERDAALATFLEGVK	0.99	1663.88	iTRAQ4plex@14;	missed R-D@2	0
26	DVU1469	FAPGTQVTGTVEK	0.99	1622.91	iTRAQ4plex@13;iTRAQ4plex@0;		1
26	DVU1469	FAPGTQVTGTVEKR	0.99	1779.02	iTRAQ4plex@13;iTRAQ4plex@0;	missed K-R@13	1
26	DVU1469	GGYNVDVLR	0.99	1136.62	iTRAQ4plex@0;		1
26	DVU1469	GLSGQGGAAVLEEAR	0.99	1558.84	iTRAQ4plex@0;		1
26	DVU1469	IKELDVAK	0.99	1203.76	iTRAQ4plex@2;iTRAQ4plex@8;		0
26	DVU1469	ISAAIVAITDDSVFVATGSK	0.99	2109.16	iTRAQ4plex@20;		0
26	DVU1469	ISLSLR	0.9536	832.521	iTRAQ4plex@0;		1
26	DVU1469	ISLSVK	0.9817	934.612	iTRAQ4plex@6;iTRAQ4plex@0;		1
26	DVU1469	ITLAPVGDAGHGGDDGSWK	0.99	1996.96	iTRAQ4plex@19;		0
26	DVU1469	KEKPQLGSLGAALQAAMQK	0.99	2545.47	iTRAQ4plex@1;iTRAQ4plex@3;iTRAQ4plex@19;iTRAQ4plex@0;		1
26	DVU1469	LAPFGAFVEIAPGVDGMVHISELTWSR	0.99	2899.47			0
26	DVU1469	LAPFGAFVEVLPGVEGLVHVSEMSWTR	0.99	2927.55			0
26	DVU1469	LNAGDSVTLTVR	0.99	1389.77	iTRAQ4plex@0;		1
26	DVU1469	QAGGDPWETVGDRLEQDQVVPAK	0.9684	2622.26	Gln->pyro-Glu@0;iTRAQ4plex@23;	missed R-L@13	1
26	DVU1469	RVNKPEEIVAVGDAVNVK	0.99	2369.36	iTRAQ4plex@4;iTRAQ4plex@18;iTRAQ4plex@0;	missed R-V@1	1
26	DVU1469	TGEPIDTPELDESASFAELLEAHAGGTR	0.99	2913.41		cleaved M-T@N-term	0
26	DVU1469	VDLYVTAVNGQEIR	0.99	1720.9	iTRAQ4plex@0;		1
26	DVU1469	VLGIGEAPK	0.99	1027.63	iTRAQ4plex@9;		0
26	DVU1469	VNKPEEIVAVGDAVNVK	0.99	2213.25	iTRAQ4plex@3;iTRAQ4plex@17;iTRAQ4plex@0;		1
26	DVU1569	LVGEAFHK	0.99	1188.69	iTRAQ4plex@8;iTRAQ4plex@0;		1
26	DVU1569	NLEVLEAAWR	0.99	1344.72	iTRAQ4plex@0;		1
26	DVU1569	SGYGVLVAQHYMSR	0.99	1711.85	iTRAQ4plex@0;		1
26	DVU1569	SIVIGGEAGQGLVTIGDMLVR	0.99	2229.22	iTRAQ4plex@0;		1
26	DVU1569	VGVLSFTQVWPLEPSQFLSR	0.99	2434.32	iTRAQ4plex@0;		1
26	DVU1570	GFSLVDIFSPCVSFNK	0.99	2105.07	Carbamidomethyl@11;iTRAQ4plex@16;iTRAQ4plex@0;		1
26	DVU1570	IADTFGDVLPIGVIYR	0.99	1748.94			0
26	DVU1570	SQPGGVTSAPFNPVAVAVAMR	0.99	2200.19	iTRAQ4plex@0;		1
26	DVU1768	AAADTPPGIPLTTFSILMAR	0.99	2187.16	iTRAQ4plex@0;		1
26	DVU1768	ALGPFPAAQEAFDSIPR	0.99	1931.03	iTRAQ4plex@0;		1
26	DVU1768	KIPVIAVLTK	0.99	1514.01	iTRAQ4plex@1;iTRAQ4plex@10;iTRAQ4plex@0;	missed K-I@1	1
26	DVU1768	LHIGIYGR	0.99	1072.63	iTRAQ4plex@0;		1
26	DVU1768	LILPQVQAIR	0.99	1294.81	iTRAQ4plex@0;		1
26	DVU1768	SSLLNALTR	0.99	1118.64	iTRAQ4plex@0;		1
26	DVU1784	AFVMQFSR	0.99	1129.57	iTRAQ4plex@0;		1
26	DVU1784	CLPLVFDVR	0.99	1262.69	Carbamidomethyl@1;iTRAQ4plex@0;		1
26	DVU2530	AYPDLAAAFER	0.99	1367.68	iTRAQ4plex@0;		1
26	DVU2530	VVSMPSSSVFDR	0.99	1454.72	iTRAQ4plex@0;		1
26	DVU2538	SGVLHGLLR	0.99	1095.67	iTRAQ4plex@0;		1
26	DVU2538	TIIEDFLR	0.99	1150.64	iTRAQ4plex@0;		1
26	DVU2884	VLALLHEK	0.99	1210.76	iTRAQ4plex@8;iTRAQ4plex@0;		1
26	DVU2884	YVDFLSR	0.99	1043.54	iTRAQ4plex@0;		1
26	DVU2892	FVEALENWTEELDYASMK	0.99	2463.17	iTRAQ4plex@18;iTRAQ4plex@0;		1
26	DVU2892	HPQISWFR	0.99	1070.53			0
26	DVU2892	LLEDVKTRLEAR	0.99	1586.94	iTRAQ4plex@6;	missed K-T@6; missed R-L@8	0
26	DVU2892	NLQLPLVVSDR	0.99	1253.69			0
26	DVU2892	VEVESFESIHCHNAFASIER	0.99	2505.16	Carbamidomethyl@11;iTRAQ4plex@0;		1
26	DVU2927	ALTGLGLKEAK	0.99	1546.99	Methyl@9;iTRAQ4plex@8;iTRAQ4plex@11;iTRAQ4plex@0;		0
26	DVU2927	DKVDGAPSTLK	0.99	1562.94	iTRAQ4plex@2;iTRAQ4plex@11;iTRAQ4plex@0;	missed K-V@2	1
26	DVU2927	EAASKEEAEEAKK	0.99	1996.11	iTRAQ4plex@5;iTRAQ4plex@12;iTRAQ4plex@13;iTRAQ4plex@0;	missed K-K@12	1
26	DVU2927	KQLVEAGAEVEIK	0.99	1846.1	iTRAQ4plex@1;iTRAQ4plex@13;iTRAQ4plex@0;	missed K-Q@1	1
26	DVU2927	QLVEAGAEVEIK	0.9729	1567.76	iTRAQ4plex@12;iTRAQ4plex@0;		0
26	DVU2935	FTGWTDVDLSPAGEAEALAAAR	0.99	2392.2	iTRAQ4plex@0;		1
26	DVU2935	HGEDQVFVWR	0.99	1416.7	iTRAQ4plex@0;		1
26	DVU2935	HYGALQGLDKR	0.9708	1545.88	iTRAQ4plex@10;iTRAQ4plex@0;	missed K-R@10	1
26	DVU2935	LDIPTGLPR	0.99	1125.65	iTRAQ4plex@0;		1
26	DVU2935	VLPYWYDAIAPDLMAGR	0.99	2095.05	iTRAQ4plex@0;		1
26	DVU2982	ALEFDGAAIEALDVEGR	0.99	1919.98	iTRAQ4plex@0;		1
26	DVU2982	DVTVQQVVIGSCTNGR	0.99	1877.95	Deamidated@14;Carbamidomethyl@12;iTRAQ4plex@0;		0
26	DVU2982	VALVMDHFTPQK	0.99	1673.89	iTRAQ4plex@12;iTRAQ4plex@0;		1
26	DVU2982	VSMVLANDITAPLAIK	0.99	1944.15	iTRAQ4plex@16;iTRAQ4plex@0;		1
26	DVU3204	CGWLDAVVLR	0.99	1332.71	Carbamidomethyl@1;iTRAQ4plex@0;		1
26	DVU3204	IVDLLTR	0.99	973.595	iTRAQ4plex@0;		1
27	DVU0237	ALANYFLDTHISANGYTEVLPPFMVNR	0.99	3053.55			0
27	DVU0237	ALANYFLDTHISANGYTEVLPPFMVNRK	0.99	3325.73	iTRAQ4plex@28;	missed R-K@27	0
27	DVU0237	ALLTEVESLK	0.99	1374.82	Lys-add@0;iTRAQ4plex@10;		0
27	DVU0237	ALLTEVESLKSER	0.99	1763.02	iTRAQ4plex@10;iTRAQ4plex@0;	missed K-S@10	1
27	DVU0237	EHWDIGVALGGLDFER	0.988	1812.87			0
27	DVU0237	FRPAGGGKPEFVHTLNGSGLAVGR	0.9637	2569.38	Deamidated@16;iTRAQ4plex@8;		0
27	DVU0237	FTVYWKWAAR	0.99	1471.8	iTRAQ4plex@6;	missed K-W@6	0
27	DVU0237	GHAEALLQNLGLPYR	0.99	1651.89			0
27	DVU0237	HSDIDIATFTTLDTR	0.99	1849.94	iTRAQ4plex@0;		1
27	DVU0237	MRGHAEALLQNLGLPYR	0.99	1939.02		missed R-G@2	0
27	DVU0237	SEQNDWMLTIPNIPHESVPEGR	0.99	2693.27	iTRAQ4plex@0;		1
27	DVU0237	TLVAVLENYQQEDGSVIVPEVLRPY	0.9709	2831.5		cleaved Y-M@C-term	0
27	DVU0237	TLVAVLENYQQEDGSVIVPEVLRPYMGGLER	0.9549	3616.93	iTRAQ4plex@0;		0
27	DVU0237	TYDLEVWLPGQDK	0.99	1851.96	iTRAQ4plex@13;iTRAQ4plex@0;		1
27	DVU0237	TYDLEVWLPGQDKYR	0.99	2027.01	iTRAQ4plex@13;	missed K-Y@13	0
27	DVU0350	GNLYPDGLGAETLSFALLEEVAR	0.99	2579.38	iTRAQ4plex@0;		1
27	DVU0350	VCADNPLIWGGAIDDLIR	0.99	2142.14	Carbamidomethyl@2;iTRAQ4plex@0;		1
27	DVU0414	IGAFIDSYGLDF	0.99	1455.76	iTRAQ4plex@0;		0
27	DVU0414	SDYPNQINNVLGFPFIFR	0.99	2141.12			0
27	DVU0414	VIEWVAPAVAEAAMR	0.99	1612.85			0
27	DVU0488	ADGLAAGKGVVVASTTEEAVAALDEIMGR	0.99	3031.56	iTRAQ4plex@8;iTRAQ4plex@0;	missed K-G@8	0
27	DVU0488	AVFDGDKGPNTGGMGAYSPAPVLPASR	0.99	2920.44	iTRAQ4plex@7;iTRAQ4plex@0;	missed K-G@7	1
27	DVU0488	AYEALAHIR	0.99	1187.69	iTRAQ4plex@0;		1
27	DVU0488	DAGVPTADFAVFDEPADAR	0.99	2107.99	iTRAQ4plex@0;		1
27	DVU0488	ENIPCFGPNAYAAQLEGSK	0.99	2354.14	Carbamidomethyl@5;iTRAQ4plex@19;iTRAQ4plex@0;		1
27	DVU0488	EQKIDLVVPGPELPLVLGLK	0.99	2589.63	iTRAQ4plex@3;iTRAQ4plex@20;iTRAQ4plex@0;	missed K-I@3	1
27	DVU0488	GMVIEGIQEAEALGDIK	0.99	2061.09	iTRAQ4plex@17;iTRAQ4plex@0;		1
27	DVU0488	GSPFSGILYAGLMMTAAGPK	0.99	2113.13	iTRAQ4plex@20;		0
27	DVU0488	GSPFSGILYAGLMMTAAGPKVLEFNVR	0.99	2970.61	iTRAQ4plex@20;	missed K-V@20	0
27	DVU0488	GVVVASTTEEAVAALDEIMGR	0.99	2118.1			0
27	DVU0488	IDLVVPGPELPLVLGLK	0.99	1916.23	iTRAQ4plex@17;		0
27	DVU0488	ILCVTALGDDLAAAQR	0.99	1712.89	Delta:H(2)C(2)@0;Carbamidomethyl@3;		0
27	DVU0488	ILIVGSGGREHALAWKLR	0.99	2120.24	iTRAQ4plex@16;	missed R-E@9; missed K-L@16	0
27	DVU0488	LDGDLAAIMLACATGR	0.99	1647.81	Carbamidomethyl@12;		0
27	DVU0488	LNEVTLDLKPQTALGVVVAAK	0.99	2467.44	iTRAQ4plex@9;iTRAQ4plex@21;		0
27	DVU0488	PGPELPLVLGLK	0.99	1376.91	iTRAQ4plex@12;	cleaved V-P@N-term	0
27	DVU0488	QSPLVTELFIAPGNGGTALEGTNVPIADDDLPALVAFAR	0.99	3934.04	Deamidated@14;Gln->pyro-Glu@0;		0
27	DVU0488	RGSPFSGILYAGLMMTAAGPK	0.99	2269.21	iTRAQ4plex@21;	missed R-G@1	0
27	DVU0488	VVVASTTEEAVAALDEIMGR	0.99	2200.11	iTRAQ4plex@0;	cleaved G-V@N-term	0
27	DVU0488	YDEIIEMVIR	0.99	1424.76	iTRAQ4plex@0;	cleaved R-P@C-term	1
27	DVU0488	YDEIIEMVIRPVMR	0.99	1763.91			0
27	DVU0565	VPIPTVSVVDFTAILER	0.99	2000.19	iTRAQ4plex@0;		1
27	DVU0662	LYQGVTLGALSFPK	0.99	1781.96	iTRAQ4plex@14;iTRAQ4plex@0;		1
27	DVU0685	LLNGDELLSLYAR	0.99	1620.9	iTRAQ4plex@0;		1
27	DVU0685	LVELLAASDVPLTDLPGWPPSHATR	0.99	2655.43			0
27	DVU0734	AGATVDVLPVYVTVPSAAR	0.99	1886.02			0
27	DVU0734	ELGADVIQFPTIDIHPLDDYAPVHEAIR	0.99	3144.61			0
27	DVU0734	GGEEAEELLDAGVPFEEVPGVTSAIAGPAYAGIPLTHR	0.99	3964.05	iTRAQ4plex@0;		1
27	DVU0734	HGFSNPSLIVVGDVVR	0.99	1840	iTRAQ4plex@0;		1
27	DVU0734	KAGATVDVLPVYVTVPSAAR	0.99	2302.31	iTRAQ4plex@1;iTRAQ4plex@0;	missed K-A@1	1
27	DVU0734	KLIAAGMSPDKPAALVR	0.99	2170.32	iTRAQ4plex@1;iTRAQ4plex@11;iTRAQ4plex@0;	missed K-L@1	1
27	DVU0734	LNWFEHKPLLGK	0.99	1770.02	iTRAQ4plex@7;iTRAQ4plex@12;		0
27	DVU0734	SLVATIATLPEEAVK	0.99	1830.07	iTRAQ4plex@15;iTRAQ4plex@0;		1
27	DVU0734	TLEGFGFTCHIQPDDYTIPALVDELTR	0.99	3108.53	Carbamidomethyl@9;		0
27	DVU0734	VYLIGAGPGDPGLLTLK	0.99	1972.16	iTRAQ4plex@17;iTRAQ4plex@0;		1
27	DVU0811	ADAEAYLGETVTEAVITVPAYFNDAQR	0.99	3058.52	iTRAQ4plex@0;		1
27	DVU0811	ALADAGLTAAQIDEVVLVGGMTR	0.9813	2271.19			0
27	DVU0811	DLSTSMETEVNLPFITADQTGPK	0.99	2782.37	iTRAQ4plex@23;iTRAQ4plex@0;		1
27	DVU0811	DVLLLDVTPLSLGIETLGGVFTR	0.99	2571.47	iTRAQ4plex@0;		0
27	DVU0811	IAVFDLGGGTFDISILEVGDNVVEVR	0.99	2878.56	iTRAQ4plex@0;		1
27	DVU0811	IIGIDLGTTNSCVYVMEGK	0.99	2358.2	Carbamidomethyl@12;iTRAQ4plex@19;iTRAQ4plex@0;		1
27	DVU0811	IIGIDLGTTNSCVYVMEGKDPK	0.99	2837.37	Carbamidomethyl@12;iTRAQ4plex@19;iTRAQ4plex@22;iTRAQ4plex@0;		0
27	DVU0811	IINEPTAASLAYGFDR	0.99	1881.97	iTRAQ4plex@0;		1
27	DVU0811	IINEPTAASLAYGFDRK	0.99	2154.16	iTRAQ4plex@17;iTRAQ4plex@0;	missed R-K@16	1
27	DVU0811	IISYLVDEFR	0.99	1280.7	Delta:H(2)C(2)@0;		0
27	DVU0811	IISYLVDEFRR	0.99	1554.88	iTRAQ4plex@0;	missed R-R@10	1
27	DVU0811	IVAGANGDAAVEVQGRPYSAPEISAMILGK	0.99	3128.58	iTRAQ4plex@30;		0
27	DVU0811	KALADAGLTAAQIDEVVLVGGMTR	0.99	2543.36	iTRAQ4plex@1;iTRAQ4plex@0;	missed K-A@1	0
27	DVU0811	LKADAEAYLGETVTEAVITVPAYFNDAQR	0.99	3299.7	iTRAQ4plex@2;	missed K-A@2	0
27	DVU0811	SIRDLGDKLDAALK	0.99	1947.17	iTRAQ4plex@8;iTRAQ4plex@14;iTRAQ4plex@0;	missed R-D@3; missed K-L@8	1
27	DVU0843	ITSGTMTIPAEPALAMEPLVATYLLGLPAVAGGNVR	0.99	3594.92			0
27	DVU0843	LTGLWPAACAEAEAAIALLK	0.99	2213.24	Carbamidomethyl@9;iTRAQ4plex@20;		0
27	DVU0843	LWLALATAAASEVTIR	0.99	1685.97			0
27	DVU0843	MPALPAGTDALAATGLLGQLGLEADAEDGALTR	0.99	3323.77	iTRAQ4plex@0;		1
27	DVU0890	ALLAEDGFGLFR	0.99	1452.8	iTRAQ4plex@0;		1
27	DVU0890	DLAGAMADHGISIAQAIQK	0.99	2198.16	iTRAQ4plex@19;iTRAQ4plex@0;		1
27	DVU1007	GEGWTTFEEPLDVVGAIGR	0.99	2177.1	iTRAQ4plex@0;		1
27	DVU1025	AGLGMLDGFLDMIPGAK	0.99	1994.11	iTRAQ4plex@17;iTRAQ4plex@0;		1
27	DVU1025	IVDKHPDVDIYVAAVDER	0.99	2342.24	iTRAQ4plex@4;iTRAQ4plex@0;	missed K-H@4	1
27	DVU1025	VSVQGWAGPVEVDQIK	0.99	1999.08	iTRAQ4plex@16;iTRAQ4plex@0;		0
27	DVU1064	ANLVNFGILPLILVDKGDYER	0.99	2503.43	iTRAQ4plex@16;	missed K-G@16	0
27	DVU1064	ATITNMGAELGATTSIFPSDESTR	0.9709	2603.36	Oxidation@6;iTRAQ4plex@0;		0
27	DVU1064	GPNIVALQTFEGLPDR	0.99	1871	iTRAQ4plex@0;		1
27	DVU1064	GPNIVALQTFEGLPDRLDAEVVIR	0.99	2766.5	iTRAQ4plex@0;	missed R-L@16	1
27	DVU1064	HLFVFPPEDGSQVEVQR	0.99	2128.07	iTRAQ4plex@0;		1
27	DVU1064	LEQGGNVTIPVADIIAGGECAVALADGGSVR	0.99	3153.64	Carbamidomethyl@20;iTRAQ4plex@0;		1
27	DVU1064	MLATEGLLEPLLDAGIR	0.99	1812.02			0
27	DVU1064	VFEYTGPGVATLSVPER	0.99	1966.03	iTRAQ4plex@0;		1
27	DVU1203	AAEMEKVGGWIVDAIANTTNETR	0.99	2764.4	iTRAQ4plex@6;iTRAQ4plex@0;	missed K-V@6	1
27	DVU1203	LELIASENFVSAAVR	0.99	1762.97	iTRAQ4plex@0;		1
27	DVU1203	QFPLFAW	0.99	1052.6	iTRAQ4plex@0;		1
27	DVU1203	QTGKLELIASENFVSAAVR	0.99	2321.28	iTRAQ4plex@4;iTRAQ4plex@0;	missed K-L@4	1
27	DVU1203	VGGWIVDAIANTTNETR	0.99	1961.01	iTRAQ4plex@0;		1
27	DVU1203	YYGGCEFVDIAENIAIER	0.99	2263.07	Carbamidomethyl@5;iTRAQ4plex@0;		1
27	DVU1248	ATGFGDLAANIALVLAK	0.99	1933.16	iTRAQ4plex@17;iTRAQ4plex@0;		1
27	DVU1248	DADITAIDIAGPGFLNVTYSQDFWR	0.99	2929.49	iTRAQ4plex@0;		1
27	DVU1248	EAGLAFEQDGALWFR	0.99	1853.93	iTRAQ4plex@0;		1
27	DVU1248	GFDLVVDIWGADHHGYIPR	0.99	2311.17	iTRAQ4plex@0;		1
27	DVU1248	KPEAFDVVLIQLVNLLR	0.99	2255.4	iTRAQ4plex@1;iTRAQ4plex@0;		1
27	DVU1248	KVQVEYVSANPTGPLHIGHGR	0.99	2547.41	iTRAQ4plex@1;iTRAQ4plex@0;	missed K-V@1	1
27	DVU1248	QLLAALQDIVK	0.99	1338.83	Gln->pyro-Glu@0;iTRAQ4plex@11;		1
27	DVU1406	DFDVKGMVHVTGGGFYDNIPR	0.99	2468.18	iTRAQ4plex@5;	missed K-G@5	0
27	DVU1406	KLFEQSGLSPDDLLPGTDR	0.99	2232.14	iTRAQ4plex@1;iTRAQ4plex@0;	missed K-L@1	0
27	DVU1406	KLFEQSGLSPDDLLPGTDRK	0.99	2648.42	iTRAQ4plex@1;iTRAQ4plex@20;iTRAQ4plex@0;	missed K-L@1; missed R-K@19	1
27	DVU1406	KVQDVLIEPTAIYVDVVR	0.99	2343.34	iTRAQ4plex@1;iTRAQ4plex@0;	missed K-V@1	0
27	DVU1406	VGDVLIGLGSTGLHSNGYTLAR	0.99	2200.15			0
27	DVU1406	VQDVLIEPTAIYVDVVR	0.99	1929.07			0
27	DVU1469	AFCPGSQIDLHQLEDAESVVGQTFQFLVTR	0.99	3392.7	Carbamidomethyl@3;		0
27	DVU1469	AQFGLFVNIAPGLTGLLPEGIIK	0.99	2512.5	iTRAQ4plex@23;		0
27	DVU1469	DAALATFLEGVK	0.99	1506.85	Lys-add@0;iTRAQ4plex@12;		0
27	DVU1469	DAALATFLEGVKEGDVLEGTVTR	0.99	2679.43	iTRAQ4plex@12;iTRAQ4plex@0;		1
27	DVU1469	EKPQLGSLGAALQAAMQK	0.99	2273.27	iTRAQ4plex@2;iTRAQ4plex@18;iTRAQ4plex@0;		1
27	DVU1469	ISAAIVAITDDSVFVATGSK	0.9549	2095.09	iTRAQ4plex@20;		0
27	DVU1469	KEKPQLGSLGAALQAAMQK	0.99	2401.36	iTRAQ4plex@1;iTRAQ4plex@3;iTRAQ4plex@19;iTRAQ4plex@0;		0
27	DVU1469	LAPFGAFVEIAPGVDGMVHISELTWSR	0.99	2899.51			0
27	DVU1469	LAPFGAFVEVLPGVEGLVHVSEMSWTR	0.99	2927.53			0
27	DVU1469	QAGGDPWETVGDRLEQDQVVPAK	0.9813	2781.37	iTRAQ4plex@23;iTRAQ4plex@0;	missed R-L@13	0
27	DVU1469	RAQFGLFVNIAPGLTGLLPEGIIK	0.99	2668.6	iTRAQ4plex@24;	missed R-A@1	0
27	DVU1469	RVNKPEEIVAVGDAVNVK	0.99	2369.4	iTRAQ4plex@4;iTRAQ4plex@18;iTRAQ4plex@0;	missed R-V@1	1
27	DVU1469	TGEPIDTPELDESASFAELLEAHAGGTR	0.99	2913.34		cleaved M-T@N-term	0
27	DVU1570	IADTFGDVLPIGVIYR	0.9893	1893.08	iTRAQ4plex@0;		1
27	DVU1619	GELASNPALTGLFEAVR	0.99	1889.01	iTRAQ4plex@0;		1
27	DVU1619	NLLAWAMLTR	0.99	1332.77	iTRAQ4plex@0;		1
27	DVU1768	AAADTPPGIPLTTFSILMAR	0.99	2187.24	iTRAQ4plex@0;		1
27	DVU1768	ALGPFPAAQEAFDSIPR	0.99	1931.01	iTRAQ4plex@0;		1
27	DVU1784	IEVMPTCQSFGALPVHR	0.99	2086.05	Carbamidomethyl@7;iTRAQ4plex@0;		1
27	DVU2226	IDAFGWPEEDWAR	0.99	1735.82	iTRAQ4plex@0;		1
27	DVU2226	IEVAPGFDPTSIEYGFDAAQVLR	0.99	2639.36	iTRAQ4plex@0;		1
27	DVU2226	IGLGQPLGYGQEDITFEGVGIEYR	0.99	2755.39	iTRAQ4plex@0;		1
27	DVU2226	IRDFNHLEVQIVSDR	0.9833	1985.08	iTRAQ4plex@0;	missed R-D@2	1
27	DVU2226	KLIFIGPSWR	0.99	1504.92	iTRAQ4plex@1;iTRAQ4plex@0;	missed K-L@1	1
27	DVU2226	LGLEFTCVYTAEDAASGHVR	0.99	2340.11	Carbamidomethyl@7;iTRAQ4plex@0;		1
27	DVU2347	AAITPATAGVLVEMVQGEGGVRPMTQDYAR	0.99	3232.64	iTRAQ4plex@0;		1
27	DVU2347	FWAHQHYGVEPDIVTSAK	0.99	2373.2	iTRAQ4plex@18;iTRAQ4plex@0;		1
27	DVU2347	GVLLMVDEIQTGLCR	0.99	1847.98	Carbamidomethyl@14;iTRAQ4plex@0;		1
27	DVU2347	LVPALTIDEADLTAFADTLEDILAR	0.99	2686.41			0
27	DVU2508	ESLGAGAILGAQGDATFAAVR	0.99	2119.11	iTRAQ4plex@0;		1
27	DVU2508	GAFGAENVAAVAAAAHLCGLSGEEIAAGLAEAVLPR	0.99	3577.9	Carbamidomethyl@18;iTRAQ4plex@0;		1
27	DVU2508	LLAHLAEGGTGLVCADYDDLVR	0.99	2502.24	Carbamidomethyl@14;iTRAQ4plex@0;		1
27	DVU2508	VWLDGSVHEVVAPFR	0.99	1710.9			0
27	DVU2884	AVSADVHAALDPDWQELHEK	0.99	2519.25	iTRAQ4plex@20;iTRAQ4plex@0;		1
27	DVU2884	FFEYCVEDLIQSWQPAAR	0.99	2403.19	Carbamidomethyl@5;iTRAQ4plex@0;		1
27	DVU2884	NCWETYASQTDAAAMNDLATR	0.99	2533.09	Carbamidomethyl@2;iTRAQ4plex@0;		1
27	DVU2884	YAIREEDLYSAELQAVPAGPAR	0.99	2563.3	iTRAQ4plex@0;	missed R-E@4	1
27	DVU2927	ALTGLGLKEAK	0.99	1547.02	Methyl@9;iTRAQ4plex@8;iTRAQ4plex@11;iTRAQ4plex@0;		0
27	DVU2927	ALTGLGLKEAKDKVDGAPSTLK	0.99	2658.57	Carbamyl@0;iTRAQ4plex@8;iTRAQ4plex@11;iTRAQ4plex@13;iTRAQ4plex@22;	missed K-V@13	0
27	DVU2927	EQVVEFIGNMTVLELSEFIK	0.99	2613.44	iTRAQ4plex@20;iTRAQ4plex@0;		1
27	DVU2927	EQVVEFIGNMTVLELSEFIKELEEK	0.99	3385.78	iTRAQ4plex@20;iTRAQ4plex@25;iTRAQ4plex@0;		1
27	DVU2927	KQLVEAGAEVEIK	0.99	1846.13	iTRAQ4plex@1;iTRAQ4plex@13;iTRAQ4plex@0;	missed K-Q@1	1
27	DVU2927	QLVEAGAEVEIK	0.99	1412.8	Gln->pyro-Glu@0;iTRAQ4plex@12;		1
27	DVU2935	FTGWTDVDLSPAGEAEALAAAR	0.99	2248.07			0
27	DVU2935	LYELDAALRPVSYR	0.99	1809.99	iTRAQ4plex@0;		1
27	DVU2935	VLPYWYDAIAPDLMAGR	0.99	2095.11	iTRAQ4plex@0;		1
27	DVU2935	YADVPPDVLPCGESLEATVAR	0.99	2403.18	Carbamidomethyl@11;iTRAQ4plex@0;		1
27	DVU2938	FKYGGGHVIEDLVR	0.9866	1878.06	iTRAQ4plex@2;iTRAQ4plex@0;	missed K-Y@2	1
27	DVU2938	IFLGGSTGYVTGAGTQHVAAPK	0.99	2420.3	iTRAQ4plex@22;iTRAQ4plex@0;		1
27	DVU2938	LSPLFNDPYFR	0.99	1512.79	iTRAQ4plex@0;		1
27	DVU2938	QITLAEMPFAQLWNPR	0.99	2059.13	iTRAQ4plex@0;		1
27	DVU2982	ALEFDGAAIEALDVEGR	0.99	1919.97	iTRAQ4plex@0;		1
27	DVU2982	CIVLPATPGIWR	0.99	1526.86	Carbamidomethyl@1;iTRAQ4plex@0;		1
27	DVU2982	VSMVLANDITAPLAIK	0.99	1944.13	iTRAQ4plex@16;iTRAQ4plex@0;		1
27	DVU3005	AVSNGGAGLWALLEYAGVR	0.99	2049.12	Deamidated@4;iTRAQ4plex@0;		0
27	DVU3005	GGEVIVPANTFWATALAAR	0.9791	2088.14	iTRAQ4plex@0;		1
27	DVU3054	ADLASADVVLPSLDSLVESEFR	0.99	2477.32	iTRAQ4plex@0;		1
27	DVU3054	IMPGVPVAVLTNATLLDR	0.99	1880.08			0
27	DVU3054	IRPVTDGLTHSASGEVFWTAR	0.9739	2444.25	iTRAQ4plex@0;		1
27	DVU3059	ELLREELEVIFR	0.99	1689.97	iTRAQ4plex@0;	missed R-E@4	1
27	DVU3197	MEIPFTEDAIFDAIVETLQR	0.9595	2482.29	iTRAQ4plex@0;		1
27	DVU3204	LVPYLADVSSEIHDAWAEGR	0.99	2372.21	iTRAQ4plex@0;		1
27	DVU3206	GGLIGTSLVSDGFFPFR	0.99	1914.06	iTRAQ4plex@0;		1
27	DVU3206	GPGQGLVSALTEEHMVQAGK	0.99	2297.2	iTRAQ4plex@20;iTRAQ4plex@0;		1
27	DVU3206	LEEVLADAPFLDVK	0.99	1847.04	iTRAQ4plex@14;iTRAQ4plex@0;		1
27	DVU3206	YGENPDQPAALYELAEGGLELGGVTFR	0.99	3010.52	iTRAQ4plex@0;		1
27	DVUA0020	KVCEAVQAFWNNR	0.99	1909.99	iTRAQ4plex@1;Carbamidomethyl@3;iTRAQ4plex@0;	missed K-V@1	1
27	DVUA0020	NMDGFVELVLDIVR	0.99	1763.99	iTRAQ4plex@0;		1
27	DVUA0020	TFVTSLAGHIAAEAAR	0.99	1614.86			0
27	DVUA0149	ATPLAALPLSVLFDDR	0.99	1843.08	iTRAQ4plex@0;		1
28	DVU0052	STLLNALIGQK	0.99	1445.88	iTRAQ4plex@11;iTRAQ4plex@0;		1
28	DVU0055	IATFGPIIHNPQVLEAYAGMGVR	0.9792	2598.42	iTRAQ4plex@0;		1
28	DVU0055	LGHEVPVLETICDATR	0.99	1809.9	Carbamidomethyl@12;		0
28	DVU0055	TLLLFGEAEHPEVR	0.99	1754.94	iTRAQ4plex@0;		1
28	DVU0237	ALLTEVESLK	0.99	1390.83	iTRAQ4plex@10;iTRAQ4plex@0;		1
28	DVU0237	EHWDIGVALGGLDFER	0.99	1813.91			0
28	DVU0237	FTVYWKWAAR	0.99	1471.79	iTRAQ4plex@6;	missed K-W@6	0
28	DVU0237	GHAEALLQNLGLPYR	0.99	1651.88			0
28	DVU0237	HSDIDIATFTTLDTR	0.99	1849.93	iTRAQ4plex@0;		1
28	DVU0237	TYDLEVWLPGQDKYR	0.99	2171.14	iTRAQ4plex@13;iTRAQ4plex@0;	missed K-Y@13	1
28	DVU0261	LYVFHVLGVPSR	0.99	1530.9	iTRAQ4plex@0;		1
28	DVU0341	VVVDFNNDALYFSR	0.9822	1802.92	iTRAQ4plex@0;		0
28	DVU0350	GNLYPDGLGAETLSFALLEEVAR	0.99	2579.33	iTRAQ4plex@0;		1
28	DVU0350	VCADNPLIWGGAIDDLIR	0.99	2142.1	Carbamidomethyl@2;iTRAQ4plex@0;		1
28	DVU0414	IGAFIDSYGLDF	0.99	1461.73	iTRAQ4plex@0;		1
28	DVU0414	VIEWVAPAVAEAAMR	0.99	1756.98	iTRAQ4plex@0;		1
28	DVU0488	ADGLAAGKGVVVASTTEEAVAALDEIMGR	0.99	2887.52	iTRAQ4plex@8;	missed K-G@8	0
28	DVU0488	AGDHVVVEECLIGEEASFLCFCDGDTVLPLPSAQDHK	0.99	4342.08	Carbamidomethyl@10;Carbamidomethyl@20;Carbamidomethyl@22;iTRAQ4plex@37;iTRAQ4plex@0;		0
28	DVU0488	AVFDGDKGPNTGGMGAYSPAPVLPASR	0.99	2919.47	iTRAQ4plex@7;iTRAQ4plex@0;	missed K-G@7	0
28	DVU0488	AYEALAHIR	0.99	1043.59			0
28	DVU0488	AYEALAHIRM	0.9586	1249.61	iTRAQ4plex@0;	cleaved M-P@C-term; missed R-M@9	0
28	DVU0488	DAGVPTADFAVFDEPADAR	0.99	1963.89			0
28	DVU0488	EHALAWK	0.99	1142.68	iTRAQ4plex@7;iTRAQ4plex@0;		1
28	DVU0488	EHALAWKLR	0.9658	1209.66	iTRAQ4plex@7;	missed K-L@7	0
28	DVU0488	ENIPCFGPNAYAAQLEGSK	0.99	2210.05	Carbamidomethyl@5;iTRAQ4plex@19;		0
28	DVU0488	EQKIDLVVPGPELPLVLGLK	0.9884	2445.47	iTRAQ4plex@3;iTRAQ4plex@20;	missed K-I@3	0
28	DVU0488	EQKIDLVVPGPELPLVLGLKEALVR	0.99	3013.82	iTRAQ4plex@3;iTRAQ4plex@20;	missed K-I@3	0
28	DVU0488	FGDPECQPLLMR	0.99	1462.67	Carbamidomethyl@6;		0
28	DVU0488	GDTVLPLPSAQDHK	0.99	1621.88	iTRAQ4plex@14;	cleaved D-G@N-term	0
28	DVU0488	GGTALEGTNVPIADDDLPALVAFAR	0.9767	2483.27		cleaved N-G@N-term	0
28	DVU0488	GMVIEGIQEAEALGDIK	0.99	2013.1	Dethiomethyl@2;iTRAQ4plex@17;iTRAQ4plex@0;		0
28	DVU0488	GPNTGGMGAYSPAPVLPASR	0.98	2040.06	iTRAQ4plex@0;		0
28	DVU0488	GSPFSGILYAGLMMTAAGPK	0.99	2113.07	iTRAQ4plex@20;		0
28	DVU0488	GSPFSGILYAGLMMTAAGPKVLEFNVR	0.99	2970.58	iTRAQ4plex@20;	missed K-V@20	0
28	DVU0488	GVVVASTTEEAVAALDEIMGR	0.99	2118.06			0
28	DVU0488	IDLVVPGPELPLVLGLK	0.99	1916.17	iTRAQ4plex@17;		0
28	DVU0488	ILCVTALGDDLAAAQR	0.99	1686.87	Carbamidomethyl@3;		0
28	DVU0488	ILIVGSGGR	0.98	999.596	Lys-add@0;		0
28	DVU0488	ILIVGSGGREHALAWKLR	0.99	2264.34	iTRAQ4plex@16;iTRAQ4plex@0;	missed R-E@9; missed K-L@16	1
28	DVU0488	LDGDLAAIMLACATGR	0.99	1629.8	Dehydrated@2;Carbamidomethyl@12;		0
28	DVU0488	LNEVTLDLKPQTALGVVVAAK	0.99	2467.5	iTRAQ4plex@9;iTRAQ4plex@21;		0
28	DVU0488	MVIEGIQEAEALGDIK	0.987	1944.01	iTRAQ4plex@16;iTRAQ4plex@0;	cleaved G-M@N-term	0
28	DVU0488	PGPELPLVLGLK	0.99	1376.86	iTRAQ4plex@12;	cleaved V-P@N-term	0
28	DVU0488	QSPLVTELFIAPGNGGTALEGTNVPIADDDLPALVAFAR	0.99	3933.07	Gln->pyro-Glu@0;		0
28	DVU0488	RAYEALAHIR	0.9875	1199.69		missed R-A@1	0
28	DVU0488	RGSPFSGILYAGLMMTAAGPK	0.99	2269.18	iTRAQ4plex@21;	missed R-G@1	0
28	DVU0488	TVLPLPSAQDHK	0.99	1449.83	iTRAQ4plex@12;	cleaved D-T@N-term	0
28	DVU0488	VLEFNVR	0.9671	1020.6	iTRAQ4plex@0;		1
28	DVU0488	VVVASTTEEAVAALDEIMGR	0.99	2200.09	iTRAQ4plex@0;	cleaved G-V@N-term	0
28	DVU0488	YDEIIEMVIR	0.99	1424.78	iTRAQ4plex@0;	cleaved R-P@C-term	1
28	DVU0488	YDEIIEMVIRPVMR	0.99	1763.94			0
28	DVU0581	HAFEEALLSGAPR	0.99	1541.81	iTRAQ4plex@0;		1
28	DVU0581	TVFEVMGFGR	0.99	1286.66	iTRAQ4plex@0;		1
28	DVU0581	VTLAFGESTALNGAAITTLTTLLGR	0.99	2636.44	Deamidated@12;iTRAQ4plex@0;		0
28	DVU0662	LYQGVTLGALSFPK	0.9658	1637.91	iTRAQ4plex@14;		0
28	DVU0662	VTIGAGAIVGGNVWVTHDVAPGAK	0.99	2433.31	iTRAQ4plex@24;		0
28	DVU0665	TVEDITHFTK	0.99	1478.69	iTRAQ4plex@10;iTRAQ4plex@0;		1
28	DVU0685	ACGTYFVSHGHGAAVVGFDCR	0.99	2412.1	Carbamidomethyl@2;Carbamidomethyl@20;iTRAQ4plex@0;		1
28	DVU0685	IWEVFER	0.9859	1122.6	iTRAQ4plex@0;		1
28	DVU0685	LLNGDELLSLYAR	0.99	1620.92	iTRAQ4plex@0;		1
28	DVU0685	LVELLAASDVPLTDLPGWPPSHATR	0.99	2655.4			0
28	DVU0685	VIFPDGWGLVR	0.99	1402.81	iTRAQ4plex@0;		1
28	DVU0734	VYLIGAGPGDPGLLTLK	0.99	1972.21	iTRAQ4plex@17;iTRAQ4plex@0;		1
28	DVU0734	YVAEGVVEGMLAR	0.99	1537.8	iTRAQ4plex@0;		1
28	DVU0811	DLGDKLDAALK	0.99	1590.95	iTRAQ4plex@5;iTRAQ4plex@11;iTRAQ4plex@0;	missed K-L@5	1
28	DVU0811	IINEPTAASLAYGFDR	0.9738	1881.97	iTRAQ4plex@0;		1
28	DVU0811	IISYLVDEFR	0.99	1398.8	iTRAQ4plex@0;		1
28	DVU0811	VSEFFGKEPNR	0.99	1597.88	iTRAQ4plex@7;iTRAQ4plex@0;		1
28	DVU0855	LIAWEVTR	0.99	1131.65	iTRAQ4plex@0;		1
28	DVU0855	NTPFPEIWR	0.99	1303.68	iTRAQ4plex@0;		1
28	DVU0890	ALLAEDGFGLFR	0.9888	1452.82	iTRAQ4plex@0;		1
28	DVU0916	LAVYVQVLENLQR	0.99	1688.99	iTRAQ4plex@0;		1
28	DVU1025	AGLGMLDGFLDMIPGAK	0.99	1994.05	iTRAQ4plex@17;iTRAQ4plex@0;		1
28	DVU1025	AVYVVDHPLVK	0.99	1525.91	iTRAQ4plex@11;iTRAQ4plex@0;	cleaved M-A@N-term	0
28	DVU1025	GLFLVAAPEGLKR	0.99	1659.01	iTRAQ4plex@12;iTRAQ4plex@0;	missed K-R@12	1
28	DVU1025	ITAVPILR	0.99	1026.67	iTRAQ4plex@0;		1
28	DVU1025	IVDKHPDVDIYVAAVDER	0.99	2342.25	iTRAQ4plex@4;iTRAQ4plex@0;	missed K-H@4	1
28	DVU1025	KITAVPILR	0.99	1298.87	iTRAQ4plex@1;iTRAQ4plex@0;	missed K-I@1	1
28	DVU1025	LNEHGYILPGLGDAGDK	0.99	2057.07	iTRAQ4plex@17;iTRAQ4plex@0;		1
28	DVU1025	LNEHGYILPGLGDAGDKIFGTK	0.99	2747.53	iTRAQ4plex@17;iTRAQ4plex@22;iTRAQ4plex@0;	missed K-I@17	1
28	DVU1025	VSVQGWAGPVEVDQIK	0.99	1999.09	iTRAQ4plex@16;iTRAQ4plex@0;		0
28	DVU1025	VSVVGMFR	0.99	1038.58	iTRAQ4plex@0;		1
28	DVU1038	AIYEGTLDLR	0.99	1294.71	iTRAQ4plex@0;		1
28	DVU1038	GWVADSGLTVDEVLPR	0.99	1857.99	iTRAQ4plex@0;		1
28	DVU1038	LIIGTIALEEPDAYAALCAEFPGR	0.99	2734.4	Carbamidomethyl@18;iTRAQ4plex@0;		1
28	DVU1038	MIVFPAIDLMNGVCVR	0.99	1979.02	Carbamidomethyl@14;iTRAQ4plex@0;		1
28	DVU1038	SICDALDIPVQLGGGIR	0.99	1928.06	Carbamidomethyl@3;iTRAQ4plex@0;		1
28	DVU1038	WLHVVDLDGAFSGQPVNAPLIR	0.99	2404.29			0
28	DVU1203	EHKPSLIVAGASAYPR	0.99	1982.12	iTRAQ4plex@3;iTRAQ4plex@0;		0
28	DVU1203	IDYEQVAALAR	0.99	1392.75	iTRAQ4plex@0;		1
28	DVU1203	LELIASENFVSAAVR	0.99	1762.99	iTRAQ4plex@0;		1
28	DVU1203	VGGWIVDAIANTTNETR	0.9519	1961.04	iTRAQ4plex@0;		1
28	DVU1203	YYGGCEFVDIAENIAIER	0.9554	2263.13	Carbamidomethyl@5;iTRAQ4plex@0;		1
28	DVU1304	AFVSGGGLKPWR	0.99	1562.89	iTRAQ4plex@9;iTRAQ4plex@0;		1
28	DVU1320	FGAGHVLLKPASK	0.99	1757.09	iTRAQ4plex@9;iTRAQ4plex@13;iTRAQ4plex@0;		1
28	DVU1406	AYTEAGVDINAGNALVSR	0.99	1965.01	iTRAQ4plex@0;		1
28	DVU1406	GMVHVTGGGFYDNIPR	0.99	1863.91	iTRAQ4plex@0;		1
28	DVU1406	KLFEQSGLSPDDLLPGTDR	0.99	2376.27	iTRAQ4plex@1;iTRAQ4plex@0;	missed K-L@1	1
28	DVU1406	KVQDVLIEPTAIYVDVVR	0.99	2345.41	iTRAQ4plex@1;iTRAQ4plex@0;	missed K-V@1	1
28	DVU1406	VGDVLIGLGSTGLHSNGYTLAR	0.99	2200.16			0
28	DVU1406	VQDVLIEPTAIYVDVVR	0.99	2073.18	iTRAQ4plex@0;		1
28	DVU1469	AFCPGSQIDLHQLEDAESVVGQTFQFLVTR	0.99	3392.65	Carbamidomethyl@3;		0
28	DVU1469	AQFGLFVNIAPGLTGLLPEGIIK	0.99	2512.46	iTRAQ4plex@23;		0
28	DVU1469	DAALATFLEGVK	0.99	1378.76	iTRAQ4plex@12;		0
28	DVU1469	DAALATFLEGVKEGDVLEGTVTR	0.99	2535.37	iTRAQ4plex@12;		0
28	DVU1469	EKPQLGSLGAALQAAMQK	0.99	2273.3	iTRAQ4plex@2;iTRAQ4plex@18;iTRAQ4plex@0;		1
28	DVU1469	ERDAALATFLEGVK	0.99	1663.9	iTRAQ4plex@14;	missed R-D@2	0
28	DVU1469	FAPGTQVTGTVEK	0.99	1622.92	iTRAQ4plex@13;iTRAQ4plex@0;		1
28	DVU1469	FAPGTQVTGTVEKR	0.99	1779.04	iTRAQ4plex@13;iTRAQ4plex@0;	missed K-R@13	1
28	DVU1469	IKELDVAK	0.99	1347.88	iTRAQ4plex@2;iTRAQ4plex@8;iTRAQ4plex@0;		1
28	DVU1469	IKELDVAKR	0.9835	1503.99	iTRAQ4plex@2;iTRAQ4plex@8;iTRAQ4plex@0;	missed K-R@8	1
28	DVU1469	ISAAIVAITDDSVFVATGSK	0.99	2109.12	iTRAQ4plex@20;		0
28	DVU1469	ISLSVK	0.9695	934.626	iTRAQ4plex@6;iTRAQ4plex@0;		1
28	DVU1469	ITLAPVGDAGHGGDDGSWK	0.99	1996.98	iTRAQ4plex@19;		0
28	DVU1469	KEKPQLGSLGAALQAAMQK	0.99	2401.38	iTRAQ4plex@1;iTRAQ4plex@3;iTRAQ4plex@19;iTRAQ4plex@0;		0
28	DVU1469	LAPFGAFVEIAPGVDGMVHISELTWSR	0.99	3043.59	iTRAQ4plex@0;		1
28	DVU1469	LAPFGAFVEVLPGVEGLVHVSEMSWTR	0.99	2927.53			0
28	DVU1469	LNAGDSVTLTVR	0.99	1389.8	iTRAQ4plex@0;		1
28	DVU1469	QAGGDPWETVGDRLEQDQVVPAK	0.9683	2776.37	iTRAQ4plex@23;iTRAQ4plex@0;	missed R-L@13	0
28	DVU1469	RITLAPVGDAGHGGDDGSWK	0.99	2153.09	iTRAQ4plex@20;	missed R-I@1	0
28	DVU1469	RVNKPEEIVAVGDAVNVK	0.99	2225.29	iTRAQ4plex@4;iTRAQ4plex@18;	missed R-V@1	0
28	DVU1469	SAAIVAITDDSVFVATGSK	0.99	2209.16	iTRAQ4plex@19;iTRAQ4plex@0;	cleaved I-S@N-term	0
28	DVU1469	TGEPIDTPELDESASFAELLEAHAGGTR	0.99	2913.44		cleaved M-T@N-term	0
28	DVU1469	VDLYVTAVNGQEIR	0.99	1720.92	iTRAQ4plex@0;		1
28	DVU1469	VNKPEEIVAVGDAVNVK	0.99	2213.27	iTRAQ4plex@3;iTRAQ4plex@17;iTRAQ4plex@0;		1
28	DVU1574	FTHIDFFGVDLDR	0.99	1581.78			0
28	DVU1574	GNNVAVQMPAKPLQK	0.99	2027.2	iTRAQ4plex@11;iTRAQ4plex@15;iTRAQ4plex@0;		1
28	DVU1619	DGDGVFFFNFR	0.99	1464.72	iTRAQ4plex@0;		1
28	DVU1985	AHVNFVLVGIGR	0.99	1425.83	iTRAQ4plex@0;		1
28	DVU2091	CCALVSEIVGAVDIVAQVQTVR	0.99	2531.32	Carbamidomethyl@1;Carbamidomethyl@2;iTRAQ4plex@0;		1
28	DVU2091	LHNIGEVAAHGAR	0.9879	1488.85	iTRAQ4plex@0;		1
28	DVU2143	APLILQVSAGAR	0.99	1339.81	iTRAQ4plex@0;		1
28	DVU2143	EGHAVGAFNVNNMEIIQGIMQAGAEER	0.99	2885.4			0
28	DVU2143	KYAGQNYIIK	0.99	1630	iTRAQ4plex@1;iTRAQ4plex@10;iTRAQ4plex@0;	missed K-Y@1	1
28	DVU2226	ASAGGGGMGIEEVYDLDLFK	0.99	2317.19	iTRAQ4plex@20;iTRAQ4plex@0;		0
28	DVU2226	DFNHLEVQIVSDR	0.99	1571.78			0
28	DVU2226	DGHPFLMEVNTR	0.99	1559.78	iTRAQ4plex@0;		0
28	DVU2226	DITYHSLAMAR	0.99	1421.76	iTRAQ4plex@0;		0
28	DVU2226	GVSFLEGLTLQGQNK	0.99	1879.04	iTRAQ4plex@15;iTRAQ4plex@0;		0
28	DVU2226	IDAFGWPEEDWAR	0.99	1591.73			0
28	DVU2226	IEVAPGFDPTSIEYGFDAAQVLR	0.9631	2495.24			0
28	DVU2226	IGLGQPLGYGQEDITFEGVGIEYR	0.99	2755.45	iTRAQ4plex@0;		0
28	DVU2226	IRDFNHLEVQIVSDR	0.99	1840.96		missed R-D@2	0
28	DVU2226	KLIFIGPSWR	0.99	1504.91	iTRAQ4plex@1;iTRAQ4plex@0;	missed K-L@1	0
28	DVU2226	KVGYDNVGTWEWIVTR	0.99	2209.19	iTRAQ4plex@1;iTRAQ4plex@0;	missed K-V@1	0
28	DVU2226	LGLEFTCVYTAEDAASGHVR	0.99	2340.13	Carbamidomethyl@7;iTRAQ4plex@0;		0
28	DVU2226	LIFIGPSWR	0.99	1232.74	iTRAQ4plex@0;		0
28	DVU2226	QFKDEGVLIEQR	0.99	1749.99	iTRAQ4plex@3;iTRAQ4plex@0;		0
[truncated: 268,281+ more rows]
