# Supplementary material for: Quantitative Tagless Copurification: A Method to Validate and Identify Protein-Protein Interactions
Source: Mol Cell Proteomics. 2016 Apr 20;15(6):2186–202. doi: 10.1074/mcp.M115.057117 (PMC5083090; doi:10.1074/mcp.M115.057117)
Supplement: Supplemental Data [file 10.1074_M115.057117_mcp.M115.057117-3.xlsx]

## Sheet: Legend
Legend for Dataset S2: iTRAQ quantitation per protein per multiplex
multiplex ID - unique identifier for all proteins found in a given multiplex.
fraction ID - fraction number within a given multiplex.
Gene ID - DVU gene/protein identifier.
iTRAQ amount - mean iTRAQ value for the protein, after the maximum value in the multiplex has been normalized to 1.
# peptides - number of peptides confidently detected.
% protein coverage - percent of amino acids for the protein covered by detected peptides.
total score - value from ProteinPilot
unused score - value from ProteinPilot
Q-IEC fraction - the Q-IEC fraction inpit to the HIC column.
HIC fraction - the HIC fraction input to the SEC fraction.
SEC fraction - the SEC fraction.
z (Q-IEC) - the Q-IEC fraction input to the HIC column. Part of a 3D coordinate system for the tagless fractions.
y (HIC) - the HIC fraction input to the SEC column. Part of a 3D coordinate system for the tagless fractions.
x (SEC) - the Q-IEC fraction input to the HIC column. Part of a 3D coordinate system for the tagless fractions.
Meta data file - name of the protein pilot meta data file deposited at Massive proteomics data repository at UCSD (http://massive.ucsd.edu/ProteoSAFe/static/massive.jsp?redirect=auth). All data for one multiplex is in a single file.
Raw data file - name of file containing the raw mass spectrometry data deposited at Massive proteomics data repository at UCSD (http://massive.ucsd.edu/ProteoSAFe/static/massive.jsp?redirect=auth). All data for one multiplex is in a single file.

## Sheet: Dataset_S2_iTRAQ_quantitation_J
multiplex ID	fraction ID	Gene ID	iTRAQ amount	# peptides	% protein coverage	total score	unused score	Q-IEC fraction	HIC fraction	SEC fraction	z (Q-IEC)	y (HIC)	x (SEC)	Metadata file	Raw data file
1535	5514	DVU1575	0.327534	6	26.2821	12.69	12.69	1C7	C12	B3	0	18	3	1C7 SEC B11-B13_B7 #1_S5 489_07Jan2010_(2,3,2).group	MS 005
1535	5514	DVU1378	0.0369693	1	3.02115	2	2	1C7	C12	B3	0	18	3	1C7 SEC B11-B13_B7 #1_S5 489_07Jan2010_(2,3,2).group	MS 005
1535	5514	DVU2224	0.188913	2	10.1852	2.43	2.43	1C7	C12	B3	0	18	3	1C7 SEC B11-B13_B7 #1_S5 489_07Jan2010_(2,3,2).group	MS 005
1535	5514	DVU1519	0.541273	1	4.01786	0.37	0.37	1C7	C12	B3	0	18	3	1C7 SEC B11-B13_B7 #1_S5 489_07Jan2010_(2,3,2).group	MS 005
1535	5514	DVU3025	0.18363	8	6.50206	15.59	15.59	1C7	C12	B3	0	18	3	1C7 SEC B11-B13_B7 #1_S5 489_07Jan2010_(2,3,2).group	MS 005
1535	5515	DVU1575	0.206919	6	26.2821	12.69	12.69	1C7	C12	B4	0	18	4	1C7 SEC B11-B13_B7 #1_S5 489_07Jan2010_(2,3,2).group	MS 005
1535	5515	DVU1378	0.0461339	1	3.02115	2	2	1C7	C12	B4	0	18	4	1C7 SEC B11-B13_B7 #1_S5 489_07Jan2010_(2,3,2).group	MS 005
1535	5515	DVU2224	0.648367	2	10.1852	2.43	2.43	1C7	C12	B4	0	18	4	1C7 SEC B11-B13_B7 #1_S5 489_07Jan2010_(2,3,2).group	MS 005
1535	5515	DVU1519	0.899588	1	4.01786	0.37	0.37	1C7	C12	B4	0	18	4	1C7 SEC B11-B13_B7 #1_S5 489_07Jan2010_(2,3,2).group	MS 005
1535	5515	DVU3025	0.64318	8	6.50206	15.59	15.59	1C7	C12	B4	0	18	4	1C7 SEC B11-B13_B7 #1_S5 489_07Jan2010_(2,3,2).group	MS 005
1535	5516	DVU1575	0.120479	6	26.2821	12.69	12.69	1C7	C12	B5	0	18	5	1C7 SEC B11-B13_B7 #1_S5 489_07Jan2010_(2,3,2).group	MS 005
1535	5516	DVU1378	0.0463174	1	3.02115	2	2	1C7	C12	B5	0	18	5	1C7 SEC B11-B13_B7 #1_S5 489_07Jan2010_(2,3,2).group	MS 005
1535	5516	DVU2224	1	2	10.1852	2.43	2.43	1C7	C12	B5	0	18	5	1C7 SEC B11-B13_B7 #1_S5 489_07Jan2010_(2,3,2).group	MS 005
1535	5516	DVU1519	1	1	4.01786	0.37	0.37	1C7	C12	B5	0	18	5	1C7 SEC B11-B13_B7 #1_S5 489_07Jan2010_(2,3,2).group	MS 005
1535	5516	DVU3025	1	8	6.50206	15.59	15.59	1C7	C12	B5	0	18	5	1C7 SEC B11-B13_B7 #1_S5 489_07Jan2010_(2,3,2).group	MS 005
1535	5517	DVU1575	0.041046	6	26.2821	12.69	12.69	1C7	C12	B6	0	18	6	1C7 SEC B11-B13_B7 #1_S5 489_07Jan2010_(2,3,2).group	MS 005
1535	5517	DVU1378	0.102039	1	3.02115	2	2	1C7	C12	B6	0	18	6	1C7 SEC B11-B13_B7 #1_S5 489_07Jan2010_(2,3,2).group	MS 005
1535	5517	DVU2224	0.0640024	2	10.1852	2.43	2.43	1C7	C12	B6	0	18	6	1C7 SEC B11-B13_B7 #1_S5 489_07Jan2010_(2,3,2).group	MS 005
1535	5517	DVU1519	0.110686	1	4.01786	0.37	0.37	1C7	C12	B6	0	18	6	1C7 SEC B11-B13_B7 #1_S5 489_07Jan2010_(2,3,2).group	MS 005
1535	5517	DVU3025	0.673257	8	6.50206	15.59	15.59	1C7	C12	B6	0	18	6	1C7 SEC B11-B13_B7 #1_S5 489_07Jan2010_(2,3,2).group	MS 005
1535	5518	DVU1575	0.0341545	6	26.2821	12.69	12.69	1C7	C12	B7	0	18	7	1C7 SEC B11-B13_B7 #1_S5 489_07Jan2010_(2,3,2).group	MS 005
1535	5518	DVU1378	0.387176	1	3.02115	2	2	1C7	C12	B7	0	18	7	1C7 SEC B11-B13_B7 #1_S5 489_07Jan2010_(2,3,2).group	MS 005
1535	5518	DVU2224	0.031621	2	10.1852	2.43	2.43	1C7	C12	B7	0	18	7	1C7 SEC B11-B13_B7 #1_S5 489_07Jan2010_(2,3,2).group	MS 005
1535	5518	DVU1519	0.117814	1	4.01786	0.37	0.37	1C7	C12	B7	0	18	7	1C7 SEC B11-B13_B7 #1_S5 489_07Jan2010_(2,3,2).group	MS 005
1535	5518	DVU3025	0.363116	8	6.50206	15.59	15.59	1C7	C12	B7	0	18	7	1C7 SEC B11-B13_B7 #1_S5 489_07Jan2010_(2,3,2).group	MS 005
1535	5519	DVU1575	0.0290681	6	26.2821	12.69	12.69	1C7	C12	B8	0	18	8	1C7 SEC B11-B13_B7 #1_S5 489_07Jan2010_(2,3,2).group	MS 005
1535	5519	DVU1378	0.822333	1	3.02115	2	2	1C7	C12	B8	0	18	8	1C7 SEC B11-B13_B7 #1_S5 489_07Jan2010_(2,3,2).group	MS 005
1535	5519	DVU2224	0.0514006	2	10.1852	2.43	2.43	1C7	C12	B8	0	18	8	1C7 SEC B11-B13_B7 #1_S5 489_07Jan2010_(2,3,2).group	MS 005
1535	5519	DVU1519	0.150529	1	4.01786	0.37	0.37	1C7	C12	B8	0	18	8	1C7 SEC B11-B13_B7 #1_S5 489_07Jan2010_(2,3,2).group	MS 005
1535	5519	DVU3025	0.222822	8	6.50206	15.59	15.59	1C7	C12	B8	0	18	8	1C7 SEC B11-B13_B7 #1_S5 489_07Jan2010_(2,3,2).group	MS 005
1535	5520	DVU1575	0.0363097	6	26.2821	12.69	12.69	1C7	C12	B9	0	18	9	1C7 SEC B11-B13_B7 #1_S5 489_07Jan2010_(2,3,2).group	MS 005
1535	5520	DVU1378	0.489763	1	3.02115	2	2	1C7	C12	B9	0	18	9	1C7 SEC B11-B13_B7 #1_S5 489_07Jan2010_(2,3,2).group	MS 005
1535	5520	DVU2224	0.0539206	2	10.1852	2.43	2.43	1C7	C12	B9	0	18	9	1C7 SEC B11-B13_B7 #1_S5 489_07Jan2010_(2,3,2).group	MS 005
1535	5520	DVU1519	0.141837	1	4.01786	0.37	0.37	1C7	C12	B9	0	18	9	1C7 SEC B11-B13_B7 #1_S5 489_07Jan2010_(2,3,2).group	MS 005
1535	5520	DVU3025	0.254979	8	6.50206	15.59	15.59	1C7	C12	B9	0	18	9	1C7 SEC B11-B13_B7 #1_S5 489_07Jan2010_(2,3,2).group	MS 005
1535	5521	DVU1575	0.0366658	6	26.2821	12.69	12.69	1C7	C12	B10	0	18	10	1C7 SEC B11-B13_B7 #1_S5 489_07Jan2010_(2,3,2).group	MS 005
1535	5521	DVU1378	0.229428	1	3.02115	2	2	1C7	C12	B10	0	18	10	1C7 SEC B11-B13_B7 #1_S5 489_07Jan2010_(2,3,2).group	MS 005
1535	5521	DVU2224	0.0495664	2	10.1852	2.43	2.43	1C7	C12	B10	0	18	10	1C7 SEC B11-B13_B7 #1_S5 489_07Jan2010_(2,3,2).group	MS 005
1535	5521	DVU1519	0.138319	1	4.01786	0.37	0.37	1C7	C12	B10	0	18	10	1C7 SEC B11-B13_B7 #1_S5 489_07Jan2010_(2,3,2).group	MS 005
1535	5521	DVU3025	0.236372	8	6.50206	15.59	15.59	1C7	C12	B10	0	18	10	1C7 SEC B11-B13_B7 #1_S5 489_07Jan2010_(2,3,2).group	MS 005
1536	5521	DVU1575	0.0366658	14	49.359	28	28	1C7	C12	B10	0	18	10	1C7 SEC B11-B13_B7 #1_S5 489_07Jan2010_(2,3,3).group	MS 005
1536	5521	DVU2750	0.0498512	3	7.96915	6	6	1C7	C12	B10	0	18	10	1C7 SEC B11-B13_B7 #1_S5 489_07Jan2010_(2,3,3).group	MS 005
1536	5521	DVU1295	0.0456901	23	38.1733	43.79	43.79	1C7	C12	B10	0	18	10	1C7 SEC B11-B13_B7 #1_S5 489_07Jan2010_(2,3,3).group	MS 005
1536	5521	DVU0363	0.0479378	3	6.58683	5.36	5.36	1C7	C12	B10	0	18	10	1C7 SEC B11-B13_B7 #1_S5 489_07Jan2010_(2,3,3).group	MS 005
1536	5521	DVU1378	0.229428	1	3.02115	2	2	1C7	C12	B10	0	18	10	1C7 SEC B11-B13_B7 #1_S5 489_07Jan2010_(2,3,3).group	MS 005
1536	5521	DVU0701	0.0880917	6	8.77915	10.07	10.07	1C7	C12	B10	0	18	10	1C7 SEC B11-B13_B7 #1_S5 489_07Jan2010_(2,3,3).group	MS 005
1536	5521	DVU0465	0.114805	5	11.4662	9.41	9.41	1C7	C12	B10	0	18	10	1C7 SEC B11-B13_B7 #1_S5 489_07Jan2010_(2,3,3).group	MS 005
1536	5521	DVU2336	0.117138	6	13.3178	12.03	12.03	1C7	C12	B10	0	18	10	1C7 SEC B11-B13_B7 #1_S5 489_07Jan2010_(2,3,3).group	MS 005
1536	5521	DVU2405	0.116799	7	15.7761	12.48	12.48	1C7	C12	B10	0	18	10	1C7 SEC B11-B13_B7 #1_S5 489_07Jan2010_(2,3,3).group	MS 005
1536	5521	DVU3027	0.138489	6	13.8829	12.29	12.29	1C7	C12	B10	0	18	10	1C7 SEC B11-B13_B7 #1_S5 489_07Jan2010_(2,3,3).group	MS 005
1536	5521	DVU2444	0.0508276	2	9.76431	4	4	1C7	C12	B10	0	18	10	1C7 SEC B11-B13_B7 #1_S5 489_07Jan2010_(2,3,3).group	MS 005
1536	5521	DVU1441	1	1	4.69799	2	0.21	1C7	C12	B10	0	18	10	1C7 SEC B11-B13_B7 #1_S5 489_07Jan2010_(2,3,3).group	MS 005
1536	5522	DVU1575	0.0388117	14	49.359	28	28	1C7	C12	B11	0	18	11	1C7 SEC B11-B13_B7 #1_S5 489_07Jan2010_(2,3,3).group	MS 005
1536	5522	DVU2750	0.0712281	3	7.96915	6	6	1C7	C12	B11	0	18	11	1C7 SEC B11-B13_B7 #1_S5 489_07Jan2010_(2,3,3).group	MS 005
1536	5522	DVU1295	0.0945299	23	38.1733	43.79	43.79	1C7	C12	B11	0	18	11	1C7 SEC B11-B13_B7 #1_S5 489_07Jan2010_(2,3,3).group	MS 005
1536	5522	DVU0363	0.113101	3	6.58683	5.36	5.36	1C7	C12	B11	0	18	11	1C7 SEC B11-B13_B7 #1_S5 489_07Jan2010_(2,3,3).group	MS 005
1536	5522	DVU1378	0.0840805	1	3.02115	2	2	1C7	C12	B11	0	18	11	1C7 SEC B11-B13_B7 #1_S5 489_07Jan2010_(2,3,3).group	MS 005
1536	5522	DVU0701	0.11755	6	8.77915	10.07	10.07	1C7	C12	B11	0	18	11	1C7 SEC B11-B13_B7 #1_S5 489_07Jan2010_(2,3,3).group	MS 005
1536	5522	DVU0465	0.174075	5	11.4662	9.41	9.41	1C7	C12	B11	0	18	11	1C7 SEC B11-B13_B7 #1_S5 489_07Jan2010_(2,3,3).group	MS 005
1536	5522	DVU2336	0.153218	6	13.3178	12.03	12.03	1C7	C12	B11	0	18	11	1C7 SEC B11-B13_B7 #1_S5 489_07Jan2010_(2,3,3).group	MS 005
1536	5522	DVU2405	0.131139	7	15.7761	12.48	12.48	1C7	C12	B11	0	18	11	1C7 SEC B11-B13_B7 #1_S5 489_07Jan2010_(2,3,3).group	MS 005
1536	5522	DVU3027	0.144746	6	13.8829	12.29	12.29	1C7	C12	B11	0	18	11	1C7 SEC B11-B13_B7 #1_S5 489_07Jan2010_(2,3,3).group	MS 005
1536	5522	DVU2444	0.353384	2	9.76431	4	4	1C7	C12	B11	0	18	11	1C7 SEC B11-B13_B7 #1_S5 489_07Jan2010_(2,3,3).group	MS 005
1536	5523	DVU1575	0.0448699	14	49.359	28	28	1C7	C12	B12	0	18	12	1C7 SEC B11-B13_B7 #1_S5 489_07Jan2010_(2,3,3).group	MS 005
1536	5523	DVU2750	0.0696629	3	7.96915	6	6	1C7	C12	B12	0	18	12	1C7 SEC B11-B13_B7 #1_S5 489_07Jan2010_(2,3,3).group	MS 005
1536	5523	DVU1295	0.313663	23	38.1733	43.79	43.79	1C7	C12	B12	0	18	12	1C7 SEC B11-B13_B7 #1_S5 489_07Jan2010_(2,3,3).group	MS 005
1536	5523	DVU0363	0.0983431	3	6.58683	5.36	5.36	1C7	C12	B12	0	18	12	1C7 SEC B11-B13_B7 #1_S5 489_07Jan2010_(2,3,3).group	MS 005
1536	5523	DVU1378	0.0636819	1	3.02115	2	2	1C7	C12	B12	0	18	12	1C7 SEC B11-B13_B7 #1_S5 489_07Jan2010_(2,3,3).group	MS 005
1536	5523	DVU0701	0.131065	6	8.77915	10.07	10.07	1C7	C12	B12	0	18	12	1C7 SEC B11-B13_B7 #1_S5 489_07Jan2010_(2,3,3).group	MS 005
1536	5523	DVU0465	0.385224	5	11.4662	9.41	9.41	1C7	C12	B12	0	18	12	1C7 SEC B11-B13_B7 #1_S5 489_07Jan2010_(2,3,3).group	MS 005
1536	5523	DVU2336	0.166493	6	13.3178	12.03	12.03	1C7	C12	B12	0	18	12	1C7 SEC B11-B13_B7 #1_S5 489_07Jan2010_(2,3,3).group	MS 005
1536	5523	DVU2405	0.179605	7	15.7761	12.48	12.48	1C7	C12	B12	0	18	12	1C7 SEC B11-B13_B7 #1_S5 489_07Jan2010_(2,3,3).group	MS 005
1536	5523	DVU3027	0.201424	6	13.8829	12.29	12.29	1C7	C12	B12	0	18	12	1C7 SEC B11-B13_B7 #1_S5 489_07Jan2010_(2,3,3).group	MS 005
1536	5523	DVU2444	1	2	9.76431	4	4	1C7	C12	B12	0	18	12	1C7 SEC B11-B13_B7 #1_S5 489_07Jan2010_(2,3,3).group	MS 005
1536	5524	DVU1575	0.0419714	14	49.359	28	28	1C7	C12	B13	0	18	13	1C7 SEC B11-B13_B7 #1_S5 489_07Jan2010_(2,3,3).group	MS 005
1536	5524	DVU2750	0.0889702	3	7.96915	6	6	1C7	C12	B13	0	18	13	1C7 SEC B11-B13_B7 #1_S5 489_07Jan2010_(2,3,3).group	MS 005
1536	5524	DVU1295	0.787111	23	38.1733	43.79	43.79	1C7	C12	B13	0	18	13	1C7 SEC B11-B13_B7 #1_S5 489_07Jan2010_(2,3,3).group	MS 005
1536	5524	DVU0363	0.124957	3	6.58683	5.36	5.36	1C7	C12	B13	0	18	13	1C7 SEC B11-B13_B7 #1_S5 489_07Jan2010_(2,3,3).group	MS 005
1536	5524	DVU1378	0.0769718	1	3.02115	2	2	1C7	C12	B13	0	18	13	1C7 SEC B11-B13_B7 #1_S5 489_07Jan2010_(2,3,3).group	MS 005
1536	5524	DVU0701	0.172401	6	8.77915	10.07	10.07	1C7	C12	B13	0	18	13	1C7 SEC B11-B13_B7 #1_S5 489_07Jan2010_(2,3,3).group	MS 005
1536	5524	DVU0465	0.559811	5	11.4662	9.41	9.41	1C7	C12	B13	0	18	13	1C7 SEC B11-B13_B7 #1_S5 489_07Jan2010_(2,3,3).group	MS 005
1536	5524	DVU2336	0.323592	6	13.3178	12.03	12.03	1C7	C12	B13	0	18	13	1C7 SEC B11-B13_B7 #1_S5 489_07Jan2010_(2,3,3).group	MS 005
1536	5524	DVU2405	0.259123	7	15.7761	12.48	12.48	1C7	C12	B13	0	18	13	1C7 SEC B11-B13_B7 #1_S5 489_07Jan2010_(2,3,3).group	MS 005
1536	5524	DVU3027	0.343052	6	13.8829	12.29	12.29	1C7	C12	B13	0	18	13	1C7 SEC B11-B13_B7 #1_S5 489_07Jan2010_(2,3,3).group	MS 005
1536	5524	DVU2444	0.919347	2	9.76431	4	4	1C7	C12	B13	0	18	13	1C7 SEC B11-B13_B7 #1_S5 489_07Jan2010_(2,3,3).group	MS 005
1536	5525	DVU1575	0.0639392	14	49.359	28	28	1C7	C12	B14	0	18	14	1C7 SEC B11-B13_B7 #1_S5 489_07Jan2010_(2,3,3).group	MS 005
1536	5525	DVU2750	0.102104	3	7.96915	6	6	1C7	C12	B14	0	18	14	1C7 SEC B11-B13_B7 #1_S5 489_07Jan2010_(2,3,3).group	MS 005
1536	5525	DVU1295	1	23	38.1733	43.79	43.79	1C7	C12	B14	0	18	14	1C7 SEC B11-B13_B7 #1_S5 489_07Jan2010_(2,3,3).group	MS 005
1536	5525	DVU0363	0.175125	3	6.58683	5.36	5.36	1C7	C12	B14	0	18	14	1C7 SEC B11-B13_B7 #1_S5 489_07Jan2010_(2,3,3).group	MS 005
1536	5525	DVU1378	0.0838032	1	3.02115	2	2	1C7	C12	B14	0	18	14	1C7 SEC B11-B13_B7 #1_S5 489_07Jan2010_(2,3,3).group	MS 005
1536	5525	DVU0701	0.204504	6	8.77915	10.07	10.07	1C7	C12	B14	0	18	14	1C7 SEC B11-B13_B7 #1_S5 489_07Jan2010_(2,3,3).group	MS 005
1536	5525	DVU0465	0.613337	5	11.4662	9.41	9.41	1C7	C12	B14	0	18	14	1C7 SEC B11-B13_B7 #1_S5 489_07Jan2010_(2,3,3).group	MS 005
1536	5525	DVU2336	0.777324	6	13.3178	12.03	12.03	1C7	C12	B14	0	18	14	1C7 SEC B11-B13_B7 #1_S5 489_07Jan2010_(2,3,3).group	MS 005
1536	5525	DVU2405	0.410276	7	15.7761	12.48	12.48	1C7	C12	B14	0	18	14	1C7 SEC B11-B13_B7 #1_S5 489_07Jan2010_(2,3,3).group	MS 005
1536	5525	DVU3027	0.895186	6	13.8829	12.29	12.29	1C7	C12	B14	0	18	14	1C7 SEC B11-B13_B7 #1_S5 489_07Jan2010_(2,3,3).group	MS 005
1536	5525	DVU2444	0.391878	2	9.76431	4	4	1C7	C12	B14	0	18	14	1C7 SEC B11-B13_B7 #1_S5 489_07Jan2010_(2,3,3).group	MS 005
1536	5526	DVU1575	0.102124	14	49.359	28	28	1C7	C12	B15	0	18	15	1C7 SEC B11-B13_B7 #1_S5 489_07Jan2010_(2,3,3).group	MS 005
1536	5526	DVU2750	0.168572	3	7.96915	6	6	1C7	C12	B15	0	18	15	1C7 SEC B11-B13_B7 #1_S5 489_07Jan2010_(2,3,3).group	MS 005
1536	5526	DVU1295	0.510991	23	38.1733	43.79	43.79	1C7	C12	B15	0	18	15	1C7 SEC B11-B13_B7 #1_S5 489_07Jan2010_(2,3,3).group	MS 005
1536	5526	DVU0363	0.322501	3	6.58683	5.36	5.36	1C7	C12	B15	0	18	15	1C7 SEC B11-B13_B7 #1_S5 489_07Jan2010_(2,3,3).group	MS 005
1536	5526	DVU1378	0.172467	1	3.02115	2	2	1C7	C12	B15	0	18	15	1C7 SEC B11-B13_B7 #1_S5 489_07Jan2010_(2,3,3).group	MS 005
1536	5526	DVU0701	0.492552	6	8.77915	10.07	10.07	1C7	C12	B15	0	18	15	1C7 SEC B11-B13_B7 #1_S5 489_07Jan2010_(2,3,3).group	MS 005
1536	5526	DVU0465	0.751518	5	11.4662	9.41	9.41	1C7	C12	B15	0	18	15	1C7 SEC B11-B13_B7 #1_S5 489_07Jan2010_(2,3,3).group	MS 005
1536	5526	DVU2336	1	6	13.3178	12.03	12.03	1C7	C12	B15	0	18	15	1C7 SEC B11-B13_B7 #1_S5 489_07Jan2010_(2,3,3).group	MS 005
1536	5526	DVU2405	0.892563	7	15.7761	12.48	12.48	1C7	C12	B15	0	18	15	1C7 SEC B11-B13_B7 #1_S5 489_07Jan2010_(2,3,3).group	MS 005
1536	5526	DVU3027	1	6	13.8829	12.29	12.29	1C7	C12	B15	0	18	15	1C7 SEC B11-B13_B7 #1_S5 489_07Jan2010_(2,3,3).group	MS 005
1536	5526	DVU2444	0.121994	2	9.76431	4	4	1C7	C12	B15	0	18	15	1C7 SEC B11-B13_B7 #1_S5 489_07Jan2010_(2,3,3).group	MS 005
1536	5527	DVU1575	0.298301	14	49.359	28	28	1C7	C12	C1	0	18	16	1C7 SEC B11-B13_B7 #1_S5 489_07Jan2010_(2,3,3).group	MS 005
1536	5527	DVU2750	0.412805	3	7.96915	6	6	1C7	C12	C1	0	18	16	1C7 SEC B11-B13_B7 #1_S5 489_07Jan2010_(2,3,3).group	MS 005
1536	5527	DVU1295	0.376784	23	38.1733	43.79	43.79	1C7	C12	C1	0	18	16	1C7 SEC B11-B13_B7 #1_S5 489_07Jan2010_(2,3,3).group	MS 005
1536	5527	DVU0363	0.640245	3	6.58683	5.36	5.36	1C7	C12	C1	0	18	16	1C7 SEC B11-B13_B7 #1_S5 489_07Jan2010_(2,3,3).group	MS 005
1536	5527	DVU1378	0.371622	1	3.02115	2	2	1C7	C12	C1	0	18	16	1C7 SEC B11-B13_B7 #1_S5 489_07Jan2010_(2,3,3).group	MS 005
1536	5527	DVU0701	0.970821	6	8.77915	10.07	10.07	1C7	C12	C1	0	18	16	1C7 SEC B11-B13_B7 #1_S5 489_07Jan2010_(2,3,3).group	MS 005
1536	5527	DVU0465	1	5	11.4662	9.41	9.41	1C7	C12	C1	0	18	16	1C7 SEC B11-B13_B7 #1_S5 489_07Jan2010_(2,3,3).group	MS 005
1536	5527	DVU2336	0.94089	6	13.3178	12.03	12.03	1C7	C12	C1	0	18	16	1C7 SEC B11-B13_B7 #1_S5 489_07Jan2010_(2,3,3).group	MS 005
1536	5527	DVU2405	0.923218	7	15.7761	12.48	12.48	1C7	C12	C1	0	18	16	1C7 SEC B11-B13_B7 #1_S5 489_07Jan2010_(2,3,3).group	MS 005
1536	5527	DVU3027	0.531102	6	13.8829	12.29	12.29	1C7	C12	C1	0	18	16	1C7 SEC B11-B13_B7 #1_S5 489_07Jan2010_(2,3,3).group	MS 005
1536	5527	DVU2444	0.0595231	2	9.76431	4	4	1C7	C12	C1	0	18	16	1C7 SEC B11-B13_B7 #1_S5 489_07Jan2010_(2,3,3).group	MS 005
1536	5528	DVU1575	0.821844	14	49.359	28	28	1C7	C12	C2	0	18	17	1C7 SEC B11-B13_B7 #1_S5 489_07Jan2010_(2,3,3).group	MS 005
1536	5528	DVU2750	0.886383	3	7.96915	6	6	1C7	C12	C2	0	18	17	1C7 SEC B11-B13_B7 #1_S5 489_07Jan2010_(2,3,3).group	MS 005
1536	5528	DVU1295	0.579299	23	38.1733	43.79	43.79	1C7	C12	C2	0	18	17	1C7 SEC B11-B13_B7 #1_S5 489_07Jan2010_(2,3,3).group	MS 005
1536	5528	DVU0363	1	3	6.58683	5.36	5.36	1C7	C12	C2	0	18	17	1C7 SEC B11-B13_B7 #1_S5 489_07Jan2010_(2,3,3).group	MS 005
1536	5528	DVU1378	0.417511	1	3.02115	2	2	1C7	C12	C2	0	18	17	1C7 SEC B11-B13_B7 #1_S5 489_07Jan2010_(2,3,3).group	MS 005
1536	5528	DVU0701	1	6	8.77915	10.07	10.07	1C7	C12	C2	0	18	17	1C7 SEC B11-B13_B7 #1_S5 489_07Jan2010_(2,3,3).group	MS 005
1536	5528	DVU0465	0.90632	5	11.4662	9.41	9.41	1C7	C12	C2	0	18	17	1C7 SEC B11-B13_B7 #1_S5 489_07Jan2010_(2,3,3).group	MS 005
1536	5528	DVU2336	0.891646	6	13.3178	12.03	12.03	1C7	C12	C2	0	18	17	1C7 SEC B11-B13_B7 #1_S5 489_07Jan2010_(2,3,3).group	MS 005
1536	5528	DVU2405	0.715095	7	15.7761	12.48	12.48	1C7	C12	C2	0	18	17	1C7 SEC B11-B13_B7 #1_S5 489_07Jan2010_(2,3,3).group	MS 005
1536	5528	DVU3027	0.36714	6	13.8829	12.29	12.29	1C7	C12	C2	0	18	17	1C7 SEC B11-B13_B7 #1_S5 489_07Jan2010_(2,3,3).group	MS 005
1536	5528	DVU2444	0.0632046	2	9.76431	4	4	1C7	C12	C2	0	18	17	1C7 SEC B11-B13_B7 #1_S5 489_07Jan2010_(2,3,3).group	MS 005
1537	5528	DVU1575	0.821844	17	58.0128	34.03	34.03	1C7	C12	C2	0	18	17	1C7 SEC B11-B13_B7 #1_S5 489_07Jan2010_(2,3,4).group	MS 005
1537	5528	DVU2750	0.886383	9	32.9049	18	18	1C7	C12	C2	0	18	17	1C7 SEC B11-B13_B7 #1_S5 489_07Jan2010_(2,3,4).group	MS 005
1537	5528	DVU1295	0.579299	15	29.9766	30.38	30.38	1C7	C12	C2	0	18	17	1C7 SEC B11-B13_B7 #1_S5 489_07Jan2010_(2,3,4).group	MS 005
1537	5528	DVU0363	1	5	11.6766	9.02	9.02	1C7	C12	C2	0	18	17	1C7 SEC B11-B13_B7 #1_S5 489_07Jan2010_(2,3,4).group	MS 005
1537	5528	DVU2897	0.0821052	10	49.5441	17.04	17.04	1C7	C12	C2	0	18	17	1C7 SEC B11-B13_B7 #1_S5 489_07Jan2010_(2,3,4).group	MS 005
1537	5528	DVU2398	0.275762	4	26.3804	8	8	1C7	C12	C2	0	18	17	1C7 SEC B11-B13_B7 #1_S5 489_07Jan2010_(2,3,4).group	MS 005
1537	5528	DVU1378	0.417511	1	3.02115	2	2	1C7	C12	C2	0	18	17	1C7 SEC B11-B13_B7 #1_S5 489_07Jan2010_(2,3,4).group	MS 005
1537	5528	DVU0701	1	5	8.23045	9.52	9.52	1C7	C12	C2	0	18	17	1C7 SEC B11-B13_B7 #1_S5 489_07Jan2010_(2,3,4).group	MS 005
1537	5528	DVU0465	0.90632	2	5.26316	4.44	4.44	1C7	C12	C2	0	18	17	1C7 SEC B11-B13_B7 #1_S5 489_07Jan2010_(2,3,4).group	MS 005
1537	5528	DVU2224	0.0664261	14	63.4259	26.33	26.33	1C7	C12	C2	0	18	17	1C7 SEC B11-B13_B7 #1_S5 489_07Jan2010_(2,3,4).group	MS 005
1537	5528	DVU1519	0.243071	1	4.01786	2	2	1C7	C12	C2	0	18	17	1C7 SEC B11-B13_B7 #1_S5 489_07Jan2010_(2,3,4).group	MS 005
1537	5528	DVU2405	0.715095	12	28.2443	22.87	22.87	1C7	C12	C2	0	18	17	1C7 SEC B11-B13_B7 #1_S5 489_07Jan2010_(2,3,4).group	MS 005
1537	5528	DVU2336	0.891646	7	15.4206	14.4	14.4	1C7	C12	C2	0	18	17	1C7 SEC B11-B13_B7 #1_S5 489_07Jan2010_(2,3,4).group	MS 005
1537	5528	DVU3112	0.56932	8	35.206	13.85	13.85	1C7	C12	C2	0	18	17	1C7 SEC B11-B13_B7 #1_S5 489_07Jan2010_(2,3,4).group	MS 005
1537	5528	DVU2100	0.215002	3	15.2174	5.87	5.87	1C7	C12	C2	0	18	17	1C7 SEC B11-B13_B7 #1_S5 489_07Jan2010_(2,3,4).group	MS 005
1537	5528	DVU1983	1	2	4.914	3.14	3.14	1C7	C12	C2	0	18	17	1C7 SEC B11-B13_B7 #1_S5 489_07Jan2010_(2,3,4).group	MS 005
1537	5528	DVU0366	0.533427	2	14.1343	4	4	1C7	C12	C2	0	18	17	1C7 SEC B11-B13_B7 #1_S5 489_07Jan2010_(2,3,4).group	MS 005
1537	5528	DVU0855	0.474197	1	2.45232	1.43	1.43	1C7	C12	C2	0	18	17	1C7 SEC B11-B13_B7 #1_S5 489_07Jan2010_(2,3,4).group	MS 005
1537	5528	DVU0484	0.420844	1	5.68182	2	2	1C7	C12	C2	0	18	17	1C7 SEC B11-B13_B7 #1_S5 489_07Jan2010_(2,3,4).group	MS 005
1537	5528	DVU2308	0.451831	1	9.81595	2	2	1C7	C12	C2	0	18	17	1C7 SEC B11-B13_B7 #1_S5 489_07Jan2010_(2,3,4).group	MS 005
1537	5528	DVU1775	0.0707515	1	4.6729	2	2	1C7	C12	C2	0	18	17	1C7 SEC B11-B13_B7 #1_S5 489_07Jan2010_(2,3,4).group	MS 005
1537	5528	DVU0980	0.10908	1	6.66667	2	2	1C7	C12	C2	0	18	17	1C7 SEC B11-B13_B7 #1_S5 489_07Jan2010_(2,3,4).group	MS 005
1537	5528	DVU1636	1	1	2.61438	0.46	0	1C7	C12	C2	0	18	17	1C7 SEC B11-B13_B7 #1_S5 489_07Jan2010_(2,3,4).group	MS 005
1537	5528	DVU0090	1	1	4.95356	0.23	0	1C7	C12	C2	0	18	17	1C7 SEC B11-B13_B7 #1_S5 489_07Jan2010_(2,3,4).group	MS 005
1537	5528	DVU1690	1	2	10.582	2.87	0	1C7	C12	C2	0	18	17	1C7 SEC B11-B13_B7 #1_S5 489_07Jan2010_(2,3,4).group	MS 005
1537	5528	DVUA0079	1	2	17.5439	4	0	1C7	C12	C2	0	18	17	1C7 SEC B11-B13_B7 #1_S5 489_07Jan2010_(2,3,4).group	MS 005
1537	5529	DVU1575	1	17	58.0128	34.03	34.03	1C7	C12	C3	0	18	18	1C7 SEC B11-B13_B7 #1_S5 489_07Jan2010_(2,3,4).group	MS 005
1537	5529	DVU2750	1	9	32.9049	18	18	1C7	C12	C3	0	18	18	1C7 SEC B11-B13_B7 #1_S5 489_07Jan2010_(2,3,4).group	MS 005
1537	5529	DVU1295	0.53185	15	29.9766	30.38	30.38	1C7	C12	C3	0	18	18	1C7 SEC B11-B13_B7 #1_S5 489_07Jan2010_(2,3,4).group	MS 005
1537	5529	DVU0363	0.788467	5	11.6766	9.02	9.02	1C7	C12	C3	0	18	18	1C7 SEC B11-B13_B7 #1_S5 489_07Jan2010_(2,3,4).group	MS 005
1537	5529	DVU2897	0.259743	10	49.5441	17.04	17.04	1C7	C12	C3	0	18	18	1C7 SEC B11-B13_B7 #1_S5 489_07Jan2010_(2,3,4).group	MS 005
1537	5529	DVU2398	0.546766	4	26.3804	8	8	1C7	C12	C3	0	18	18	1C7 SEC B11-B13_B7 #1_S5 489_07Jan2010_(2,3,4).group	MS 005
1537	5529	DVU1378	0.350035	1	3.02115	2	2	1C7	C12	C3	0	18	18	1C7 SEC B11-B13_B7 #1_S5 489_07Jan2010_(2,3,4).group	MS 005
1537	5529	DVU0701	0.46769	5	8.23045	9.52	9.52	1C7	C12	C3	0	18	18	1C7 SEC B11-B13_B7 #1_S5 489_07Jan2010_(2,3,4).group	MS 005
1537	5529	DVU0465	0.677365	2	5.26316	4.44	4.44	1C7	C12	C3	0	18	18	1C7 SEC B11-B13_B7 #1_S5 489_07Jan2010_(2,3,4).group	MS 005
1537	5529	DVU2224	0.0631825	14	63.4259	26.33	26.33	1C7	C12	C3	0	18	18	1C7 SEC B11-B13_B7 #1_S5 489_07Jan2010_(2,3,4).group	MS 005
1537	5529	DVU1519	0.287151	1	4.01786	2	2	1C7	C12	C3	0	18	18	1C7 SEC B11-B13_B7 #1_S5 489_07Jan2010_(2,3,4).group	MS 005
1537	5529	DVU2405	0.766933	12	28.2443	22.87	22.87	1C7	C12	C3	0	18	18	1C7 SEC B11-B13_B7 #1_S5 489_07Jan2010_(2,3,4).group	MS 005
1537	5529	DVU2336	0.78911	7	15.4206	14.4	14.4	1C7	C12	C3	0	18	18	1C7 SEC B11-B13_B7 #1_S5 489_07Jan2010_(2,3,4).group	MS 005
1537	5529	DVU3112	0.918178	8	35.206	13.85	13.85	1C7	C12	C3	0	18	18	1C7 SEC B11-B13_B7 #1_S5 489_07Jan2010_(2,3,4).group	MS 005
1537	5529	DVU2100	0.194002	3	15.2174	5.87	5.87	1C7	C12	C3	0	18	18	1C7 SEC B11-B13_B7 #1_S5 489_07Jan2010_(2,3,4).group	MS 005
1537	5529	DVU1983	0.810421	2	4.914	3.14	3.14	1C7	C12	C3	0	18	18	1C7 SEC B11-B13_B7 #1_S5 489_07Jan2010_(2,3,4).group	MS 005
1537	5529	DVU0366	0.799357	2	14.1343	4	4	1C7	C12	C3	0	18	18	1C7 SEC B11-B13_B7 #1_S5 489_07Jan2010_(2,3,4).group	MS 005
1537	5529	DVU0855	1	1	2.45232	1.43	1.43	1C7	C12	C3	0	18	18	1C7 SEC B11-B13_B7 #1_S5 489_07Jan2010_(2,3,4).group	MS 005
1537	5529	DVU0484	0.687983	1	5.68182	2	2	1C7	C12	C3	0	18	18	1C7 SEC B11-B13_B7 #1_S5 489_07Jan2010_(2,3,4).group	MS 005
1537	5529	DVU2308	0.841832	1	9.81595	2	2	1C7	C12	C3	0	18	18	1C7 SEC B11-B13_B7 #1_S5 489_07Jan2010_(2,3,4).group	MS 005
1537	5529	DVU1775	0.0671602	1	4.6729	2	2	1C7	C12	C3	0	18	18	1C7 SEC B11-B13_B7 #1_S5 489_07Jan2010_(2,3,4).group	MS 005
1537	5529	DVU0980	0.0846457	1	6.66667	2	2	1C7	C12	C3	0	18	18	1C7 SEC B11-B13_B7 #1_S5 489_07Jan2010_(2,3,4).group	MS 005
1537	5530	DVU1575	0.499212	17	58.0128	34.03	34.03	1C7	C12	C4	0	18	19	1C7 SEC B11-B13_B7 #1_S5 489_07Jan2010_(2,3,4).group	MS 005
1537	5530	DVU2750	0.604885	9	32.9049	18	18	1C7	C12	C4	0	18	19	1C7 SEC B11-B13_B7 #1_S5 489_07Jan2010_(2,3,4).group	MS 005
1537	5530	DVU1295	0.242155	15	29.9766	30.38	30.38	1C7	C12	C4	0	18	19	1C7 SEC B11-B13_B7 #1_S5 489_07Jan2010_(2,3,4).group	MS 005
1537	5530	DVU0363	0.259445	5	11.6766	9.02	9.02	1C7	C12	C4	0	18	19	1C7 SEC B11-B13_B7 #1_S5 489_07Jan2010_(2,3,4).group	MS 005
1537	5530	DVU2897	0.738889	10	49.5441	17.04	17.04	1C7	C12	C4	0	18	19	1C7 SEC B11-B13_B7 #1_S5 489_07Jan2010_(2,3,4).group	MS 005
1537	5530	DVU2398	0.820684	4	26.3804	8	8	1C7	C12	C4	0	18	19	1C7 SEC B11-B13_B7 #1_S5 489_07Jan2010_(2,3,4).group	MS 005
1537	5530	DVU1378	0.399662	1	3.02115	2	2	1C7	C12	C4	0	18	19	1C7 SEC B11-B13_B7 #1_S5 489_07Jan2010_(2,3,4).group	MS 005
1537	5530	DVU0701	0.144481	5	8.23045	9.52	9.52	1C7	C12	C4	0	18	19	1C7 SEC B11-B13_B7 #1_S5 489_07Jan2010_(2,3,4).group	MS 005
1537	5530	DVU0465	0.428678	2	5.26316	4.44	4.44	1C7	C12	C4	0	18	19	1C7 SEC B11-B13_B7 #1_S5 489_07Jan2010_(2,3,4).group	MS 005
1537	5530	DVU2224	0.169656	14	63.4259	26.33	26.33	1C7	C12	C4	0	18	19	1C7 SEC B11-B13_B7 #1_S5 489_07Jan2010_(2,3,4).group	MS 005
1537	5530	DVU1519	0.349683	1	4.01786	2	2	1C7	C12	C4	0	18	19	1C7 SEC B11-B13_B7 #1_S5 489_07Jan2010_(2,3,4).group	MS 005
1537	5530	DVU2405	1	12	28.2443	22.87	22.87	1C7	C12	C4	0	18	19	1C7 SEC B11-B13_B7 #1_S5 489_07Jan2010_(2,3,4).group	MS 005
1537	5530	DVU2336	0.641617	7	15.4206	14.4	14.4	1C7	C12	C4	0	18	19	1C7 SEC B11-B13_B7 #1_S5 489_07Jan2010_(2,3,4).group	MS 005
1537	5530	DVU3112	0.994698	8	35.206	13.85	13.85	1C7	C12	C4	0	18	19	1C7 SEC B11-B13_B7 #1_S5 489_07Jan2010_(2,3,4).group	MS 005
1537	5530	DVU2100	0.270792	3	15.2174	5.87	5.87	1C7	C12	C4	0	18	19	1C7 SEC B11-B13_B7 #1_S5 489_07Jan2010_(2,3,4).group	MS 005
1537	5530	DVU1983	0.314257	2	4.914	3.14	3.14	1C7	C12	C4	0	18	19	1C7 SEC B11-B13_B7 #1_S5 489_07Jan2010_(2,3,4).group	MS 005
1537	5530	DVU0366	0.727409	2	14.1343	4	4	1C7	C12	C4	0	18	19	1C7 SEC B11-B13_B7 #1_S5 489_07Jan2010_(2,3,4).group	MS 005
1537	5530	DVU0855	0.915639	1	2.45232	1.43	1.43	1C7	C12	C4	0	18	19	1C7 SEC B11-B13_B7 #1_S5 489_07Jan2010_(2,3,4).group	MS 005
1537	5530	DVU0484	1	1	5.68182	2	2	1C7	C12	C4	0	18	19	1C7 SEC B11-B13_B7 #1_S5 489_07Jan2010_(2,3,4).group	MS 005
1537	5530	DVU2308	0.939362	1	9.81595	2	2	1C7	C12	C4	0	18	19	1C7 SEC B11-B13_B7 #1_S5 489_07Jan2010_(2,3,4).group	MS 005
1537	5530	DVU1775	0.0968095	1	4.6729	2	2	1C7	C12	C4	0	18	19	1C7 SEC B11-B13_B7 #1_S5 489_07Jan2010_(2,3,4).group	MS 005
1537	5530	DVU0980	0.262167	1	6.66667	2	2	1C7	C12	C4	0	18	19	1C7 SEC B11-B13_B7 #1_S5 489_07Jan2010_(2,3,4).group	MS 005
1537	5531	DVU1575	0.261913	17	58.0128	34.03	34.03	1C7	C12	C5	0	18	20	1C7 SEC B11-B13_B7 #1_S5 489_07Jan2010_(2,3,4).group	MS 005
1537	5531	DVU2750	0.460916	9	32.9049	18	18	1C7	C12	C5	0	18	20	1C7 SEC B11-B13_B7 #1_S5 489_07Jan2010_(2,3,4).group	MS 005
1537	5531	DVU1295	0.131889	15	29.9766	30.38	30.38	1C7	C12	C5	0	18	20	1C7 SEC B11-B13_B7 #1_S5 489_07Jan2010_(2,3,4).group	MS 005
1537	5531	DVU0363	0.172215	5	11.6766	9.02	9.02	1C7	C12	C5	0	18	20	1C7 SEC B11-B13_B7 #1_S5 489_07Jan2010_(2,3,4).group	MS 005
1537	5531	DVU2897	1	10	49.5441	17.04	17.04	1C7	C12	C5	0	18	20	1C7 SEC B11-B13_B7 #1_S5 489_07Jan2010_(2,3,4).group	MS 005
1537	5531	DVU2398	1	4	26.3804	8	8	1C7	C12	C5	0	18	20	1C7 SEC B11-B13_B7 #1_S5 489_07Jan2010_(2,3,4).group	MS 005
1537	5531	DVU1378	0.748449	1	3.02115	2	2	1C7	C12	C5	0	18	20	1C7 SEC B11-B13_B7 #1_S5 489_07Jan2010_(2,3,4).group	MS 005
1537	5531	DVU0701	0.147364	5	8.23045	9.52	9.52	1C7	C12	C5	0	18	20	1C7 SEC B11-B13_B7 #1_S5 489_07Jan2010_(2,3,4).group	MS 005
1537	5531	DVU0465	0.435386	2	5.26316	4.44	4.44	1C7	C12	C5	0	18	20	1C7 SEC B11-B13_B7 #1_S5 489_07Jan2010_(2,3,4).group	MS 005
1537	5531	DVU2224	0.553327	14	63.4259	26.33	26.33	1C7	C12	C5	0	18	20	1C7 SEC B11-B13_B7 #1_S5 489_07Jan2010_(2,3,4).group	MS 005
1537	5531	DVU1519	0.642351	1	4.01786	2	2	1C7	C12	C5	0	18	20	1C7 SEC B11-B13_B7 #1_S5 489_07Jan2010_(2,3,4).group	MS 005
1537	5531	DVU2405	0.938212	12	28.2443	22.87	22.87	1C7	C12	C5	0	18	20	1C7 SEC B11-B13_B7 #1_S5 489_07Jan2010_(2,3,4).group	MS 005
1537	5531	DVU2336	0.538315	7	15.4206	14.4	14.4	1C7	C12	C5	0	18	20	1C7 SEC B11-B13_B7 #1_S5 489_07Jan2010_(2,3,4).group	MS 005
1537	5531	DVU3112	1	8	35.206	13.85	13.85	1C7	C12	C5	0	18	20	1C7 SEC B11-B13_B7 #1_S5 489_07Jan2010_(2,3,4).group	MS 005
1537	5531	DVU2100	0.463126	3	15.2174	5.87	5.87	1C7	C12	C5	0	18	20	1C7 SEC B11-B13_B7 #1_S5 489_07Jan2010_(2,3,4).group	MS 005
1537	5531	DVU1983	0.152338	2	4.914	3.14	3.14	1C7	C12	C5	0	18	20	1C7 SEC B11-B13_B7 #1_S5 489_07Jan2010_(2,3,4).group	MS 005
1537	5531	DVU0366	0.819244	2	14.1343	4	4	1C7	C12	C5	0	18	20	1C7 SEC B11-B13_B7 #1_S5 489_07Jan2010_(2,3,4).group	MS 005
1537	5531	DVU0855	0.679778	1	2.45232	1.43	1.43	1C7	C12	C5	0	18	20	1C7 SEC B11-B13_B7 #1_S5 489_07Jan2010_(2,3,4).group	MS 005
1537	5531	DVU0484	0.646928	1	5.68182	2	2	1C7	C12	C5	0	18	20	1C7 SEC B11-B13_B7 #1_S5 489_07Jan2010_(2,3,4).group	MS 005
1537	5531	DVU2308	1	1	9.81595	2	2	1C7	C12	C5	0	18	20	1C7 SEC B11-B13_B7 #1_S5 489_07Jan2010_(2,3,4).group	MS 005
1537	5531	DVU1775	0.262998	1	4.6729	2	2	1C7	C12	C5	0	18	20	1C7 SEC B11-B13_B7 #1_S5 489_07Jan2010_(2,3,4).group	MS 005
1537	5531	DVU0980	0.749048	1	6.66667	2	2	1C7	C12	C5	0	18	20	1C7 SEC B11-B13_B7 #1_S5 489_07Jan2010_(2,3,4).group	MS 005
1537	5532	DVU1575	0.139151	17	58.0128	34.03	34.03	1C7	C12	C6	0	18	21	1C7 SEC B11-B13_B7 #1_S5 489_07Jan2010_(2,3,4).group	MS 005
1537	5532	DVU2750	0.360724	9	32.9049	18	18	1C7	C12	C6	0	18	21	1C7 SEC B11-B13_B7 #1_S5 489_07Jan2010_(2,3,4).group	MS 005
1537	5532	DVU1295	0.0812153	15	29.9766	30.38	30.38	1C7	C12	C6	0	18	21	1C7 SEC B11-B13_B7 #1_S5 489_07Jan2010_(2,3,4).group	MS 005
1537	5532	DVU0363	0.190399	5	11.6766	9.02	9.02	1C7	C12	C6	0	18	21	1C7 SEC B11-B13_B7 #1_S5 489_07Jan2010_(2,3,4).group	MS 005
1537	5532	DVU2897	0.547647	10	49.5441	17.04	17.04	1C7	C12	C6	0	18	21	1C7 SEC B11-B13_B7 #1_S5 489_07Jan2010_(2,3,4).group	MS 005
1537	5532	DVU2398	0.776465	4	26.3804	8	8	1C7	C12	C6	0	18	21	1C7 SEC B11-B13_B7 #1_S5 489_07Jan2010_(2,3,4).group	MS 005
1537	5532	DVU1378	1	1	3.02115	2	2	1C7	C12	C6	0	18	21	1C7 SEC B11-B13_B7 #1_S5 489_07Jan2010_(2,3,4).group	MS 005
1537	5532	DVU0701	0.135404	5	8.23045	9.52	9.52	1C7	C12	C6	0	18	21	1C7 SEC B11-B13_B7 #1_S5 489_07Jan2010_(2,3,4).group	MS 005
1537	5532	DVU0465	0.388529	2	5.26316	4.44	4.44	1C7	C12	C6	0	18	21	1C7 SEC B11-B13_B7 #1_S5 489_07Jan2010_(2,3,4).group	MS 005
1537	5532	DVU2224	1	14	63.4259	26.33	26.33	1C7	C12	C6	0	18	21	1C7 SEC B11-B13_B7 #1_S5 489_07Jan2010_(2,3,4).group	MS 005
1537	5532	DVU1519	1	1	4.01786	2	2	1C7	C12	C6	0	18	21	1C7 SEC B11-B13_B7 #1_S5 489_07Jan2010_(2,3,4).group	MS 005
1537	5532	DVU2405	0.434816	12	28.2443	22.87	22.87	1C7	C12	C6	0	18	21	1C7 SEC B11-B13_B7 #1_S5 489_07Jan2010_(2,3,4).group	MS 005
1537	5532	DVU2336	0.463116	7	15.4206	14.4	14.4	1C7	C12	C6	0	18	21	1C7 SEC B11-B13_B7 #1_S5 489_07Jan2010_(2,3,4).group	MS 005
1537	5532	DVU3112	0.912645	8	35.206	13.85	13.85	1C7	C12	C6	0	18	21	1C7 SEC B11-B13_B7 #1_S5 489_07Jan2010_(2,3,4).group	MS 005
1537	5532	DVU2100	1	3	15.2174	5.87	5.87	1C7	C12	C6	0	18	21	1C7 SEC B11-B13_B7 #1_S5 489_07Jan2010_(2,3,4).group	MS 005
1537	5532	DVU1983	0.167881	2	4.914	3.14	3.14	1C7	C12	C6	0	18	21	1C7 SEC B11-B13_B7 #1_S5 489_07Jan2010_(2,3,4).group	MS 005
1537	5532	DVU0366	1	2	14.1343	4	4	1C7	C12	C6	0	18	21	1C7 SEC B11-B13_B7 #1_S5 489_07Jan2010_(2,3,4).group	MS 005
1537	5532	DVU0855	0.726658	1	2.45232	1.43	1.43	1C7	C12	C6	0	18	21	1C7 SEC B11-B13_B7 #1_S5 489_07Jan2010_(2,3,4).group	MS 005
1537	5532	DVU0484	0.541053	1	5.68182	2	2	1C7	C12	C6	0	18	21	1C7 SEC B11-B13_B7 #1_S5 489_07Jan2010_(2,3,4).group	MS 005
1537	5532	DVU2308	0.760382	1	9.81595	2	2	1C7	C12	C6	0	18	21	1C7 SEC B11-B13_B7 #1_S5 489_07Jan2010_(2,3,4).group	MS 005
1537	5532	DVU1775	1	1	4.6729	2	2	1C7	C12	C6	0	18	21	1C7 SEC B11-B13_B7 #1_S5 489_07Jan2010_(2,3,4).group	MS 005
1537	5532	DVU0980	1	1	6.66667	2	2	1C7	C12	C6	0	18	21	1C7 SEC B11-B13_B7 #1_S5 489_07Jan2010_(2,3,4).group	MS 005
1556	5389	DVU0862	0.150253	2	13.289	4	4	1C7	B13	B11	0	4	11	1C7 SEC B11-B13_B7 #1_S5 489_07Jan2010_(2,3,5).group	MS 005
1556	5389	DVU1441	0.0572789	2	9.73154	4	4	1C7	B13	B11	0	4	11	1C7 SEC B11-B13_B7 #1_S5 489_07Jan2010_(2,3,5).group	MS 005
1556	5389	DVU0741	1	1	10.7595	2	2	1C7	B13	B11	0	4	11	1C7 SEC B11-B13_B7 #1_S5 489_07Jan2010_(2,3,5).group	MS 005
1556	5408	DVU0862	0.134001	2	13.289	4	4	1C7	B15	B11	0	6	11	1C7 SEC B11-B13_B7 #1_S5 489_07Jan2010_(2,3,5).group	MS 005
1556	5408	DVU1441	0.0405791	2	9.73154	4	4	1C7	B15	B11	0	6	11	1C7 SEC B11-B13_B7 #1_S5 489_07Jan2010_(2,3,5).group	MS 005
1556	5408	DVU0741	0.195579	1	10.7595	2	2	1C7	B15	B11	0	6	11	1C7 SEC B11-B13_B7 #1_S5 489_07Jan2010_(2,3,5).group	MS 005
1556	5427	DVU0862	0.220689	2	13.289	4	4	1C7	C2	B11	0	8	11	1C7 SEC B11-B13_B7 #1_S5 489_07Jan2010_(2,3,5).group	MS 005
1556	5427	DVU1441	0.167606	2	9.73154	4	4	1C7	C2	B11	0	8	11	1C7 SEC B11-B13_B7 #1_S5 489_07Jan2010_(2,3,5).group	MS 005
1556	5427	DVU0741	0.101569	1	10.7595	2	2	1C7	C2	B11	0	8	11	1C7 SEC B11-B13_B7 #1_S5 489_07Jan2010_(2,3,5).group	MS 005
1556	5446	DVU0862	1	2	13.289	4	4	1C7	C4	B11	0	10	11	1C7 SEC B11-B13_B7 #1_S5 489_07Jan2010_(2,3,5).group	MS 005
1556	5446	DVU1441	1	2	9.73154	4	4	1C7	C4	B11	0	10	11	1C7 SEC B11-B13_B7 #1_S5 489_07Jan2010_(2,3,5).group	MS 005
1556	5446	DVU0741	0.111587	1	10.7595	2	2	1C7	C4	B11	0	10	11	1C7 SEC B11-B13_B7 #1_S5 489_07Jan2010_(2,3,5).group	MS 005
1556	5465	DVU0862	0.995888	2	13.289	4	4	1C7	C6	B11	0	12	11	1C7 SEC B11-B13_B7 #1_S5 489_07Jan2010_(2,3,5).group	MS 005
1556	5465	DVU1441	0.816804	2	9.73154	4	4	1C7	C6	B11	0	12	11	1C7 SEC B11-B13_B7 #1_S5 489_07Jan2010_(2,3,5).group	MS 005
1556	5465	DVU0741	0.131555	1	10.7595	2	2	1C7	C6	B11	0	12	11	1C7 SEC B11-B13_B7 #1_S5 489_07Jan2010_(2,3,5).group	MS 005
1557	5465	DVU2652	0.200231	1	5.69948	2	2	1C7	C6	B11	0	12	11	1C7 SEC B11-B13_B7 #1_S5 489_07Jan2010_(2,3,6).group	MS 005
1557	5465	DVU0862	0.995888	2	13.289	4	4	1C7	C6	B11	0	12	11	1C7 SEC B11-B13_B7 #1_S5 489_07Jan2010_(2,3,6).group	MS 005
1557	5465	DVU1441	0.816804	2	9.73154	4	4	1C7	C6	B11	0	12	11	1C7 SEC B11-B13_B7 #1_S5 489_07Jan2010_(2,3,6).group	MS 005
1557	5465	DVU1295	0.339743	4	9.83607	8	8	1C7	C6	B11	0	12	11	1C7 SEC B11-B13_B7 #1_S5 489_07Jan2010_(2,3,6).group	MS 005
1557	5465	DVU2152	0.142134	4	15.0888	8	8	1C7	C6	B11	0	12	11	1C7 SEC B11-B13_B7 #1_S5 489_07Jan2010_(2,3,6).group	MS 005
1557	5465	DVU2444	0.418816	3	16.4983	6	6	1C7	C6	B11	0	12	11	1C7 SEC B11-B13_B7 #1_S5 489_07Jan2010_(2,3,6).group	MS 005
1557	5484	DVU2652	0.0740592	1	5.69948	2	2	1C7	C8	B11	0	14	11	1C7 SEC B11-B13_B7 #1_S5 489_07Jan2010_(2,3,6).group	MS 005
1557	5484	DVU0862	0.850737	2	13.289	4	4	1C7	C8	B11	0	14	11	1C7 SEC B11-B13_B7 #1_S5 489_07Jan2010_(2,3,6).group	MS 005
1557	5484	DVU1441	0.646042	2	9.73154	4	4	1C7	C8	B11	0	14	11	1C7 SEC B11-B13_B7 #1_S5 489_07Jan2010_(2,3,6).group	MS 005
1557	5484	DVU1295	0.162408	4	9.83607	8	8	1C7	C8	B11	0	14	11	1C7 SEC B11-B13_B7 #1_S5 489_07Jan2010_(2,3,6).group	MS 005
1557	5484	DVU2152	0.122849	4	15.0888	8	8	1C7	C8	B11	0	14	11	1C7 SEC B11-B13_B7 #1_S5 489_07Jan2010_(2,3,6).group	MS 005
1557	5484	DVU2444	0.520219	3	16.4983	6	6	1C7	C8	B11	0	14	11	1C7 SEC B11-B13_B7 #1_S5 489_07Jan2010_(2,3,6).group	MS 005
1557	5503	DVU2652	0.0763195	1	5.69948	2	2	1C7	C10	B11	0	16	11	1C7 SEC B11-B13_B7 #1_S5 489_07Jan2010_(2,3,6).group	MS 005
1557	5503	DVU0862	0.244434	2	13.289	4	4	1C7	C10	B11	0	16	11	1C7 SEC B11-B13_B7 #1_S5 489_07Jan2010_(2,3,6).group	MS 005
1557	5503	DVU1441	0.161975	2	9.73154	4	4	1C7	C10	B11	0	16	11	1C7 SEC B11-B13_B7 #1_S5 489_07Jan2010_(2,3,6).group	MS 005
1557	5503	DVU1295	0.255001	4	9.83607	8	8	1C7	C10	B11	0	16	11	1C7 SEC B11-B13_B7 #1_S5 489_07Jan2010_(2,3,6).group	MS 005
1557	5503	DVU2152	0.109631	4	15.0888	8	8	1C7	C10	B11	0	16	11	1C7 SEC B11-B13_B7 #1_S5 489_07Jan2010_(2,3,6).group	MS 005
1557	5503	DVU2444	0.845514	3	16.4983	6	6	1C7	C10	B11	0	16	11	1C7 SEC B11-B13_B7 #1_S5 489_07Jan2010_(2,3,6).group	MS 005
1557	5522	DVU2652	0.0459186	1	5.69948	2	2	1C7	C12	B11	0	18	11	1C7 SEC B11-B13_B7 #1_S5 489_07Jan2010_(2,3,6).group	MS 005
1557	5522	DVU0862	0.223682	2	13.289	4	4	1C7	C12	B11	0	18	11	1C7 SEC B11-B13_B7 #1_S5 489_07Jan2010_(2,3,6).group	MS 005
1557	5522	DVU1441	0.144454	2	9.73154	4	4	1C7	C12	B11	0	18	11	1C7 SEC B11-B13_B7 #1_S5 489_07Jan2010_(2,3,6).group	MS 005
1557	5522	DVU1295	0.236971	4	9.83607	8	8	1C7	C12	B11	0	18	11	1C7 SEC B11-B13_B7 #1_S5 489_07Jan2010_(2,3,6).group	MS 005
1557	5522	DVU2152	0.0951923	4	15.0888	8	8	1C7	C12	B11	0	18	11	1C7 SEC B11-B13_B7 #1_S5 489_07Jan2010_(2,3,6).group	MS 005
1557	5522	DVU2444	1	3	16.4983	6	6	1C7	C12	B11	0	18	11	1C7 SEC B11-B13_B7 #1_S5 489_07Jan2010_(2,3,6).group	MS 005
1557	5541	DVU2652	0.0548064	1	5.69948	2	2	1C7	C13	B11	0	19	11	1C7 SEC B11-B13_B7 #1_S5 489_07Jan2010_(2,3,6).group	MS 005
1557	5541	DVU0862	0.210235	2	13.289	4	4	1C7	C13	B11	0	19	11	1C7 SEC B11-B13_B7 #1_S5 489_07Jan2010_(2,3,6).group	MS 005
1557	5541	DVU1441	0.146717	2	9.73154	4	4	1C7	C13	B11	0	19	11	1C7 SEC B11-B13_B7 #1_S5 489_07Jan2010_(2,3,6).group	MS 005
1557	5541	DVU1295	0.409959	4	9.83607	8	8	1C7	C13	B11	0	19	11	1C7 SEC B11-B13_B7 #1_S5 489_07Jan2010_(2,3,6).group	MS 005
1557	5541	DVU2152	0.0885375	4	15.0888	8	8	1C7	C13	B11	0	19	11	1C7 SEC B11-B13_B7 #1_S5 489_07Jan2010_(2,3,6).group	MS 005
1557	5541	DVU2444	0.75192	3	16.4983	6	6	1C7	C13	B11	0	19	11	1C7 SEC B11-B13_B7 #1_S5 489_07Jan2010_(2,3,6).group	MS 005
1557	5560	DVU2652	0.42181	1	5.69948	2	2	1C7	D1	B11	0	23	11	1C7 SEC B11-B13_B7 #1_S5 489_07Jan2010_(2,3,6).group	MS 005
1557	5560	DVU0862	0.193794	2	13.289	4	4	1C7	D1	B11	0	23	11	1C7 SEC B11-B13_B7 #1_S5 489_07Jan2010_(2,3,6).group	MS 005
1557	5560	DVU1441	0.190235	2	9.73154	4	4	1C7	D1	B11	0	23	11	1C7 SEC B11-B13_B7 #1_S5 489_07Jan2010_(2,3,6).group	MS 005
1557	5560	DVU1295	0.285938	4	9.83607	8	8	1C7	D1	B11	0	23	11	1C7 SEC B11-B13_B7 #1_S5 489_07Jan2010_(2,3,6).group	MS 005
1557	5560	DVU2152	0.121575	4	15.0888	8	8	1C7	D1	B11	0	23	11	1C7 SEC B11-B13_B7 #1_S5 489_07Jan2010_(2,3,6).group	MS 005
1557	5560	DVU2444	0.55227	3	16.4983	6	6	1C7	D1	B11	0	23	11	1C7 SEC B11-B13_B7 #1_S5 489_07Jan2010_(2,3,6).group	MS 005
1557	5579	DVU2652	0.0989795	1	5.69948	2	2	1C7	D5	B11	0	27	11	1C7 SEC B11-B13_B7 #1_S5 489_07Jan2010_(2,3,6).group	MS 005
1557	5579	DVU0862	0.364185	2	13.289	4	4	1C7	D5	B11	0	27	11	1C7 SEC B11-B13_B7 #1_S5 489_07Jan2010_(2,3,6).group	MS 005
1557	5579	DVU1441	0.0644869	2	9.73154	4	4	1C7	D5	B11	0	27	11	1C7 SEC B11-B13_B7 #1_S5 489_07Jan2010_(2,3,6).group	MS 005
1557	5579	DVU1295	1	4	9.83607	8	8	1C7	D5	B11	0	27	11	1C7 SEC B11-B13_B7 #1_S5 489_07Jan2010_(2,3,6).group	MS 005
1557	5579	DVU2152	0.290235	4	15.0888	8	8	1C7	D5	B11	0	27	11	1C7 SEC B11-B13_B7 #1_S5 489_07Jan2010_(2,3,6).group	MS 005
1557	5579	DVU2444	0.242051	3	16.4983	6	6	1C7	D5	B11	0	27	11	1C7 SEC B11-B13_B7 #1_S5 489_07Jan2010_(2,3,6).group	MS 005
1557	5598	DVU2652	1	1	5.69948	2	2	1C7	D7	B11	0	29	11	1C7 SEC B11-B13_B7 #1_S5 489_07Jan2010_(2,3,6).group	MS 005
1557	5598	DVU0862	0.178555	2	13.289	4	4	1C7	D7	B11	0	29	11	1C7 SEC B11-B13_B7 #1_S5 489_07Jan2010_(2,3,6).group	MS 005
1557	5598	DVU1441	0.0579577	2	9.73154	4	4	1C7	D7	B11	0	29	11	1C7 SEC B11-B13_B7 #1_S5 489_07Jan2010_(2,3,6).group	MS 005
1557	5598	DVU1295	0.24323	4	9.83607	8	8	1C7	D7	B11	0	29	11	1C7 SEC B11-B13_B7 #1_S5 489_07Jan2010_(2,3,6).group	MS 005
1557	5598	DVU2152	1	4	15.0888	8	8	1C7	D7	B11	0	29	11	1C7 SEC B11-B13_B7 #1_S5 489_07Jan2010_(2,3,6).group	MS 005
1557	5598	DVU2444	0.155776	3	16.4983	6	6	1C7	D7	B11	0	29	11	1C7 SEC B11-B13_B7 #1_S5 489_07Jan2010_(2,3,6).group	MS 005
1558	5391	DVU0862	0.136828	3	15.2824	6	6	1C7	B13	B13	0	4	13	1C7 SEC B11-B13_B7 #1_S5 489_07Jan2010_(2,3,7).group	MS 005
1558	5391	DVU1441	0.0566742	2	9.73154	4	4	1C7	B13	B13	0	4	13	1C7 SEC B11-B13_B7 #1_S5 489_07Jan2010_(2,3,7).group	MS 005
1558	5391	DVU1295	0.0779813	18	32.3185	36	36	1C7	B13	B13	0	4	13	1C7 SEC B11-B13_B7 #1_S5 489_07Jan2010_(2,3,7).group	MS 005
1558	5391	DVU2444	0.0537848	1	4.7138	2	2	1C7	B13	B13	0	4	13	1C7 SEC B11-B13_B7 #1_S5 489_07Jan2010_(2,3,7).group	MS 005
1558	5391	DVU3027	0.389794	1	2.60304	2	2	1C7	B13	B13	0	4	13	1C7 SEC B11-B13_B7 #1_S5 489_07Jan2010_(2,3,7).group	MS 005
1558	5410	DVU0862	0.170172	3	15.2824	6	6	1C7	B15	B13	0	6	13	1C7 SEC B11-B13_B7 #1_S5 489_07Jan2010_(2,3,7).group	MS 005
1558	5410	DVU1441	0.0639016	2	9.73154	4	4	1C7	B15	B13	0	6	13	1C7 SEC B11-B13_B7 #1_S5 489_07Jan2010_(2,3,7).group	MS 005
1558	5410	DVU1295	0.0809967	18	32.3185	36	36	1C7	B15	B13	0	6	13	1C7 SEC B11-B13_B7 #1_S5 489_07Jan2010_(2,3,7).group	MS 005
1558	5410	DVU2444	0.105468	1	4.7138	2	2	1C7	B15	B13	0	6	13	1C7 SEC B11-B13_B7 #1_S5 489_07Jan2010_(2,3,7).group	MS 005
1558	5410	DVU3027	0.914762	1	2.60304	2	2	1C7	B15	B13	0	6	13	1C7 SEC B11-B13_B7 #1_S5 489_07Jan2010_(2,3,7).group	MS 005
1558	5429	DVU0862	0.241562	3	15.2824	6	6	1C7	C2	B13	0	8	13	1C7 SEC B11-B13_B7 #1_S5 489_07Jan2010_(2,3,7).group	MS 005
1558	5429	DVU1441	0.18211	2	9.73154	4	4	1C7	C2	B13	0	8	13	1C7 SEC B11-B13_B7 #1_S5 489_07Jan2010_(2,3,7).group	MS 005
1558	5429	DVU1295	0.0976767	18	32.3185	36	36	1C7	C2	B13	0	8	13	1C7 SEC B11-B13_B7 #1_S5 489_07Jan2010_(2,3,7).group	MS 005
1558	5429	DVU2444	0.183345	1	4.7138	2	2	1C7	C2	B13	0	8	13	1C7 SEC B11-B13_B7 #1_S5 489_07Jan2010_(2,3,7).group	MS 005
1558	5429	DVU3027	0.488691	1	2.60304	2	2	1C7	C2	B13	0	8	13	1C7 SEC B11-B13_B7 #1_S5 489_07Jan2010_(2,3,7).group	MS 005
1558	5448	DVU0862	1	3	15.2824	6	6	1C7	C4	B13	0	10	13	1C7 SEC B11-B13_B7 #1_S5 489_07Jan2010_(2,3,7).group	MS 005
1558	5448	DVU1441	1	2	9.73154	4	4	1C7	C4	B13	0	10	13	1C7 SEC B11-B13_B7 #1_S5 489_07Jan2010_(2,3,7).group	MS 005
1558	5448	DVU1295	0.183464	18	32.3185	36	36	1C7	C4	B13	0	10	13	1C7 SEC B11-B13_B7 #1_S5 489_07Jan2010_(2,3,7).group	MS 005
1558	5448	DVU2444	0.21087	1	4.7138	2	2	1C7	C4	B13	0	10	13	1C7 SEC B11-B13_B7 #1_S5 489_07Jan2010_(2,3,7).group	MS 005
1558	5448	DVU3027	0.92151	1	2.60304	2	2	1C7	C4	B13	0	10	13	1C7 SEC B11-B13_B7 #1_S5 489_07Jan2010_(2,3,7).group	MS 005
1558	5467	DVU0862	0.709818	3	15.2824	6	6	1C7	C6	B13	0	12	13	1C7 SEC B11-B13_B7 #1_S5 489_07Jan2010_(2,3,7).group	MS 005
1558	5467	DVU1441	0.504893	2	9.73154	4	4	1C7	C6	B13	0	12	13	1C7 SEC B11-B13_B7 #1_S5 489_07Jan2010_(2,3,7).group	MS 005
1558	5467	DVU1295	0.154517	18	32.3185	36	36	1C7	C6	B13	0	12	13	1C7 SEC B11-B13_B7 #1_S5 489_07Jan2010_(2,3,7).group	MS 005
1558	5467	DVU2444	0.330677	1	4.7138	2	2	1C7	C6	B13	0	12	13	1C7 SEC B11-B13_B7 #1_S5 489_07Jan2010_(2,3,7).group	MS 005
1558	5467	DVU3027	1	1	2.60304	2	2	1C7	C6	B13	0	12	13	1C7 SEC B11-B13_B7 #1_S5 489_07Jan2010_(2,3,7).group	MS 005
1558	5467	DVU3140	1	1	1.48976	2	1.62	1C7	C6	B13	0	12	13	1C7 SEC B11-B13_B7 #1_S5 489_07Jan2010_(2,3,7).group	MS 005
1559	5467	DVU0465	0.233254	8	17.4812	16	16	1C7	C6	B13	0	12	13	1C7 SEC B11-B13_B7 #1_S5 489_07Jan2010_(2,3,8).group	MS 005
1559	5467	DVU0701	0.502168	2	3.42936	4.01	4.01	1C7	C6	B13	0	12	13	1C7 SEC B11-B13_B7 #1_S5 489_07Jan2010_(2,3,8).group	MS 005
1559	5467	DVU2482	1	1	0.797607	2	2	1C7	C6	B13	0	12	13	1C7 SEC B11-B13_B7 #1_S5 489_07Jan2010_(2,3,8).group	MS 005
1559	5467	DVU2652	0.241617	1	5.69948	2	2	1C7	C6	B13	0	12	13	1C7 SEC B11-B13_B7 #1_S5 489_07Jan2010_(2,3,8).group	MS 005
1559	5467	DVU1441	0.504893	2	9.73154	4	2.3	1C7	C6	B13	0	12	13	1C7 SEC B11-B13_B7 #1_S5 489_07Jan2010_(2,3,8).group	MS 005
1559	5467	DVU0862	0.709818	1	5.98007	2	2	1C7	C6	B13	0	12	13	1C7 SEC B11-B13_B7 #1_S5 489_07Jan2010_(2,3,8).group	MS 005
1559	5467	DVU1295	0.154517	31	55.5035	62.06	62.06	1C7	C6	B13	0	12	13	1C7 SEC B11-B13_B7 #1_S5 489_07Jan2010_(2,3,8).group	MS 005
1559	5467	DVU3027	1	4	8.89371	8.01	8.01	1C7	C6	B13	0	12	13	1C7 SEC B11-B13_B7 #1_S5 489_07Jan2010_(2,3,8).group	MS 005
1559	5467	DVU2444	0.330677	3	16.4983	6	6	1C7	C6	B13	0	12	13	1C7 SEC B11-B13_B7 #1_S5 489_07Jan2010_(2,3,8).group	MS 005
1559	5467	DVU2152	0.0956617	2	8.57988	4	4	1C7	C6	B13	0	12	13	1C7 SEC B11-B13_B7 #1_S5 489_07Jan2010_(2,3,8).group	MS 005
1559	5486	DVU0465	0.132333	8	17.4812	16	16	1C7	C8	B13	0	14	13	1C7 SEC B11-B13_B7 #1_S5 489_07Jan2010_(2,3,8).group	MS 005
1559	5486	DVU0701	0.374202	2	3.42936	4.01	4.01	1C7	C8	B13	0	14	13	1C7 SEC B11-B13_B7 #1_S5 489_07Jan2010_(2,3,8).group	MS 005
1559	5486	DVU2482	0.417523	1	0.797607	2	2	1C7	C8	B13	0	14	13	1C7 SEC B11-B13_B7 #1_S5 489_07Jan2010_(2,3,8).group	MS 005
1559	5486	DVU2652	0.0806494	1	5.69948	2	2	1C7	C8	B13	0	14	13	1C7 SEC B11-B13_B7 #1_S5 489_07Jan2010_(2,3,8).group	MS 005
1559	5486	DVU1441	0.355214	2	9.73154	4	2.3	1C7	C8	B13	0	14	13	1C7 SEC B11-B13_B7 #1_S5 489_07Jan2010_(2,3,8).group	MS 005
1559	5486	DVU0862	0.512117	1	5.98007	2	2	1C7	C8	B13	0	14	13	1C7 SEC B11-B13_B7 #1_S5 489_07Jan2010_(2,3,8).group	MS 005
1559	5486	DVU1295	0.233106	31	55.5035	62.06	62.06	1C7	C8	B13	0	14	13	1C7 SEC B11-B13_B7 #1_S5 489_07Jan2010_(2,3,8).group	MS 005
1559	5486	DVU3027	0.927028	4	8.89371	8.01	8.01	1C7	C8	B13	0	14	13	1C7 SEC B11-B13_B7 #1_S5 489_07Jan2010_(2,3,8).group	MS 005
1559	5486	DVU2444	0.444773	3	16.4983	6	6	1C7	C8	B13	0	14	13	1C7 SEC B11-B13_B7 #1_S5 489_07Jan2010_(2,3,8).group	MS 005
1559	5486	DVU2152	0.0423154	2	8.57988	4	4	1C7	C8	B13	0	14	13	1C7 SEC B11-B13_B7 #1_S5 489_07Jan2010_(2,3,8).group	MS 005
1559	5505	DVU0465	0.117213	8	17.4812	16	16	1C7	C10	B13	0	16	13	1C7 SEC B11-B13_B7 #1_S5 489_07Jan2010_(2,3,8).group	MS 005
1559	5505	DVU0701	0.159262	2	3.42936	4.01	4.01	1C7	C10	B13	0	16	13	1C7 SEC B11-B13_B7 #1_S5 489_07Jan2010_(2,3,8).group	MS 005
1559	5505	DVU2482	0.338833	1	0.797607	2	2	1C7	C10	B13	0	16	13	1C7 SEC B11-B13_B7 #1_S5 489_07Jan2010_(2,3,8).group	MS 005
1559	5505	DVU2652	0.0913665	1	5.69948	2	2	1C7	C10	B13	0	16	13	1C7 SEC B11-B13_B7 #1_S5 489_07Jan2010_(2,3,8).group	MS 005
1559	5505	DVU1441	0.144856	2	9.73154	4	2.3	1C7	C10	B13	0	16	13	1C7 SEC B11-B13_B7 #1_S5 489_07Jan2010_(2,3,8).group	MS 005
1559	5505	DVU0862	0.314398	1	5.98007	2	2	1C7	C10	B13	0	16	13	1C7 SEC B11-B13_B7 #1_S5 489_07Jan2010_(2,3,8).group	MS 005
1559	5505	DVU1295	0.210322	31	55.5035	62.06	62.06	1C7	C10	B13	0	16	13	1C7 SEC B11-B13_B7 #1_S5 489_07Jan2010_(2,3,8).group	MS 005
1559	5505	DVU3027	0.767409	4	8.89371	8.01	8.01	1C7	C10	B13	0	16	13	1C7 SEC B11-B13_B7 #1_S5 489_07Jan2010_(2,3,8).group	MS 005
1559	5505	DVU2444	0.777337	3	16.4983	6	6	1C7	C10	B13	0	16	13	1C7 SEC B11-B13_B7 #1_S5 489_07Jan2010_(2,3,8).group	MS 005
1559	5505	DVU2152	0.0550099	2	8.57988	4	4	1C7	C10	B13	0	16	13	1C7 SEC B11-B13_B7 #1_S5 489_07Jan2010_(2,3,8).group	MS 005
1559	5524	DVU0465	0.348787	8	17.4812	16	16	1C7	C12	B13	0	18	13	1C7 SEC B11-B13_B7 #1_S5 489_07Jan2010_(2,3,8).group	MS 005
1559	5524	DVU0701	0.145179	2	3.42936	4.01	4.01	1C7	C12	B13	0	18	13	1C7 SEC B11-B13_B7 #1_S5 489_07Jan2010_(2,3,8).group	MS 005
1559	5524	DVU2482	0.343503	1	0.797607	2	2	1C7	C12	B13	0	18	13	1C7 SEC B11-B13_B7 #1_S5 489_07Jan2010_(2,3,8).group	MS 005
1559	5524	DVU2652	0.146289	1	5.69948	2	2	1C7	C12	B13	0	18	13	1C7 SEC B11-B13_B7 #1_S5 489_07Jan2010_(2,3,8).group	MS 005
1559	5524	DVU1441	0.0998483	2	9.73154	4	2.3	1C7	C12	B13	0	18	13	1C7 SEC B11-B13_B7 #1_S5 489_07Jan2010_(2,3,8).group	MS 005
1559	5524	DVU0862	0.204249	1	5.98007	2	2	1C7	C12	B13	0	18	13	1C7 SEC B11-B13_B7 #1_S5 489_07Jan2010_(2,3,8).group	MS 005
1559	5524	DVU1295	0.306974	31	55.5035	62.06	62.06	1C7	C12	B13	0	18	13	1C7 SEC B11-B13_B7 #1_S5 489_07Jan2010_(2,3,8).group	MS 005
1559	5524	DVU3027	0.868062	4	8.89371	8.01	8.01	1C7	C12	B13	0	18	13	1C7 SEC B11-B13_B7 #1_S5 489_07Jan2010_(2,3,8).group	MS 005
1559	5524	DVU2444	1	3	16.4983	6	6	1C7	C12	B13	0	18	13	1C7 SEC B11-B13_B7 #1_S5 489_07Jan2010_(2,3,8).group	MS 005
1559	5524	DVU2152	0.0665198	2	8.57988	4	4	1C7	C12	B13	0	18	13	1C7 SEC B11-B13_B7 #1_S5 489_07Jan2010_(2,3,8).group	MS 005
1559	5543	DVU0465	0.614444	8	17.4812	16	16	1C7	C13	B13	0	19	13	1C7 SEC B11-B13_B7 #1_S5 489_07Jan2010_(2,3,8).group	MS 005
1559	5543	DVU0701	0.321143	2	3.42936	4.01	4.01	1C7	C13	B13	0	19	13	1C7 SEC B11-B13_B7 #1_S5 489_07Jan2010_(2,3,8).group	MS 005
1559	5543	DVU2482	0.491263	1	0.797607	2	2	1C7	C13	B13	0	19	13	1C7 SEC B11-B13_B7 #1_S5 489_07Jan2010_(2,3,8).group	MS 005
1559	5543	DVU2652	0.108677	1	5.69948	2	2	1C7	C13	B13	0	19	13	1C7 SEC B11-B13_B7 #1_S5 489_07Jan2010_(2,3,8).group	MS 005
1559	5543	DVU1441	0.152708	2	9.73154	4	2.3	1C7	C13	B13	0	19	13	1C7 SEC B11-B13_B7 #1_S5 489_07Jan2010_(2,3,8).group	MS 005
1559	5543	DVU0862	0.21949	1	5.98007	2	2	1C7	C13	B13	0	19	13	1C7 SEC B11-B13_B7 #1_S5 489_07Jan2010_(2,3,8).group	MS 005
1559	5543	DVU1295	0.375103	31	55.5035	62.06	62.06	1C7	C13	B13	0	19	13	1C7 SEC B11-B13_B7 #1_S5 489_07Jan2010_(2,3,8).group	MS 005
1559	5543	DVU3027	0.844189	4	8.89371	8.01	8.01	1C7	C13	B13	0	19	13	1C7 SEC B11-B13_B7 #1_S5 489_07Jan2010_(2,3,8).group	MS 005
1559	5543	DVU2444	0.937418	3	16.4983	6	6	1C7	C13	B13	0	19	13	1C7 SEC B11-B13_B7 #1_S5 489_07Jan2010_(2,3,8).group	MS 005
1559	5543	DVU2152	0.0949412	2	8.57988	4	4	1C7	C13	B13	0	19	13	1C7 SEC B11-B13_B7 #1_S5 489_07Jan2010_(2,3,8).group	MS 005
1559	5562	DVU0465	0.355239	8	17.4812	16	16	1C7	D1	B13	0	23	13	1C7 SEC B11-B13_B7 #1_S5 489_07Jan2010_(2,3,8).group	MS 005
1559	5562	DVU0701	1	2	3.42936	4.01	4.01	1C7	D1	B13	0	23	13	1C7 SEC B11-B13_B7 #1_S5 489_07Jan2010_(2,3,8).group	MS 005
1559	5562	DVU2482	0.316419	1	0.797607	2	2	1C7	D1	B13	0	23	13	1C7 SEC B11-B13_B7 #1_S5 489_07Jan2010_(2,3,8).group	MS 005
1559	5562	DVU2652	0.698175	1	5.69948	2	2	1C7	D1	B13	0	23	13	1C7 SEC B11-B13_B7 #1_S5 489_07Jan2010_(2,3,8).group	MS 005
1559	5562	DVU1441	0.062573	2	9.73154	4	2.3	1C7	D1	B13	0	23	13	1C7 SEC B11-B13_B7 #1_S5 489_07Jan2010_(2,3,8).group	MS 005
1559	5562	DVU0862	0.274602	1	5.98007	2	2	1C7	D1	B13	0	23	13	1C7 SEC B11-B13_B7 #1_S5 489_07Jan2010_(2,3,8).group	MS 005
1559	5562	DVU1295	0.475546	31	55.5035	62.06	62.06	1C7	D1	B13	0	23	13	1C7 SEC B11-B13_B7 #1_S5 489_07Jan2010_(2,3,8).group	MS 005
1559	5562	DVU3027	0.708254	4	8.89371	8.01	8.01	1C7	D1	B13	0	23	13	1C7 SEC B11-B13_B7 #1_S5 489_07Jan2010_(2,3,8).group	MS 005
1559	5562	DVU2444	0.240882	3	16.4983	6	6	1C7	D1	B13	0	23	13	1C7 SEC B11-B13_B7 #1_S5 489_07Jan2010_(2,3,8).group	MS 005
1559	5562	DVU2152	0.0519663	2	8.57988	4	4	1C7	D1	B13	0	23	13	1C7 SEC B11-B13_B7 #1_S5 489_07Jan2010_(2,3,8).group	MS 005
1559	5581	DVU0465	1	8	17.4812	16	16	1C7	D5	B13	0	27	13	1C7 SEC B11-B13_B7 #1_S5 489_07Jan2010_(2,3,8).group	MS 005
1559	5581	DVU0701	0.253462	2	3.42936	4.01	4.01	1C7	D5	B13	0	27	13	1C7 SEC B11-B13_B7 #1_S5 489_07Jan2010_(2,3,8).group	MS 005
1559	5581	DVU2482	0.23908	1	0.797607	2	2	1C7	D5	B13	0	27	13	1C7 SEC B11-B13_B7 #1_S5 489_07Jan2010_(2,3,8).group	MS 005
1559	5581	DVU2652	0.19675	1	5.69948	2	2	1C7	D5	B13	0	27	13	1C7 SEC B11-B13_B7 #1_S5 489_07Jan2010_(2,3,8).group	MS 005
1559	5581	DVU1441	0.0393618	2	9.73154	4	2.3	1C7	D5	B13	0	27	13	1C7 SEC B11-B13_B7 #1_S5 489_07Jan2010_(2,3,8).group	MS 005
1559	5581	DVU0862	0.22263	1	5.98007	2	2	1C7	D5	B13	0	27	13	1C7 SEC B11-B13_B7 #1_S5 489_07Jan2010_(2,3,8).group	MS 005
1559	5581	DVU1295	1	31	55.5035	62.06	62.06	1C7	D5	B13	0	27	13	1C7 SEC B11-B13_B7 #1_S5 489_07Jan2010_(2,3,8).group	MS 005
1559	5581	DVU3027	0.697601	4	8.89371	8.01	8.01	1C7	D5	B13	0	27	13	1C7 SEC B11-B13_B7 #1_S5 489_07Jan2010_(2,3,8).group	MS 005
1559	5581	DVU2444	0.246298	3	16.4983	6	6	1C7	D5	B13	0	27	13	1C7 SEC B11-B13_B7 #1_S5 489_07Jan2010_(2,3,8).group	MS 005
1559	5581	DVU2152	0.140577	2	8.57988	4	4	1C7	D5	B13	0	27	13	1C7 SEC B11-B13_B7 #1_S5 489_07Jan2010_(2,3,8).group	MS 005
1559	5600	DVU0465	0.319696	8	17.4812	16	16	1C7	D7	B13	0	29	13	1C7 SEC B11-B13_B7 #1_S5 489_07Jan2010_(2,3,8).group	MS 005
1559	5600	DVU0701	0.132045	2	3.42936	4.01	4.01	1C7	D7	B13	0	29	13	1C7 SEC B11-B13_B7 #1_S5 489_07Jan2010_(2,3,8).group	MS 005
1559	5600	DVU2482	0.152565	1	0.797607	2	2	1C7	D7	B13	0	29	13	1C7 SEC B11-B13_B7 #1_S5 489_07Jan2010_(2,3,8).group	MS 005
1559	5600	DVU2652	1	1	5.69948	2	2	1C7	D7	B13	0	29	13	1C7 SEC B11-B13_B7 #1_S5 489_07Jan2010_(2,3,8).group	MS 005
1559	5600	DVU1441	0.0210722	2	9.73154	4	2.3	1C7	D7	B13	0	29	13	1C7 SEC B11-B13_B7 #1_S5 489_07Jan2010_(2,3,8).group	MS 005
1559	5600	DVU0862	0.181323	1	5.98007	2	2	1C7	D7	B13	0	29	13	1C7 SEC B11-B13_B7 #1_S5 489_07Jan2010_(2,3,8).group	MS 005
1559	5600	DVU1295	0.133362	31	55.5035	62.06	62.06	1C7	D7	B13	0	29	13	1C7 SEC B11-B13_B7 #1_S5 489_07Jan2010_(2,3,8).group	MS 005
1559	5600	DVU3027	0.443694	4	8.89371	8.01	8.01	1C7	D7	B13	0	29	13	1C7 SEC B11-B13_B7 #1_S5 489_07Jan2010_(2,3,8).group	MS 005
1559	5600	DVU2444	0.163953	3	16.4983	6	6	1C7	D7	B13	0	29	13	1C7 SEC B11-B13_B7 #1_S5 489_07Jan2010_(2,3,8).group	MS 005
1559	5600	DVU2152	1	2	8.57988	4	4	1C7	D7	B13	0	29	13	1C7 SEC B11-B13_B7 #1_S5 489_07Jan2010_(2,3,8).group	MS 005
1560	5393	DVU0323	0.294787	4	14.3357	8	8	1C7	B13	B15	0	4	15	1C7 SEC B15-C4_10Jan2010_(3,4,1).group	MS 006
1560	5393	DVU0701	0.0271666	31	50.8916	62.2	62.2	1C7	B13	B15	0	4	15	1C7 SEC B15-C4_10Jan2010_(3,4,1).group	MS 006
1560	5393	DVU3190	0.0136237	21	48.1081	42	42	1C7	B13	B15	0	4	15	1C7 SEC B15-C4_10Jan2010_(3,4,1).group	MS 006
1560	5393	DVU1295	0.0635621	16	34.192	30.01	30.01	1C7	B13	B15	0	4	15	1C7 SEC B15-C4_10Jan2010_(3,4,1).group	MS 006
1560	5393	DVU3027	0.208533	12	38.3948	24.17	24.17	1C7	B13	B15	0	4	15	1C7 SEC B15-C4_10Jan2010_(3,4,1).group	MS 006
1560	5393	DVU1005	1	6	25.3695	12	12	1C7	B13	B15	0	4	15	1C7 SEC B15-C4_10Jan2010_(3,4,1).group	MS 006
1560	5393	DVU1378	0.209897	3	7.25076	6	6	1C7	B13	B15	0	4	15	1C7 SEC B15-C4_10Jan2010_(3,4,1).group	MS 006
1560	5393	DVU1575	0.0345214	3	13.7821	6	6	1C7	B13	B15	0	4	15	1C7 SEC B15-C4_10Jan2010_(3,4,1).group	MS 006
1560	5393	DVU0578	0.35412	3	18.7023	6.01	6.01	1C7	B13	B15	0	4	15	1C7 SEC B15-C4_10Jan2010_(3,4,1).group	MS 006
1560	5393	DVU1441	0.0754818	1	5.03356	2	2	1C7	B13	B15	0	4	15	1C7 SEC B15-C4_10Jan2010_(3,4,1).group	MS 006
1560	5393	DVU0862	0.494853	1	5.98007	2	2	1C7	B13	B15	0	4	15	1C7 SEC B15-C4_10Jan2010_(3,4,1).group	MS 006
1560	5393	DVU2938	0.103021	1	2.82051	2	2	1C7	B13	B15	0	4	15	1C7 SEC B15-C4_10Jan2010_(3,4,1).group	MS 006
1560	5412	DVU0323	1	4	14.3357	8	8	1C7	B15	B15	0	6	15	1C7 SEC B15-C4_10Jan2010_(3,4,1).group	MS 006
1560	5412	DVU0701	0.0174639	31	50.8916	62.2	62.2	1C7	B15	B15	0	6	15	1C7 SEC B15-C4_10Jan2010_(3,4,1).group	MS 006
1560	5412	DVU3190	0.0110949	21	48.1081	42	42	1C7	B15	B15	0	6	15	1C7 SEC B15-C4_10Jan2010_(3,4,1).group	MS 006
1560	5412	DVU1295	0.0755235	16	34.192	30.01	30.01	1C7	B15	B15	0	6	15	1C7 SEC B15-C4_10Jan2010_(3,4,1).group	MS 006
1560	5412	DVU3027	0.836799	12	38.3948	24.17	24.17	1C7	B15	B15	0	6	15	1C7 SEC B15-C4_10Jan2010_(3,4,1).group	MS 006
1560	5412	DVU1005	0.0856849	6	25.3695	12	12	1C7	B15	B15	0	6	15	1C7 SEC B15-C4_10Jan2010_(3,4,1).group	MS 006
1560	5412	DVU1378	0.515328	3	7.25076	6	6	1C7	B15	B15	0	6	15	1C7 SEC B15-C4_10Jan2010_(3,4,1).group	MS 006
1560	5412	DVU1575	0.0182234	3	13.7821	6	6	1C7	B15	B15	0	6	15	1C7 SEC B15-C4_10Jan2010_(3,4,1).group	MS 006
1560	5412	DVU0578	0.188036	3	18.7023	6.01	6.01	1C7	B15	B15	0	6	15	1C7 SEC B15-C4_10Jan2010_(3,4,1).group	MS 006
1560	5412	DVU1441	0.00592846	1	5.03356	2	2	1C7	B15	B15	0	6	15	1C7 SEC B15-C4_10Jan2010_(3,4,1).group	MS 006
1560	5412	DVU0862	0.32904	1	5.98007	2	2	1C7	B15	B15	0	6	15	1C7 SEC B15-C4_10Jan2010_(3,4,1).group	MS 006
1560	5412	DVU2938	1	1	2.82051	2	2	1C7	B15	B15	0	6	15	1C7 SEC B15-C4_10Jan2010_(3,4,1).group	MS 006
1560	5431	DVU0323	0.26689	4	14.3357	8	8	1C7	C2	B15	0	8	15	1C7 SEC B15-C4_10Jan2010_(3,4,1).group	MS 006
1560	5431	DVU0701	0.0158344	31	50.8916	62.2	62.2	1C7	C2	B15	0	8	15	1C7 SEC B15-C4_10Jan2010_(3,4,1).group	MS 006
1560	5431	DVU3190	0.0097198	21	48.1081	42	42	1C7	C2	B15	0	8	15	1C7 SEC B15-C4_10Jan2010_(3,4,1).group	MS 006
1560	5431	DVU1295	0.116886	16	34.192	30.01	30.01	1C7	C2	B15	0	8	15	1C7 SEC B15-C4_10Jan2010_(3,4,1).group	MS 006
1560	5431	DVU3027	0.830192	12	38.3948	24.17	24.17	1C7	C2	B15	0	8	15	1C7 SEC B15-C4_10Jan2010_(3,4,1).group	MS 006
1560	5431	DVU1005	0.040433	6	25.3695	12	12	1C7	C2	B15	0	8	15	1C7 SEC B15-C4_10Jan2010_(3,4,1).group	MS 006
1560	5431	DVU1378	0.66793	3	7.25076	6	6	1C7	C2	B15	0	8	15	1C7 SEC B15-C4_10Jan2010_(3,4,1).group	MS 006
1560	5431	DVU1575	0.0264729	3	13.7821	6	6	1C7	C2	B15	0	8	15	1C7 SEC B15-C4_10Jan2010_(3,4,1).group	MS 006
1560	5431	DVU0578	0.640862	3	18.7023	6.01	6.01	1C7	C2	B15	0	8	15	1C7 SEC B15-C4_10Jan2010_(3,4,1).group	MS 006
1560	5431	DVU1441	0.258605	1	5.03356	2	2	1C7	C2	B15	0	8	15	1C7 SEC B15-C4_10Jan2010_(3,4,1).group	MS 006
1560	5431	DVU0862	0.430608	1	5.98007	2	2	1C7	C2	B15	0	8	15	1C7 SEC B15-C4_10Jan2010_(3,4,1).group	MS 006
1560	5431	DVU2938	0.0581873	1	2.82051	2	2	1C7	C2	B15	0	8	15	1C7 SEC B15-C4_10Jan2010_(3,4,1).group	MS 006
1560	5450	DVU0323	0.284704	4	14.3357	8	8	1C7	C4	B15	0	10	15	1C7 SEC B15-C4_10Jan2010_(3,4,1).group	MS 006
1560	5450	DVU0701	0.0182804	31	50.8916	62.2	62.2	1C7	C4	B15	0	10	15	1C7 SEC B15-C4_10Jan2010_(3,4,1).group	MS 006
1560	5450	DVU3190	0.0214188	21	48.1081	42	42	1C7	C4	B15	0	10	15	1C7 SEC B15-C4_10Jan2010_(3,4,1).group	MS 006
1560	5450	DVU1295	0.138996	16	34.192	30.01	30.01	1C7	C4	B15	0	10	15	1C7 SEC B15-C4_10Jan2010_(3,4,1).group	MS 006
1560	5450	DVU3027	1	12	38.3948	24.17	24.17	1C7	C4	B15	0	10	15	1C7 SEC B15-C4_10Jan2010_(3,4,1).group	MS 006
1560	5450	DVU1005	0.0612293	6	25.3695	12	12	1C7	C4	B15	0	10	15	1C7 SEC B15-C4_10Jan2010_(3,4,1).group	MS 006
1560	5450	DVU1378	1	3	7.25076	6	6	1C7	C4	B15	0	10	15	1C7 SEC B15-C4_10Jan2010_(3,4,1).group	MS 006
1560	5450	DVU1575	0.0404162	3	13.7821	6	6	1C7	C4	B15	0	10	15	1C7 SEC B15-C4_10Jan2010_(3,4,1).group	MS 006
1560	5450	DVU0578	0.988454	3	18.7023	6.01	6.01	1C7	C4	B15	0	10	15	1C7 SEC B15-C4_10Jan2010_(3,4,1).group	MS 006
1560	5450	DVU1441	1	1	5.03356	2	2	1C7	C4	B15	0	10	15	1C7 SEC B15-C4_10Jan2010_(3,4,1).group	MS 006
1560	5450	DVU0862	1	1	5.98007	2	2	1C7	C4	B15	0	10	15	1C7 SEC B15-C4_10Jan2010_(3,4,1).group	MS 006
1560	5450	DVU2938	0.381897	1	2.82051	2	2	1C7	C4	B15	0	10	15	1C7 SEC B15-C4_10Jan2010_(3,4,1).group	MS 006
1560	5469	DVU0323	0.563793	4	14.3357	8	8	1C7	C6	B15	0	12	15	1C7 SEC B15-C4_10Jan2010_(3,4,1).group	MS 006
1560	5469	DVU0701	0.431649	31	50.8916	62.2	62.2	1C7	C6	B15	0	12	15	1C7 SEC B15-C4_10Jan2010_(3,4,1).group	MS 006
1560	5469	DVU3190	0.414317	21	48.1081	42	42	1C7	C6	B15	0	12	15	1C7 SEC B15-C4_10Jan2010_(3,4,1).group	MS 006
1560	5469	DVU1295	0.126882	16	34.192	30.01	30.01	1C7	C6	B15	0	12	15	1C7 SEC B15-C4_10Jan2010_(3,4,1).group	MS 006
1560	5469	DVU3027	0.709932	12	38.3948	24.17	24.17	1C7	C6	B15	0	12	15	1C7 SEC B15-C4_10Jan2010_(3,4,1).group	MS 006
1560	5469	DVU1005	0.113045	6	25.3695	12	12	1C7	C6	B15	0	12	15	1C7 SEC B15-C4_10Jan2010_(3,4,1).group	MS 006
1560	5469	DVU1378	0.454606	3	7.25076	6	6	1C7	C6	B15	0	12	15	1C7 SEC B15-C4_10Jan2010_(3,4,1).group	MS 006
1560	5469	DVU1575	0.403094	3	13.7821	6	6	1C7	C6	B15	0	12	15	1C7 SEC B15-C4_10Jan2010_(3,4,1).group	MS 006
1560	5469	DVU0578	1	3	18.7023	6.01	6.01	1C7	C6	B15	0	12	15	1C7 SEC B15-C4_10Jan2010_(3,4,1).group	MS 006
1560	5469	DVU1441	0.592846	1	5.03356	2	2	1C7	C6	B15	0	12	15	1C7 SEC B15-C4_10Jan2010_(3,4,1).group	MS 006
1560	5469	DVU0862	0.961968	1	5.98007	2	2	1C7	C6	B15	0	12	15	1C7 SEC B15-C4_10Jan2010_(3,4,1).group	MS 006
1560	5469	DVU2938	0.284603	1	2.82051	2	2	1C7	C6	B15	0	12	15	1C7 SEC B15-C4_10Jan2010_(3,4,1).group	MS 006
1561	5469	DVU0701	0.431649	28	43.3471	56.91	56.91	1C7	C6	B15	0	12	15	1C7 SEC B15-C4_10Jan2010_(3,4,2).group	MS 006
1561	5469	DVU3190	0.414317	16	36.9369	32.06	32.06	1C7	C6	B15	0	12	15	1C7 SEC B15-C4_10Jan2010_(3,4,2).group	MS 006
1561	5469	DVU1295	0.126882	18	29.0398	36.8	36.8	1C7	C6	B15	0	12	15	1C7 SEC B15-C4_10Jan2010_(3,4,2).group	MS 006
1561	5469	DVU1575	0.403094	6	26.2821	12.01	12	1C7	C6	B15	0	12	15	1C7 SEC B15-C4_10Jan2010_(3,4,2).group	MS 006
1561	5469	DVU3027	0.709932	5	10.846	10.01	10.01	1C7	C6	B15	0	12	15	1C7 SEC B15-C4_10Jan2010_(3,4,2).group	MS 006
1561	5469	DVU2363	0.015399	5	19.8502	10.01	10.01	1C7	C6	B15	0	12	15	1C7 SEC B15-C4_10Jan2010_(3,4,2).group	MS 006
1561	5469	DVU0283	1	1	1.36157	0.61	0.61	1C7	C6	B15	0	12	15	1C7 SEC B15-C4_10Jan2010_(3,4,2).group	MS 006
1561	5488	DVU0701	1	28	43.3471	56.91	56.91	1C7	C8	B15	0	14	15	1C7 SEC B15-C4_10Jan2010_(3,4,2).group	MS 006
1561	5488	DVU3190	1	16	36.9369	32.06	32.06	1C7	C8	B15	0	14	15	1C7 SEC B15-C4_10Jan2010_(3,4,2).group	MS 006
1561	5488	DVU1295	0.188151	18	29.0398	36.8	36.8	1C7	C8	B15	0	14	15	1C7 SEC B15-C4_10Jan2010_(3,4,2).group	MS 006
1561	5488	DVU1575	0.971975	6	26.2821	12.01	12	1C7	C8	B15	0	14	15	1C7 SEC B15-C4_10Jan2010_(3,4,2).group	MS 006
1561	5488	DVU3027	0.8151	5	10.846	10.01	10.01	1C7	C8	B15	0	14	15	1C7 SEC B15-C4_10Jan2010_(3,4,2).group	MS 006
1561	5488	DVU2363	0.0142662	5	19.8502	10.01	10.01	1C7	C8	B15	0	14	15	1C7 SEC B15-C4_10Jan2010_(3,4,2).group	MS 006
1561	5507	DVU0701	0.109465	28	43.3471	56.91	56.91	1C7	C10	B15	0	16	15	1C7 SEC B15-C4_10Jan2010_(3,4,2).group	MS 006
1561	5507	DVU3190	0.166156	16	36.9369	32.06	32.06	1C7	C10	B15	0	16	15	1C7 SEC B15-C4_10Jan2010_(3,4,2).group	MS 006
1561	5507	DVU1295	0.174764	18	29.0398	36.8	36.8	1C7	C10	B15	0	16	15	1C7 SEC B15-C4_10Jan2010_(3,4,2).group	MS 006
1561	5507	DVU1575	1	6	26.2821	12.01	12	1C7	C10	B15	0	16	15	1C7 SEC B15-C4_10Jan2010_(3,4,2).group	MS 006
1561	5507	DVU3027	0.517191	5	10.846	10.01	10.01	1C7	C10	B15	0	16	15	1C7 SEC B15-C4_10Jan2010_(3,4,2).group	MS 006
1561	5507	DVU2363	0.0117903	5	19.8502	10.01	10.01	1C7	C10	B15	0	16	15	1C7 SEC B15-C4_10Jan2010_(3,4,2).group	MS 006
1561	5526	DVU0701	0.0298312	28	43.3471	56.91	56.91	1C7	C12	B15	0	18	15	1C7 SEC B15-C4_10Jan2010_(3,4,2).group	MS 006
1561	5526	DVU3190	0.105093	16	36.9369	32.06	32.06	1C7	C12	B15	0	18	15	1C7 SEC B15-C4_10Jan2010_(3,4,2).group	MS 006
1561	5526	DVU1295	0.262916	18	29.0398	36.8	36.8	1C7	C12	B15	0	18	15	1C7 SEC B15-C4_10Jan2010_(3,4,2).group	MS 006
1561	5526	DVU1575	0.479966	6	26.2821	12.01	12	1C7	C12	B15	0	18	15	1C7 SEC B15-C4_10Jan2010_(3,4,2).group	MS 006
1561	5526	DVU3027	0.496207	5	10.846	10.01	10.01	1C7	C12	B15	0	18	15	1C7 SEC B15-C4_10Jan2010_(3,4,2).group	MS 006
1561	5526	DVU2363	0.0149881	5	19.8502	10.01	10.01	1C7	C12	B15	0	18	15	1C7 SEC B15-C4_10Jan2010_(3,4,2).group	MS 006
1561	5545	DVU0701	0.0162589	28	43.3471	56.91	56.91	1C7	C13	B15	0	19	15	1C7 SEC B15-C4_10Jan2010_(3,4,2).group	MS 006
1561	5545	DVU3190	0.0979192	16	36.9369	32.06	32.06	1C7	C13	B15	0	19	15	1C7 SEC B15-C4_10Jan2010_(3,4,2).group	MS 006
1561	5545	DVU1295	0.325082	18	29.0398	36.8	36.8	1C7	C13	B15	0	19	15	1C7 SEC B15-C4_10Jan2010_(3,4,2).group	MS 006
1561	5545	DVU1575	0.859785	6	26.2821	12.01	12	1C7	C13	B15	0	19	15	1C7 SEC B15-C4_10Jan2010_(3,4,2).group	MS 006
1561	5545	DVU3027	0.358132	5	10.846	10.01	10.01	1C7	C13	B15	0	19	15	1C7 SEC B15-C4_10Jan2010_(3,4,2).group	MS 006
1561	5545	DVU2363	0.0296724	5	19.8502	10.01	10.01	1C7	C13	B15	0	19	15	1C7 SEC B15-C4_10Jan2010_(3,4,2).group	MS 006
1561	5564	DVU0701	0.0153094	28	43.3471	56.91	56.91	1C7	D1	B15	0	23	15	1C7 SEC B15-C4_10Jan2010_(3,4,2).group	MS 006
1561	5564	DVU3190	0.0851378	16	36.9369	32.06	32.06	1C7	D1	B15	0	23	15	1C7 SEC B15-C4_10Jan2010_(3,4,2).group	MS 006
1561	5564	DVU1295	0.39776	18	29.0398	36.8	36.8	1C7	D1	B15	0	23	15	1C7 SEC B15-C4_10Jan2010_(3,4,2).group	MS 006
1561	5564	DVU1575	0.739927	6	26.2821	12.01	12	1C7	D1	B15	0	23	15	1C7 SEC B15-C4_10Jan2010_(3,4,2).group	MS 006
1561	5564	DVU3027	0.217341	5	10.846	10.01	10.01	1C7	D1	B15	0	23	15	1C7 SEC B15-C4_10Jan2010_(3,4,2).group	MS 006
1561	5564	DVU2363	0.00015399	5	19.8502	10.01	10.01	1C7	D1	B15	0	23	15	1C7 SEC B15-C4_10Jan2010_(3,4,2).group	MS 006
1561	5583	DVU0701	0.0208923	28	43.3471	56.91	56.91	1C7	D5	B15	0	27	15	1C7 SEC B15-C4_10Jan2010_(3,4,2).group	MS 006
1561	5583	DVU3190	0.10177	16	36.9369	32.06	32.06	1C7	D5	B15	0	27	15	1C7 SEC B15-C4_10Jan2010_(3,4,2).group	MS 006
1561	5583	DVU1295	1	18	29.0398	36.8	36.8	1C7	D5	B15	0	27	15	1C7 SEC B15-C4_10Jan2010_(3,4,2).group	MS 006
1561	5583	DVU1575	0.382527	6	26.2821	12.01	12	1C7	D5	B15	0	27	15	1C7 SEC B15-C4_10Jan2010_(3,4,2).group	MS 006
1561	5583	DVU3027	0.171718	5	10.846	10.01	10.01	1C7	D5	B15	0	27	15	1C7 SEC B15-C4_10Jan2010_(3,4,2).group	MS 006
1561	5583	DVU2363	1	5	19.8502	10.01	10.01	1C7	D5	B15	0	27	15	1C7 SEC B15-C4_10Jan2010_(3,4,2).group	MS 006
1561	5602	DVU0701	0.0175709	28	43.3471	56.91	56.91	1C7	D7	B15	0	29	15	1C7 SEC B15-C4_10Jan2010_(3,4,2).group	MS 006
1561	5602	DVU3190	0.110759	16	36.9369	32.06	32.06	1C7	D7	B15	0	29	15	1C7 SEC B15-C4_10Jan2010_(3,4,2).group	MS 006
1561	5602	DVU1295	0.393572	18	29.0398	36.8	36.8	1C7	D7	B15	0	29	15	1C7 SEC B15-C4_10Jan2010_(3,4,2).group	MS 006
1561	5602	DVU1575	0.123959	6	26.2821	12.01	12	1C7	D7	B15	0	29	15	1C7 SEC B15-C4_10Jan2010_(3,4,2).group	MS 006
1561	5602	DVU3027	0.170456	5	10.846	10.01	10.01	1C7	D7	B15	0	29	15	1C7 SEC B15-C4_10Jan2010_(3,4,2).group	MS 006
1561	5602	DVU2363	0.0667059	5	19.8502	10.01	10.01	1C7	D7	B15	0	29	15	1C7 SEC B15-C4_10Jan2010_(3,4,2).group	MS 006
1562	5395	DVU3190	0.00577128	23	52.6126	46.06	46.06	1C7	B13	C2	0	4	17	1C7 SEC B15-C4_10Jan2010_(3,4,3).group	MS 006
1562	5395	DVU2348	0.163968	7	66.0131	14	14	1C7	B13	C2	0	4	17	1C7 SEC B15-C4_10Jan2010_(3,4,3).group	MS 006
1562	5395	DVU3027	0.259351	3	7.37527	5.96	5.96	1C7	B13	C2	0	4	17	1C7 SEC B15-C4_10Jan2010_(3,4,3).group	MS 006
1562	5395	DVU0701	0.0106163	44	63.6488	85.76	85.76	1C7	B13	C2	0	4	17	1C7 SEC B15-C4_10Jan2010_(3,4,3).group	MS 006
1562	5395	DVU0323	0.0469037	13	51.3986	24	24	1C7	B13	C2	0	4	17	1C7 SEC B15-C4_10Jan2010_(3,4,3).group	MS 006
1562	5395	DVU1575	0.0187279	16	49.6795	28.2	28.2	1C7	B13	C2	0	4	17	1C7 SEC B15-C4_10Jan2010_(3,4,3).group	MS 006
1562	5395	DVU0578	0.0896434	9	35.8779	16.27	16.27	1C7	B13	C2	0	4	17	1C7 SEC B15-C4_10Jan2010_(3,4,3).group	MS 006
1562	5395	DVU2938	0.0599792	7	22.0513	13.14	13.14	1C7	B13	C2	0	4	17	1C7 SEC B15-C4_10Jan2010_(3,4,3).group	MS 006
1562	5395	DVU1378	0.117585	5	16.0121	10	10	1C7	B13	C2	0	4	17	1C7 SEC B15-C4_10Jan2010_(3,4,3).group	MS 006
1562	5395	DVU1295	0.00635492	4	8.8993	8	8	1C7	B13	C2	0	4	17	1C7 SEC B15-C4_10Jan2010_(3,4,3).group	MS 006
1562	5395	DVU0090	0.00595254	1	4.02477	2	2	1C7	B13	C2	0	4	17	1C7 SEC B15-C4_10Jan2010_(3,4,3).group	MS 006
1562	5414	DVU3190	0.00993121	23	52.6126	46.06	46.06	1C7	B15	C2	0	6	17	1C7 SEC B15-C4_10Jan2010_(3,4,3).group	MS 006
1562	5414	DVU2348	0.827203	7	66.0131	14	14	1C7	B15	C2	0	6	17	1C7 SEC B15-C4_10Jan2010_(3,4,3).group	MS 006
1562	5414	DVU3027	0.774489	3	7.37527	5.96	5.96	1C7	B15	C2	0	6	17	1C7 SEC B15-C4_10Jan2010_(3,4,3).group	MS 006
1562	5414	DVU0701	0.00751456	44	63.6488	85.76	85.76	1C7	B15	C2	0	6	17	1C7 SEC B15-C4_10Jan2010_(3,4,3).group	MS 006
1562	5414	DVU0323	1	13	51.3986	24	24	1C7	B15	C2	0	6	17	1C7 SEC B15-C4_10Jan2010_(3,4,3).group	MS 006
1562	5414	DVU1575	0.0164964	16	49.6795	28.2	28.2	1C7	B15	C2	0	6	17	1C7 SEC B15-C4_10Jan2010_(3,4,3).group	MS 006
1562	5414	DVU0578	0.108331	9	35.8779	16.27	16.27	1C7	B15	C2	0	6	17	1C7 SEC B15-C4_10Jan2010_(3,4,3).group	MS 006
1562	5414	DVU2938	1	7	22.0513	13.14	13.14	1C7	B15	C2	0	6	17	1C7 SEC B15-C4_10Jan2010_(3,4,3).group	MS 006
1562	5414	DVU1378	0.439708	5	16.0121	10	10	1C7	B15	C2	0	6	17	1C7 SEC B15-C4_10Jan2010_(3,4,3).group	MS 006
1562	5414	DVU1295	0.0077901	4	8.8993	8	8	1C7	B15	C2	0	6	17	1C7 SEC B15-C4_10Jan2010_(3,4,3).group	MS 006
1562	5414	DVU0090	0.0277299	1	4.02477	2	2	1C7	B15	C2	0	6	17	1C7 SEC B15-C4_10Jan2010_(3,4,3).group	MS 006
1562	5433	DVU3190	0.00613681	23	52.6126	46.06	46.06	1C7	C2	C2	0	8	17	1C7 SEC B15-C4_10Jan2010_(3,4,3).group	MS 006
1562	5433	DVU2348	1	7	66.0131	14	14	1C7	C2	C2	0	8	17	1C7 SEC B15-C4_10Jan2010_(3,4,3).group	MS 006
1562	5433	DVU3027	1	3	7.37527	5.96	5.96	1C7	C2	C2	0	8	17	1C7 SEC B15-C4_10Jan2010_(3,4,3).group	MS 006
1562	5433	DVU0701	0.00729152	44	63.6488	85.76	85.76	1C7	C2	C2	0	8	17	1C7 SEC B15-C4_10Jan2010_(3,4,3).group	MS 006
1562	5433	DVU0323	0.74881	13	51.3986	24	24	1C7	C2	C2	0	8	17	1C7 SEC B15-C4_10Jan2010_(3,4,3).group	MS 006
1562	5433	DVU1575	0.0144722	16	49.6795	28.2	28.2	1C7	C2	C2	0	8	17	1C7 SEC B15-C4_10Jan2010_(3,4,3).group	MS 006
1562	5433	DVU0578	0.796257	9	35.8779	16.27	16.27	1C7	C2	C2	0	8	17	1C7 SEC B15-C4_10Jan2010_(3,4,3).group	MS 006
1562	5433	DVU2938	0.0814428	7	22.0513	13.14	13.14	1C7	C2	C2	0	8	17	1C7 SEC B15-C4_10Jan2010_(3,4,3).group	MS 006
1562	5433	DVU1378	1	5	16.0121	10	10	1C7	C2	C2	0	8	17	1C7 SEC B15-C4_10Jan2010_(3,4,3).group	MS 006
1562	5433	DVU1295	0.00738332	4	8.8993	8	8	1C7	C2	C2	0	8	17	1C7 SEC B15-C4_10Jan2010_(3,4,3).group	MS 006
1562	5433	DVU0090	0.0344603	1	4.02477	2	2	1C7	C2	C2	0	8	17	1C7 SEC B15-C4_10Jan2010_(3,4,3).group	MS 006
1562	5452	DVU3190	0.0108043	23	52.6126	46.06	46.06	1C7	C4	C2	0	10	17	1C7 SEC B15-C4_10Jan2010_(3,4,3).group	MS 006
1562	5452	DVU2348	0.310832	7	66.0131	14	14	1C7	C4	C2	0	10	17	1C7 SEC B15-C4_10Jan2010_(3,4,3).group	MS 006
1562	5452	DVU3027	0.500751	3	7.37527	5.96	5.96	1C7	C4	C2	0	10	17	1C7 SEC B15-C4_10Jan2010_(3,4,3).group	MS 006
1562	5452	DVU0701	0.00518495	44	63.6488	85.76	85.76	1C7	C4	C2	0	10	17	1C7 SEC B15-C4_10Jan2010_(3,4,3).group	MS 006
1562	5452	DVU0323	0.18116	13	51.3986	24	24	1C7	C4	C2	0	10	17	1C7 SEC B15-C4_10Jan2010_(3,4,3).group	MS 006
1562	5452	DVU1575	0.0112215	16	49.6795	28.2	28.2	1C7	C4	C2	0	10	17	1C7 SEC B15-C4_10Jan2010_(3,4,3).group	MS 006
1562	5452	DVU0578	1	9	35.8779	16.27	16.27	1C7	C4	C2	0	10	17	1C7 SEC B15-C4_10Jan2010_(3,4,3).group	MS 006
1562	5452	DVU2938	0.402176	7	22.0513	13.14	13.14	1C7	C4	C2	0	10	17	1C7 SEC B15-C4_10Jan2010_(3,4,3).group	MS 006
1562	5452	DVU1378	0.712808	5	16.0121	10	10	1C7	C4	C2	0	10	17	1C7 SEC B15-C4_10Jan2010_(3,4,3).group	MS 006
1562	5452	DVU1295	0.0108184	4	8.8993	8	8	1C7	C4	C2	0	10	17	1C7 SEC B15-C4_10Jan2010_(3,4,3).group	MS 006
1562	5452	DVU0090	0.0130678	1	4.02477	2	2	1C7	C4	C2	0	10	17	1C7 SEC B15-C4_10Jan2010_(3,4,3).group	MS 006
1562	5471	DVU3190	0.40351	23	52.6126	46.06	46.06	1C7	C6	C2	0	12	17	1C7 SEC B15-C4_10Jan2010_(3,4,3).group	MS 006
1562	5471	DVU2348	0.431283	7	66.0131	14	14	1C7	C6	C2	0	12	17	1C7 SEC B15-C4_10Jan2010_(3,4,3).group	MS 006
1562	5471	DVU3027	0.778183	3	7.37527	5.96	5.96	1C7	C6	C2	0	12	17	1C7 SEC B15-C4_10Jan2010_(3,4,3).group	MS 006
1562	5471	DVU0701	0.402781	44	63.6488	85.76	85.76	1C7	C6	C2	0	12	17	1C7 SEC B15-C4_10Jan2010_(3,4,3).group	MS 006
1562	5471	DVU0323	0.263102	13	51.3986	24	24	1C7	C6	C2	0	12	17	1C7 SEC B15-C4_10Jan2010_(3,4,3).group	MS 006
1562	5471	DVU1575	0.374973	16	49.6795	28.2	28.2	1C7	C6	C2	0	12	17	1C7 SEC B15-C4_10Jan2010_(3,4,3).group	MS 006
1562	5471	DVU0578	0.834137	9	35.8779	16.27	16.27	1C7	C6	C2	0	12	17	1C7 SEC B15-C4_10Jan2010_(3,4,3).group	MS 006
1562	5471	DVU2938	0.289263	7	22.0513	13.14	13.14	1C7	C6	C2	0	12	17	1C7 SEC B15-C4_10Jan2010_(3,4,3).group	MS 006
1562	5471	DVU1378	0.321607	5	16.0121	10	10	1C7	C6	C2	0	12	17	1C7 SEC B15-C4_10Jan2010_(3,4,3).group	MS 006
1562	5471	DVU1295	0.100814	4	8.8993	8	8	1C7	C6	C2	0	12	17	1C7 SEC B15-C4_10Jan2010_(3,4,3).group	MS 006
1562	5471	DVU0090	0.306133	1	4.02477	2	2	1C7	C6	C2	0	12	17	1C7 SEC B15-C4_10Jan2010_(3,4,3).group	MS 006
1562	5471	DVU0283	1	1	1.36157	0.83	0	1C7	C6	C2	0	12	17	1C7 SEC B15-C4_10Jan2010_(3,4,3).group	MS 006
1563	5471	DVU3190	0.40351	29	58.1982	58.05	58.05	1C7	C6	C2	0	12	17	1C7 SEC B15-C4_10Jan2010_(3,4,4).group	MS 006
1563	5471	DVU3094	0.0829651	1	7.8534	2	2	1C7	C6	C2	0	12	17	1C7 SEC B15-C4_10Jan2010_(3,4,4).group	MS 006
1563	5471	DVU0701	0.402781	42	62.5514	84	84	1C7	C6	C2	0	12	17	1C7 SEC B15-C4_10Jan2010_(3,4,4).group	MS 006
1563	5471	DVU2684	0.335787	5	18.9655	9.28	9.28	1C7	C6	C2	0	12	17	1C7 SEC B15-C4_10Jan2010_(3,4,4).group	MS 006
1563	5471	DVU2246	0.733909	1	1.79806	2	2	1C7	C6	C2	0	12	17	1C7 SEC B15-C4_10Jan2010_(3,4,4).group	MS 006
1563	5471	DVU2398	0.0676211	2	15.3374	4	4	1C7	C6	C2	0	12	17	1C7 SEC B15-C4_10Jan2010_(3,4,4).group	MS 006
1563	5471	DVU1295	0.100814	34	59.4848	68.13	68.13	1C7	C6	C2	0	12	17	1C7 SEC B15-C4_10Jan2010_(3,4,4).group	MS 006
1563	5471	DVU1575	0.374973	20	68.5897	40	40	1C7	C6	C2	0	12	17	1C7 SEC B15-C4_10Jan2010_(3,4,4).group	MS 006
1563	5471	DVU3293	0.0891272	13	29.0676	26.03	26.03	1C7	C6	C2	0	12	17	1C7 SEC B15-C4_10Jan2010_(3,4,4).group	MS 006
1563	5471	DVU1983	0.0907024	7	20.3931	14	14	1C7	C6	C2	0	12	17	1C7 SEC B15-C4_10Jan2010_(3,4,4).group	MS 006
1563	5471	DVU2363	0.0673699	7	29.2135	14	14	1C7	C6	C2	0	12	17	1C7 SEC B15-C4_10Jan2010_(3,4,4).group	MS 006
1563	5471	DVUA0105	0.0369562	7	88.7097	14	14	1C7	C6	C2	0	12	17	1C7 SEC B15-C4_10Jan2010_(3,4,4).group	MS 006
1563	5471	DVU0090	0.306133	6	24.1486	12	12	1C7	C6	C2	0	12	17	1C7 SEC B15-C4_10Jan2010_(3,4,4).group	MS 006
1563	5471	DVU2750	0.245028	5	20.0514	10.01	10.01	1C7	C6	C2	0	12	17	1C7 SEC B15-C4_10Jan2010_(3,4,4).group	MS 006
1563	5471	DVU2336	0.28171	4	12.3832	8	8	1C7	C6	C2	0	12	17	1C7 SEC B15-C4_10Jan2010_(3,4,4).group	MS 006
1563	5471	DVUA0111.1	0.024874	3	34.4371	6	6	1C7	C6	C2	0	12	17	1C7 SEC B15-C4_10Jan2010_(3,4,4).group	MS 006
1563	5471	DVU0811	0.282245	2	3.77358	4	4	1C7	C6	C2	0	12	17	1C7 SEC B15-C4_10Jan2010_(3,4,4).group	MS 006
1563	5471	DVU2405	0.413149	2	5.08906	4	4	1C7	C6	C2	0	12	17	1C7 SEC B15-C4_10Jan2010_(3,4,4).group	MS 006
1563	5471	DVU1378	0.321607	1	3.02115	2	2	1C7	C6	C2	0	12	17	1C7 SEC B15-C4_10Jan2010_(3,4,4).group	MS 006
1563	5471	DVU0115	0.384235	1	3.98671	2	2	1C7	C6	C2	0	12	17	1C7 SEC B15-C4_10Jan2010_(3,4,4).group	MS 006
1563	5471	DVU0283	1	1	1.36157	2	2	1C7	C6	C2	0	12	17	1C7 SEC B15-C4_10Jan2010_(3,4,4).group	MS 006
1563	5490	DVU3190	1	29	58.1982	58.05	58.05	1C7	C8	C2	0	14	17	1C7 SEC B15-C4_10Jan2010_(3,4,4).group	MS 006
1563	5490	DVU3094	0.196238	1	7.8534	2	2	1C7	C8	C2	0	14	17	1C7 SEC B15-C4_10Jan2010_(3,4,4).group	MS 006
1563	5490	DVU0701	1	42	62.5514	84	84	1C7	C8	C2	0	14	17	1C7 SEC B15-C4_10Jan2010_(3,4,4).group	MS 006
1563	5490	DVU2684	0.456396	5	18.9655	9.28	9.28	1C7	C8	C2	0	14	17	1C7 SEC B15-C4_10Jan2010_(3,4,4).group	MS 006
1563	5490	DVU2246	1	1	1.79806	2	2	1C7	C8	C2	0	14	17	1C7 SEC B15-C4_10Jan2010_(3,4,4).group	MS 006
1563	5490	DVU2398	0.047552	2	15.3374	4	4	1C7	C8	C2	0	14	17	1C7 SEC B15-C4_10Jan2010_(3,4,4).group	MS 006
1563	5490	DVU1295	0.181519	34	59.4848	68.13	68.13	1C7	C8	C2	0	14	17	1C7 SEC B15-C4_10Jan2010_(3,4,4).group	MS 006
1563	5490	DVU1575	1	20	68.5897	40	40	1C7	C8	C2	0	14	17	1C7 SEC B15-C4_10Jan2010_(3,4,4).group	MS 006
1563	5490	DVU3293	0.114684	13	29.0676	26.03	26.03	1C7	C8	C2	0	14	17	1C7 SEC B15-C4_10Jan2010_(3,4,4).group	MS 006
1563	5490	DVU1983	0.0752031	7	20.3931	14	14	1C7	C8	C2	0	14	17	1C7 SEC B15-C4_10Jan2010_(3,4,4).group	MS 006
1563	5490	DVU2363	0.0588164	7	29.2135	14	14	1C7	C8	C2	0	14	17	1C7 SEC B15-C4_10Jan2010_(3,4,4).group	MS 006
1563	5490	DVUA0105	0.0238763	7	88.7097	14	14	1C7	C8	C2	0	14	17	1C7 SEC B15-C4_10Jan2010_(3,4,4).group	MS 006
1563	5490	DVU0090	0.741722	6	24.1486	12	12	1C7	C8	C2	0	14	17	1C7 SEC B15-C4_10Jan2010_(3,4,4).group	MS 006
1563	5490	DVU2750	0.236639	5	20.0514	10.01	10.01	1C7	C8	C2	0	14	17	1C7 SEC B15-C4_10Jan2010_(3,4,4).group	MS 006
1563	5490	DVU2336	0.260275	4	12.3832	8	8	1C7	C8	C2	0	14	17	1C7 SEC B15-C4_10Jan2010_(3,4,4).group	MS 006
1563	5490	DVUA0111.1	0.0241339	3	34.4371	6	6	1C7	C8	C2	0	14	17	1C7 SEC B15-C4_10Jan2010_(3,4,4).group	MS 006
1563	5490	DVU0811	0.225894	2	3.77358	4	4	1C7	C8	C2	0	14	17	1C7 SEC B15-C4_10Jan2010_(3,4,4).group	MS 006
1563	5490	DVU2405	0.502492	2	5.08906	4	4	1C7	C8	C2	0	14	17	1C7 SEC B15-C4_10Jan2010_(3,4,4).group	MS 006
1563	5490	DVU1378	0.378267	1	3.02115	2	2	1C7	C8	C2	0	14	17	1C7 SEC B15-C4_10Jan2010_(3,4,4).group	MS 006
1563	5490	DVU0115	0.441999	1	3.98671	2	2	1C7	C8	C2	0	14	17	1C7 SEC B15-C4_10Jan2010_(3,4,4).group	MS 006
1563	5509	DVU3190	0.0972822	29	58.1982	58.05	58.05	1C7	C10	C2	0	16	17	1C7 SEC B15-C4_10Jan2010_(3,4,4).group	MS 006
1563	5509	DVU3094	0.0595667	1	7.8534	2	2	1C7	C10	C2	0	16	17	1C7 SEC B15-C4_10Jan2010_(3,4,4).group	MS 006
1563	5509	DVU0701	0.0851982	42	62.5514	84	84	1C7	C10	C2	0	16	17	1C7 SEC B15-C4_10Jan2010_(3,4,4).group	MS 006
1563	5509	DVU2684	0.131121	5	18.9655	9.28	9.28	1C7	C10	C2	0	16	17	1C7 SEC B15-C4_10Jan2010_(3,4,4).group	MS 006
1563	5509	DVU2246	0.241237	1	1.79806	2	2	1C7	C10	C2	0	16	17	1C7 SEC B15-C4_10Jan2010_(3,4,4).group	MS 006
1563	5509	DVU2398	0.0931787	2	15.3374	4	4	1C7	C10	C2	0	16	17	1C7 SEC B15-C4_10Jan2010_(3,4,4).group	MS 006
1563	5509	DVU1295	0.09586	34	59.4848	68.13	68.13	1C7	C10	C2	0	16	17	1C7 SEC B15-C4_10Jan2010_(3,4,4).group	MS 006
1563	5509	DVU1575	0.886578	20	68.5897	40	40	1C7	C10	C2	0	16	17	1C7 SEC B15-C4_10Jan2010_(3,4,4).group	MS 006
1563	5509	DVU3293	0.0790449	13	29.0676	26.03	26.03	1C7	C10	C2	0	16	17	1C7 SEC B15-C4_10Jan2010_(3,4,4).group	MS 006
1563	5509	DVU1983	0.0606214	7	20.3931	14	14	1C7	C10	C2	0	16	17	1C7 SEC B15-C4_10Jan2010_(3,4,4).group	MS 006
1563	5509	DVU2363	0.0231587	7	29.2135	14	14	1C7	C10	C2	0	16	17	1C7 SEC B15-C4_10Jan2010_(3,4,4).group	MS 006
1563	5509	DVUA0105	0.0168179	7	88.7097	14	14	1C7	C10	C2	0	16	17	1C7 SEC B15-C4_10Jan2010_(3,4,4).group	MS 006
1563	5509	DVU0090	1	6	24.1486	12	12	1C7	C10	C2	0	16	17	1C7 SEC B15-C4_10Jan2010_(3,4,4).group	MS 006
1563	5509	DVU2750	1	5	20.0514	10.01	10.01	1C7	C10	C2	0	16	17	1C7 SEC B15-C4_10Jan2010_(3,4,4).group	MS 006
1563	5509	DVU2336	1	4	12.3832	8	8	1C7	C10	C2	0	16	17	1C7 SEC B15-C4_10Jan2010_(3,4,4).group	MS 006
1563	5509	DVUA0111.1	0.0162233	3	34.4371	6	6	1C7	C10	C2	0	16	17	1C7 SEC B15-C4_10Jan2010_(3,4,4).group	MS 006
1563	5509	DVU0811	0.114445	2	3.77358	4	4	1C7	C10	C2	0	16	17	1C7 SEC B15-C4_10Jan2010_(3,4,4).group	MS 006
1563	5509	DVU2405	0.805867	2	5.08906	4	4	1C7	C10	C2	0	16	17	1C7 SEC B15-C4_10Jan2010_(3,4,4).group	MS 006
1563	5509	DVU1378	0.213651	1	3.02115	2	2	1C7	C10	C2	0	16	17	1C7 SEC B15-C4_10Jan2010_(3,4,4).group	MS 006
1563	5509	DVU0115	1	1	3.98671	2	2	1C7	C10	C2	0	16	17	1C7 SEC B15-C4_10Jan2010_(3,4,4).group	MS 006
1563	5528	DVU3190	0.0170593	29	58.1982	58.05	58.05	1C7	C12	C2	0	18	17	1C7 SEC B15-C4_10Jan2010_(3,4,4).group	MS 006
1563	5528	DVU3094	0.0276977	1	7.8534	2	2	1C7	C12	C2	0	18	17	1C7 SEC B15-C4_10Jan2010_(3,4,4).group	MS 006
1563	5528	DVU0701	0.0217817	42	62.5514	84	84	1C7	C12	C2	0	18	17	1C7 SEC B15-C4_10Jan2010_(3,4,4).group	MS 006
1563	5528	DVU2684	0.0735207	5	18.9655	9.28	9.28	1C7	C12	C2	0	18	17	1C7 SEC B15-C4_10Jan2010_(3,4,4).group	MS 006
1563	5528	DVU2246	0.132463	1	1.79806	2	2	1C7	C12	C2	0	18	17	1C7 SEC B15-C4_10Jan2010_(3,4,4).group	MS 006
1563	5528	DVU2398	0.108489	2	15.3374	4	4	1C7	C12	C2	0	18	17	1C7 SEC B15-C4_10Jan2010_(3,4,4).group	MS 006
1563	5528	DVU1295	0.154599	34	59.4848	68.13	68.13	1C7	C12	C2	0	18	17	1C7 SEC B15-C4_10Jan2010_(3,4,4).group	MS 006
1563	5528	DVU1575	0.387874	20	68.5897	40	40	1C7	C12	C2	0	18	17	1C7 SEC B15-C4_10Jan2010_(3,4,4).group	MS 006
1563	5528	DVU3293	0.0596605	13	29.0676	26.03	26.03	1C7	C12	C2	0	18	17	1C7 SEC B15-C4_10Jan2010_(3,4,4).group	MS 006
1563	5528	DVU1983	0.123184	7	20.3931	14	14	1C7	C12	C2	0	18	17	1C7 SEC B15-C4_10Jan2010_(3,4,4).group	MS 006
1563	5528	DVU2363	0.02499	7	29.2135	14	14	1C7	C12	C2	0	18	17	1C7 SEC B15-C4_10Jan2010_(3,4,4).group	MS 006
1563	5528	DVUA0105	0.0119315	7	88.7097	14	14	1C7	C12	C2	0	18	17	1C7 SEC B15-C4_10Jan2010_(3,4,4).group	MS 006
1563	5528	DVU0090	0.083784	6	24.1486	12	12	1C7	C12	C2	0	18	17	1C7 SEC B15-C4_10Jan2010_(3,4,4).group	MS 006
1563	5528	DVU2750	0.846728	5	20.0514	10.01	10.01	1C7	C12	C2	0	18	17	1C7 SEC B15-C4_10Jan2010_(3,4,4).group	MS 006
1563	5528	DVU2336	0.380797	4	12.3832	8	8	1C7	C12	C2	0	18	17	1C7 SEC B15-C4_10Jan2010_(3,4,4).group	MS 006
1563	5528	DVUA0111.1	0.0117385	3	34.4371	6	6	1C7	C12	C2	0	18	17	1C7 SEC B15-C4_10Jan2010_(3,4,4).group	MS 006
1563	5528	DVU0811	0.0740774	2	3.77358	4	4	1C7	C12	C2	0	18	17	1C7 SEC B15-C4_10Jan2010_(3,4,4).group	MS 006
1563	5528	DVU2405	1	2	5.08906	4	4	1C7	C12	C2	0	18	17	1C7 SEC B15-C4_10Jan2010_(3,4,4).group	MS 006
1563	5528	DVU1378	0.265618	1	3.02115	2	2	1C7	C12	C2	0	18	17	1C7 SEC B15-C4_10Jan2010_(3,4,4).group	MS 006
1563	5528	DVU0115	0.780394	1	3.98671	2	2	1C7	C12	C2	0	18	17	1C7 SEC B15-C4_10Jan2010_(3,4,4).group	MS 006
1563	5547	DVU3190	0.0139509	29	58.1982	58.05	58.05	1C7	C13	C2	0	19	17	1C7 SEC B15-C4_10Jan2010_(3,4,4).group	MS 006
1563	5547	DVU3094	0.0361682	1	7.8534	2	2	1C7	C13	C2	0	19	17	1C7 SEC B15-C4_10Jan2010_(3,4,4).group	MS 006
1563	5547	DVU0701	0.0150219	42	62.5514	84	84	1C7	C13	C2	0	19	17	1C7 SEC B15-C4_10Jan2010_(3,4,4).group	MS 006
1563	5547	DVU2684	0.0844626	5	18.9655	9.28	9.28	1C7	C13	C2	0	19	17	1C7 SEC B15-C4_10Jan2010_(3,4,4).group	MS 006
1563	5547	DVU2246	0.0915445	1	1.79806	2	2	1C7	C13	C2	0	19	17	1C7 SEC B15-C4_10Jan2010_(3,4,4).group	MS 006
1563	5547	DVU2398	0.156499	2	15.3374	4	4	1C7	C13	C2	0	19	17	1C7 SEC B15-C4_10Jan2010_(3,4,4).group	MS 006
1563	5547	DVU1295	0.229244	34	59.4848	68.13	68.13	1C7	C13	C2	0	19	17	1C7 SEC B15-C4_10Jan2010_(3,4,4).group	MS 006
1563	5547	DVU1575	0.46414	20	68.5897	40	40	1C7	C13	C2	0	19	17	1C7 SEC B15-C4_10Jan2010_(3,4,4).group	MS 006
1563	5547	DVU3293	0.0591258	13	29.0676	26.03	26.03	1C7	C13	C2	0	19	17	1C7 SEC B15-C4_10Jan2010_(3,4,4).group	MS 006
1563	5547	DVU1983	0.31157	7	20.3931	14	14	1C7	C13	C2	0	19	17	1C7 SEC B15-C4_10Jan2010_(3,4,4).group	MS 006
1563	5547	DVU2363	0.0647875	7	29.2135	14	14	1C7	C13	C2	0	19	17	1C7 SEC B15-C4_10Jan2010_(3,4,4).group	MS 006
1563	5547	DVUA0105	0.00770896	7	88.7097	14	14	1C7	C13	C2	0	19	17	1C7 SEC B15-C4_10Jan2010_(3,4,4).group	MS 006
1563	5547	DVU0090	0.0851131	6	24.1486	12	12	1C7	C13	C2	0	19	17	1C7 SEC B15-C4_10Jan2010_(3,4,4).group	MS 006
1563	5547	DVU2750	0.686644	5	20.0514	10.01	10.01	1C7	C13	C2	0	19	17	1C7 SEC B15-C4_10Jan2010_(3,4,4).group	MS 006
1563	5547	DVU2336	0.179512	4	12.3832	8	8	1C7	C13	C2	0	19	17	1C7 SEC B15-C4_10Jan2010_(3,4,4).group	MS 006
1563	5547	DVUA0111.1	0.0111031	3	34.4371	6	6	1C7	C13	C2	0	19	17	1C7 SEC B15-C4_10Jan2010_(3,4,4).group	MS 006
1563	5547	DVU0811	0.0746547	2	3.77358	4	4	1C7	C13	C2	0	19	17	1C7 SEC B15-C4_10Jan2010_(3,4,4).group	MS 006
1563	5547	DVU2405	0.950387	2	5.08906	4	4	1C7	C13	C2	0	19	17	1C7 SEC B15-C4_10Jan2010_(3,4,4).group	MS 006
1563	5547	DVU1378	0.243681	1	3.02115	2	2	1C7	C13	C2	0	19	17	1C7 SEC B15-C4_10Jan2010_(3,4,4).group	MS 006
1563	5547	DVU0115	0.327375	1	3.98671	2	2	1C7	C13	C2	0	19	17	1C7 SEC B15-C4_10Jan2010_(3,4,4).group	MS 006
1563	5566	DVU3190	0.0162191	29	58.1982	58.05	58.05	1C7	D1	C2	0	23	17	1C7 SEC B15-C4_10Jan2010_(3,4,4).group	MS 006
1563	5566	DVU3094	0.000829651	1	7.8534	2	2	1C7	D1	C2	0	23	17	1C7 SEC B15-C4_10Jan2010_(3,4,4).group	MS 006
1563	5566	DVU0701	0.0136536	42	62.5514	84	84	1C7	D1	C2	0	23	17	1C7 SEC B15-C4_10Jan2010_(3,4,4).group	MS 006
1563	5566	DVU2684	0.117663	5	18.9655	9.28	9.28	1C7	D1	C2	0	23	17	1C7 SEC B15-C4_10Jan2010_(3,4,4).group	MS 006
1563	5566	DVU2246	0.0781401	1	1.79806	2	2	1C7	D1	C2	0	23	17	1C7 SEC B15-C4_10Jan2010_(3,4,4).group	MS 006
1563	5566	DVU2398	0.452246	2	15.3374	4	4	1C7	D1	C2	0	23	17	1C7 SEC B15-C4_10Jan2010_(3,4,4).group	MS 006
1563	5566	DVU1295	0.473199	34	59.4848	68.13	68.13	1C7	D1	C2	0	23	17	1C7 SEC B15-C4_10Jan2010_(3,4,4).group	MS 006
1563	5566	DVU1575	0.41718	20	68.5897	40	40	1C7	D1	C2	0	23	17	1C7 SEC B15-C4_10Jan2010_(3,4,4).group	MS 006
1563	5566	DVU3293	0.121127	13	29.0676	26.03	26.03	1C7	D1	C2	0	23	17	1C7 SEC B15-C4_10Jan2010_(3,4,4).group	MS 006
1563	5566	DVU1983	1	7	20.3931	14	14	1C7	D1	C2	0	23	17	1C7 SEC B15-C4_10Jan2010_(3,4,4).group	MS 006
1563	5566	DVU2363	0.00593598	7	29.2135	14	14	1C7	D1	C2	0	23	17	1C7 SEC B15-C4_10Jan2010_(3,4,4).group	MS 006
1563	5566	DVUA0105	0.0107965	7	88.7097	14	14	1C7	D1	C2	0	23	17	1C7 SEC B15-C4_10Jan2010_(3,4,4).group	MS 006
1563	5566	DVU0090	0.0625562	6	24.1486	12	12	1C7	D1	C2	0	23	17	1C7 SEC B15-C4_10Jan2010_(3,4,4).group	MS 006
1563	5566	DVU2750	0.149322	5	20.0514	10.01	10.01	1C7	D1	C2	0	23	17	1C7 SEC B15-C4_10Jan2010_(3,4,4).group	MS 006
1563	5566	DVU2336	0.108103	4	12.3832	8	8	1C7	D1	C2	0	23	17	1C7 SEC B15-C4_10Jan2010_(3,4,4).group	MS 006
1563	5566	DVUA0111.1	0.0107069	3	34.4371	6	6	1C7	D1	C2	0	23	17	1C7 SEC B15-C4_10Jan2010_(3,4,4).group	MS 006
1563	5566	DVU0811	0.0904092	2	3.77358	4	4	1C7	D1	C2	0	23	17	1C7 SEC B15-C4_10Jan2010_(3,4,4).group	MS 006
1563	5566	DVU2405	0.70555	2	5.08906	4	4	1C7	D1	C2	0	23	17	1C7 SEC B15-C4_10Jan2010_(3,4,4).group	MS 006
1563	5566	DVU1378	0.205923	1	3.02115	2	2	1C7	D1	C2	0	23	17	1C7 SEC B15-C4_10Jan2010_(3,4,4).group	MS 006
1563	5566	DVU0115	0.408388	1	3.98671	2	2	1C7	D1	C2	0	23	17	1C7 SEC B15-C4_10Jan2010_(3,4,4).group	MS 006
1563	5585	DVU3190	0.0161686	29	58.1982	58.05	58.05	1C7	D5	C2	0	27	17	1C7 SEC B15-C4_10Jan2010_(3,4,4).group	MS 006
1563	5585	DVU3094	0.037388	1	7.8534	2	2	1C7	D5	C2	0	27	17	1C7 SEC B15-C4_10Jan2010_(3,4,4).group	MS 006
1563	5585	DVU0701	0.0146246	42	62.5514	84	84	1C7	D5	C2	0	27	17	1C7 SEC B15-C4_10Jan2010_(3,4,4).group	MS 006
1563	5585	DVU2684	1	5	18.9655	9.28	9.28	1C7	D5	C2	0	27	17	1C7 SEC B15-C4_10Jan2010_(3,4,4).group	MS 006
1563	5585	DVU2246	0.414417	1	1.79806	2	2	1C7	D5	C2	0	27	17	1C7 SEC B15-C4_10Jan2010_(3,4,4).group	MS 006
1563	5585	DVU2398	1	2	15.3374	4	4	1C7	D5	C2	0	27	17	1C7 SEC B15-C4_10Jan2010_(3,4,4).group	MS 006
1563	5585	DVU1295	1	34	59.4848	68.13	68.13	1C7	D5	C2	0	27	17	1C7 SEC B15-C4_10Jan2010_(3,4,4).group	MS 006
1563	5585	DVU1575	0.117487	20	68.5897	40	40	1C7	D5	C2	0	27	17	1C7 SEC B15-C4_10Jan2010_(3,4,4).group	MS 006
1563	5585	DVU3293	0.22171	13	29.0676	26.03	26.03	1C7	D5	C2	0	27	17	1C7 SEC B15-C4_10Jan2010_(3,4,4).group	MS 006
1563	5585	DVU1983	0.0815762	7	20.3931	14	14	1C7	D5	C2	0	27	17	1C7 SEC B15-C4_10Jan2010_(3,4,4).group	MS 006
1563	5585	DVU2363	1	7	29.2135	14	14	1C7	D5	C2	0	27	17	1C7 SEC B15-C4_10Jan2010_(3,4,4).group	MS 006
1563	5585	DVUA0105	0.0382764	7	88.7097	14	14	1C7	D5	C2	0	27	17	1C7 SEC B15-C4_10Jan2010_(3,4,4).group	MS 006
1563	5585	DVU0090	0.0873172	6	24.1486	12	12	1C7	D5	C2	0	27	17	1C7 SEC B15-C4_10Jan2010_(3,4,4).group	MS 006
1563	5585	DVU2750	0.115302	5	20.0514	10.01	10.01	1C7	D5	C2	0	27	17	1C7 SEC B15-C4_10Jan2010_(3,4,4).group	MS 006
1563	5585	DVU2336	0.110646	4	12.3832	8	8	1C7	D5	C2	0	27	17	1C7 SEC B15-C4_10Jan2010_(3,4,4).group	MS 006
1563	5585	DVUA0111.1	0.023514	3	34.4371	6	6	1C7	D5	C2	0	27	17	1C7 SEC B15-C4_10Jan2010_(3,4,4).group	MS 006
1563	5585	DVU0811	0.307569	2	3.77358	4	4	1C7	D5	C2	0	27	17	1C7 SEC B15-C4_10Jan2010_(3,4,4).group	MS 006
1563	5585	DVU2405	0.841501	2	5.08906	4	4	1C7	D5	C2	0	27	17	1C7 SEC B15-C4_10Jan2010_(3,4,4).group	MS 006
1563	5585	DVU1378	0.329881	1	3.02115	2	2	1C7	D5	C2	0	27	17	1C7 SEC B15-C4_10Jan2010_(3,4,4).group	MS 006
1563	5585	DVU0115	0.390994	1	3.98671	2	2	1C7	D5	C2	0	27	17	1C7 SEC B15-C4_10Jan2010_(3,4,4).group	MS 006
1563	5604	DVU3190	0.0160898	29	58.1982	58.05	58.05	1C7	D7	C2	0	29	17	1C7 SEC B15-C4_10Jan2010_(3,4,4).group	MS 006
1563	5604	DVU3094	1	1	7.8534	2	2	1C7	D7	C2	0	29	17	1C7 SEC B15-C4_10Jan2010_(3,4,4).group	MS 006
1563	5604	DVU0701	0.0100176	42	62.5514	84	84	1C7	D7	C2	0	29	17	1C7 SEC B15-C4_10Jan2010_(3,4,4).group	MS 006
1563	5604	DVU2684	0.30163	5	18.9655	9.28	9.28	1C7	D7	C2	0	29	17	1C7 SEC B15-C4_10Jan2010_(3,4,4).group	MS 006
1563	5604	DVU2246	0.0458801	1	1.79806	2	2	1C7	D7	C2	0	29	17	1C7 SEC B15-C4_10Jan2010_(3,4,4).group	MS 006
1563	5604	DVU2398	0.37779	2	15.3374	4	4	1C7	D7	C2	0	29	17	1C7 SEC B15-C4_10Jan2010_(3,4,4).group	MS 006
1563	5604	DVU1295	0.753992	34	59.4848	68.13	68.13	1C7	D7	C2	0	29	17	1C7 SEC B15-C4_10Jan2010_(3,4,4).group	MS 006
1563	5604	DVU1575	0.0225311	20	68.5897	40	40	1C7	D7	C2	0	29	17	1C7 SEC B15-C4_10Jan2010_(3,4,4).group	MS 006
1563	5604	DVU3293	1	13	29.0676	26.03	26.03	1C7	D7	C2	0	29	17	1C7 SEC B15-C4_10Jan2010_(3,4,4).group	MS 006
1563	5604	DVU1983	0.0562642	7	20.3931	14	14	1C7	D7	C2	0	29	17	1C7 SEC B15-C4_10Jan2010_(3,4,4).group	MS 006
1563	5604	DVU2363	0.113125	7	29.2135	14	14	1C7	D7	C2	0	29	17	1C7 SEC B15-C4_10Jan2010_(3,4,4).group	MS 006
1563	5604	DVUA0105	1	7	88.7097	14	14	1C7	D7	C2	0	29	17	1C7 SEC B15-C4_10Jan2010_(3,4,4).group	MS 006
1563	5604	DVU0090	0.0718478	6	24.1486	12	12	1C7	D7	C2	0	29	17	1C7 SEC B15-C4_10Jan2010_(3,4,4).group	MS 006
1563	5604	DVU2750	0.0772336	5	20.0514	10.01	10.01	1C7	D7	C2	0	29	17	1C7 SEC B15-C4_10Jan2010_(3,4,4).group	MS 006
1563	5604	DVU2336	0.141989	4	12.3832	8	8	1C7	D7	C2	0	29	17	1C7 SEC B15-C4_10Jan2010_(3,4,4).group	MS 006
1563	5604	DVUA0111.1	1	3	34.4371	6	6	1C7	D7	C2	0	29	17	1C7 SEC B15-C4_10Jan2010_(3,4,4).group	MS 006
1563	5604	DVU0811	1	2	3.77358	4	4	1C7	D7	C2	0	29	17	1C7 SEC B15-C4_10Jan2010_(3,4,4).group	MS 006
1563	5604	DVU2405	0.506794	2	5.08906	4	4	1C7	D7	C2	0	29	17	1C7 SEC B15-C4_10Jan2010_(3,4,4).group	MS 006
1563	5604	DVU1378	0.278312	1	3.02115	2	2	1C7	D7	C2	0	29	17	1C7 SEC B15-C4_10Jan2010_(3,4,4).group	MS 006
1563	5604	DVU0115	0.334599	1	3.98671	2	2	1C7	D7	C2	0	29	17	1C7 SEC B15-C4_10Jan2010_(3,4,4).group	MS 006
1564	5397	DVU2224	1	9	39.8148	18	18	1C7	B13	C4	0	4	19	1C7 SEC B15-C4_10Jan2010_(3,4,5).group	MS 006
1564	5397	DVU1343	1	4	15.8209	8	8	1C7	B13	C4	0	4	19	1C7 SEC B15-C4_10Jan2010_(3,4,5).group	MS 006
1564	5397	DVU0701	0.0406538	11	17.5583	22.12	22.12	1C7	B13	C4	0	4	19	1C7 SEC B15-C4_10Jan2010_(3,4,5).group	MS 006
1564	5397	DVU2212	0.105652	1	9.16667	2	2	1C7	B13	C4	0	4	19	1C7 SEC B15-C4_10Jan2010_(3,4,5).group	MS 006
1564	5397	DVU2938	0.0341402	1	2.82051	2	2	1C7	B13	C4	0	4	19	1C7 SEC B15-C4_10Jan2010_(3,4,5).group	MS 006
1564	5397	DVU0811	0.120402	5	8.80503	10.03	10.03	1C7	B13	C4	0	4	19	1C7 SEC B15-C4_10Jan2010_(3,4,5).group	MS 006
1564	5397	DVU0902	0.0522301	1	4.21053	2	2	1C7	B13	C4	0	4	19	1C7 SEC B15-C4_10Jan2010_(3,4,5).group	MS 006
1564	5397	DVU0323	0.0515565	14	58.7413	28	28	1C7	B13	C4	0	4	19	1C7 SEC B15-C4_10Jan2010_(3,4,5).group	MS 006
1564	5397	DVU2348	0.0987189	6	58.1699	12	12	1C7	B13	C4	0	4	19	1C7 SEC B15-C4_10Jan2010_(3,4,5).group	MS 006
1564	5397	DVU0901	0.0922219	5	37.0213	10.08	10.08	1C7	B13	C4	0	4	19	1C7 SEC B15-C4_10Jan2010_(3,4,5).group	MS 006
1564	5397	DVU1575	0.0340672	10	36.2179	20.86	20.86	1C7	B13	C4	0	4	19	1C7 SEC B15-C4_10Jan2010_(3,4,5).group	MS 006
1564	5397	DVU1028	0.0216479	11	54.7414	22.02	22.02	1C7	B13	C4	0	4	19	1C7 SEC B15-C4_10Jan2010_(3,4,5).group	MS 006
1564	5397	DVU2897	0.0346112	5	24.3161	10	10	1C7	B13	C4	0	4	19	1C7 SEC B15-C4_10Jan2010_(3,4,5).group	MS 006
1564	5397	DVU0578	0.107594	4	20.6107	8	8	1C7	B13	C4	0	4	19	1C7 SEC B15-C4_10Jan2010_(3,4,5).group	MS 006
1564	5397	DVU0642	0.498984	2	10	4	4	1C7	B13	C4	0	4	19	1C7 SEC B15-C4_10Jan2010_(3,4,5).group	MS 006
1564	5397	DVU2833	1	1	9.17431	2	2	1C7	B13	C4	0	4	19	1C7 SEC B15-C4_10Jan2010_(3,4,5).group	MS 006
1564	5416	DVU2224	0.292158	9	39.8148	18	18	1C7	B15	C4	0	6	19	1C7 SEC B15-C4_10Jan2010_(3,4,5).group	MS 006
1564	5416	DVU1343	0.170929	4	15.8209	8	8	1C7	B15	C4	0	6	19	1C7 SEC B15-C4_10Jan2010_(3,4,5).group	MS 006
1564	5416	DVU0701	0.0284076	11	17.5583	22.12	22.12	1C7	B15	C4	0	6	19	1C7 SEC B15-C4_10Jan2010_(3,4,5).group	MS 006
1564	5416	DVU2212	1	1	9.16667	2	2	1C7	B15	C4	0	6	19	1C7 SEC B15-C4_10Jan2010_(3,4,5).group	MS 006
1564	5416	DVU2938	1	1	2.82051	2	2	1C7	B15	C4	0	6	19	1C7 SEC B15-C4_10Jan2010_(3,4,5).group	MS 006
1564	5416	DVU0811	0.299088	5	8.80503	10.03	10.03	1C7	B15	C4	0	6	19	1C7 SEC B15-C4_10Jan2010_(3,4,5).group	MS 006
1564	5416	DVU0902	0.00837113	1	4.21053	2	2	1C7	B15	C4	0	6	19	1C7 SEC B15-C4_10Jan2010_(3,4,5).group	MS 006
1564	5416	DVU0323	0.145183	14	58.7413	28	28	1C7	B15	C4	0	6	19	1C7 SEC B15-C4_10Jan2010_(3,4,5).group	MS 006
1564	5416	DVU2348	0.347428	6	58.1699	12	12	1C7	B15	C4	0	6	19	1C7 SEC B15-C4_10Jan2010_(3,4,5).group	MS 006
1564	5416	DVU0901	0.139551	5	37.0213	10.08	10.08	1C7	B15	C4	0	6	19	1C7 SEC B15-C4_10Jan2010_(3,4,5).group	MS 006
1564	5416	DVU1575	0.0282011	10	36.2179	20.86	20.86	1C7	B15	C4	0	6	19	1C7 SEC B15-C4_10Jan2010_(3,4,5).group	MS 006
1564	5416	DVU1028	0.035077	11	54.7414	22.02	22.02	1C7	B15	C4	0	6	19	1C7 SEC B15-C4_10Jan2010_(3,4,5).group	MS 006
1564	5416	DVU2897	0.0656586	5	24.3161	10	10	1C7	B15	C4	0	6	19	1C7 SEC B15-C4_10Jan2010_(3,4,5).group	MS 006
1564	5416	DVU0578	0.140679	4	20.6107	8	8	1C7	B15	C4	0	6	19	1C7 SEC B15-C4_10Jan2010_(3,4,5).group	MS 006
1564	5416	DVU0642	1	2	10	4	4	1C7	B15	C4	0	6	19	1C7 SEC B15-C4_10Jan2010_(3,4,5).group	MS 006
1564	5416	DVU2833	0.00229436	1	9.17431	2	2	1C7	B15	C4	0	6	19	1C7 SEC B15-C4_10Jan2010_(3,4,5).group	MS 006
1564	5435	DVU2224	0.0865341	9	39.8148	18	18	1C7	C2	C4	0	8	19	1C7 SEC B15-C4_10Jan2010_(3,4,5).group	MS 006
1564	5435	DVU1343	0.043627	4	15.8209	8	8	1C7	C2	C4	0	8	19	1C7 SEC B15-C4_10Jan2010_(3,4,5).group	MS 006
1564	5435	DVU0701	0.0240525	11	17.5583	22.12	22.12	1C7	C2	C4	0	8	19	1C7 SEC B15-C4_10Jan2010_(3,4,5).group	MS 006
1564	5435	DVU2212	0.323129	1	9.16667	2	2	1C7	C2	C4	0	8	19	1C7 SEC B15-C4_10Jan2010_(3,4,5).group	MS 006
1564	5435	DVU2938	0.373528	1	2.82051	2	2	1C7	C2	C4	0	8	19	1C7 SEC B15-C4_10Jan2010_(3,4,5).group	MS 006
1564	5435	DVU0811	0.192328	5	8.80503	10.03	10.03	1C7	C2	C4	0	8	19	1C7 SEC B15-C4_10Jan2010_(3,4,5).group	MS 006
1564	5435	DVU0902	0.0317185	1	4.21053	2	2	1C7	C2	C4	0	8	19	1C7 SEC B15-C4_10Jan2010_(3,4,5).group	MS 006
1564	5435	DVU0323	1	14	58.7413	28	28	1C7	C2	C4	0	8	19	1C7 SEC B15-C4_10Jan2010_(3,4,5).group	MS 006
1564	5435	DVU2348	1	6	58.1699	12	12	1C7	C2	C4	0	8	19	1C7 SEC B15-C4_10Jan2010_(3,4,5).group	MS 006
1564	5435	DVU0901	1	5	37.0213	10.08	10.08	1C7	C2	C4	0	8	19	1C7 SEC B15-C4_10Jan2010_(3,4,5).group	MS 006
1564	5435	DVU1575	0.0245042	10	36.2179	20.86	20.86	1C7	C2	C4	0	8	19	1C7 SEC B15-C4_10Jan2010_(3,4,5).group	MS 006
1564	5435	DVU1028	0.039667	11	54.7414	22.02	22.02	1C7	C2	C4	0	8	19	1C7 SEC B15-C4_10Jan2010_(3,4,5).group	MS 006
1564	5435	DVU2897	0.129095	5	24.3161	10	10	1C7	C2	C4	0	8	19	1C7 SEC B15-C4_10Jan2010_(3,4,5).group	MS 006
1564	5435	DVU0578	0.817589	4	20.6107	8	8	1C7	C2	C4	0	8	19	1C7 SEC B15-C4_10Jan2010_(3,4,5).group	MS 006
1564	5435	DVU0642	0.164057	2	10	4	4	1C7	C2	C4	0	8	19	1C7 SEC B15-C4_10Jan2010_(3,4,5).group	MS 006
1564	5435	DVU2833	0.0315809	1	9.17431	2	2	1C7	C2	C4	0	8	19	1C7 SEC B15-C4_10Jan2010_(3,4,5).group	MS 006
1564	5454	DVU2224	0.224821	9	39.8148	18	18	1C7	C4	C4	0	10	19	1C7 SEC B15-C4_10Jan2010_(3,4,5).group	MS 006
1564	5454	DVU1343	0.0677768	4	15.8209	8	8	1C7	C4	C4	0	10	19	1C7 SEC B15-C4_10Jan2010_(3,4,5).group	MS 006
1564	5454	DVU0701	0.0170308	11	17.5583	22.12	22.12	1C7	C4	C4	0	10	19	1C7 SEC B15-C4_10Jan2010_(3,4,5).group	MS 006
1564	5454	DVU2212	0.142171	1	9.16667	2	2	1C7	C4	C4	0	10	19	1C7 SEC B15-C4_10Jan2010_(3,4,5).group	MS 006
1564	5454	DVU2938	0.232832	1	2.82051	2	2	1C7	C4	C4	0	10	19	1C7 SEC B15-C4_10Jan2010_(3,4,5).group	MS 006
1564	5454	DVU0811	0.436684	5	8.80503	10.03	10.03	1C7	C4	C4	0	10	19	1C7 SEC B15-C4_10Jan2010_(3,4,5).group	MS 006
1564	5454	DVU0902	1	1	4.21053	2	2	1C7	C4	C4	0	10	19	1C7 SEC B15-C4_10Jan2010_(3,4,5).group	MS 006
1564	5454	DVU0323	0.0383679	14	58.7413	28	28	1C7	C4	C4	0	10	19	1C7 SEC B15-C4_10Jan2010_(3,4,5).group	MS 006
1564	5454	DVU2348	0.0915006	6	58.1699	12	12	1C7	C4	C4	0	10	19	1C7 SEC B15-C4_10Jan2010_(3,4,5).group	MS 006
1564	5454	DVU0901	0.249908	5	37.0213	10.08	10.08	1C7	C4	C4	0	10	19	1C7 SEC B15-C4_10Jan2010_(3,4,5).group	MS 006
1564	5454	DVU1575	0.0205627	10	36.2179	20.86	20.86	1C7	C4	C4	0	10	19	1C7 SEC B15-C4_10Jan2010_(3,4,5).group	MS 006
1564	5454	DVU1028	0.148825	11	54.7414	22.02	22.02	1C7	C4	C4	0	10	19	1C7 SEC B15-C4_10Jan2010_(3,4,5).group	MS 006
1564	5454	DVU2897	0.366441	5	24.3161	10	10	1C7	C4	C4	0	10	19	1C7 SEC B15-C4_10Jan2010_(3,4,5).group	MS 006
1564	5454	DVU0578	1	4	20.6107	8	8	1C7	C4	C4	0	10	19	1C7 SEC B15-C4_10Jan2010_(3,4,5).group	MS 006
1564	5454	DVU0642	0.0849644	2	10	4	4	1C7	C4	C4	0	10	19	1C7 SEC B15-C4_10Jan2010_(3,4,5).group	MS 006
1564	5454	DVU2833	0.0334292	1	9.17431	2	2	1C7	C4	C4	0	10	19	1C7 SEC B15-C4_10Jan2010_(3,4,5).group	MS 006
1564	5473	DVU2224	0.384755	9	39.8148	18	18	1C7	C6	C4	0	12	19	1C7 SEC B15-C4_10Jan2010_(3,4,5).group	MS 006
1564	5473	DVU1343	0.135979	4	15.8209	8	8	1C7	C6	C4	0	12	19	1C7 SEC B15-C4_10Jan2010_(3,4,5).group	MS 006
1564	5473	DVU0701	0.504834	11	17.5583	22.12	22.12	1C7	C6	C4	0	12	19	1C7 SEC B15-C4_10Jan2010_(3,4,5).group	MS 006
1564	5473	DVU2212	0.119693	1	9.16667	2	2	1C7	C6	C4	0	12	19	1C7 SEC B15-C4_10Jan2010_(3,4,5).group	MS 006
1564	5473	DVU2938	0.279036	1	2.82051	2	2	1C7	C6	C4	0	12	19	1C7 SEC B15-C4_10Jan2010_(3,4,5).group	MS 006
1564	5473	DVU0811	0.268992	5	8.80503	10.03	10.03	1C7	C6	C4	0	12	19	1C7 SEC B15-C4_10Jan2010_(3,4,5).group	MS 006
1564	5473	DVU0902	0.558283	1	4.21053	2	2	1C7	C6	C4	0	12	19	1C7 SEC B15-C4_10Jan2010_(3,4,5).group	MS 006
1564	5473	DVU0323	0.124469	14	58.7413	28	28	1C7	C6	C4	0	12	19	1C7 SEC B15-C4_10Jan2010_(3,4,5).group	MS 006
1564	5473	DVU2348	0.187188	6	58.1699	12	12	1C7	C6	C4	0	12	19	1C7 SEC B15-C4_10Jan2010_(3,4,5).group	MS 006
1564	5473	DVU0901	0.307125	5	37.0213	10.08	10.08	1C7	C6	C4	0	12	19	1C7 SEC B15-C4_10Jan2010_(3,4,5).group	MS 006
1564	5473	DVU1575	0.369386	10	36.2179	20.86	20.86	1C7	C6	C4	0	12	19	1C7 SEC B15-C4_10Jan2010_(3,4,5).group	MS 006
1564	5473	DVU1028	1	11	54.7414	22.02	22.02	1C7	C6	C4	0	12	19	1C7 SEC B15-C4_10Jan2010_(3,4,5).group	MS 006
1564	5473	DVU2897	0.653478	5	24.3161	10	10	1C7	C6	C4	0	12	19	1C7 SEC B15-C4_10Jan2010_(3,4,5).group	MS 006
1564	5473	DVU0578	0.827556	4	20.6107	8	8	1C7	C6	C4	0	12	19	1C7 SEC B15-C4_10Jan2010_(3,4,5).group	MS 006
1564	5473	DVU0642	0.230724	2	10	4	4	1C7	C6	C4	0	12	19	1C7 SEC B15-C4_10Jan2010_(3,4,5).group	MS 006
1564	5473	DVU2833	0.229436	1	9.17431	2	2	1C7	C6	C4	0	12	19	1C7 SEC B15-C4_10Jan2010_(3,4,5).group	MS 006
1565	5473	DVU2224	0.384755	4	17.5926	8	8	1C7	C6	C4	0	12	19	1C7 SEC B15-C4_10Jan2010_(3,4,6).group	MS 006
1565	5473	DVU0090	0.263186	3	11.1455	6	6	1C7	C6	C4	0	12	19	1C7 SEC B15-C4_10Jan2010_(3,4,6).group	MS 006
1565	5473	DVU1632	0.156301	3	30.3448	6	6	1C7	C6	C4	0	12	19	1C7 SEC B15-C4_10Jan2010_(3,4,6).group	MS 006
1565	5473	DVU0701	0.504834	13	20.439	26	26	1C7	C6	C4	0	12	19	1C7 SEC B15-C4_10Jan2010_(3,4,6).group	MS 006
1565	5473	DVU3190	0.345612	2	4.5045	4	4	1C7	C6	C4	0	12	19	1C7 SEC B15-C4_10Jan2010_(3,4,6).group	MS 006
1565	5473	DVU0893	0.0558373	4	35.625	8	8	1C7	C6	C4	0	12	19	1C7 SEC B15-C4_10Jan2010_(3,4,6).group	MS 006
1565	5473	DVU1983	0.118459	1	2.457	2	2	1C7	C6	C4	0	12	19	1C7 SEC B15-C4_10Jan2010_(3,4,6).group	MS 006
1565	5473	DVU0811	0.268992	2	3.77358	2.81	2.81	1C7	C6	C4	0	12	19	1C7 SEC B15-C4_10Jan2010_(3,4,6).group	MS 006
1565	5473	DVU1295	0.102653	20	36.534	40.11	40.11	1C7	C6	C4	0	12	19	1C7 SEC B15-C4_10Jan2010_(3,4,6).group	MS 006
1565	5473	DVU1575	0.369386	16	59.2949	32	32	1C7	C6	C4	0	12	19	1C7 SEC B15-C4_10Jan2010_(3,4,6).group	MS 006
1565	5473	DVU1519	0.489022	3	19.6429	6.01	6.01	1C7	C6	C4	0	12	19	1C7 SEC B15-C4_10Jan2010_(3,4,6).group	MS 006
1565	5473	DVU2897	0.653478	11	53.4954	22	22	1C7	C6	C4	0	12	19	1C7 SEC B15-C4_10Jan2010_(3,4,6).group	MS 006
1565	5473	DVU1028	1	10	50	20	20	1C7	C6	C4	0	12	19	1C7 SEC B15-C4_10Jan2010_(3,4,6).group	MS 006
1565	5473	DVUA0105	0.0188331	10	89.5161	20	20	1C7	C6	C4	0	12	19	1C7 SEC B15-C4_10Jan2010_(3,4,6).group	MS 006
1565	5473	DVU3264	0.118322	10	39.4265	20	20	1C7	C6	C4	0	12	19	1C7 SEC B15-C4_10Jan2010_(3,4,6).group	MS 006
1565	5473	DVUA0111.1	0.0198128	10	84.7682	20	20	1C7	C6	C4	0	12	19	1C7 SEC B15-C4_10Jan2010_(3,4,6).group	MS 006
1565	5473	DVU2750	0.157013	6	23.9075	12	12	1C7	C6	C4	0	12	19	1C7 SEC B15-C4_10Jan2010_(3,4,6).group	MS 006
1565	5473	DVU2398	0.0757745	5	33.7423	10	10	1C7	C6	C4	0	12	19	1C7 SEC B15-C4_10Jan2010_(3,4,6).group	MS 006
1565	5473	DVU2405	0.300202	4	9.92366	8	8	1C7	C6	C4	0	12	19	1C7 SEC B15-C4_10Jan2010_(3,4,6).group	MS 006
1565	5473	DVU3293	0.0851525	2	2.74223	4	4	1C7	C6	C4	0	12	19	1C7 SEC B15-C4_10Jan2010_(3,4,6).group	MS 006
1565	5473	DVU0855	0.870268	1	2.45232	2	2	1C7	C6	C4	0	12	19	1C7 SEC B15-C4_10Jan2010_(3,4,6).group	MS 006
1565	5473	DVU0493	0.099631	1	9.80392	2	2	1C7	C6	C4	0	12	19	1C7 SEC B15-C4_10Jan2010_(3,4,6).group	MS 006
1565	5492	DVU2224	0.34437	4	17.5926	8	8	1C7	C8	C4	0	14	19	1C7 SEC B15-C4_10Jan2010_(3,4,6).group	MS 006
1565	5492	DVU0090	0.44011	3	11.1455	6	6	1C7	C8	C4	0	14	19	1C7 SEC B15-C4_10Jan2010_(3,4,6).group	MS 006
1565	5492	DVU1632	0.196444	3	30.3448	6	6	1C7	C8	C4	0	14	19	1C7 SEC B15-C4_10Jan2010_(3,4,6).group	MS 006
1565	5492	DVU0701	1	13	20.439	26	26	1C7	C8	C4	0	14	19	1C7 SEC B15-C4_10Jan2010_(3,4,6).group	MS 006
1565	5492	DVU3190	1	2	4.5045	4	4	1C7	C8	C4	0	14	19	1C7 SEC B15-C4_10Jan2010_(3,4,6).group	MS 006
1565	5492	DVU0893	0.022615	4	35.625	8	8	1C7	C8	C4	0	14	19	1C7 SEC B15-C4_10Jan2010_(3,4,6).group	MS 006
1565	5492	DVU1983	0.0511442	1	2.457	2	2	1C7	C8	C4	0	14	19	1C7 SEC B15-C4_10Jan2010_(3,4,6).group	MS 006
1565	5492	DVU0811	0.149125	2	3.77358	2.81	2.81	1C7	C8	C4	0	14	19	1C7 SEC B15-C4_10Jan2010_(3,4,6).group	MS 006
1565	5492	DVU1295	0.133514	20	36.534	40.11	40.11	1C7	C8	C4	0	14	19	1C7 SEC B15-C4_10Jan2010_(3,4,6).group	MS 006
1565	5492	DVU1575	1	16	59.2949	32	32	1C7	C8	C4	0	14	19	1C7 SEC B15-C4_10Jan2010_(3,4,6).group	MS 006
1565	5492	DVU1519	0.894558	3	19.6429	6.01	6.01	1C7	C8	C4	0	14	19	1C7 SEC B15-C4_10Jan2010_(3,4,6).group	MS 006
1565	5492	DVU2897	0.862575	11	53.4954	22	22	1C7	C8	C4	0	14	19	1C7 SEC B15-C4_10Jan2010_(3,4,6).group	MS 006
1565	5492	DVU1028	0.110031	10	50	20	20	1C7	C8	C4	0	14	19	1C7 SEC B15-C4_10Jan2010_(3,4,6).group	MS 006
1565	5492	DVUA0105	0.023529	10	89.5161	20	20	1C7	C8	C4	0	14	19	1C7 SEC B15-C4_10Jan2010_(3,4,6).group	MS 006
1565	5492	DVU3264	0.0627235	10	39.4265	20	20	1C7	C8	C4	0	14	19	1C7 SEC B15-C4_10Jan2010_(3,4,6).group	MS 006
1565	5492	DVUA0111.1	0.0183423	10	84.7682	20	20	1C7	C8	C4	0	14	19	1C7 SEC B15-C4_10Jan2010_(3,4,6).group	MS 006
1565	5492	DVU2750	0.0964837	6	23.9075	12	12	1C7	C8	C4	0	14	19	1C7 SEC B15-C4_10Jan2010_(3,4,6).group	MS 006
1565	5492	DVU2398	0.0776811	5	33.7423	10	10	1C7	C8	C4	0	14	19	1C7 SEC B15-C4_10Jan2010_(3,4,6).group	MS 006
1565	5492	DVU2405	0.291094	4	9.92366	8	8	1C7	C8	C4	0	14	19	1C7 SEC B15-C4_10Jan2010_(3,4,6).group	MS 006
1565	5492	DVU3293	0.0139784	2	2.74223	4	4	1C7	C8	C4	0	14	19	1C7 SEC B15-C4_10Jan2010_(3,4,6).group	MS 006
1565	5492	DVU0855	1	1	2.45232	2	2	1C7	C8	C4	0	14	19	1C7 SEC B15-C4_10Jan2010_(3,4,6).group	MS 006
1565	5492	DVU0493	0.0383637	1	9.80392	2	2	1C7	C8	C4	0	14	19	1C7 SEC B15-C4_10Jan2010_(3,4,6).group	MS 006
1565	5511	DVU2224	0.415687	4	17.5926	8	8	1C7	C10	C4	0	16	19	1C7 SEC B15-C4_10Jan2010_(3,4,6).group	MS 006
1565	5511	DVU0090	1	3	11.1455	6	6	1C7	C10	C4	0	16	19	1C7 SEC B15-C4_10Jan2010_(3,4,6).group	MS 006
1565	5511	DVU1632	0.602872	3	30.3448	6	6	1C7	C10	C4	0	16	19	1C7 SEC B15-C4_10Jan2010_(3,4,6).group	MS 006
1565	5511	DVU0701	0.112368	13	20.439	26	26	1C7	C10	C4	0	16	19	1C7 SEC B15-C4_10Jan2010_(3,4,6).group	MS 006
1565	5511	DVU3190	0.155767	2	4.5045	4	4	1C7	C10	C4	0	16	19	1C7 SEC B15-C4_10Jan2010_(3,4,6).group	MS 006
1565	5511	DVU0893	0.043251	4	35.625	8	8	1C7	C10	C4	0	16	19	1C7 SEC B15-C4_10Jan2010_(3,4,6).group	MS 006
1565	5511	DVU1983	0.0519597	1	2.457	2	2	1C7	C10	C4	0	16	19	1C7 SEC B15-C4_10Jan2010_(3,4,6).group	MS 006
1565	5511	DVU0811	0.0811916	2	3.77358	2.81	2.81	1C7	C10	C4	0	16	19	1C7 SEC B15-C4_10Jan2010_(3,4,6).group	MS 006
1565	5511	DVU1295	0.120391	20	36.534	40.11	40.11	1C7	C10	C4	0	16	19	1C7 SEC B15-C4_10Jan2010_(3,4,6).group	MS 006
1565	5511	DVU1575	0.985284	16	59.2949	32	32	1C7	C10	C4	0	16	19	1C7 SEC B15-C4_10Jan2010_(3,4,6).group	MS 006
1565	5511	DVU1519	1	3	19.6429	6.01	6.01	1C7	C10	C4	0	16	19	1C7 SEC B15-C4_10Jan2010_(3,4,6).group	MS 006
1565	5511	DVU2897	0.893959	11	53.4954	22	22	1C7	C10	C4	0	16	19	1C7 SEC B15-C4_10Jan2010_(3,4,6).group	MS 006
1565	5511	DVU1028	0.0410069	10	50	20	20	1C7	C10	C4	0	16	19	1C7 SEC B15-C4_10Jan2010_(3,4,6).group	MS 006
1565	5511	DVUA0105	0.0182961	10	89.5161	20	20	1C7	C10	C4	0	16	19	1C7 SEC B15-C4_10Jan2010_(3,4,6).group	MS 006
1565	5511	DVU3264	0.0793663	10	39.4265	20	20	1C7	C10	C4	0	16	19	1C7 SEC B15-C4_10Jan2010_(3,4,6).group	MS 006
1565	5511	DVUA0111.1	0.0226054	10	84.7682	20	20	1C7	C10	C4	0	16	19	1C7 SEC B15-C4_10Jan2010_(3,4,6).group	MS 006
1565	5511	DVU2750	0.58932	6	23.9075	12	12	1C7	C10	C4	0	16	19	1C7 SEC B15-C4_10Jan2010_(3,4,6).group	MS 006
1565	5511	DVU2398	0.150845	5	33.7423	10	10	1C7	C10	C4	0	16	19	1C7 SEC B15-C4_10Jan2010_(3,4,6).group	MS 006
1565	5511	DVU2405	0.47182	4	9.92366	8	8	1C7	C10	C4	0	16	19	1C7 SEC B15-C4_10Jan2010_(3,4,6).group	MS 006
1565	5511	DVU3293	0.0311333	2	2.74223	4	4	1C7	C10	C4	0	16	19	1C7 SEC B15-C4_10Jan2010_(3,4,6).group	MS 006
1565	5511	DVU0855	0.469892	1	2.45232	2	2	1C7	C10	C4	0	16	19	1C7 SEC B15-C4_10Jan2010_(3,4,6).group	MS 006
1565	5511	DVU0493	0.0342701	1	9.80392	2	2	1C7	C10	C4	0	16	19	1C7 SEC B15-C4_10Jan2010_(3,4,6).group	MS 006
1565	5530	DVU2224	0.271214	4	17.5926	8	8	1C7	C12	C4	0	18	19	1C7 SEC B15-C4_10Jan2010_(3,4,6).group	MS 006
1565	5530	DVU0090	0.127018	3	11.1455	6	6	1C7	C12	C4	0	18	19	1C7 SEC B15-C4_10Jan2010_(3,4,6).group	MS 006
1565	5530	DVU1632	0.0900967	3	30.3448	6	6	1C7	C12	C4	0	18	19	1C7 SEC B15-C4_10Jan2010_(3,4,6).group	MS 006
1565	5530	DVU0701	0.0457801	13	20.439	26	26	1C7	C12	C4	0	18	19	1C7 SEC B15-C4_10Jan2010_(3,4,6).group	MS 006
1565	5530	DVU3190	0.117428	2	4.5045	4	4	1C7	C12	C4	0	18	19	1C7 SEC B15-C4_10Jan2010_(3,4,6).group	MS 006
1565	5530	DVU0893	0.0911329	4	35.625	8	8	1C7	C12	C4	0	18	19	1C7 SEC B15-C4_10Jan2010_(3,4,6).group	MS 006
1565	5530	DVU1983	0.0887389	1	2.457	2	2	1C7	C12	C4	0	18	19	1C7 SEC B15-C4_10Jan2010_(3,4,6).group	MS 006
1565	5530	DVU0811	0.0730485	2	3.77358	2.81	2.81	1C7	C12	C4	0	18	19	1C7 SEC B15-C4_10Jan2010_(3,4,6).group	MS 006
1565	5530	DVU1295	0.166801	20	36.534	40.11	40.11	1C7	C12	C4	0	18	19	1C7 SEC B15-C4_10Jan2010_(3,4,6).group	MS 006
1565	5530	DVU1575	0.431573	16	59.2949	32	32	1C7	C12	C4	0	18	19	1C7 SEC B15-C4_10Jan2010_(3,4,6).group	MS 006
1565	5530	DVU1519	0.182347	3	19.6429	6.01	6.01	1C7	C12	C4	0	18	19	1C7 SEC B15-C4_10Jan2010_(3,4,6).group	MS 006
1565	5530	DVU2897	1	11	53.4954	22	22	1C7	C12	C4	0	18	19	1C7 SEC B15-C4_10Jan2010_(3,4,6).group	MS 006
1565	5530	DVU1028	0.0267668	10	50	20	20	1C7	C12	C4	0	18	19	1C7 SEC B15-C4_10Jan2010_(3,4,6).group	MS 006
1565	5530	DVUA0105	0.0165996	10	89.5161	20	20	1C7	C12	C4	0	18	19	1C7 SEC B15-C4_10Jan2010_(3,4,6).group	MS 006
1565	5530	DVU3264	0.0691542	10	39.4265	20	20	1C7	C12	C4	0	18	19	1C7 SEC B15-C4_10Jan2010_(3,4,6).group	MS 006
1565	5530	DVUA0111.1	0.0171437	10	84.7682	20	20	1C7	C12	C4	0	18	19	1C7 SEC B15-C4_10Jan2010_(3,4,6).group	MS 006
1565	5530	DVU2750	0.503395	6	23.9075	12	12	1C7	C12	C4	0	18	19	1C7 SEC B15-C4_10Jan2010_(3,4,6).group	MS 006
1565	5530	DVU2398	0.219624	5	33.7423	10	10	1C7	C12	C4	0	18	19	1C7 SEC B15-C4_10Jan2010_(3,4,6).group	MS 006
1565	5530	DVU2405	0.958444	4	9.92366	8	8	1C7	C12	C4	0	18	19	1C7 SEC B15-C4_10Jan2010_(3,4,6).group	MS 006
1565	5530	DVU3293	0.0230119	2	2.74223	4	4	1C7	C12	C4	0	18	19	1C7 SEC B15-C4_10Jan2010_(3,4,6).group	MS 006
1565	5530	DVU0855	0.248323	1	2.45232	2	2	1C7	C12	C4	0	18	19	1C7 SEC B15-C4_10Jan2010_(3,4,6).group	MS 006
1565	5530	DVU0493	0.0175893	1	9.80392	2	2	1C7	C12	C4	0	18	19	1C7 SEC B15-C4_10Jan2010_(3,4,6).group	MS 006
1565	5549	DVU2224	0.554905	4	17.5926	8	8	1C7	C13	C4	0	19	19	1C7 SEC B15-C4_10Jan2010_(3,4,6).group	MS 006
1565	5549	DVU0090	0.131488	3	11.1455	6	6	1C7	C13	C4	0	19	19	1C7 SEC B15-C4_10Jan2010_(3,4,6).group	MS 006
1565	5549	DVU1632	0.0974864	3	30.3448	6	6	1C7	C13	C4	0	19	19	1C7 SEC B15-C4_10Jan2010_(3,4,6).group	MS 006
1565	5549	DVU0701	0.0380922	13	20.439	26	26	1C7	C13	C4	0	19	19	1C7 SEC B15-C4_10Jan2010_(3,4,6).group	MS 006
1565	5549	DVU3190	0.0661307	2	4.5045	4	4	1C7	C13	C4	0	19	19	1C7 SEC B15-C4_10Jan2010_(3,4,6).group	MS 006
1565	5549	DVU0893	0.152422	4	35.625	8	8	1C7	C13	C4	0	19	19	1C7 SEC B15-C4_10Jan2010_(3,4,6).group	MS 006
1565	5549	DVU1983	0.329263	1	2.457	2	2	1C7	C13	C4	0	19	19	1C7 SEC B15-C4_10Jan2010_(3,4,6).group	MS 006
1565	5549	DVU0811	0.100219	2	3.77358	2.81	2.81	1C7	C13	C4	0	19	19	1C7 SEC B15-C4_10Jan2010_(3,4,6).group	MS 006
1565	5549	DVU1295	0.309951	20	36.534	40.11	40.11	1C7	C13	C4	0	19	19	1C7 SEC B15-C4_10Jan2010_(3,4,6).group	MS 006
1565	5549	DVU1575	0.531663	16	59.2949	32	32	1C7	C13	C4	0	19	19	1C7 SEC B15-C4_10Jan2010_(3,4,6).group	MS 006
1565	5549	DVU1519	0.203175	3	19.6429	6.01	6.01	1C7	C13	C4	0	19	19	1C7 SEC B15-C4_10Jan2010_(3,4,6).group	MS 006
1565	5549	DVU2897	0.911945	11	53.4954	22	22	1C7	C13	C4	0	19	19	1C7 SEC B15-C4_10Jan2010_(3,4,6).group	MS 006
1565	5549	DVU1028	0.0224388	10	50	20	20	1C7	C13	C4	0	19	19	1C7 SEC B15-C4_10Jan2010_(3,4,6).group	MS 006
1565	5549	DVUA0105	0.0122158	10	89.5161	20	20	1C7	C13	C4	0	19	19	1C7 SEC B15-C4_10Jan2010_(3,4,6).group	MS 006
1565	5549	DVU3264	0.089474	10	39.4265	20	20	1C7	C13	C4	0	19	19	1C7 SEC B15-C4_10Jan2010_(3,4,6).group	MS 006
1565	5549	DVUA0111.1	0.0209443	10	84.7682	20	20	1C7	C13	C4	0	19	19	1C7 SEC B15-C4_10Jan2010_(3,4,6).group	MS 006
1565	5549	DVU2750	1	6	23.9075	12	12	1C7	C13	C4	0	19	19	1C7 SEC B15-C4_10Jan2010_(3,4,6).group	MS 006
1565	5549	DVU2398	0.374124	5	33.7423	10	10	1C7	C13	C4	0	19	19	1C7 SEC B15-C4_10Jan2010_(3,4,6).group	MS 006
1565	5549	DVU2405	1	4	9.92366	8	8	1C7	C13	C4	0	19	19	1C7 SEC B15-C4_10Jan2010_(3,4,6).group	MS 006
1565	5549	DVU3293	0.0198694	2	2.74223	4	4	1C7	C13	C4	0	19	19	1C7 SEC B15-C4_10Jan2010_(3,4,6).group	MS 006
1565	5549	DVU0855	0.531247	1	2.45232	2	2	1C7	C13	C4	0	19	19	1C7 SEC B15-C4_10Jan2010_(3,4,6).group	MS 006
1565	5549	DVU0493	0.00099631	1	9.80392	2	2	1C7	C13	C4	0	19	19	1C7 SEC B15-C4_10Jan2010_(3,4,6).group	MS 006
1565	5568	DVU2224	0.31788	4	17.5926	8	8	1C7	D1	C4	0	23	19	1C7 SEC B15-C4_10Jan2010_(3,4,6).group	MS 006
1565	5568	DVU0090	0.0996137	3	11.1455	6	6	1C7	D1	C4	0	23	19	1C7 SEC B15-C4_10Jan2010_(3,4,6).group	MS 006
1565	5568	DVU1632	0.512486	3	30.3448	6	6	1C7	D1	C4	0	23	19	1C7 SEC B15-C4_10Jan2010_(3,4,6).group	MS 006
1565	5568	DVU0701	0.0359355	13	20.439	26	26	1C7	D1	C4	0	23	19	1C7 SEC B15-C4_10Jan2010_(3,4,6).group	MS 006
1565	5568	DVU3190	0.101028	2	4.5045	4	4	1C7	D1	C4	0	23	19	1C7 SEC B15-C4_10Jan2010_(3,4,6).group	MS 006
1565	5568	DVU0893	1	4	35.625	8	8	1C7	D1	C4	0	23	19	1C7 SEC B15-C4_10Jan2010_(3,4,6).group	MS 006
1565	5568	DVU1983	1	1	2.457	2	2	1C7	D1	C4	0	23	19	1C7 SEC B15-C4_10Jan2010_(3,4,6).group	MS 006
1565	5568	DVU0811	0.101672	2	3.77358	2.81	2.81	1C7	D1	C4	0	23	19	1C7 SEC B15-C4_10Jan2010_(3,4,6).group	MS 006
1565	5568	DVU1295	0.361116	20	36.534	40.11	40.11	1C7	D1	C4	0	23	19	1C7 SEC B15-C4_10Jan2010_(3,4,6).group	MS 006
1565	5568	DVU1575	0.412558	16	59.2949	32	32	1C7	D1	C4	0	23	19	1C7 SEC B15-C4_10Jan2010_(3,4,6).group	MS 006
1565	5568	DVU1519	0.174845	3	19.6429	6.01	6.01	1C7	D1	C4	0	23	19	1C7 SEC B15-C4_10Jan2010_(3,4,6).group	MS 006
1565	5568	DVU2897	0.701766	11	53.4954	22	22	1C7	D1	C4	0	23	19	1C7 SEC B15-C4_10Jan2010_(3,4,6).group	MS 006
1565	5568	DVU1028	0.018093	10	50	20	20	1C7	D1	C4	0	23	19	1C7 SEC B15-C4_10Jan2010_(3,4,6).group	MS 006
1565	5568	DVUA0105	0.0102932	10	89.5161	20	20	1C7	D1	C4	0	23	19	1C7 SEC B15-C4_10Jan2010_(3,4,6).group	MS 006
1565	5568	DVU3264	0.0409051	10	39.4265	20	20	1C7	D1	C4	0	23	19	1C7 SEC B15-C4_10Jan2010_(3,4,6).group	MS 006
1565	5568	DVUA0111.1	0.0112216	10	84.7682	20	20	1C7	D1	C4	0	23	19	1C7 SEC B15-C4_10Jan2010_(3,4,6).group	MS 006
1565	5568	DVU2750	0.142283	6	23.9075	12	12	1C7	D1	C4	0	23	19	1C7 SEC B15-C4_10Jan2010_(3,4,6).group	MS 006
1565	5568	DVU2398	1	5	33.7423	10	10	1C7	D1	C4	0	23	19	1C7 SEC B15-C4_10Jan2010_(3,4,6).group	MS 006
1565	5568	DVU2405	0.601524	4	9.92366	8	8	1C7	D1	C4	0	23	19	1C7 SEC B15-C4_10Jan2010_(3,4,6).group	MS 006
1565	5568	DVU3293	0.0188719	2	2.74223	4	4	1C7	D1	C4	0	23	19	1C7 SEC B15-C4_10Jan2010_(3,4,6).group	MS 006
1565	5568	DVU0855	0.252521	1	2.45232	2	2	1C7	D1	C4	0	23	19	1C7 SEC B15-C4_10Jan2010_(3,4,6).group	MS 006
1565	5568	DVU0493	0.0142452	1	9.80392	2	2	1C7	D1	C4	0	23	19	1C7 SEC B15-C4_10Jan2010_(3,4,6).group	MS 006
1565	5587	DVU2224	0.336755	4	17.5926	8	8	1C7	D5	C4	0	27	19	1C7 SEC B15-C4_10Jan2010_(3,4,6).group	MS 006
1565	5587	DVU0090	0.252975	3	11.1455	6	6	1C7	D5	C4	0	27	19	1C7 SEC B15-C4_10Jan2010_(3,4,6).group	MS 006
1565	5587	DVU1632	1	3	30.3448	6	6	1C7	D5	C4	0	27	19	1C7 SEC B15-C4_10Jan2010_(3,4,6).group	MS 006
1565	5587	DVU0701	0.038618	13	20.439	26	26	1C7	D5	C4	0	27	19	1C7 SEC B15-C4_10Jan2010_(3,4,6).group	MS 006
1565	5587	DVU3190	0.15467	2	4.5045	4	4	1C7	D5	C4	0	27	19	1C7 SEC B15-C4_10Jan2010_(3,4,6).group	MS 006
1565	5587	DVU0893	0.214814	4	35.625	8	8	1C7	D5	C4	0	27	19	1C7 SEC B15-C4_10Jan2010_(3,4,6).group	MS 006
1565	5587	DVU1983	0.115097	1	2.457	2	2	1C7	D5	C4	0	27	19	1C7 SEC B15-C4_10Jan2010_(3,4,6).group	MS 006
1565	5587	DVU0811	0.340685	2	3.77358	2.81	2.81	1C7	D5	C4	0	27	19	1C7 SEC B15-C4_10Jan2010_(3,4,6).group	MS 006
1565	5587	DVU1295	1	20	36.534	40.11	40.11	1C7	D5	C4	0	27	19	1C7 SEC B15-C4_10Jan2010_(3,4,6).group	MS 006
1565	5587	DVU1575	0.146211	16	59.2949	32	32	1C7	D5	C4	0	27	19	1C7 SEC B15-C4_10Jan2010_(3,4,6).group	MS 006
1565	5587	DVU1519	0.186269	3	19.6429	6.01	6.01	1C7	D5	C4	0	27	19	1C7 SEC B15-C4_10Jan2010_(3,4,6).group	MS 006
1565	5587	DVU2897	0.849362	11	53.4954	22	22	1C7	D5	C4	0	27	19	1C7 SEC B15-C4_10Jan2010_(3,4,6).group	MS 006
1565	5587	DVU1028	0.033075	10	50	20	20	1C7	D5	C4	0	27	19	1C7 SEC B15-C4_10Jan2010_(3,4,6).group	MS 006
1565	5587	DVUA0105	0.0363091	10	89.5161	20	20	1C7	D5	C4	0	27	19	1C7 SEC B15-C4_10Jan2010_(3,4,6).group	MS 006
1565	5587	DVU3264	1	10	39.4265	20	20	1C7	D5	C4	0	27	19	1C7 SEC B15-C4_10Jan2010_(3,4,6).group	MS 006
1565	5587	DVUA0111.1	0.0386465	10	84.7682	20	20	1C7	D5	C4	0	27	19	1C7 SEC B15-C4_10Jan2010_(3,4,6).group	MS 006
1565	5587	DVU2750	0.0913522	6	23.9075	12	12	1C7	D5	C4	0	27	19	1C7 SEC B15-C4_10Jan2010_(3,4,6).group	MS 006
1565	5587	DVU2398	0.801137	5	33.7423	10	10	1C7	D5	C4	0	27	19	1C7 SEC B15-C4_10Jan2010_(3,4,6).group	MS 006
1565	5587	DVU2405	0.478608	4	9.92366	8	8	1C7	D5	C4	0	27	19	1C7 SEC B15-C4_10Jan2010_(3,4,6).group	MS 006
1565	5587	DVU3293	0.189378	2	2.74223	4	4	1C7	D5	C4	0	27	19	1C7 SEC B15-C4_10Jan2010_(3,4,6).group	MS 006
1565	5587	DVU0855	0.343925	1	2.45232	2	2	1C7	D5	C4	0	27	19	1C7 SEC B15-C4_10Jan2010_(3,4,6).group	MS 006
1565	5587	DVU0493	0.251292	1	9.80392	2	2	1C7	D5	C4	0	27	19	1C7 SEC B15-C4_10Jan2010_(3,4,6).group	MS 006
1565	5606	DVU2224	0.243347	4	17.5926	8	8	1C7	D7	C4	0	29	19	1C7 SEC B15-C4_10Jan2010_(3,4,6).group	MS 006
1565	5606	DVU0090	0.142579	3	11.1455	6	6	1C7	D7	C4	0	29	19	1C7 SEC B15-C4_10Jan2010_(3,4,6).group	MS 006
1565	5606	DVU1632	0.528547	3	30.3448	6	6	1C7	D7	C4	0	29	19	1C7 SEC B15-C4_10Jan2010_(3,4,6).group	MS 006
1565	5606	DVU0701	0.0347955	13	20.439	26	26	1C7	D7	C4	0	29	19	1C7 SEC B15-C4_10Jan2010_(3,4,6).group	MS 006
1565	5606	DVU3190	0.100816	2	4.5045	4	4	1C7	D7	C4	0	29	19	1C7 SEC B15-C4_10Jan2010_(3,4,6).group	MS 006
1565	5606	DVU0893	0.120064	4	35.625	8	8	1C7	D7	C4	0	29	19	1C7 SEC B15-C4_10Jan2010_(3,4,6).group	MS 006
1565	5606	DVU1983	0.120502	1	2.457	2	2	1C7	D7	C4	0	29	19	1C7 SEC B15-C4_10Jan2010_(3,4,6).group	MS 006
1565	5606	DVU0811	1	2	3.77358	2.81	2.81	1C7	D7	C4	0	29	19	1C7 SEC B15-C4_10Jan2010_(3,4,6).group	MS 006
1565	5606	DVU1295	0.517291	20	36.534	40.11	40.11	1C7	D7	C4	0	29	19	1C7 SEC B15-C4_10Jan2010_(3,4,6).group	MS 006
1565	5606	DVU1575	0.0433451	16	59.2949	32	32	1C7	D7	C4	0	29	19	1C7 SEC B15-C4_10Jan2010_(3,4,6).group	MS 006
1565	5606	DVU1519	0.115765	3	19.6429	6.01	6.01	1C7	D7	C4	0	29	19	1C7 SEC B15-C4_10Jan2010_(3,4,6).group	MS 006
1565	5606	DVU2897	0.942951	11	53.4954	22	22	1C7	D7	C4	0	29	19	1C7 SEC B15-C4_10Jan2010_(3,4,6).group	MS 006
1565	5606	DVU1028	0.0302522	10	50	20	20	1C7	D7	C4	0	29	19	1C7 SEC B15-C4_10Jan2010_(3,4,6).group	MS 006
1565	5606	DVUA0105	1	10	89.5161	20	20	1C7	D7	C4	0	29	19	1C7 SEC B15-C4_10Jan2010_(3,4,6).group	MS 006
1565	5606	DVU3264	0.545105	10	39.4265	20	20	1C7	D7	C4	0	29	19	1C7 SEC B15-C4_10Jan2010_(3,4,6).group	MS 006
1565	5606	DVUA0111.1	1	10	84.7682	20	20	1C7	D7	C4	0	29	19	1C7 SEC B15-C4_10Jan2010_(3,4,6).group	MS 006
1565	5606	DVU2750	0.175925	6	23.9075	12	12	1C7	D7	C4	0	29	19	1C7 SEC B15-C4_10Jan2010_(3,4,6).group	MS 006
1565	5606	DVU2398	0.509096	5	33.7423	10	10	1C7	D7	C4	0	29	19	1C7 SEC B15-C4_10Jan2010_(3,4,6).group	MS 006
1565	5606	DVU2405	0.35365	4	9.92366	8	8	1C7	D7	C4	0	29	19	1C7 SEC B15-C4_10Jan2010_(3,4,6).group	MS 006
1565	5606	DVU3293	1	2	2.74223	4	4	1C7	D7	C4	0	29	19	1C7 SEC B15-C4_10Jan2010_(3,4,6).group	MS 006
1565	5606	DVU0855	0.359264	1	2.45232	2	2	1C7	D7	C4	0	29	19	1C7 SEC B15-C4_10Jan2010_(3,4,6).group	MS 006
1565	5606	DVU0493	1	1	9.80392	2	2	1C7	D7	C4	0	29	19	1C7 SEC B15-C4_10Jan2010_(3,4,6).group	MS 006
1551	5459	DVU2224	0.137732	2	9.25926	4.03	4.03	1C7	C6	B5	0	12	5	1C7 SEC B5-B9_07Jan2010_(2,3,5).group	MS 007
1551	5459	DVU2652	0.378111	1	5.69948	2.02	2.02	1C7	C6	B5	0	12	5	1C7 SEC B5-B9_07Jan2010_(2,3,5).group	MS 007
1551	5459	DVU3025	0.182741	9	7.73663	18	18	1C7	C6	B5	0	12	5	1C7 SEC B5-B9_07Jan2010_(2,3,5).group	MS 007
1551	5459	DVU1575	0.103723	3	13.7821	6	6	1C7	C6	B5	0	12	5	1C7 SEC B5-B9_07Jan2010_(2,3,5).group	MS 007
1551	5478	DVU2224	0.0691515	2	9.25926	4.03	4.03	1C7	C8	B5	0	14	5	1C7 SEC B5-B9_07Jan2010_(2,3,5).group	MS 007
1551	5478	DVU2652	0.102748	1	5.69948	2.02	2.02	1C7	C8	B5	0	14	5	1C7 SEC B5-B9_07Jan2010_(2,3,5).group	MS 007
1551	5478	DVU3025	0.0975935	9	7.73663	18	18	1C7	C8	B5	0	14	5	1C7 SEC B5-B9_07Jan2010_(2,3,5).group	MS 007
1551	5478	DVU1575	0.104517	3	13.7821	6	6	1C7	C8	B5	0	14	5	1C7 SEC B5-B9_07Jan2010_(2,3,5).group	MS 007
1551	5497	DVU2224	0.0359121	2	9.25926	4.03	4.03	1C7	C10	B5	0	16	5	1C7 SEC B5-B9_07Jan2010_(2,3,5).group	MS 007
1551	5497	DVU2652	0.0953164	1	5.69948	2.02	2.02	1C7	C10	B5	0	16	5	1C7 SEC B5-B9_07Jan2010_(2,3,5).group	MS 007
1551	5497	DVU3025	0.104771	9	7.73663	18	18	1C7	C10	B5	0	16	5	1C7 SEC B5-B9_07Jan2010_(2,3,5).group	MS 007
1551	5497	DVU1575	0.0574753	3	13.7821	6	6	1C7	C10	B5	0	16	5	1C7 SEC B5-B9_07Jan2010_(2,3,5).group	MS 007
1551	5516	DVU2224	1	2	9.25926	4.03	4.03	1C7	C12	B5	0	18	5	1C7 SEC B5-B9_07Jan2010_(2,3,5).group	MS 007
1551	5516	DVU2652	0.142874	1	5.69948	2.02	2.02	1C7	C12	B5	0	18	5	1C7 SEC B5-B9_07Jan2010_(2,3,5).group	MS 007
1551	5516	DVU3025	1	9	7.73663	18	18	1C7	C12	B5	0	18	5	1C7 SEC B5-B9_07Jan2010_(2,3,5).group	MS 007
1551	5516	DVU1575	1	3	13.7821	6	6	1C7	C12	B5	0	18	5	1C7 SEC B5-B9_07Jan2010_(2,3,5).group	MS 007
1551	5535	DVU2224	0.045576	2	9.25926	4.03	4.03	1C7	C13	B5	0	19	5	1C7 SEC B5-B9_07Jan2010_(2,3,5).group	MS 007
1551	5535	DVU2652	0.059613	1	5.69948	2.02	2.02	1C7	C13	B5	0	19	5	1C7 SEC B5-B9_07Jan2010_(2,3,5).group	MS 007
1551	5535	DVU3025	0.0709533	9	7.73663	18	18	1C7	C13	B5	0	19	5	1C7 SEC B5-B9_07Jan2010_(2,3,5).group	MS 007
1551	5535	DVU1575	0.0559003	3	13.7821	6	6	1C7	C13	B5	0	19	5	1C7 SEC B5-B9_07Jan2010_(2,3,5).group	MS 007
1551	5554	DVU2224	0.0451714	2	9.25926	4.03	4.03	1C7	D1	B5	0	23	5	1C7 SEC B5-B9_07Jan2010_(2,3,5).group	MS 007
1551	5554	DVU2652	0.578706	1	5.69948	2.02	2.02	1C7	D1	B5	0	23	5	1C7 SEC B5-B9_07Jan2010_(2,3,5).group	MS 007
1551	5554	DVU3025	0.0846391	9	7.73663	18	18	1C7	D1	B5	0	23	5	1C7 SEC B5-B9_07Jan2010_(2,3,5).group	MS 007
1551	5554	DVU1575	0.0574454	3	13.7821	6	6	1C7	D1	B5	0	23	5	1C7 SEC B5-B9_07Jan2010_(2,3,5).group	MS 007
1551	5573	DVU2224	0.0719934	2	9.25926	4.03	4.03	1C7	D5	B5	0	27	5	1C7 SEC B5-B9_07Jan2010_(2,3,5).group	MS 007
1551	5573	DVU2652	0.192475	1	5.69948	2.02	2.02	1C7	D5	B5	0	27	5	1C7 SEC B5-B9_07Jan2010_(2,3,5).group	MS 007
1551	5573	DVU3025	0.105567	9	7.73663	18	18	1C7	D5	B5	0	27	5	1C7 SEC B5-B9_07Jan2010_(2,3,5).group	MS 007
1551	5573	DVU1575	0.0974788	3	13.7821	6	6	1C7	D5	B5	0	27	5	1C7 SEC B5-B9_07Jan2010_(2,3,5).group	MS 007
1551	5592	DVU2224	0.0473012	2	9.25926	4.03	4.03	1C7	D7	B5	0	29	5	1C7 SEC B5-B9_07Jan2010_(2,3,5).group	MS 007
1551	5592	DVU2652	1	1	5.69948	2.02	2.02	1C7	D7	B5	0	29	5	1C7 SEC B5-B9_07Jan2010_(2,3,5).group	MS 007
1551	5592	DVU3025	0.2247	9	7.73663	18	18	1C7	D7	B5	0	29	5	1C7 SEC B5-B9_07Jan2010_(2,3,5).group	MS 007
1551	5592	DVU1575	0.0928398	3	13.7821	6	6	1C7	D7	B5	0	29	5	1C7 SEC B5-B9_07Jan2010_(2,3,5).group	MS 007
1552	5385	DVU1378	0.790753	8	28.3988	15.43	15.43	1C7	B13	B7	0	4	7	1C7 SEC B5-B9_07Jan2010_(2,3,6)_(2,3,9).group	MS 007
1552	5385	DVU1976	0.432272	1	3.10786	2	2	1C7	B13	B7	0	4	7	1C7 SEC B5-B9_07Jan2010_(2,3,6)_(2,3,9).group	MS 007
1552	5404	DVU1378	1	8	28.3988	15.43	15.43	1C7	B15	B7	0	6	7	1C7 SEC B5-B9_07Jan2010_(2,3,6)_(2,3,9).group	MS 007
1552	5404	DVU1976	0.0629295	1	3.10786	2	2	1C7	B15	B7	0	6	7	1C7 SEC B5-B9_07Jan2010_(2,3,6)_(2,3,9).group	MS 007
1552	5423	DVU1378	0.947361	8	28.3988	15.43	15.43	1C7	C2	B7	0	8	7	1C7 SEC B5-B9_07Jan2010_(2,3,6)_(2,3,9).group	MS 007
1552	5423	DVU1976	0.0801001	1	3.10786	2	2	1C7	C2	B7	0	8	7	1C7 SEC B5-B9_07Jan2010_(2,3,6)_(2,3,9).group	MS 007
1552	5442	DVU1378	0.813507	8	28.3988	15.43	15.43	1C7	C4	B7	0	10	7	1C7 SEC B5-B9_07Jan2010_(2,3,6)_(2,3,9).group	MS 007
1552	5442	DVU1976	1	1	3.10786	2	2	1C7	C4	B7	0	10	7	1C7 SEC B5-B9_07Jan2010_(2,3,6)_(2,3,9).group	MS 007
1552	5461	DVU1378	0.589441	8	28.3988	15.43	15.43	1C7	C6	B7	0	12	7	1C7 SEC B5-B9_07Jan2010_(2,3,6)_(2,3,9).group	MS 007
1552	5461	DVU1976	0.343244	1	3.10786	2	2	1C7	C6	B7	0	12	7	1C7 SEC B5-B9_07Jan2010_(2,3,6)_(2,3,9).group	MS 007
1552	5461	DVU2564	1	1	1.17925	0.34	0	1C7	C6	B7	0	12	7	1C7 SEC B5-B9_07Jan2010_(2,3,6)_(2,3,9).group	MS 007
1553	5461	DVU2652	0.402749	2	9.84456	4	4	1C7	C6	B7	0	12	7	1C7 SEC B5-B9_07Jan2010_(2,3,7).group	MS 007
1553	5461	DVU1378	0.589441	6	21.7523	12	12	1C7	C6	B7	0	12	7	1C7 SEC B5-B9_07Jan2010_(2,3,7).group	MS 007
1553	5461	DVU3025	0.212314	1	0.823045	0.18	0.18	1C7	C6	B7	0	12	7	1C7 SEC B5-B9_07Jan2010_(2,3,7).group	MS 007
1553	5480	DVU2652	0.0962252	2	9.84456	4	4	1C7	C8	B7	0	14	7	1C7 SEC B5-B9_07Jan2010_(2,3,7).group	MS 007
1553	5480	DVU1378	0.598812	6	21.7523	12	12	1C7	C8	B7	0	14	7	1C7 SEC B5-B9_07Jan2010_(2,3,7).group	MS 007
1553	5480	DVU3025	0.125067	1	0.823045	0.18	0.18	1C7	C8	B7	0	14	7	1C7 SEC B5-B9_07Jan2010_(2,3,7).group	MS 007
1553	5499	DVU2652	0.103491	2	9.84456	4	4	1C7	C10	B7	0	16	7	1C7 SEC B5-B9_07Jan2010_(2,3,7).group	MS 007
1553	5499	DVU1378	0.452711	6	21.7523	12	12	1C7	C10	B7	0	16	7	1C7 SEC B5-B9_07Jan2010_(2,3,7).group	MS 007
1553	5499	DVU3025	0.114716	1	0.823045	0.18	0.18	1C7	C10	B7	0	16	7	1C7 SEC B5-B9_07Jan2010_(2,3,7).group	MS 007
1553	5518	DVU2652	0.116524	2	9.84456	4	4	1C7	C12	B7	0	18	7	1C7 SEC B5-B9_07Jan2010_(2,3,7).group	MS 007
1553	5518	DVU1378	0.489528	6	21.7523	12	12	1C7	C12	B7	0	18	7	1C7 SEC B5-B9_07Jan2010_(2,3,7).group	MS 007
1553	5518	DVU3025	1	1	0.823045	0.18	0.18	1C7	C12	B7	0	18	7	1C7 SEC B5-B9_07Jan2010_(2,3,7).group	MS 007
1553	5537	DVU2652	0.0506426	2	9.84456	4	4	1C7	C13	B7	0	19	7	1C7 SEC B5-B9_07Jan2010_(2,3,7).group	MS 007
1553	5537	DVU1378	0.650013	6	21.7523	12	12	1C7	C13	B7	0	19	7	1C7 SEC B5-B9_07Jan2010_(2,3,7).group	MS 007
1553	5537	DVU3025	0.119269	1	0.823045	0.18	0.18	1C7	C13	B7	0	19	7	1C7 SEC B5-B9_07Jan2010_(2,3,7).group	MS 007
1553	5556	DVU2652	0.591196	2	9.84456	4	4	1C7	D1	B7	0	23	7	1C7 SEC B5-B9_07Jan2010_(2,3,7).group	MS 007
1553	5556	DVU1378	0.618992	6	21.7523	12	12	1C7	D1	B7	0	23	7	1C7 SEC B5-B9_07Jan2010_(2,3,7).group	MS 007
1553	5556	DVU3025	0.14747	1	0.823045	0.18	0.18	1C7	D1	B7	0	23	7	1C7 SEC B5-B9_07Jan2010_(2,3,7).group	MS 007
1553	5575	DVU2652	0.187863	2	9.84456	4	4	1C7	D5	B7	0	27	7	1C7 SEC B5-B9_07Jan2010_(2,3,7).group	MS 007
1553	5575	DVU1378	0.504676	6	21.7523	12	12	1C7	D5	B7	0	27	7	1C7 SEC B5-B9_07Jan2010_(2,3,7).group	MS 007
1553	5575	DVU3025	0.131376	1	0.823045	0.18	0.18	1C7	D5	B7	0	27	7	1C7 SEC B5-B9_07Jan2010_(2,3,7).group	MS 007
1553	5594	DVU2652	1	2	9.84456	4	4	1C7	D7	B7	0	29	7	1C7 SEC B5-B9_07Jan2010_(2,3,7).group	MS 007
1553	5594	DVU1378	0.182746	6	21.7523	12	12	1C7	D7	B7	0	29	7	1C7 SEC B5-B9_07Jan2010_(2,3,7).group	MS 007
1553	5594	DVU3025	0.356083	1	0.823045	0.18	0.18	1C7	D7	B7	0	29	7	1C7 SEC B5-B9_07Jan2010_(2,3,7).group	MS 007
1554	5387	DVU1378	0.703614	11	33.8369	22	22	1C7	B13	B9	0	4	9	1C7 SEC B5-B9_07Jan2010_(2,3,8).group	MS 007
1554	5387	DVU0741	1	2	15.8228	4	4	1C7	B13	B9	0	4	9	1C7 SEC B5-B9_07Jan2010_(2,3,8).group	MS 007
1554	5406	DVU1378	0.875671	11	33.8369	22	22	1C7	B15	B9	0	6	9	1C7 SEC B5-B9_07Jan2010_(2,3,8).group	MS 007
1554	5406	DVU0741	0.186926	2	15.8228	4	4	1C7	B15	B9	0	6	9	1C7 SEC B5-B9_07Jan2010_(2,3,8).group	MS 007
1554	5425	DVU1378	1	11	33.8369	22	22	1C7	C2	B9	0	8	9	1C7 SEC B5-B9_07Jan2010_(2,3,8).group	MS 007
1554	5425	DVU0741	0.107126	2	15.8228	4	4	1C7	C2	B9	0	8	9	1C7 SEC B5-B9_07Jan2010_(2,3,8).group	MS 007
1554	5444	DVU1378	0.75406	11	33.8369	22	22	1C7	C4	B9	0	10	9	1C7 SEC B5-B9_07Jan2010_(2,3,8).group	MS 007
1554	5444	DVU0741	0.130107	2	15.8228	4	4	1C7	C4	B9	0	10	9	1C7 SEC B5-B9_07Jan2010_(2,3,8).group	MS 007
1554	5463	DVU1378	0.600528	11	33.8369	22	22	1C7	C6	B9	0	12	9	1C7 SEC B5-B9_07Jan2010_(2,3,8).group	MS 007
1554	5463	DVU0741	0.400998	2	15.8228	4	4	1C7	C6	B9	0	12	9	1C7 SEC B5-B9_07Jan2010_(2,3,8).group	MS 007
1555	5463	DVU1378	0.600528	7	27.4924	14	14	1C7	C6	B9	0	12	9	1C7 SEC B5-B9_07Jan2010_(2,3,9).group	MS 007
1555	5463	DVU2652	0.17132	1	5.69948	2	2	1C7	C6	B9	0	12	9	1C7 SEC B5-B9_07Jan2010_(2,3,9).group	MS 007
1555	5482	DVU1378	0.603788	7	27.4924	14	14	1C7	C8	B9	0	14	9	1C7 SEC B5-B9_07Jan2010_(2,3,9).group	MS 007
1555	5482	DVU2652	0.067713	1	5.69948	2	2	1C7	C8	B9	0	14	9	1C7 SEC B5-B9_07Jan2010_(2,3,9).group	MS 007
1555	5501	DVU1378	0.544571	7	27.4924	14	14	1C7	C10	B9	0	16	9	1C7 SEC B5-B9_07Jan2010_(2,3,9).group	MS 007
1555	5501	DVU2652	0.0886482	1	5.69948	2	2	1C7	C10	B9	0	16	9	1C7 SEC B5-B9_07Jan2010_(2,3,9).group	MS 007
1555	5520	DVU1378	0.547523	7	27.4924	14	14	1C7	C12	B9	0	18	9	1C7 SEC B5-B9_07Jan2010_(2,3,9).group	MS 007
1555	5520	DVU2652	0.0474085	1	5.69948	2	2	1C7	C12	B9	0	18	9	1C7 SEC B5-B9_07Jan2010_(2,3,9).group	MS 007
1555	5539	DVU1378	0.667433	7	27.4924	14	14	1C7	C13	B9	0	19	9	1C7 SEC B5-B9_07Jan2010_(2,3,9).group	MS 007
1555	5539	DVU2652	0.0383722	1	5.69948	2	2	1C7	C13	B9	0	19	9	1C7 SEC B5-B9_07Jan2010_(2,3,9).group	MS 007
1555	5558	DVU1378	0.636951	7	27.4924	14	14	1C7	D1	B9	0	23	9	1C7 SEC B5-B9_07Jan2010_(2,3,9).group	MS 007
1555	5558	DVU2652	0.597705	1	5.69948	2	2	1C7	D1	B9	0	23	9	1C7 SEC B5-B9_07Jan2010_(2,3,9).group	MS 007
1555	5577	DVU1378	0.526505	7	27.4924	14	14	1C7	D5	B9	0	27	9	1C7 SEC B5-B9_07Jan2010_(2,3,9).group	MS 007
1555	5577	DVU2652	0.136503	1	5.69948	2	2	1C7	D5	B9	0	27	9	1C7 SEC B5-B9_07Jan2010_(2,3,9).group	MS 007
1555	5596	DVU1378	0.152865	7	27.4924	14	14	1C7	D7	B9	0	29	9	1C7 SEC B5-B9_07Jan2010_(2,3,9).group	MS 007
1555	5596	DVU2652	1	1	5.69948	2	2	1C7	D7	B9	0	29	9	1C7 SEC B5-B9_07Jan2010_(2,3,9).group	MS 007
1374	4382	DVU2929	1	28	25.4874	52.18	52.18	1D5	B13	B13	3	4	13	1D5 2D_SEC B13-BC4_B9 #2 rerun_09242010_(1_2_1)_(2_3_2)_(2_3_3).group	MS 012
1374	4382	DVU2928	1	24	21.7201	54.39	54.39	1D5	B13	B13	3	4	13	1D5 2D_SEC B13-BC4_B9 #2 rerun_09242010_(1_2_1)_(2_3_2)_(2_3_3).group	MS 012
1374	4382	DVU3025	1	19	17.5309	34.79	34.79	1D5	B13	B13	3	4	13	1D5 2D_SEC B13-BC4_B9 #2 rerun_09242010_(1_2_1)_(2_3_2)_(2_3_3).group	MS 012
1374	4382	DVU1329	1	12	35.7349	21.54	21.54	1D5	B13	B13	3	4	13	1D5 2D_SEC B13-BC4_B9 #2 rerun_09242010_(1_2_1)_(2_3_2)_(2_3_3).group	MS 012
1374	4382	DVU1933	1	7	67.6301	10.22	10.22	1D5	B13	B13	3	4	13	1D5 2D_SEC B13-BC4_B9 #2 rerun_09242010_(1_2_1)_(2_3_2)_(2_3_3).group	MS 012
1374	4382	DVU0465	0.154976	6	15.4135	10.82	10.82	1D5	B13	B13	3	4	13	1D5 2D_SEC B13-BC4_B9 #2 rerun_09242010_(1_2_1)_(2_3_2)_(2_3_3).group	MS 012
1374	4382	DVU0456	1	3	8.35821	5.45	5.45	1D5	B13	B13	3	4	13	1D5 2D_SEC B13-BC4_B9 #2 rerun_09242010_(1_2_1)_(2_3_2)_(2_3_3).group	MS 012
1374	4382	DVU1809	1	4	10.2273	6.96	6.96	1D5	B13	B13	3	4	13	1D5 2D_SEC B13-BC4_B9 #2 rerun_09242010_(1_2_1)_(2_3_2)_(2_3_3).group	MS 012
1374	4382	DVU1044	1	2	5.97938	4.05	4.05	1D5	B13	B13	3	4	13	1D5 2D_SEC B13-BC4_B9 #2 rerun_09242010_(1_2_1)_(2_3_2)_(2_3_3).group	MS 012
1374	4382	DVU1309	1	1	4.71698	1.4	1.4	1D5	B13	B13	3	4	13	1D5 2D_SEC B13-BC4_B9 #2 rerun_09242010_(1_2_1)_(2_3_2)_(2_3_3).group	MS 012
1374	4382	DVU2964	0.214316	2	9.13242	2.91	2.91	1D5	B13	B13	3	4	13	1D5 2D_SEC B13-BC4_B9 #2 rerun_09242010_(1_2_1)_(2_3_2)_(2_3_3).group	MS 012
1374	4382	DVU2242	0.394595	1	3.1746	2	2	1D5	B13	B13	3	4	13	1D5 2D_SEC B13-BC4_B9 #2 rerun_09242010_(1_2_1)_(2_3_2)_(2_3_3).group	MS 012
1374	4382	DVU3055	1	1	1.84049	2	2	1D5	B13	B13	3	4	13	1D5 2D_SEC B13-BC4_B9 #2 rerun_09242010_(1_2_1)_(2_3_2)_(2_3_3).group	MS 012
1374	4382	DVU0589	1	1	9.7561	2	2	1D5	B13	B13	3	4	13	1D5 2D_SEC B13-BC4_B9 #2 rerun_09242010_(1_2_1)_(2_3_2)_(2_3_3).group	MS 012
1374	4382	DVU2103	1	1	5.22648	1.68	1.68	1D5	B13	B13	3	4	13	1D5 2D_SEC B13-BC4_B9 #2 rerun_09242010_(1_2_1)_(2_3_2)_(2_3_3).group	MS 012
1374	4382	DVU3360	1	3	14.8026	4.3	4.3	1D5	B13	B13	3	4	13	1D5 2D_SEC B13-BC4_B9 #2 rerun_09242010_(1_2_1)_(2_3_2)_(2_3_3).group	MS 012
1374	4382	DVUA0149	0.0451837	22	55.8923	40.51	40.51	1D5	B13	B13	3	4	13	1D5 2D_SEC B13-BC4_B9 #2 rerun_09242010_(1_2_1)_(2_3_2)_(2_3_3).group	MS 012
1374	4382	DVU0578	0.211161	8	40.458	15.32	15.32	1D5	B13	B13	3	4	13	1D5 2D_SEC B13-BC4_B9 #2 rerun_09242010_(1_2_1)_(2_3_2)_(2_3_3).group	MS 012
1374	4382	DVU3197	0.282023	4	18.4466	8	8	1D5	B13	B13	3	4	13	1D5 2D_SEC B13-BC4_B9 #2 rerun_09242010_(1_2_1)_(2_3_2)_(2_3_3).group	MS 012
1374	4382	DVU2082	0.821268	2	8.41751	4	4	1D5	B13	B13	3	4	13	1D5 2D_SEC B13-BC4_B9 #2 rerun_09242010_(1_2_1)_(2_3_2)_(2_3_3).group	MS 012
1374	4382	DVU0811	0.420189	6	11.3208	11.31	11.31	1D5	B13	B13	3	4	13	1D5 2D_SEC B13-BC4_B9 #2 rerun_09242010_(1_2_1)_(2_3_2)_(2_3_3).group	MS 012
1374	4382	DVU2976	0.358439	2	7.56757	4	4	1D5	B13	B13	3	4	13	1D5 2D_SEC B13-BC4_B9 #2 rerun_09242010_(1_2_1)_(2_3_2)_(2_3_3).group	MS 012
1374	4382	DVU3190	0.0259311	11	28.8288	24.43	24.43	1D5	B13	B13	3	4	13	1D5 2D_SEC B13-BC4_B9 #2 rerun_09242010_(1_2_1)_(2_3_2)_(2_3_3).group	MS 012
1374	4382	DVU1295	0.098131	15	28.8056	26.95	26.95	1D5	B13	B13	3	4	13	1D5 2D_SEC B13-BC4_B9 #2 rerun_09242010_(1_2_1)_(2_3_2)_(2_3_3).group	MS 012
1374	4382	DVU2938	0.237671	6	21.2821	11.79	11.79	1D5	B13	B13	3	4	13	1D5 2D_SEC B13-BC4_B9 #2 rerun_09242010_(1_2_1)_(2_3_2)_(2_3_3).group	MS 012
1374	4382	DVU2348	0.444419	1	9.15033	2	2	1D5	B13	B13	3	4	13	1D5 2D_SEC B13-BC4_B9 #2 rerun_09242010_(1_2_1)_(2_3_2)_(2_3_3).group	MS 012
1374	4382	DVU1893	1	1	1.48883	2	2	1D5	B13	B13	3	4	13	1D5 2D_SEC B13-BC4_B9 #2 rerun_09242010_(1_2_1)_(2_3_2)_(2_3_3).group	MS 012
1374	4382	DVU3027	0.176364	12	35.141	22.16	22.16	1D5	B13	B13	3	4	13	1D5 2D_SEC B13-BC4_B9 #2 rerun_09242010_(1_2_1)_(2_3_2)_(2_3_3).group	MS 012
1374	4382	DVU1441	0.985394	2	9.73154	4	4	1D5	B13	B13	3	4	13	1D5 2D_SEC B13-BC4_B9 #2 rerun_09242010_(1_2_1)_(2_3_2)_(2_3_3).group	MS 012
1374	4401	DVU2929	0.236256	28	25.4874	52.18	52.18	1D5	B15	B13	3	6	13	1D5 2D_SEC B13-BC4_B9 #2 rerun_09242010_(1_2_1)_(2_3_2)_(2_3_3).group	MS 012
1374	4401	DVU2928	0.203177	24	21.7201	54.39	54.39	1D5	B15	B13	3	6	13	1D5 2D_SEC B13-BC4_B9 #2 rerun_09242010_(1_2_1)_(2_3_2)_(2_3_3).group	MS 012
1374	4401	DVU3025	0.477925	19	17.5309	34.79	34.79	1D5	B15	B13	3	6	13	1D5 2D_SEC B13-BC4_B9 #2 rerun_09242010_(1_2_1)_(2_3_2)_(2_3_3).group	MS 012
1374	4401	DVU1329	0.206416	12	35.7349	21.54	21.54	1D5	B15	B13	3	6	13	1D5 2D_SEC B13-BC4_B9 #2 rerun_09242010_(1_2_1)_(2_3_2)_(2_3_3).group	MS 012
1374	4401	DVU1933	0.16585	7	67.6301	10.22	10.22	1D5	B15	B13	3	6	13	1D5 2D_SEC B13-BC4_B9 #2 rerun_09242010_(1_2_1)_(2_3_2)_(2_3_3).group	MS 012
1374	4401	DVU0465	0.094466	6	15.4135	10.82	10.82	1D5	B15	B13	3	6	13	1D5 2D_SEC B13-BC4_B9 #2 rerun_09242010_(1_2_1)_(2_3_2)_(2_3_3).group	MS 012
1374	4401	DVU0456	0.0778505	3	8.35821	5.45	5.45	1D5	B15	B13	3	6	13	1D5 2D_SEC B13-BC4_B9 #2 rerun_09242010_(1_2_1)_(2_3_2)_(2_3_3).group	MS 012
1374	4401	DVU1809	0.133495	4	10.2273	6.96	6.96	1D5	B15	B13	3	6	13	1D5 2D_SEC B13-BC4_B9 #2 rerun_09242010_(1_2_1)_(2_3_2)_(2_3_3).group	MS 012
1374	4401	DVU1044	0.375966	2	5.97938	4.05	4.05	1D5	B15	B13	3	6	13	1D5 2D_SEC B13-BC4_B9 #2 rerun_09242010_(1_2_1)_(2_3_2)_(2_3_3).group	MS 012
1374	4401	DVU1309	0.388843	1	4.71698	1.4	1.4	1D5	B15	B13	3	6	13	1D5 2D_SEC B13-BC4_B9 #2 rerun_09242010_(1_2_1)_(2_3_2)_(2_3_3).group	MS 012
1374	4401	DVU2964	0.0635374	2	9.13242	2.91	2.91	1D5	B15	B13	3	6	13	1D5 2D_SEC B13-BC4_B9 #2 rerun_09242010_(1_2_1)_(2_3_2)_(2_3_3).group	MS 012
1374	4401	DVU2242	0.0759791	1	3.1746	2	2	1D5	B15	B13	3	6	13	1D5 2D_SEC B13-BC4_B9 #2 rerun_09242010_(1_2_1)_(2_3_2)_(2_3_3).group	MS 012
1374	4401	DVU3055	0.162176	1	1.84049	2	2	1D5	B15	B13	3	6	13	1D5 2D_SEC B13-BC4_B9 #2 rerun_09242010_(1_2_1)_(2_3_2)_(2_3_3).group	MS 012
1374	4401	DVU0589	0.360656	1	9.7561	2	2	1D5	B15	B13	3	6	13	1D5 2D_SEC B13-BC4_B9 #2 rerun_09242010_(1_2_1)_(2_3_2)_(2_3_3).group	MS 012
1374	4401	DVU2103	0.376349	1	5.22648	1.68	1.68	1D5	B15	B13	3	6	13	1D5 2D_SEC B13-BC4_B9 #2 rerun_09242010_(1_2_1)_(2_3_2)_(2_3_3).group	MS 012
1374	4401	DVU3360	0.909124	3	14.8026	4.3	4.3	1D5	B15	B13	3	6	13	1D5 2D_SEC B13-BC4_B9 #2 rerun_09242010_(1_2_1)_(2_3_2)_(2_3_3).group	MS 012
1374	4401	DVUA0149	0.0297418	22	55.8923	40.51	40.51	1D5	B15	B13	3	6	13	1D5 2D_SEC B13-BC4_B9 #2 rerun_09242010_(1_2_1)_(2_3_2)_(2_3_3).group	MS 012
1374	4401	DVU0578	0.066653	8	40.458	15.32	15.32	1D5	B15	B13	3	6	13	1D5 2D_SEC B13-BC4_B9 #2 rerun_09242010_(1_2_1)_(2_3_2)_(2_3_3).group	MS 012
1374	4401	DVU3197	0.169216	4	18.4466	8	8	1D5	B15	B13	3	6	13	1D5 2D_SEC B13-BC4_B9 #2 rerun_09242010_(1_2_1)_(2_3_2)_(2_3_3).group	MS 012
1374	4401	DVU2082	0.23718	2	8.41751	4	4	1D5	B15	B13	3	6	13	1D5 2D_SEC B13-BC4_B9 #2 rerun_09242010_(1_2_1)_(2_3_2)_(2_3_3).group	MS 012
1374	4401	DVU0811	1	6	11.3208	11.31	11.31	1D5	B15	B13	3	6	13	1D5 2D_SEC B13-BC4_B9 #2 rerun_09242010_(1_2_1)_(2_3_2)_(2_3_3).group	MS 012
1374	4401	DVU2976	1	2	7.56757	4	4	1D5	B15	B13	3	6	13	1D5 2D_SEC B13-BC4_B9 #2 rerun_09242010_(1_2_1)_(2_3_2)_(2_3_3).group	MS 012
1374	4401	DVU3190	0.00906829	11	28.8288	24.43	24.43	1D5	B15	B13	3	6	13	1D5 2D_SEC B13-BC4_B9 #2 rerun_09242010_(1_2_1)_(2_3_2)_(2_3_3).group	MS 012
1374	4401	DVU1295	0.110848	15	28.8056	26.95	26.95	1D5	B15	B13	3	6	13	1D5 2D_SEC B13-BC4_B9 #2 rerun_09242010_(1_2_1)_(2_3_2)_(2_3_3).group	MS 012
1374	4401	DVU2938	0.280289	6	21.2821	11.79	11.79	1D5	B15	B13	3	6	13	1D5 2D_SEC B13-BC4_B9 #2 rerun_09242010_(1_2_1)_(2_3_2)_(2_3_3).group	MS 012
1374	4401	DVU2348	0.603472	1	9.15033	2	2	1D5	B15	B13	3	6	13	1D5 2D_SEC B13-BC4_B9 #2 rerun_09242010_(1_2_1)_(2_3_2)_(2_3_3).group	MS 012
1374	4401	DVU1893	0.131551	1	1.48883	2	2	1D5	B15	B13	3	6	13	1D5 2D_SEC B13-BC4_B9 #2 rerun_09242010_(1_2_1)_(2_3_2)_(2_3_3).group	MS 012
1374	4401	DVU3027	0.308663	12	35.141	22.16	22.16	1D5	B15	B13	3	6	13	1D5 2D_SEC B13-BC4_B9 #2 rerun_09242010_(1_2_1)_(2_3_2)_(2_3_3).group	MS 012
1374	4401	DVU1441	0.876978	2	9.73154	4	4	1D5	B15	B13	3	6	13	1D5 2D_SEC B13-BC4_B9 #2 rerun_09242010_(1_2_1)_(2_3_2)_(2_3_3).group	MS 012
1374	4420	DVU2929	0.19929	28	25.4874	52.18	52.18	1D5	C2	B13	3	8	13	1D5 2D_SEC B13-BC4_B9 #2 rerun_09242010_(1_2_1)_(2_3_2)_(2_3_3).group	MS 012
1374	4420	DVU2928	0.186318	24	21.7201	54.39	54.39	1D5	C2	B13	3	8	13	1D5 2D_SEC B13-BC4_B9 #2 rerun_09242010_(1_2_1)_(2_3_2)_(2_3_3).group	MS 012
1374	4420	DVU3025	0.396218	19	17.5309	34.79	34.79	1D5	C2	B13	3	8	13	1D5 2D_SEC B13-BC4_B9 #2 rerun_09242010_(1_2_1)_(2_3_2)_(2_3_3).group	MS 012
1374	4420	DVU1329	0.212613	12	35.7349	21.54	21.54	1D5	C2	B13	3	8	13	1D5 2D_SEC B13-BC4_B9 #2 rerun_09242010_(1_2_1)_(2_3_2)_(2_3_3).group	MS 012
1374	4420	DVU1933	0.0372249	7	67.6301	10.22	10.22	1D5	C2	B13	3	8	13	1D5 2D_SEC B13-BC4_B9 #2 rerun_09242010_(1_2_1)_(2_3_2)_(2_3_3).group	MS 012
1374	4420	DVU0465	0.0479067	6	15.4135	10.82	10.82	1D5	C2	B13	3	8	13	1D5 2D_SEC B13-BC4_B9 #2 rerun_09242010_(1_2_1)_(2_3_2)_(2_3_3).group	MS 012
1374	4420	DVU0456	0.0580303	3	8.35821	5.45	5.45	1D5	C2	B13	3	8	13	1D5 2D_SEC B13-BC4_B9 #2 rerun_09242010_(1_2_1)_(2_3_2)_(2_3_3).group	MS 012
1374	4420	DVU1809	0.103874	4	10.2273	6.96	6.96	1D5	C2	B13	3	8	13	1D5 2D_SEC B13-BC4_B9 #2 rerun_09242010_(1_2_1)_(2_3_2)_(2_3_3).group	MS 012
1374	4420	DVU1044	0.419643	2	5.97938	4.05	4.05	1D5	C2	B13	3	8	13	1D5 2D_SEC B13-BC4_B9 #2 rerun_09242010_(1_2_1)_(2_3_2)_(2_3_3).group	MS 012
1374	4420	DVU1309	0.192677	1	4.71698	1.4	1.4	1D5	C2	B13	3	8	13	1D5 2D_SEC B13-BC4_B9 #2 rerun_09242010_(1_2_1)_(2_3_2)_(2_3_3).group	MS 012
1374	4420	DVU2964	0.0746405	2	9.13242	2.91	2.91	1D5	C2	B13	3	8	13	1D5 2D_SEC B13-BC4_B9 #2 rerun_09242010_(1_2_1)_(2_3_2)_(2_3_3).group	MS 012
1374	4420	DVU2242	0.0786947	1	3.1746	2	2	1D5	C2	B13	3	8	13	1D5 2D_SEC B13-BC4_B9 #2 rerun_09242010_(1_2_1)_(2_3_2)_(2_3_3).group	MS 012
1374	4420	DVU3055	0.100429	1	1.84049	2	2	1D5	C2	B13	3	8	13	1D5 2D_SEC B13-BC4_B9 #2 rerun_09242010_(1_2_1)_(2_3_2)_(2_3_3).group	MS 012
1374	4420	DVU0589	0.212516	1	9.7561	2	2	1D5	C2	B13	3	8	13	1D5 2D_SEC B13-BC4_B9 #2 rerun_09242010_(1_2_1)_(2_3_2)_(2_3_3).group	MS 012
1374	4420	DVU2103	0.205735	1	5.22648	1.68	1.68	1D5	C2	B13	3	8	13	1D5 2D_SEC B13-BC4_B9 #2 rerun_09242010_(1_2_1)_(2_3_2)_(2_3_3).group	MS 012
1374	4420	DVU3360	0.634977	3	14.8026	4.3	4.3	1D5	C2	B13	3	8	13	1D5 2D_SEC B13-BC4_B9 #2 rerun_09242010_(1_2_1)_(2_3_2)_(2_3_3).group	MS 012
1374	4420	DVUA0149	0.0639208	22	55.8923	40.51	40.51	1D5	C2	B13	3	8	13	1D5 2D_SEC B13-BC4_B9 #2 rerun_09242010_(1_2_1)_(2_3_2)_(2_3_3).group	MS 012
1374	4420	DVU0578	0.694254	8	40.458	15.32	15.32	1D5	C2	B13	3	8	13	1D5 2D_SEC B13-BC4_B9 #2 rerun_09242010_(1_2_1)_(2_3_2)_(2_3_3).group	MS 012
1374	4420	DVU3197	0.656189	4	18.4466	8	8	1D5	C2	B13	3	8	13	1D5 2D_SEC B13-BC4_B9 #2 rerun_09242010_(1_2_1)_(2_3_2)_(2_3_3).group	MS 012
1374	4420	DVU2082	0.586159	2	8.41751	4	4	1D5	C2	B13	3	8	13	1D5 2D_SEC B13-BC4_B9 #2 rerun_09242010_(1_2_1)_(2_3_2)_(2_3_3).group	MS 012
1374	4420	DVU0811	0.838566	6	11.3208	11.31	11.31	1D5	C2	B13	3	8	13	1D5 2D_SEC B13-BC4_B9 #2 rerun_09242010_(1_2_1)_(2_3_2)_(2_3_3).group	MS 012
1374	4420	DVU2976	0.59444	2	7.56757	4	4	1D5	C2	B13	3	8	13	1D5 2D_SEC B13-BC4_B9 #2 rerun_09242010_(1_2_1)_(2_3_2)_(2_3_3).group	MS 012
1374	4420	DVU3190	0.0132097	11	28.8288	24.43	24.43	1D5	C2	B13	3	8	13	1D5 2D_SEC B13-BC4_B9 #2 rerun_09242010_(1_2_1)_(2_3_2)_(2_3_3).group	MS 012
1374	4420	DVU1295	0.103582	15	28.8056	26.95	26.95	1D5	C2	B13	3	8	13	1D5 2D_SEC B13-BC4_B9 #2 rerun_09242010_(1_2_1)_(2_3_2)_(2_3_3).group	MS 012
1374	4420	DVU2938	1	6	21.2821	11.79	11.79	1D5	C2	B13	3	8	13	1D5 2D_SEC B13-BC4_B9 #2 rerun_09242010_(1_2_1)_(2_3_2)_(2_3_3).group	MS 012
1374	4420	DVU2348	1	1	9.15033	2	2	1D5	C2	B13	3	8	13	1D5 2D_SEC B13-BC4_B9 #2 rerun_09242010_(1_2_1)_(2_3_2)_(2_3_3).group	MS 012
1374	4420	DVU1893	0.201821	1	1.48883	2	2	1D5	C2	B13	3	8	13	1D5 2D_SEC B13-BC4_B9 #2 rerun_09242010_(1_2_1)_(2_3_2)_(2_3_3).group	MS 012
1374	4420	DVU3027	0.215334	12	35.141	22.16	22.16	1D5	C2	B13	3	8	13	1D5 2D_SEC B13-BC4_B9 #2 rerun_09242010_(1_2_1)_(2_3_2)_(2_3_3).group	MS 012
1374	4420	DVU1441	1	2	9.73154	4	4	1D5	C2	B13	3	8	13	1D5 2D_SEC B13-BC4_B9 #2 rerun_09242010_(1_2_1)_(2_3_2)_(2_3_3).group	MS 012
1374	4439	DVU2929	0.23913	28	25.4874	52.18	52.18	1D5	C4	B13	3	10	13	1D5 2D_SEC B13-BC4_B9 #2 rerun_09242010_(1_2_1)_(2_3_2)_(2_3_3).group	MS 012
1374	4439	DVU2928	0.245688	24	21.7201	54.39	54.39	1D5	C4	B13	3	10	13	1D5 2D_SEC B13-BC4_B9 #2 rerun_09242010_(1_2_1)_(2_3_2)_(2_3_3).group	MS 012
1374	4439	DVU3025	0.479101	19	17.5309	34.79	34.79	1D5	C4	B13	3	10	13	1D5 2D_SEC B13-BC4_B9 #2 rerun_09242010_(1_2_1)_(2_3_2)_(2_3_3).group	MS 012
1374	4439	DVU1329	0.225264	12	35.7349	21.54	21.54	1D5	C4	B13	3	10	13	1D5 2D_SEC B13-BC4_B9 #2 rerun_09242010_(1_2_1)_(2_3_2)_(2_3_3).group	MS 012
1374	4439	DVU1933	0.030268	7	67.6301	10.22	10.22	1D5	C4	B13	3	10	13	1D5 2D_SEC B13-BC4_B9 #2 rerun_09242010_(1_2_1)_(2_3_2)_(2_3_3).group	MS 012
1374	4439	DVU0465	0.0394736	6	15.4135	10.82	10.82	1D5	C4	B13	3	10	13	1D5 2D_SEC B13-BC4_B9 #2 rerun_09242010_(1_2_1)_(2_3_2)_(2_3_3).group	MS 012
1374	4439	DVU0456	0.0726582	3	8.35821	5.45	5.45	1D5	C4	B13	3	10	13	1D5 2D_SEC B13-BC4_B9 #2 rerun_09242010_(1_2_1)_(2_3_2)_(2_3_3).group	MS 012
1374	4439	DVU1809	0.107463	4	10.2273	6.96	6.96	1D5	C4	B13	3	10	13	1D5 2D_SEC B13-BC4_B9 #2 rerun_09242010_(1_2_1)_(2_3_2)_(2_3_3).group	MS 012
1374	4439	DVU1044	0.426835	2	5.97938	4.05	4.05	1D5	C4	B13	3	10	13	1D5 2D_SEC B13-BC4_B9 #2 rerun_09242010_(1_2_1)_(2_3_2)_(2_3_3).group	MS 012
1374	4439	DVU1309	0.296465	1	4.71698	1.4	1.4	1D5	C4	B13	3	10	13	1D5 2D_SEC B13-BC4_B9 #2 rerun_09242010_(1_2_1)_(2_3_2)_(2_3_3).group	MS 012
1374	4439	DVU2964	0.208695	2	9.13242	2.91	2.91	1D5	C4	B13	3	10	13	1D5 2D_SEC B13-BC4_B9 #2 rerun_09242010_(1_2_1)_(2_3_2)_(2_3_3).group	MS 012
1374	4439	DVU2242	1	1	3.1746	2	2	1D5	C4	B13	3	10	13	1D5 2D_SEC B13-BC4_B9 #2 rerun_09242010_(1_2_1)_(2_3_2)_(2_3_3).group	MS 012
1374	4439	DVU3055	0.123374	1	1.84049	2	2	1D5	C4	B13	3	10	13	1D5 2D_SEC B13-BC4_B9 #2 rerun_09242010_(1_2_1)_(2_3_2)_(2_3_3).group	MS 012
1374	4439	DVU0589	0.471265	1	9.7561	2	2	1D5	C4	B13	3	10	13	1D5 2D_SEC B13-BC4_B9 #2 rerun_09242010_(1_2_1)_(2_3_2)_(2_3_3).group	MS 012
1374	4439	DVU2103	0.343859	1	5.22648	1.68	1.68	1D5	C4	B13	3	10	13	1D5 2D_SEC B13-BC4_B9 #2 rerun_09242010_(1_2_1)_(2_3_2)_(2_3_3).group	MS 012
1374	4439	DVU3360	0.536571	3	14.8026	4.3	4.3	1D5	C4	B13	3	10	13	1D5 2D_SEC B13-BC4_B9 #2 rerun_09242010_(1_2_1)_(2_3_2)_(2_3_3).group	MS 012
1374	4439	DVUA0149	1	22	55.8923	40.51	40.51	1D5	C4	B13	3	10	13	1D5 2D_SEC B13-BC4_B9 #2 rerun_09242010_(1_2_1)_(2_3_2)_(2_3_3).group	MS 012
1374	4439	DVU0578	1	8	40.458	15.32	15.32	1D5	C4	B13	3	10	13	1D5 2D_SEC B13-BC4_B9 #2 rerun_09242010_(1_2_1)_(2_3_2)_(2_3_3).group	MS 012
1374	4439	DVU3197	1	4	18.4466	8	8	1D5	C4	B13	3	10	13	1D5 2D_SEC B13-BC4_B9 #2 rerun_09242010_(1_2_1)_(2_3_2)_(2_3_3).group	MS 012
1374	4439	DVU2082	1	2	8.41751	4	4	1D5	C4	B13	3	10	13	1D5 2D_SEC B13-BC4_B9 #2 rerun_09242010_(1_2_1)_(2_3_2)_(2_3_3).group	MS 012
1374	4439	DVU0811	0.328328	6	11.3208	11.31	11.31	1D5	C4	B13	3	10	13	1D5 2D_SEC B13-BC4_B9 #2 rerun_09242010_(1_2_1)_(2_3_2)_(2_3_3).group	MS 012
1374	4439	DVU2976	0.306115	2	7.56757	4	4	1D5	C4	B13	3	10	13	1D5 2D_SEC B13-BC4_B9 #2 rerun_09242010_(1_2_1)_(2_3_2)_(2_3_3).group	MS 012
1374	4439	DVU3190	0.0188862	11	28.8288	24.43	24.43	1D5	C4	B13	3	10	13	1D5 2D_SEC B13-BC4_B9 #2 rerun_09242010_(1_2_1)_(2_3_2)_(2_3_3).group	MS 012
1374	4439	DVU1295	0.151695	15	28.8056	26.95	26.95	1D5	C4	B13	3	10	13	1D5 2D_SEC B13-BC4_B9 #2 rerun_09242010_(1_2_1)_(2_3_2)_(2_3_3).group	MS 012
1374	4439	DVU2938	0.208602	6	21.2821	11.79	11.79	1D5	C4	B13	3	10	13	1D5 2D_SEC B13-BC4_B9 #2 rerun_09242010_(1_2_1)_(2_3_2)_(2_3_3).group	MS 012
1374	4439	DVU2348	0.450566	1	9.15033	2	2	1D5	C4	B13	3	10	13	1D5 2D_SEC B13-BC4_B9 #2 rerun_09242010_(1_2_1)_(2_3_2)_(2_3_3).group	MS 012
1374	4439	DVU1893	0.273394	1	1.48883	2	2	1D5	C4	B13	3	10	13	1D5 2D_SEC B13-BC4_B9 #2 rerun_09242010_(1_2_1)_(2_3_2)_(2_3_3).group	MS 012
1374	4439	DVU3027	0.202945	12	35.141	22.16	22.16	1D5	C4	B13	3	10	13	1D5 2D_SEC B13-BC4_B9 #2 rerun_09242010_(1_2_1)_(2_3_2)_(2_3_3).group	MS 012
1374	4439	DVU1441	0.569905	2	9.73154	4	4	1D5	C4	B13	3	10	13	1D5 2D_SEC B13-BC4_B9 #2 rerun_09242010_(1_2_1)_(2_3_2)_(2_3_3).group	MS 012
1374	4555	DVU2929	0.0689666	28	25.4874	52.18	52.18	1D5	C6	B13	3	12	13	1D5 2D_SEC B13-BC4_B9 #2 rerun_09242010_(1_2_1)_(2_3_2)_(2_3_3).group	MS 012
1374	4555	DVU2928	0.074541	24	21.7201	54.39	54.39	1D5	C6	B13	3	12	13	1D5 2D_SEC B13-BC4_B9 #2 rerun_09242010_(1_2_1)_(2_3_2)_(2_3_3).group	MS 012
1374	4555	DVU3025	0.0767765	19	17.5309	34.79	34.79	1D5	C6	B13	3	12	13	1D5 2D_SEC B13-BC4_B9 #2 rerun_09242010_(1_2_1)_(2_3_2)_(2_3_3).group	MS 012
1374	4555	DVU1329	0.0496662	12	35.7349	21.54	21.54	1D5	C6	B13	3	12	13	1D5 2D_SEC B13-BC4_B9 #2 rerun_09242010_(1_2_1)_(2_3_2)_(2_3_3).group	MS 012
1374	4555	DVU1933	0.0150158	7	67.6301	10.22	10.22	1D5	C6	B13	3	12	13	1D5 2D_SEC B13-BC4_B9 #2 rerun_09242010_(1_2_1)_(2_3_2)_(2_3_3).group	MS 012
1374	4555	DVU0465	0.0241457	6	15.4135	10.82	10.82	1D5	C6	B13	3	12	13	1D5 2D_SEC B13-BC4_B9 #2 rerun_09242010_(1_2_1)_(2_3_2)_(2_3_3).group	MS 012
1374	4555	DVU0456	0.0357259	3	8.35821	5.45	5.45	1D5	C6	B13	3	12	13	1D5 2D_SEC B13-BC4_B9 #2 rerun_09242010_(1_2_1)_(2_3_2)_(2_3_3).group	MS 012
1374	4555	DVU1809	0.056724	4	10.2273	6.96	6.96	1D5	C6	B13	3	12	13	1D5 2D_SEC B13-BC4_B9 #2 rerun_09242010_(1_2_1)_(2_3_2)_(2_3_3).group	MS 012
1374	4555	DVU1044	0.106386	2	5.97938	4.05	4.05	1D5	C6	B13	3	12	13	1D5 2D_SEC B13-BC4_B9 #2 rerun_09242010_(1_2_1)_(2_3_2)_(2_3_3).group	MS 012
1374	4555	DVU1309	0.267819	1	4.71698	1.4	1.4	1D5	C6	B13	3	12	13	1D5 2D_SEC B13-BC4_B9 #2 rerun_09242010_(1_2_1)_(2_3_2)_(2_3_3).group	MS 012
1374	4555	DVU2964	0.223503	2	9.13242	2.91	2.91	1D5	C6	B13	3	12	13	1D5 2D_SEC B13-BC4_B9 #2 rerun_09242010_(1_2_1)_(2_3_2)_(2_3_3).group	MS 012
1374	4555	DVU2242	0.0532381	1	3.1746	2	2	1D5	C6	B13	3	12	13	1D5 2D_SEC B13-BC4_B9 #2 rerun_09242010_(1_2_1)_(2_3_2)_(2_3_3).group	MS 012
1374	4555	DVU3055	0.0566521	1	1.84049	2	2	1D5	C6	B13	3	12	13	1D5 2D_SEC B13-BC4_B9 #2 rerun_09242010_(1_2_1)_(2_3_2)_(2_3_3).group	MS 012
1374	4555	DVU0589	0.238119	1	9.7561	2	2	1D5	C6	B13	3	12	13	1D5 2D_SEC B13-BC4_B9 #2 rerun_09242010_(1_2_1)_(2_3_2)_(2_3_3).group	MS 012
1374	4555	DVU2103	0.0834547	1	5.22648	1.68	1.68	1D5	C6	B13	3	12	13	1D5 2D_SEC B13-BC4_B9 #2 rerun_09242010_(1_2_1)_(2_3_2)_(2_3_3).group	MS 012
1374	4555	DVU3360	0.166489	3	14.8026	4.3	4.3	1D5	C6	B13	3	12	13	1D5 2D_SEC B13-BC4_B9 #2 rerun_09242010_(1_2_1)_(2_3_2)_(2_3_3).group	MS 012
1374	4555	DVUA0149	0.0763697	22	55.8923	40.51	40.51	1D5	C6	B13	3	12	13	1D5 2D_SEC B13-BC4_B9 #2 rerun_09242010_(1_2_1)_(2_3_2)_(2_3_3).group	MS 012
1374	4555	DVU0578	0.15527	8	40.458	15.32	15.32	1D5	C6	B13	3	12	13	1D5 2D_SEC B13-BC4_B9 #2 rerun_09242010_(1_2_1)_(2_3_2)_(2_3_3).group	MS 012
1374	4555	DVU3197	0.110881	4	18.4466	8	8	1D5	C6	B13	3	12	13	1D5 2D_SEC B13-BC4_B9 #2 rerun_09242010_(1_2_1)_(2_3_2)_(2_3_3).group	MS 012
1374	4555	DVU2082	0.0961973	2	8.41751	4	4	1D5	C6	B13	3	12	13	1D5 2D_SEC B13-BC4_B9 #2 rerun_09242010_(1_2_1)_(2_3_2)_(2_3_3).group	MS 012
1374	4555	DVU0811	0.173721	6	11.3208	11.31	11.31	1D5	C6	B13	3	12	13	1D5 2D_SEC B13-BC4_B9 #2 rerun_09242010_(1_2_1)_(2_3_2)_(2_3_3).group	MS 012
1374	4555	DVU2976	0.120641	2	7.56757	4	4	1D5	C6	B13	3	12	13	1D5 2D_SEC B13-BC4_B9 #2 rerun_09242010_(1_2_1)_(2_3_2)_(2_3_3).group	MS 012
1374	4555	DVU3190	0.0962429	11	28.8288	24.43	24.43	1D5	C6	B13	3	12	13	1D5 2D_SEC B13-BC4_B9 #2 rerun_09242010_(1_2_1)_(2_3_2)_(2_3_3).group	MS 012
1374	4555	DVU1295	0.0616196	15	28.8056	26.95	26.95	1D5	C6	B13	3	12	13	1D5 2D_SEC B13-BC4_B9 #2 rerun_09242010_(1_2_1)_(2_3_2)_(2_3_3).group	MS 012
1374	4555	DVU2938	0.0578259	6	21.2821	11.79	11.79	1D5	C6	B13	3	12	13	1D5 2D_SEC B13-BC4_B9 #2 rerun_09242010_(1_2_1)_(2_3_2)_(2_3_3).group	MS 012
1374	4555	DVU2348	0.125862	1	9.15033	2	2	1D5	C6	B13	3	12	13	1D5 2D_SEC B13-BC4_B9 #2 rerun_09242010_(1_2_1)_(2_3_2)_(2_3_3).group	MS 012
1374	4555	DVU1893	0.0585378	1	1.48883	2	2	1D5	C6	B13	3	12	13	1D5 2D_SEC B13-BC4_B9 #2 rerun_09242010_(1_2_1)_(2_3_2)_(2_3_3).group	MS 012
1374	4555	DVU3027	0.257751	12	35.141	22.16	22.16	1D5	C6	B13	3	12	13	1D5 2D_SEC B13-BC4_B9 #2 rerun_09242010_(1_2_1)_(2_3_2)_(2_3_3).group	MS 012
1374	4555	DVU1441	0.169258	2	9.73154	4	4	1D5	C6	B13	3	12	13	1D5 2D_SEC B13-BC4_B9 #2 rerun_09242010_(1_2_1)_(2_3_2)_(2_3_3).group	MS 012
1371	4551	DVU1833	0.0855302	13	17.8841	26	26	1D5	C6	B9	3	12	9	1D5 2D_SEC B13-BC4_B9 #2 rerun_09242010_(1_2_10)_(1_2_9)_(2_3_10)_(2_3_7)_(2_3_2).group	MS 012
1371	4551	DVU0403	1	1	3.67454	2	2	1D5	C6	B9	3	12	9	1D5 2D_SEC B13-BC4_B9 #2 rerun_09242010_(1_2_10)_(1_2_9)_(2_3_10)_(2_3_7)_(2_3_2).group	MS 012
1371	4551	DVU1466	0.0418988	15	67.2078	30	30	1D5	C6	B9	3	12	9	1D5 2D_SEC B13-BC4_B9 #2 rerun_09242010_(1_2_10)_(1_2_9)_(2_3_10)_(2_3_7)_(2_3_2).group	MS 012
1371	4551	DVU2976	0.176682	1	4.59459	2.01	2.01	1D5	C6	B9	3	12	9	1D5 2D_SEC B13-BC4_B9 #2 rerun_09242010_(1_2_10)_(1_2_9)_(2_3_10)_(2_3_7)_(2_3_2).group	MS 012
1371	4570	DVU1833	0.0555848	13	17.8841	26	26	1D5	C8	B9	3	14	9	1D5 2D_SEC B13-BC4_B9 #2 rerun_09242010_(1_2_10)_(1_2_9)_(2_3_10)_(2_3_7)_(2_3_2).group	MS 012
1371	4570	DVU0403	0.01	1	3.67454	2	2	1D5	C8	B9	3	14	9	1D5 2D_SEC B13-BC4_B9 #2 rerun_09242010_(1_2_10)_(1_2_9)_(2_3_10)_(2_3_7)_(2_3_2).group	MS 012
1371	4570	DVU1466	0.0288026	15	67.2078	30	30	1D5	C8	B9	3	14	9	1D5 2D_SEC B13-BC4_B9 #2 rerun_09242010_(1_2_10)_(1_2_9)_(2_3_10)_(2_3_7)_(2_3_2).group	MS 012
1371	4570	DVU2976	0.0939328	1	4.59459	2.01	2.01	1D5	C8	B9	3	14	9	1D5 2D_SEC B13-BC4_B9 #2 rerun_09242010_(1_2_10)_(1_2_9)_(2_3_10)_(2_3_7)_(2_3_2).group	MS 012
1371	4589	DVU1833	0.0793922	13	17.8841	26	26	1D5	C10	B9	3	16	9	1D5 2D_SEC B13-BC4_B9 #2 rerun_09242010_(1_2_10)_(1_2_9)_(2_3_10)_(2_3_7)_(2_3_2).group	MS 012
1371	4589	DVU0403	0.01	1	3.67454	2	2	1D5	C10	B9	3	16	9	1D5 2D_SEC B13-BC4_B9 #2 rerun_09242010_(1_2_10)_(1_2_9)_(2_3_10)_(2_3_7)_(2_3_2).group	MS 012
1371	4589	DVU1466	0.0557161	15	67.2078	30	30	1D5	C10	B9	3	16	9	1D5 2D_SEC B13-BC4_B9 #2 rerun_09242010_(1_2_10)_(1_2_9)_(2_3_10)_(2_3_7)_(2_3_2).group	MS 012
1371	4589	DVU2976	0.129582	1	4.59459	2.01	2.01	1D5	C10	B9	3	16	9	1D5 2D_SEC B13-BC4_B9 #2 rerun_09242010_(1_2_10)_(1_2_9)_(2_3_10)_(2_3_7)_(2_3_2).group	MS 012
1371	4608	DVU1833	0.979704	13	17.8841	26	26	1D5	C12	B9	3	18	9	1D5 2D_SEC B13-BC4_B9 #2 rerun_09242010_(1_2_10)_(1_2_9)_(2_3_10)_(2_3_7)_(2_3_2).group	MS 012
1371	4608	DVU0403	0.337135	1	3.67454	2	2	1D5	C12	B9	3	18	9	1D5 2D_SEC B13-BC4_B9 #2 rerun_09242010_(1_2_10)_(1_2_9)_(2_3_10)_(2_3_7)_(2_3_2).group	MS 012
1371	4608	DVU1466	0.0892998	15	67.2078	30	30	1D5	C12	B9	3	18	9	1D5 2D_SEC B13-BC4_B9 #2 rerun_09242010_(1_2_10)_(1_2_9)_(2_3_10)_(2_3_7)_(2_3_2).group	MS 012
1371	4608	DVU2976	0.0668451	1	4.59459	2.01	2.01	1D5	C12	B9	3	18	9	1D5 2D_SEC B13-BC4_B9 #2 rerun_09242010_(1_2_10)_(1_2_9)_(2_3_10)_(2_3_7)_(2_3_2).group	MS 012
1371	4627	DVU1833	0.0702361	13	17.8841	26	26	1D5	C15	B9	3	21	9	1D5 2D_SEC B13-BC4_B9 #2 rerun_09242010_(1_2_10)_(1_2_9)_(2_3_10)_(2_3_7)_(2_3_2).group	MS 012
1371	4627	DVU0403	0.0570609	1	3.67454	2	2	1D5	C15	B9	3	21	9	1D5 2D_SEC B13-BC4_B9 #2 rerun_09242010_(1_2_10)_(1_2_9)_(2_3_10)_(2_3_7)_(2_3_2).group	MS 012
1371	4627	DVU1466	0.76241	15	67.2078	30	30	1D5	C15	B9	3	21	9	1D5 2D_SEC B13-BC4_B9 #2 rerun_09242010_(1_2_10)_(1_2_9)_(2_3_10)_(2_3_7)_(2_3_2).group	MS 012
1371	4627	DVU2976	0.00967613	1	4.59459	2.01	2.01	1D5	C15	B9	3	21	9	1D5 2D_SEC B13-BC4_B9 #2 rerun_09242010_(1_2_10)_(1_2_9)_(2_3_10)_(2_3_7)_(2_3_2).group	MS 012
1371	4646	DVU1833	0.037798	13	17.8841	26	26	1D5	D2	B9	3	24	9	1D5 2D_SEC B13-BC4_B9 #2 rerun_09242010_(1_2_10)_(1_2_9)_(2_3_10)_(2_3_7)_(2_3_2).group	MS 012
1371	4646	DVU0403	0.120088	1	3.67454	2	2	1D5	D2	B9	3	24	9	1D5 2D_SEC B13-BC4_B9 #2 rerun_09242010_(1_2_10)_(1_2_9)_(2_3_10)_(2_3_7)_(2_3_2).group	MS 012
1371	4646	DVU1466	1	15	67.2078	30	30	1D5	D2	B9	3	24	9	1D5 2D_SEC B13-BC4_B9 #2 rerun_09242010_(1_2_10)_(1_2_9)_(2_3_10)_(2_3_7)_(2_3_2).group	MS 012
1371	4646	DVU2976	0.0181754	1	4.59459	2.01	2.01	1D5	D2	B9	3	24	9	1D5 2D_SEC B13-BC4_B9 #2 rerun_09242010_(1_2_10)_(1_2_9)_(2_3_10)_(2_3_7)_(2_3_2).group	MS 012
1371	4665	DVU1833	0.0430479	13	17.8841	26	26	1D5	D5	B9	3	27	9	1D5 2D_SEC B13-BC4_B9 #2 rerun_09242010_(1_2_10)_(1_2_9)_(2_3_10)_(2_3_7)_(2_3_2).group	MS 012
1371	4665	DVU0403	0.0285116	1	3.67454	2	2	1D5	D5	B9	3	27	9	1D5 2D_SEC B13-BC4_B9 #2 rerun_09242010_(1_2_10)_(1_2_9)_(2_3_10)_(2_3_7)_(2_3_2).group	MS 012
1371	4665	DVU1466	0.414711	15	67.2078	30	30	1D5	D5	B9	3	27	9	1D5 2D_SEC B13-BC4_B9 #2 rerun_09242010_(1_2_10)_(1_2_9)_(2_3_10)_(2_3_7)_(2_3_2).group	MS 012
1371	4665	DVU2976	0.0498672	1	4.59459	2.01	2.01	1D5	D5	B9	3	27	9	1D5 2D_SEC B13-BC4_B9 #2 rerun_09242010_(1_2_10)_(1_2_9)_(2_3_10)_(2_3_7)_(2_3_2).group	MS 012
1371	4684	DVU1833	0.0361811	13	17.8841	26	26	1D5	D7	B9	3	29	9	1D5 2D_SEC B13-BC4_B9 #2 rerun_09242010_(1_2_10)_(1_2_9)_(2_3_10)_(2_3_7)_(2_3_2).group	MS 012
1371	4684	DVU0403	0.0498858	1	3.67454	2	2	1D5	D7	B9	3	29	9	1D5 2D_SEC B13-BC4_B9 #2 rerun_09242010_(1_2_10)_(1_2_9)_(2_3_10)_(2_3_7)_(2_3_2).group	MS 012
1371	4684	DVU1466	0.249735	15	67.2078	30	30	1D5	D7	B9	3	29	9	1D5 2D_SEC B13-BC4_B9 #2 rerun_09242010_(1_2_10)_(1_2_9)_(2_3_10)_(2_3_7)_(2_3_2).group	MS 012
1371	4684	DVU2976	0.00176682	1	4.59459	2.01	2.01	1D5	D7	B9	3	29	9	1D5 2D_SEC B13-BC4_B9 #2 rerun_09242010_(1_2_10)_(1_2_9)_(2_3_10)_(2_3_7)_(2_3_2).group	MS 012
1375	4555	DVU0465	0.0241457	22	53.5714	47.93	47.93	1D5	C6	B13	3	12	13	1D5 2D_SEC B13-BC4_B9 #2 rerun_09242010_(1_2_2)_(2_3_3).group	MS 012
1375	4555	DVU2964	0.223503	7	45.6621	13.15	13.15	1D5	C6	B13	3	12	13	1D5 2D_SEC B13-BC4_B9 #2 rerun_09242010_(1_2_2)_(2_3_3).group	MS 012
1375	4555	DVUA0149	0.0763697	4	9.42761	7.93	7.93	1D5	C6	B13	3	12	13	1D5 2D_SEC B13-BC4_B9 #2 rerun_09242010_(1_2_2)_(2_3_3).group	MS 012
1375	4555	DVU2905	0.0161873	15	61.2245	29.47	29.47	1D5	C6	B13	3	12	13	1D5 2D_SEC B13-BC4_B9 #2 rerun_09242010_(1_2_2)_(2_3_3).group	MS 012
1375	4555	DVU0158	0.0496739	2	6.3253	2.46	2.46	1D5	C6	B13	3	12	13	1D5 2D_SEC B13-BC4_B9 #2 rerun_09242010_(1_2_2)_(2_3_3).group	MS 012
1375	4555	DVU3190	0.0962429	23	55.6757	45.61	45.61	1D5	C6	B13	3	12	13	1D5 2D_SEC B13-BC4_B9 #2 rerun_09242010_(1_2_2)_(2_3_3).group	MS 012
1375	4555	DVU0090	0.0132355	17	61.9195	35.28	34.73	1D5	C6	B13	3	12	13	1D5 2D_SEC B13-BC4_B9 #2 rerun_09242010_(1_2_2)_(2_3_3).group	MS 012
1375	4555	DVU0701	0.084266	8	10.1509	14.93	14.93	1D5	C6	B13	3	12	13	1D5 2D_SEC B13-BC4_B9 #2 rerun_09242010_(1_2_2)_(2_3_3).group	MS 012
1375	4555	DVU2246	0.0565802	1	1.93638	2	2	1D5	C6	B13	3	12	13	1D5 2D_SEC B13-BC4_B9 #2 rerun_09242010_(1_2_2)_(2_3_3).group	MS 012
1375	4555	DVU1295	0.0616196	28	46.8384	56.54	56.54	1D5	C6	B13	3	12	13	1D5 2D_SEC B13-BC4_B9 #2 rerun_09242010_(1_2_2)_(2_3_3).group	MS 012
1375	4555	DVU2543	0.0275167	26	61.039	53.31	53.31	1D5	C6	B13	3	12	13	1D5 2D_SEC B13-BC4_B9 #2 rerun_09242010_(1_2_2)_(2_3_3).group	MS 012
1375	4555	DVU0955	0.0127275	21	71.5426	35.83	35.83	1D5	C6	B13	3	12	13	1D5 2D_SEC B13-BC4_B9 #2 rerun_09242010_(1_2_2)_(2_3_3).group	MS 012
1375	4555	DVU0115	0.0380618	7	32.5581	14.74	14.74	1D5	C6	B13	3	12	13	1D5 2D_SEC B13-BC4_B9 #2 rerun_09242010_(1_2_2)_(2_3_3).group	MS 012
1375	4555	DVU2336	0.0342227	5	14.0187	10.61	10.61	1D5	C6	B13	3	12	13	1D5 2D_SEC B13-BC4_B9 #2 rerun_09242010_(1_2_2)_(2_3_3).group	MS 012
1375	4555	DVU1575	0.0194601	1	4.16667	2	2	1D5	C6	B13	3	12	13	1D5 2D_SEC B13-BC4_B9 #2 rerun_09242010_(1_2_2)_(2_3_3).group	MS 012
1375	4555	DVU0664	0.0265686	22	53.8071	40.59	40.59	1D5	C6	B13	3	12	13	1D5 2D_SEC B13-BC4_B9 #2 rerun_09242010_(1_2_2)_(2_3_3).group	MS 012
1375	4555	DVU0963	0.0222911	4	21.2121	8	8	1D5	C6	B13	3	12	13	1D5 2D_SEC B13-BC4_B9 #2 rerun_09242010_(1_2_2)_(2_3_3).group	MS 012
1375	4555	DVU2241	0.0444253	3	8.867	5.49	5.49	1D5	C6	B13	3	12	13	1D5 2D_SEC B13-BC4_B9 #2 rerun_09242010_(1_2_2)_(2_3_3).group	MS 012
1375	4555	DVU1430	0.109216	4	7.37327	6.39	6	1D5	C6	B13	3	12	13	1D5 2D_SEC B13-BC4_B9 #2 rerun_09242010_(1_2_2)_(2_3_3).group	MS 012
1375	4555	DVU2072	0.0485168	2	2.20386	4	4	1D5	C6	B13	3	12	13	1D5 2D_SEC B13-BC4_B9 #2 rerun_09242010_(1_2_2)_(2_3_3).group	MS 012
1375	4555	DVU2754	0.133701	1	3.38462	0.67	0.67	1D5	C6	B13	3	12	13	1D5 2D_SEC B13-BC4_B9 #2 rerun_09242010_(1_2_2)_(2_3_3).group	MS 012
1375	4555	DVU1466	0.0212	15	70.4545	30.19	30.19	1D5	C6	B13	3	12	13	1D5 2D_SEC B13-BC4_B9 #2 rerun_09242010_(1_2_2)_(2_3_3).group	MS 012
1375	4555	DVU3027	0.257751	10	30.3688	19.1	19.1	1D5	C6	B13	3	12	13	1D5 2D_SEC B13-BC4_B9 #2 rerun_09242010_(1_2_2)_(2_3_3).group	MS 012
1375	4555	DVU2013	0.0555564	8	16.4557	16.05	16.05	1D5	C6	B13	3	12	13	1D5 2D_SEC B13-BC4_B9 #2 rerun_09242010_(1_2_2)_(2_3_3).group	MS 012
1375	4555	DVU0995	0.016572	6	32.8205	11.72	11.72	1D5	C6	B13	3	12	13	1D5 2D_SEC B13-BC4_B9 #2 rerun_09242010_(1_2_2)_(2_3_3).group	MS 012
1375	4555	DVU2405	0.097242	3	8.14249	5.26	5.26	1D5	C6	B13	3	12	13	1D5 2D_SEC B13-BC4_B9 #2 rerun_09242010_(1_2_2)_(2_3_3).group	MS 012
1375	4555	DVU2330	0.0342232	3	17.0648	6	6	1D5	C6	B13	3	12	13	1D5 2D_SEC B13-BC4_B9 #2 rerun_09242010_(1_2_2)_(2_3_3).group	MS 012
1375	4555	DVU2398	0.0388437	3	26.3804	6	6	1D5	C6	B13	3	12	13	1D5 2D_SEC B13-BC4_B9 #2 rerun_09242010_(1_2_2)_(2_3_3).group	MS 012
1375	4555	DVU3156	0.121891	1	1.97694	2	2	1D5	C6	B13	3	12	13	1D5 2D_SEC B13-BC4_B9 #2 rerun_09242010_(1_2_2)_(2_3_3).group	MS 012
1375	4555	DVU2885	1	1	1.51134	1.2	0	1D5	C6	B13	3	12	13	1D5 2D_SEC B13-BC4_B9 #2 rerun_09242010_(1_2_2)_(2_3_3).group	MS 012
1375	4555	DVU3167	1	1	3.75	1.2	0	1D5	C6	B13	3	12	13	1D5 2D_SEC B13-BC4_B9 #2 rerun_09242010_(1_2_2)_(2_3_3).group	MS 012
1375	4555	DVUA0013	1	1	4.58015	1.2	0	1D5	C6	B13	3	12	13	1D5 2D_SEC B13-BC4_B9 #2 rerun_09242010_(1_2_2)_(2_3_3).group	MS 012
1375	4555	DVU1940	1	1	1.35659	2	0	1D5	C6	B13	3	12	13	1D5 2D_SEC B13-BC4_B9 #2 rerun_09242010_(1_2_2)_(2_3_3).group	MS 012
1375	4574	DVU0465	0.0326473	22	53.5714	47.93	47.93	1D5	C8	B13	3	14	13	1D5 2D_SEC B13-BC4_B9 #2 rerun_09242010_(1_2_2)_(2_3_3).group	MS 012
1375	4574	DVU2964	0.55086	7	45.6621	13.15	13.15	1D5	C8	B13	3	14	13	1D5 2D_SEC B13-BC4_B9 #2 rerun_09242010_(1_2_2)_(2_3_3).group	MS 012
1375	4574	DVUA0149	0.0256778	4	9.42761	7.93	7.93	1D5	C8	B13	3	14	13	1D5 2D_SEC B13-BC4_B9 #2 rerun_09242010_(1_2_2)_(2_3_3).group	MS 012
1375	4574	DVU2905	0.0182618	15	61.2245	29.47	29.47	1D5	C8	B13	3	14	13	1D5 2D_SEC B13-BC4_B9 #2 rerun_09242010_(1_2_2)_(2_3_3).group	MS 012
1375	4574	DVU0158	0.0505069	2	6.3253	2.46	2.46	1D5	C8	B13	3	14	13	1D5 2D_SEC B13-BC4_B9 #2 rerun_09242010_(1_2_2)_(2_3_3).group	MS 012
1375	4574	DVU3190	1	23	55.6757	45.61	45.61	1D5	C8	B13	3	14	13	1D5 2D_SEC B13-BC4_B9 #2 rerun_09242010_(1_2_2)_(2_3_3).group	MS 012
1375	4574	DVU0090	1	17	61.9195	35.28	34.73	1D5	C8	B13	3	14	13	1D5 2D_SEC B13-BC4_B9 #2 rerun_09242010_(1_2_2)_(2_3_3).group	MS 012
1375	4574	DVU0701	1	8	10.1509	14.93	14.93	1D5	C8	B13	3	14	13	1D5 2D_SEC B13-BC4_B9 #2 rerun_09242010_(1_2_2)_(2_3_3).group	MS 012
1375	4574	DVU2246	1	1	1.93638	2	2	1D5	C8	B13	3	14	13	1D5 2D_SEC B13-BC4_B9 #2 rerun_09242010_(1_2_2)_(2_3_3).group	MS 012
1375	4574	DVU1295	0.19025	28	46.8384	56.54	56.54	1D5	C8	B13	3	14	13	1D5 2D_SEC B13-BC4_B9 #2 rerun_09242010_(1_2_2)_(2_3_3).group	MS 012
1375	4574	DVU2543	0.0446492	26	61.039	53.31	53.31	1D5	C8	B13	3	14	13	1D5 2D_SEC B13-BC4_B9 #2 rerun_09242010_(1_2_2)_(2_3_3).group	MS 012
1375	4574	DVU0955	0.0146612	21	71.5426	35.83	35.83	1D5	C8	B13	3	14	13	1D5 2D_SEC B13-BC4_B9 #2 rerun_09242010_(1_2_2)_(2_3_3).group	MS 012
1375	4574	DVU0115	0.103647	7	32.5581	14.74	14.74	1D5	C8	B13	3	14	13	1D5 2D_SEC B13-BC4_B9 #2 rerun_09242010_(1_2_2)_(2_3_3).group	MS 012
1375	4574	DVU2336	0.236471	5	14.0187	10.61	10.61	1D5	C8	B13	3	14	13	1D5 2D_SEC B13-BC4_B9 #2 rerun_09242010_(1_2_2)_(2_3_3).group	MS 012
1375	4574	DVU1575	0.152091	1	4.16667	2	2	1D5	C8	B13	3	14	13	1D5 2D_SEC B13-BC4_B9 #2 rerun_09242010_(1_2_2)_(2_3_3).group	MS 012
1375	4574	DVU0664	0.0359055	22	53.8071	40.59	40.59	1D5	C8	B13	3	14	13	1D5 2D_SEC B13-BC4_B9 #2 rerun_09242010_(1_2_2)_(2_3_3).group	MS 012
1375	4574	DVU0963	0.104781	4	21.2121	8	8	1D5	C8	B13	3	14	13	1D5 2D_SEC B13-BC4_B9 #2 rerun_09242010_(1_2_2)_(2_3_3).group	MS 012
1375	4574	DVU2241	0.0874458	3	8.867	5.49	5.49	1D5	C8	B13	3	14	13	1D5 2D_SEC B13-BC4_B9 #2 rerun_09242010_(1_2_2)_(2_3_3).group	MS 012
1375	4574	DVU1430	0.1898	4	7.37327	6.39	6	1D5	C8	B13	3	14	13	1D5 2D_SEC B13-BC4_B9 #2 rerun_09242010_(1_2_2)_(2_3_3).group	MS 012
1375	4574	DVU2072	0.0558006	2	2.20386	4	4	1D5	C8	B13	3	14	13	1D5 2D_SEC B13-BC4_B9 #2 rerun_09242010_(1_2_2)_(2_3_3).group	MS 012
1375	4574	DVU2754	0.00133701	1	3.38462	0.67	0.67	1D5	C8	B13	3	14	13	1D5 2D_SEC B13-BC4_B9 #2 rerun_09242010_(1_2_2)_(2_3_3).group	MS 012
1375	4574	DVU1466	0.0404509	15	70.4545	30.19	30.19	1D5	C8	B13	3	14	13	1D5 2D_SEC B13-BC4_B9 #2 rerun_09242010_(1_2_2)_(2_3_3).group	MS 012
1375	4574	DVU3027	0.419743	10	30.3688	19.1	19.1	1D5	C8	B13	3	14	13	1D5 2D_SEC B13-BC4_B9 #2 rerun_09242010_(1_2_2)_(2_3_3).group	MS 012
1375	4574	DVU2013	0.0443448	8	16.4557	16.05	16.05	1D5	C8	B13	3	14	13	1D5 2D_SEC B13-BC4_B9 #2 rerun_09242010_(1_2_2)_(2_3_3).group	MS 012
1375	4574	DVU0995	0.0138025	6	32.8205	11.72	11.72	1D5	C8	B13	3	14	13	1D5 2D_SEC B13-BC4_B9 #2 rerun_09242010_(1_2_2)_(2_3_3).group	MS 012
1375	4574	DVU2405	0.217073	3	8.14249	5.26	5.26	1D5	C8	B13	3	14	13	1D5 2D_SEC B13-BC4_B9 #2 rerun_09242010_(1_2_2)_(2_3_3).group	MS 012
1375	4574	DVU2330	0.056077	3	17.0648	6	6	1D5	C8	B13	3	14	13	1D5 2D_SEC B13-BC4_B9 #2 rerun_09242010_(1_2_2)_(2_3_3).group	MS 012
1375	4574	DVU2398	0.0466922	3	26.3804	6	6	1D5	C8	B13	3	14	13	1D5 2D_SEC B13-BC4_B9 #2 rerun_09242010_(1_2_2)_(2_3_3).group	MS 012
1375	4574	DVU3156	1	1	1.97694	2	2	1D5	C8	B13	3	14	13	1D5 2D_SEC B13-BC4_B9 #2 rerun_09242010_(1_2_2)_(2_3_3).group	MS 012
1375	4593	DVU0465	0.0298311	22	53.5714	47.93	47.93	1D5	C10	B13	3	16	13	1D5 2D_SEC B13-BC4_B9 #2 rerun_09242010_(1_2_2)_(2_3_3).group	MS 012
1375	4593	DVU2964	0.523212	7	45.6621	13.15	13.15	1D5	C10	B13	3	16	13	1D5 2D_SEC B13-BC4_B9 #2 rerun_09242010_(1_2_2)_(2_3_3).group	MS 012
1375	4593	DVUA0149	0.0176272	4	9.42761	7.93	7.93	1D5	C10	B13	3	16	13	1D5 2D_SEC B13-BC4_B9 #2 rerun_09242010_(1_2_2)_(2_3_3).group	MS 012
1375	4593	DVU2905	0.0188609	15	61.2245	29.47	29.47	1D5	C10	B13	3	16	13	1D5 2D_SEC B13-BC4_B9 #2 rerun_09242010_(1_2_2)_(2_3_3).group	MS 012
1375	4593	DVU0158	0.0451055	2	6.3253	2.46	2.46	1D5	C10	B13	3	16	13	1D5 2D_SEC B13-BC4_B9 #2 rerun_09242010_(1_2_2)_(2_3_3).group	MS 012
1375	4593	DVU3190	0.118805	23	55.6757	45.61	45.61	1D5	C10	B13	3	16	13	1D5 2D_SEC B13-BC4_B9 #2 rerun_09242010_(1_2_2)_(2_3_3).group	MS 012
1375	4593	DVU0090	0.441501	17	61.9195	35.28	34.73	1D5	C10	B13	3	16	13	1D5 2D_SEC B13-BC4_B9 #2 rerun_09242010_(1_2_2)_(2_3_3).group	MS 012
1375	4593	DVU0701	0.185271	8	10.1509	14.93	14.93	1D5	C10	B13	3	16	13	1D5 2D_SEC B13-BC4_B9 #2 rerun_09242010_(1_2_2)_(2_3_3).group	MS 012
1375	4593	DVU2246	0.235827	1	1.93638	2	2	1D5	C10	B13	3	16	13	1D5 2D_SEC B13-BC4_B9 #2 rerun_09242010_(1_2_2)_(2_3_3).group	MS 012
1375	4593	DVU1295	0.204077	28	46.8384	56.54	56.54	1D5	C10	B13	3	16	13	1D5 2D_SEC B13-BC4_B9 #2 rerun_09242010_(1_2_2)_(2_3_3).group	MS 012
1375	4593	DVU2543	0.026121	26	61.039	53.31	53.31	1D5	C10	B13	3	16	13	1D5 2D_SEC B13-BC4_B9 #2 rerun_09242010_(1_2_2)_(2_3_3).group	MS 012
1375	4593	DVU0955	0.0123345	21	71.5426	35.83	35.83	1D5	C10	B13	3	16	13	1D5 2D_SEC B13-BC4_B9 #2 rerun_09242010_(1_2_2)_(2_3_3).group	MS 012
1375	4593	DVU0115	1	7	32.5581	14.74	14.74	1D5	C10	B13	3	16	13	1D5 2D_SEC B13-BC4_B9 #2 rerun_09242010_(1_2_2)_(2_3_3).group	MS 012
1375	4593	DVU2336	1	5	14.0187	10.61	10.61	1D5	C10	B13	3	16	13	1D5 2D_SEC B13-BC4_B9 #2 rerun_09242010_(1_2_2)_(2_3_3).group	MS 012
1375	4593	DVU1575	0.665534	1	4.16667	2	2	1D5	C10	B13	3	16	13	1D5 2D_SEC B13-BC4_B9 #2 rerun_09242010_(1_2_2)_(2_3_3).group	MS 012
1375	4593	DVU0664	0.0489947	22	53.8071	40.59	40.59	1D5	C10	B13	3	16	13	1D5 2D_SEC B13-BC4_B9 #2 rerun_09242010_(1_2_2)_(2_3_3).group	MS 012
1375	4593	DVU0963	0.0317451	4	21.2121	8	8	1D5	C10	B13	3	16	13	1D5 2D_SEC B13-BC4_B9 #2 rerun_09242010_(1_2_2)_(2_3_3).group	MS 012
1375	4593	DVU2241	0.0840862	3	8.867	5.49	5.49	1D5	C10	B13	3	16	13	1D5 2D_SEC B13-BC4_B9 #2 rerun_09242010_(1_2_2)_(2_3_3).group	MS 012
1375	4593	DVU1430	0.197206	4	7.37327	6.39	6	1D5	C10	B13	3	16	13	1D5 2D_SEC B13-BC4_B9 #2 rerun_09242010_(1_2_2)_(2_3_3).group	MS 012
1375	4593	DVU2072	0.0327286	2	2.20386	4	4	1D5	C10	B13	3	16	13	1D5 2D_SEC B13-BC4_B9 #2 rerun_09242010_(1_2_2)_(2_3_3).group	MS 012
1375	4593	DVU2754	0.00133701	1	3.38462	0.67	0.67	1D5	C10	B13	3	16	13	1D5 2D_SEC B13-BC4_B9 #2 rerun_09242010_(1_2_2)_(2_3_3).group	MS 012
1375	4593	DVU1466	0.0337685	15	70.4545	30.19	30.19	1D5	C10	B13	3	16	13	1D5 2D_SEC B13-BC4_B9 #2 rerun_09242010_(1_2_2)_(2_3_3).group	MS 012
1375	4593	DVU3027	0.370722	10	30.3688	19.1	19.1	1D5	C10	B13	3	16	13	1D5 2D_SEC B13-BC4_B9 #2 rerun_09242010_(1_2_2)_(2_3_3).group	MS 012
1375	4593	DVU2013	0.0381445	8	16.4557	16.05	16.05	1D5	C10	B13	3	16	13	1D5 2D_SEC B13-BC4_B9 #2 rerun_09242010_(1_2_2)_(2_3_3).group	MS 012
1375	4593	DVU0995	0.0107664	6	32.8205	11.72	11.72	1D5	C10	B13	3	16	13	1D5 2D_SEC B13-BC4_B9 #2 rerun_09242010_(1_2_2)_(2_3_3).group	MS 012
1375	4593	DVU2405	0.627069	3	8.14249	5.26	5.26	1D5	C10	B13	3	16	13	1D5 2D_SEC B13-BC4_B9 #2 rerun_09242010_(1_2_2)_(2_3_3).group	MS 012
1375	4593	DVU2330	0.0436873	3	17.0648	6	6	1D5	C10	B13	3	16	13	1D5 2D_SEC B13-BC4_B9 #2 rerun_09242010_(1_2_2)_(2_3_3).group	MS 012
1375	4593	DVU2398	0.0637282	3	26.3804	6	6	1D5	C10	B13	3	16	13	1D5 2D_SEC B13-BC4_B9 #2 rerun_09242010_(1_2_2)_(2_3_3).group	MS 012
1375	4593	DVU3156	0.12084	1	1.97694	2	2	1D5	C10	B13	3	16	13	1D5 2D_SEC B13-BC4_B9 #2 rerun_09242010_(1_2_2)_(2_3_3).group	MS 012
1375	4612	DVU0465	0.0763344	22	53.5714	47.93	47.93	1D5	C12	B13	3	18	13	1D5 2D_SEC B13-BC4_B9 #2 rerun_09242010_(1_2_2)_(2_3_3).group	MS 012
1375	4612	DVU2964	0.758505	7	45.6621	13.15	13.15	1D5	C12	B13	3	18	13	1D5 2D_SEC B13-BC4_B9 #2 rerun_09242010_(1_2_2)_(2_3_3).group	MS 012
1375	4612	DVUA0149	0.0146772	4	9.42761	7.93	7.93	1D5	C12	B13	3	18	13	1D5 2D_SEC B13-BC4_B9 #2 rerun_09242010_(1_2_2)_(2_3_3).group	MS 012
1375	4612	DVU2905	0.0639136	15	61.2245	29.47	29.47	1D5	C12	B13	3	18	13	1D5 2D_SEC B13-BC4_B9 #2 rerun_09242010_(1_2_2)_(2_3_3).group	MS 012
1375	4612	DVU0158	0.379892	2	6.3253	2.46	2.46	1D5	C12	B13	3	18	13	1D5 2D_SEC B13-BC4_B9 #2 rerun_09242010_(1_2_2)_(2_3_3).group	MS 012
1375	4612	DVU3190	0.0664394	23	55.6757	45.61	45.61	1D5	C12	B13	3	18	13	1D5 2D_SEC B13-BC4_B9 #2 rerun_09242010_(1_2_2)_(2_3_3).group	MS 012
1375	4612	DVU0090	0.0850734	17	61.9195	35.28	34.73	1D5	C12	B13	3	18	13	1D5 2D_SEC B13-BC4_B9 #2 rerun_09242010_(1_2_2)_(2_3_3).group	MS 012
1375	4612	DVU0701	0.213099	8	10.1509	14.93	14.93	1D5	C12	B13	3	18	13	1D5 2D_SEC B13-BC4_B9 #2 rerun_09242010_(1_2_2)_(2_3_3).group	MS 012
1375	4612	DVU2246	0.000565802	1	1.93638	2	2	1D5	C12	B13	3	18	13	1D5 2D_SEC B13-BC4_B9 #2 rerun_09242010_(1_2_2)_(2_3_3).group	MS 012
1375	4612	DVU1295	0.263447	28	46.8384	56.54	56.54	1D5	C12	B13	3	18	13	1D5 2D_SEC B13-BC4_B9 #2 rerun_09242010_(1_2_2)_(2_3_3).group	MS 012
1375	4612	DVU2543	0.057047	26	61.039	53.31	53.31	1D5	C12	B13	3	18	13	1D5 2D_SEC B13-BC4_B9 #2 rerun_09242010_(1_2_2)_(2_3_3).group	MS 012
1375	4612	DVU0955	0.0441115	21	71.5426	35.83	35.83	1D5	C12	B13	3	18	13	1D5 2D_SEC B13-BC4_B9 #2 rerun_09242010_(1_2_2)_(2_3_3).group	MS 012
1375	4612	DVU0115	0.363222	7	32.5581	14.74	14.74	1D5	C12	B13	3	18	13	1D5 2D_SEC B13-BC4_B9 #2 rerun_09242010_(1_2_2)_(2_3_3).group	MS 012
1375	4612	DVU2336	0.254742	5	14.0187	10.61	10.61	1D5	C12	B13	3	18	13	1D5 2D_SEC B13-BC4_B9 #2 rerun_09242010_(1_2_2)_(2_3_3).group	MS 012
1375	4612	DVU1575	0.417522	1	4.16667	2	2	1D5	C12	B13	3	18	13	1D5 2D_SEC B13-BC4_B9 #2 rerun_09242010_(1_2_2)_(2_3_3).group	MS 012
1375	4612	DVU0664	1	22	53.8071	40.59	40.59	1D5	C12	B13	3	18	13	1D5 2D_SEC B13-BC4_B9 #2 rerun_09242010_(1_2_2)_(2_3_3).group	MS 012
1375	4612	DVU0963	1	4	21.2121	8	8	1D5	C12	B13	3	18	13	1D5 2D_SEC B13-BC4_B9 #2 rerun_09242010_(1_2_2)_(2_3_3).group	MS 012
1375	4612	DVU2241	1	3	8.867	5.49	5.49	1D5	C12	B13	3	18	13	1D5 2D_SEC B13-BC4_B9 #2 rerun_09242010_(1_2_2)_(2_3_3).group	MS 012
1375	4612	DVU1430	0.560183	4	7.37327	6.39	6	1D5	C12	B13	3	18	13	1D5 2D_SEC B13-BC4_B9 #2 rerun_09242010_(1_2_2)_(2_3_3).group	MS 012
1375	4612	DVU2072	0.15798	2	2.20386	4	4	1D5	C12	B13	3	18	13	1D5 2D_SEC B13-BC4_B9 #2 rerun_09242010_(1_2_2)_(2_3_3).group	MS 012
1375	4612	DVU2754	1	1	3.38462	0.67	0.67	1D5	C12	B13	3	18	13	1D5 2D_SEC B13-BC4_B9 #2 rerun_09242010_(1_2_2)_(2_3_3).group	MS 012
1375	4612	DVU1466	0.0936099	15	70.4545	30.19	30.19	1D5	C12	B13	3	18	13	1D5 2D_SEC B13-BC4_B9 #2 rerun_09242010_(1_2_2)_(2_3_3).group	MS 012
1375	4612	DVU3027	0.622976	10	30.3688	19.1	19.1	1D5	C12	B13	3	18	13	1D5 2D_SEC B13-BC4_B9 #2 rerun_09242010_(1_2_2)_(2_3_3).group	MS 012
1375	4612	DVU2013	0.0955968	8	16.4557	16.05	16.05	1D5	C12	B13	3	18	13	1D5 2D_SEC B13-BC4_B9 #2 rerun_09242010_(1_2_2)_(2_3_3).group	MS 012
1375	4612	DVU0995	0.048109	6	32.8205	11.72	11.72	1D5	C12	B13	3	18	13	1D5 2D_SEC B13-BC4_B9 #2 rerun_09242010_(1_2_2)_(2_3_3).group	MS 012
1375	4612	DVU2405	1	3	8.14249	5.26	5.26	1D5	C12	B13	3	18	13	1D5 2D_SEC B13-BC4_B9 #2 rerun_09242010_(1_2_2)_(2_3_3).group	MS 012
1375	4612	DVU2330	0.800542	3	17.0648	6	6	1D5	C12	B13	3	18	13	1D5 2D_SEC B13-BC4_B9 #2 rerun_09242010_(1_2_2)_(2_3_3).group	MS 012
1375	4612	DVU2398	0.153804	3	26.3804	6	6	1D5	C12	B13	3	18	13	1D5 2D_SEC B13-BC4_B9 #2 rerun_09242010_(1_2_2)_(2_3_3).group	MS 012
1375	4612	DVU3156	0.390421	1	1.97694	2	2	1D5	C12	B13	3	18	13	1D5 2D_SEC B13-BC4_B9 #2 rerun_09242010_(1_2_2)_(2_3_3).group	MS 012
1375	4631	DVU0465	0.185183	22	53.5714	47.93	47.93	1D5	C15	B13	3	21	13	1D5 2D_SEC B13-BC4_B9 #2 rerun_09242010_(1_2_2)_(2_3_3).group	MS 012
1375	4631	DVU2964	1	7	45.6621	13.15	13.15	1D5	C15	B13	3	21	13	1D5 2D_SEC B13-BC4_B9 #2 rerun_09242010_(1_2_2)_(2_3_3).group	MS 012
1375	4631	DVUA0149	0.00709436	4	9.42761	7.93	7.93	1D5	C15	B13	3	21	13	1D5 2D_SEC B13-BC4_B9 #2 rerun_09242010_(1_2_2)_(2_3_3).group	MS 012
1375	4631	DVU2905	1	15	61.2245	29.47	29.47	1D5	C15	B13	3	21	13	1D5 2D_SEC B13-BC4_B9 #2 rerun_09242010_(1_2_2)_(2_3_3).group	MS 012
1375	4631	DVU0158	1	2	6.3253	2.46	2.46	1D5	C15	B13	3	21	13	1D5 2D_SEC B13-BC4_B9 #2 rerun_09242010_(1_2_2)_(2_3_3).group	MS 012
1375	4631	DVU3190	0.0495438	23	55.6757	45.61	45.61	1D5	C15	B13	3	21	13	1D5 2D_SEC B13-BC4_B9 #2 rerun_09242010_(1_2_2)_(2_3_3).group	MS 012
1375	4631	DVU0090	0.0364534	17	61.9195	35.28	34.73	1D5	C15	B13	3	21	13	1D5 2D_SEC B13-BC4_B9 #2 rerun_09242010_(1_2_2)_(2_3_3).group	MS 012
1375	4631	DVU0701	0.0860435	8	10.1509	14.93	14.93	1D5	C15	B13	3	21	13	1D5 2D_SEC B13-BC4_B9 #2 rerun_09242010_(1_2_2)_(2_3_3).group	MS 012
1375	4631	DVU2246	0.000565802	1	1.93638	2	2	1D5	C15	B13	3	21	13	1D5 2D_SEC B13-BC4_B9 #2 rerun_09242010_(1_2_2)_(2_3_3).group	MS 012
1375	4631	DVU1295	0.49952	28	46.8384	56.54	56.54	1D5	C15	B13	3	21	13	1D5 2D_SEC B13-BC4_B9 #2 rerun_09242010_(1_2_2)_(2_3_3).group	MS 012
1375	4631	DVU2543	0.0674417	26	61.039	53.31	53.31	1D5	C15	B13	3	21	13	1D5 2D_SEC B13-BC4_B9 #2 rerun_09242010_(1_2_2)_(2_3_3).group	MS 012
1375	4631	DVU0955	0.0523286	21	71.5426	35.83	35.83	1D5	C15	B13	3	21	13	1D5 2D_SEC B13-BC4_B9 #2 rerun_09242010_(1_2_2)_(2_3_3).group	MS 012
1375	4631	DVU0115	0.100101	7	32.5581	14.74	14.74	1D5	C15	B13	3	21	13	1D5 2D_SEC B13-BC4_B9 #2 rerun_09242010_(1_2_2)_(2_3_3).group	MS 012
1375	4631	DVU2336	0.211624	5	14.0187	10.61	10.61	1D5	C15	B13	3	21	13	1D5 2D_SEC B13-BC4_B9 #2 rerun_09242010_(1_2_2)_(2_3_3).group	MS 012
1375	4631	DVU1575	0.811115	1	4.16667	2	2	1D5	C15	B13	3	21	13	1D5 2D_SEC B13-BC4_B9 #2 rerun_09242010_(1_2_2)_(2_3_3).group	MS 012
1375	4631	DVU0664	0.525999	22	53.8071	40.59	40.59	1D5	C15	B13	3	21	13	1D5 2D_SEC B13-BC4_B9 #2 rerun_09242010_(1_2_2)_(2_3_3).group	MS 012
1375	4631	DVU0963	0.0805227	4	21.2121	8	8	1D5	C15	B13	3	21	13	1D5 2D_SEC B13-BC4_B9 #2 rerun_09242010_(1_2_2)_(2_3_3).group	MS 012
1375	4631	DVU2241	0.118717	3	8.867	5.49	5.49	1D5	C15	B13	3	21	13	1D5 2D_SEC B13-BC4_B9 #2 rerun_09242010_(1_2_2)_(2_3_3).group	MS 012
1375	4631	DVU1430	0.412368	4	7.37327	6.39	6	1D5	C15	B13	3	21	13	1D5 2D_SEC B13-BC4_B9 #2 rerun_09242010_(1_2_2)_(2_3_3).group	MS 012
1375	4631	DVU2072	0.0851596	2	2.20386	4	4	1D5	C15	B13	3	21	13	1D5 2D_SEC B13-BC4_B9 #2 rerun_09242010_(1_2_2)_(2_3_3).group	MS 012
1375	4631	DVU2754	0.228268	1	3.38462	0.67	0.67	1D5	C15	B13	3	21	13	1D5 2D_SEC B13-BC4_B9 #2 rerun_09242010_(1_2_2)_(2_3_3).group	MS 012
1375	4631	DVU1466	1	15	70.4545	30.19	30.19	1D5	C15	B13	3	21	13	1D5 2D_SEC B13-BC4_B9 #2 rerun_09242010_(1_2_2)_(2_3_3).group	MS 012
1375	4631	DVU3027	0.581068	10	30.3688	19.1	19.1	1D5	C15	B13	3	21	13	1D5 2D_SEC B13-BC4_B9 #2 rerun_09242010_(1_2_2)_(2_3_3).group	MS 012
1375	4631	DVU2013	0.0827748	8	16.4557	16.05	16.05	1D5	C15	B13	3	21	13	1D5 2D_SEC B13-BC4_B9 #2 rerun_09242010_(1_2_2)_(2_3_3).group	MS 012
1375	4631	DVU0995	0.0274594	6	32.8205	11.72	11.72	1D5	C15	B13	3	21	13	1D5 2D_SEC B13-BC4_B9 #2 rerun_09242010_(1_2_2)_(2_3_3).group	MS 012
1375	4631	DVU2405	0.422296	3	8.14249	5.26	5.26	1D5	C15	B13	3	21	13	1D5 2D_SEC B13-BC4_B9 #2 rerun_09242010_(1_2_2)_(2_3_3).group	MS 012
1375	4631	DVU2330	0.205021	3	17.0648	6	6	1D5	C15	B13	3	21	13	1D5 2D_SEC B13-BC4_B9 #2 rerun_09242010_(1_2_2)_(2_3_3).group	MS 012
1375	4631	DVU2398	0.216783	3	26.3804	6	6	1D5	C15	B13	3	21	13	1D5 2D_SEC B13-BC4_B9 #2 rerun_09242010_(1_2_2)_(2_3_3).group	MS 012
1375	4631	DVU3156	0.426335	1	1.97694	2	2	1D5	C15	B13	3	21	13	1D5 2D_SEC B13-BC4_B9 #2 rerun_09242010_(1_2_2)_(2_3_3).group	MS 012
1375	4650	DVU0465	0.400901	22	53.5714	47.93	47.93	1D5	D2	B13	3	24	13	1D5 2D_SEC B13-BC4_B9 #2 rerun_09242010_(1_2_2)_(2_3_3).group	MS 012
1375	4650	DVU2964	0.59882	7	45.6621	13.15	13.15	1D5	D2	B13	3	24	13	1D5 2D_SEC B13-BC4_B9 #2 rerun_09242010_(1_2_2)_(2_3_3).group	MS 012
1375	4650	DVUA0149	0.00527024	4	9.42761	7.93	7.93	1D5	D2	B13	3	24	13	1D5 2D_SEC B13-BC4_B9 #2 rerun_09242010_(1_2_2)_(2_3_3).group	MS 012
1375	4650	DVU2905	0.142278	15	61.2245	29.47	29.47	1D5	D2	B13	3	24	13	1D5 2D_SEC B13-BC4_B9 #2 rerun_09242010_(1_2_2)_(2_3_3).group	MS 012
1375	4650	DVU0158	0.276773	2	6.3253	2.46	2.46	1D5	D2	B13	3	24	13	1D5 2D_SEC B13-BC4_B9 #2 rerun_09242010_(1_2_2)_(2_3_3).group	MS 012
1375	4650	DVU3190	0.0417788	23	55.6757	45.61	45.61	1D5	D2	B13	3	24	13	1D5 2D_SEC B13-BC4_B9 #2 rerun_09242010_(1_2_2)_(2_3_3).group	MS 012
1375	4650	DVU0090	0.0413129	17	61.9195	35.28	34.73	1D5	D2	B13	3	24	13	1D5 2D_SEC B13-BC4_B9 #2 rerun_09242010_(1_2_2)_(2_3_3).group	MS 012
1375	4650	DVU0701	0.0552159	8	10.1509	14.93	14.93	1D5	D2	B13	3	24	13	1D5 2D_SEC B13-BC4_B9 #2 rerun_09242010_(1_2_2)_(2_3_3).group	MS 012
1375	4650	DVU2246	0.102945	1	1.93638	2	2	1D5	D2	B13	3	24	13	1D5 2D_SEC B13-BC4_B9 #2 rerun_09242010_(1_2_2)_(2_3_3).group	MS 012
1375	4650	DVU1295	0.542148	28	46.8384	56.54	56.54	1D5	D2	B13	3	24	13	1D5 2D_SEC B13-BC4_B9 #2 rerun_09242010_(1_2_2)_(2_3_3).group	MS 012
1375	4650	DVU2543	0.22111	26	61.039	53.31	53.31	1D5	D2	B13	3	24	13	1D5 2D_SEC B13-BC4_B9 #2 rerun_09242010_(1_2_2)_(2_3_3).group	MS 012
1375	4650	DVU0955	0.167106	21	71.5426	35.83	35.83	1D5	D2	B13	3	24	13	1D5 2D_SEC B13-BC4_B9 #2 rerun_09242010_(1_2_2)_(2_3_3).group	MS 012
1375	4650	DVU0115	0.0799886	7	32.5581	14.74	14.74	1D5	D2	B13	3	24	13	1D5 2D_SEC B13-BC4_B9 #2 rerun_09242010_(1_2_2)_(2_3_3).group	MS 012
1375	4650	DVU2336	0.138706	5	14.0187	10.61	10.61	1D5	D2	B13	3	24	13	1D5 2D_SEC B13-BC4_B9 #2 rerun_09242010_(1_2_2)_(2_3_3).group	MS 012
1375	4650	DVU1575	1	1	4.16667	2	2	1D5	D2	B13	3	24	13	1D5 2D_SEC B13-BC4_B9 #2 rerun_09242010_(1_2_2)_(2_3_3).group	MS 012
1375	4650	DVU0664	0.0923668	22	53.8071	40.59	40.59	1D5	D2	B13	3	24	13	1D5 2D_SEC B13-BC4_B9 #2 rerun_09242010_(1_2_2)_(2_3_3).group	MS 012
1375	4650	DVU0963	0.0563029	4	21.2121	8	8	1D5	D2	B13	3	24	13	1D5 2D_SEC B13-BC4_B9 #2 rerun_09242010_(1_2_2)_(2_3_3).group	MS 012
1375	4650	DVU2241	0.084365	3	8.867	5.49	5.49	1D5	D2	B13	3	24	13	1D5 2D_SEC B13-BC4_B9 #2 rerun_09242010_(1_2_2)_(2_3_3).group	MS 012
1375	4650	DVU1430	0.269353	4	7.37327	6.39	6	1D5	D2	B13	3	24	13	1D5 2D_SEC B13-BC4_B9 #2 rerun_09242010_(1_2_2)_(2_3_3).group	MS 012
1375	4650	DVU2072	0.0380452	2	2.20386	4	4	1D5	D2	B13	3	24	13	1D5 2D_SEC B13-BC4_B9 #2 rerun_09242010_(1_2_2)_(2_3_3).group	MS 012
1375	4650	DVU2754	0.174521	1	3.38462	0.67	0.67	1D5	D2	B13	3	24	13	1D5 2D_SEC B13-BC4_B9 #2 rerun_09242010_(1_2_2)_(2_3_3).group	MS 012
1375	4650	DVU1466	0.678197	15	70.4545	30.19	30.19	1D5	D2	B13	3	24	13	1D5 2D_SEC B13-BC4_B9 #2 rerun_09242010_(1_2_2)_(2_3_3).group	MS 012
1375	4650	DVU3027	1	10	30.3688	19.1	19.1	1D5	D2	B13	3	24	13	1D5 2D_SEC B13-BC4_B9 #2 rerun_09242010_(1_2_2)_(2_3_3).group	MS 012
1375	4650	DVU2013	0.133287	8	16.4557	16.05	16.05	1D5	D2	B13	3	24	13	1D5 2D_SEC B13-BC4_B9 #2 rerun_09242010_(1_2_2)_(2_3_3).group	MS 012
1375	4650	DVU0995	0.0480296	6	32.8205	11.72	11.72	1D5	D2	B13	3	24	13	1D5 2D_SEC B13-BC4_B9 #2 rerun_09242010_(1_2_2)_(2_3_3).group	MS 012
1375	4650	DVU2405	0.29948	3	8.14249	5.26	5.26	1D5	D2	B13	3	24	13	1D5 2D_SEC B13-BC4_B9 #2 rerun_09242010_(1_2_2)_(2_3_3).group	MS 012
1375	4650	DVU2330	1	3	17.0648	6	6	1D5	D2	B13	3	24	13	1D5 2D_SEC B13-BC4_B9 #2 rerun_09242010_(1_2_2)_(2_3_3).group	MS 012
1375	4650	DVU2398	0.575092	3	26.3804	6	6	1D5	D2	B13	3	24	13	1D5 2D_SEC B13-BC4_B9 #2 rerun_09242010_(1_2_2)_(2_3_3).group	MS 012
1375	4650	DVU3156	0.31821	1	1.97694	2	2	1D5	D2	B13	3	24	13	1D5 2D_SEC B13-BC4_B9 #2 rerun_09242010_(1_2_2)_(2_3_3).group	MS 012
1375	4669	DVU0465	1	22	53.5714	47.93	47.93	1D5	D5	B13	3	27	13	1D5 2D_SEC B13-BC4_B9 #2 rerun_09242010_(1_2_2)_(2_3_3).group	MS 012
1375	4669	DVU2964	0.473446	7	45.6621	13.15	13.15	1D5	D5	B13	3	27	13	1D5 2D_SEC B13-BC4_B9 #2 rerun_09242010_(1_2_2)_(2_3_3).group	MS 012
1375	4669	DVUA0149	0.0107309	4	9.42761	7.93	7.93	1D5	D5	B13	3	27	13	1D5 2D_SEC B13-BC4_B9 #2 rerun_09242010_(1_2_2)_(2_3_3).group	MS 012
1375	4669	DVU2905	0.0655655	15	61.2245	29.47	29.47	1D5	D5	B13	3	27	13	1D5 2D_SEC B13-BC4_B9 #2 rerun_09242010_(1_2_2)_(2_3_3).group	MS 012
1375	4669	DVU0158	0.495746	2	6.3253	2.46	2.46	1D5	D5	B13	3	27	13	1D5 2D_SEC B13-BC4_B9 #2 rerun_09242010_(1_2_2)_(2_3_3).group	MS 012
1375	4669	DVU3190	0.0470187	23	55.6757	45.61	45.61	1D5	D5	B13	3	27	13	1D5 2D_SEC B13-BC4_B9 #2 rerun_09242010_(1_2_2)_(2_3_3).group	MS 012
1375	4669	DVU0090	0.0702807	17	61.9195	35.28	34.73	1D5	D5	B13	3	27	13	1D5 2D_SEC B13-BC4_B9 #2 rerun_09242010_(1_2_2)_(2_3_3).group	MS 012
1375	4669	DVU0701	0.0635492	8	10.1509	14.93	14.93	1D5	D5	B13	3	27	13	1D5 2D_SEC B13-BC4_B9 #2 rerun_09242010_(1_2_2)_(2_3_3).group	MS 012
1375	4669	DVU2246	0.202032	1	1.93638	2	2	1D5	D5	B13	3	27	13	1D5 2D_SEC B13-BC4_B9 #2 rerun_09242010_(1_2_2)_(2_3_3).group	MS 012
1375	4669	DVU1295	1	28	46.8384	56.54	56.54	1D5	D5	B13	3	27	13	1D5 2D_SEC B13-BC4_B9 #2 rerun_09242010_(1_2_2)_(2_3_3).group	MS 012
1375	4669	DVU2543	1	26	61.039	53.31	53.31	1D5	D5	B13	3	27	13	1D5 2D_SEC B13-BC4_B9 #2 rerun_09242010_(1_2_2)_(2_3_3).group	MS 012
1375	4669	DVU0955	1	21	71.5426	35.83	35.83	1D5	D5	B13	3	27	13	1D5 2D_SEC B13-BC4_B9 #2 rerun_09242010_(1_2_2)_(2_3_3).group	MS 012
1375	4669	DVU0115	0.107833	7	32.5581	14.74	14.74	1D5	D5	B13	3	27	13	1D5 2D_SEC B13-BC4_B9 #2 rerun_09242010_(1_2_2)_(2_3_3).group	MS 012
1375	4669	DVU2336	0.150315	5	14.0187	10.61	10.61	1D5	D5	B13	3	27	13	1D5 2D_SEC B13-BC4_B9 #2 rerun_09242010_(1_2_2)_(2_3_3).group	MS 012
1375	4669	DVU1575	0.552433	1	4.16667	2	2	1D5	D5	B13	3	27	13	1D5 2D_SEC B13-BC4_B9 #2 rerun_09242010_(1_2_2)_(2_3_3).group	MS 012
1375	4669	DVU0664	0.0600404	22	53.8071	40.59	40.59	1D5	D5	B13	3	27	13	1D5 2D_SEC B13-BC4_B9 #2 rerun_09242010_(1_2_2)_(2_3_3).group	MS 012
1375	4669	DVU0963	0.0550719	4	21.2121	8	8	1D5	D5	B13	3	27	13	1D5 2D_SEC B13-BC4_B9 #2 rerun_09242010_(1_2_2)_(2_3_3).group	MS 012
1375	4669	DVU2241	0.12603	3	8.867	5.49	5.49	1D5	D5	B13	3	27	13	1D5 2D_SEC B13-BC4_B9 #2 rerun_09242010_(1_2_2)_(2_3_3).group	MS 012
1375	4669	DVU1430	0.600956	4	7.37327	6.39	6	1D5	D5	B13	3	27	13	1D5 2D_SEC B13-BC4_B9 #2 rerun_09242010_(1_2_2)_(2_3_3).group	MS 012
1375	4669	DVU2072	1	2	2.20386	4	4	1D5	D5	B13	3	27	13	1D5 2D_SEC B13-BC4_B9 #2 rerun_09242010_(1_2_2)_(2_3_3).group	MS 012
1375	4669	DVU2754	0.200107	1	3.38462	0.67	0.67	1D5	D5	B13	3	27	13	1D5 2D_SEC B13-BC4_B9 #2 rerun_09242010_(1_2_2)_(2_3_3).group	MS 012
1375	4669	DVU1466	0.156041	15	70.4545	30.19	30.19	1D5	D5	B13	3	27	13	1D5 2D_SEC B13-BC4_B9 #2 rerun_09242010_(1_2_2)_(2_3_3).group	MS 012
1375	4669	DVU3027	0.329593	10	30.3688	19.1	19.1	1D5	D5	B13	3	27	13	1D5 2D_SEC B13-BC4_B9 #2 rerun_09242010_(1_2_2)_(2_3_3).group	MS 012
1375	4669	DVU2013	0.257755	8	16.4557	16.05	16.05	1D5	D5	B13	3	27	13	1D5 2D_SEC B13-BC4_B9 #2 rerun_09242010_(1_2_2)_(2_3_3).group	MS 012
1375	4669	DVU0995	0.325319	6	32.8205	11.72	11.72	1D5	D5	B13	3	27	13	1D5 2D_SEC B13-BC4_B9 #2 rerun_09242010_(1_2_2)_(2_3_3).group	MS 012
1375	4669	DVU2405	0.268245	3	8.14249	5.26	5.26	1D5	D5	B13	3	27	13	1D5 2D_SEC B13-BC4_B9 #2 rerun_09242010_(1_2_2)_(2_3_3).group	MS 012
1375	4669	DVU2330	0.190409	3	17.0648	6	6	1D5	D5	B13	3	27	13	1D5 2D_SEC B13-BC4_B9 #2 rerun_09242010_(1_2_2)_(2_3_3).group	MS 012
1375	4669	DVU2398	1	3	26.3804	6	6	1D5	D5	B13	3	27	13	1D5 2D_SEC B13-BC4_B9 #2 rerun_09242010_(1_2_2)_(2_3_3).group	MS 012
1375	4669	DVU3156	0.126095	1	1.97694	2	2	1D5	D5	B13	3	27	13	1D5 2D_SEC B13-BC4_B9 #2 rerun_09242010_(1_2_2)_(2_3_3).group	MS 012
1375	4688	DVU0465	0.0518316	22	53.5714	47.93	47.93	1D5	D7	B13	3	29	13	1D5 2D_SEC B13-BC4_B9 #2 rerun_09242010_(1_2_2)_(2_3_3).group	MS 012
1375	4688	DVU2964	0.28347	7	45.6621	13.15	13.15	1D5	D7	B13	3	29	13	1D5 2D_SEC B13-BC4_B9 #2 rerun_09242010_(1_2_2)_(2_3_3).group	MS 012
1375	4688	DVUA0149	0.00250047	4	9.42761	7.93	7.93	1D5	D7	B13	3	29	13	1D5 2D_SEC B13-BC4_B9 #2 rerun_09242010_(1_2_2)_(2_3_3).group	MS 012
1375	4688	DVU2905	0.038321	15	61.2245	29.47	29.47	1D5	D7	B13	3	29	13	1D5 2D_SEC B13-BC4_B9 #2 rerun_09242010_(1_2_2)_(2_3_3).group	MS 012
1375	4688	DVU0158	0.45581	2	6.3253	2.46	2.46	1D5	D7	B13	3	29	13	1D5 2D_SEC B13-BC4_B9 #2 rerun_09242010_(1_2_2)_(2_3_3).group	MS 012
1375	4688	DVU3190	0.0497439	23	55.6757	45.61	45.61	1D5	D7	B13	3	29	13	1D5 2D_SEC B13-BC4_B9 #2 rerun_09242010_(1_2_2)_(2_3_3).group	MS 012
1375	4688	DVU0090	0.0570058	17	61.9195	35.28	34.73	1D5	D7	B13	3	29	13	1D5 2D_SEC B13-BC4_B9 #2 rerun_09242010_(1_2_2)_(2_3_3).group	MS 012
1375	4688	DVU0701	0.0415846	8	10.1509	14.93	14.93	1D5	D7	B13	3	29	13	1D5 2D_SEC B13-BC4_B9 #2 rerun_09242010_(1_2_2)_(2_3_3).group	MS 012
1375	4688	DVU2246	0.0932978	1	1.93638	2	2	1D5	D7	B13	3	29	13	1D5 2D_SEC B13-BC4_B9 #2 rerun_09242010_(1_2_2)_(2_3_3).group	MS 012
1375	4688	DVU1295	0.236652	28	46.8384	56.54	56.54	1D5	D7	B13	3	29	13	1D5 2D_SEC B13-BC4_B9 #2 rerun_09242010_(1_2_2)_(2_3_3).group	MS 012
1375	4688	DVU2543	0.0952033	26	61.039	53.31	53.31	1D5	D7	B13	3	29	13	1D5 2D_SEC B13-BC4_B9 #2 rerun_09242010_(1_2_2)_(2_3_3).group	MS 012
1375	4688	DVU0955	0.114929	21	71.5426	35.83	35.83	1D5	D7	B13	3	29	13	1D5 2D_SEC B13-BC4_B9 #2 rerun_09242010_(1_2_2)_(2_3_3).group	MS 012
1375	4688	DVU0115	0.0669322	7	32.5581	14.74	14.74	1D5	D7	B13	3	29	13	1D5 2D_SEC B13-BC4_B9 #2 rerun_09242010_(1_2_2)_(2_3_3).group	MS 012
1375	4688	DVU2336	0.250986	5	14.0187	10.61	10.61	1D5	D7	B13	3	29	13	1D5 2D_SEC B13-BC4_B9 #2 rerun_09242010_(1_2_2)_(2_3_3).group	MS 012
1375	4688	DVU1575	0.0898894	1	4.16667	2	2	1D5	D7	B13	3	29	13	1D5 2D_SEC B13-BC4_B9 #2 rerun_09242010_(1_2_2)_(2_3_3).group	MS 012
1375	4688	DVU0664	0.0395208	22	53.8071	40.59	40.59	1D5	D7	B13	3	29	13	1D5 2D_SEC B13-BC4_B9 #2 rerun_09242010_(1_2_2)_(2_3_3).group	MS 012
1375	4688	DVU0963	0.0385758	4	21.2121	8	8	1D5	D7	B13	3	29	13	1D5 2D_SEC B13-BC4_B9 #2 rerun_09242010_(1_2_2)_(2_3_3).group	MS 012
1375	4688	DVU2241	0.0717484	3	8.867	5.49	5.49	1D5	D7	B13	3	29	13	1D5 2D_SEC B13-BC4_B9 #2 rerun_09242010_(1_2_2)_(2_3_3).group	MS 012
1375	4688	DVU1430	1	4	7.37327	6.39	6	1D5	D7	B13	3	29	13	1D5 2D_SEC B13-BC4_B9 #2 rerun_09242010_(1_2_2)_(2_3_3).group	MS 012
1375	4688	DVU2072	0.224787	2	2.20386	4	4	1D5	D7	B13	3	29	13	1D5 2D_SEC B13-BC4_B9 #2 rerun_09242010_(1_2_2)_(2_3_3).group	MS 012
1375	4688	DVU2754	0.00133701	1	3.38462	0.67	0.67	1D5	D7	B13	3	29	13	1D5 2D_SEC B13-BC4_B9 #2 rerun_09242010_(1_2_2)_(2_3_3).group	MS 012
1375	4688	DVU1466	0.115597	15	70.4545	30.19	30.19	1D5	D7	B13	3	29	13	1D5 2D_SEC B13-BC4_B9 #2 rerun_09242010_(1_2_2)_(2_3_3).group	MS 012
1375	4688	DVU3027	0.0956102	10	30.3688	19.1	19.1	1D5	D7	B13	3	29	13	1D5 2D_SEC B13-BC4_B9 #2 rerun_09242010_(1_2_2)_(2_3_3).group	MS 012
1375	4688	DVU2013	1	8	16.4557	16.05	16.05	1D5	D7	B13	3	29	13	1D5 2D_SEC B13-BC4_B9 #2 rerun_09242010_(1_2_2)_(2_3_3).group	MS 012
1375	4688	DVU0995	1	6	32.8205	11.72	11.72	1D5	D7	B13	3	29	13	1D5 2D_SEC B13-BC4_B9 #2 rerun_09242010_(1_2_2)_(2_3_3).group	MS 012
1375	4688	DVU2405	0.219602	3	8.14249	5.26	5.26	1D5	D7	B13	3	29	13	1D5 2D_SEC B13-BC4_B9 #2 rerun_09242010_(1_2_2)_(2_3_3).group	MS 012
1375	4688	DVU2330	0.519704	3	17.0648	6	6	1D5	D7	B13	3	29	13	1D5 2D_SEC B13-BC4_B9 #2 rerun_09242010_(1_2_2)_(2_3_3).group	MS 012
1375	4688	DVU2398	0.980634	3	26.3804	6	6	1D5	D7	B13	3	29	13	1D5 2D_SEC B13-BC4_B9 #2 rerun_09242010_(1_2_2)_(2_3_3).group	MS 012
1375	4688	DVU3156	0.140851	1	1.97694	2	2	1D5	D7	B13	3	29	13	1D5 2D_SEC B13-BC4_B9 #2 rerun_09242010_(1_2_2)_(2_3_3).group	MS 012
1376	4384	DVU2928	1	26	22.9592	50.98	50.98	1D5	B13	B15	3	4	15	1D5 2D_SEC B13-BC4_B9 #2 rerun_09242010_(1_2_3)_(2_3_9).group	MS 012
1376	4384	DVU2929	1	23	20.361	46.07	46.07	1D5	B13	B15	3	4	15	1D5 2D_SEC B13-BC4_B9 #2 rerun_09242010_(1_2_3)_(2_3_9).group	MS 012
1376	4384	DVU3025	1	19	17.2016	33.82	33.82	1D5	B13	B15	3	4	15	1D5 2D_SEC B13-BC4_B9 #2 rerun_09242010_(1_2_3)_(2_3_9).group	MS 012
1376	4384	DVU1329	1	10	33.7176	19.95	19.95	1D5	B13	B15	3	4	15	1D5 2D_SEC B13-BC4_B9 #2 rerun_09242010_(1_2_3)_(2_3_9).group	MS 012
1376	4384	DVU1933	1	4	31.2139	6	6	1D5	B13	B15	3	4	15	1D5 2D_SEC B13-BC4_B9 #2 rerun_09242010_(1_2_3)_(2_3_9).group	MS 012
1376	4384	DVU1430	1	3	5.87558	6.55	6.55	1D5	B13	B15	3	4	15	1D5 2D_SEC B13-BC4_B9 #2 rerun_09242010_(1_2_3)_(2_3_9).group	MS 012
1376	4384	DVU3055	1	3	6.33947	6	6	1D5	B13	B15	3	4	15	1D5 2D_SEC B13-BC4_B9 #2 rerun_09242010_(1_2_3)_(2_3_9).group	MS 012
1376	4384	DVU1309	1	2	9.90566	3.46	3.46	1D5	B13	B15	3	4	15	1D5 2D_SEC B13-BC4_B9 #2 rerun_09242010_(1_2_3)_(2_3_9).group	MS 012
1376	4384	DVU0456	1	1	3.28358	2.06	2.06	1D5	B13	B15	3	4	15	1D5 2D_SEC B13-BC4_B9 #2 rerun_09242010_(1_2_3)_(2_3_9).group	MS 012
1376	4384	DVU1809	1	2	3.97727	3.55	3.55	1D5	B13	B15	3	4	15	1D5 2D_SEC B13-BC4_B9 #2 rerun_09242010_(1_2_3)_(2_3_9).group	MS 012
1376	4384	DVU1044	1	1	2.06186	2.02	2.02	1D5	B13	B15	3	4	15	1D5 2D_SEC B13-BC4_B9 #2 rerun_09242010_(1_2_3)_(2_3_9).group	MS 012
1376	4384	DVU0589	1	1	4.06504	1.15	1.15	1D5	B13	B15	3	4	15	1D5 2D_SEC B13-BC4_B9 #2 rerun_09242010_(1_2_3)_(2_3_9).group	MS 012
1376	4384	DVU1833	0.157513	5	5.54156	10.63	10.63	1D5	B13	B15	3	4	15	1D5 2D_SEC B13-BC4_B9 #2 rerun_09242010_(1_2_3)_(2_3_9).group	MS 012
1376	4384	DVU1295	0.498307	24	45.1991	44.18	44.18	1D5	B13	B15	3	4	15	1D5 2D_SEC B13-BC4_B9 #2 rerun_09242010_(1_2_3)_(2_3_9).group	MS 012
1376	4384	DVU0578	0.382504	6	23.6641	12.05	12.05	1D5	B13	B15	3	4	15	1D5 2D_SEC B13-BC4_B9 #2 rerun_09242010_(1_2_3)_(2_3_9).group	MS 012
1376	4384	DVUA0149	0.454157	5	11.9529	9.78	9.78	1D5	B13	B15	3	4	15	1D5 2D_SEC B13-BC4_B9 #2 rerun_09242010_(1_2_3)_(2_3_9).group	MS 012
1376	4384	DVU2082	0.248737	4	20.5387	7.24	7.24	1D5	B13	B15	3	4	15	1D5 2D_SEC B13-BC4_B9 #2 rerun_09242010_(1_2_3)_(2_3_9).group	MS 012
1376	4384	DVU3360	1	5	24.3421	10.71	10.71	1D5	B13	B15	3	4	15	1D5 2D_SEC B13-BC4_B9 #2 rerun_09242010_(1_2_3)_(2_3_9).group	MS 012
1376	4384	DVU2976	0.411194	3	12.4324	6	6	1D5	B13	B15	3	4	15	1D5 2D_SEC B13-BC4_B9 #2 rerun_09242010_(1_2_3)_(2_3_9).group	MS 012
1376	4384	DVU1441	0.243177	3	16.7785	6	6	1D5	B13	B15	3	4	15	1D5 2D_SEC B13-BC4_B9 #2 rerun_09242010_(1_2_3)_(2_3_9).group	MS 012
1376	4384	DVU3027	0.495758	3	11.7137	4.88	4.88	1D5	B13	B15	3	4	15	1D5 2D_SEC B13-BC4_B9 #2 rerun_09242010_(1_2_3)_(2_3_9).group	MS 012
1376	4384	DVU0402	0.199768	2	8.23799	4	4	1D5	B13	B15	3	4	15	1D5 2D_SEC B13-BC4_B9 #2 rerun_09242010_(1_2_3)_(2_3_9).group	MS 012
1376	4384	DVU1330	1	1	8.27068	2	2	1D5	B13	B15	3	4	15	1D5 2D_SEC B13-BC4_B9 #2 rerun_09242010_(1_2_3)_(2_3_9).group	MS 012
1376	4403	DVU2928	0.188855	26	22.9592	50.98	50.98	1D5	B15	B15	3	6	15	1D5 2D_SEC B13-BC4_B9 #2 rerun_09242010_(1_2_3)_(2_3_9).group	MS 012
1376	4403	DVU2929	0.233918	23	20.361	46.07	46.07	1D5	B15	B15	3	6	15	1D5 2D_SEC B13-BC4_B9 #2 rerun_09242010_(1_2_3)_(2_3_9).group	MS 012
1376	4403	DVU3025	0.467476	19	17.2016	33.82	33.82	1D5	B15	B15	3	6	15	1D5 2D_SEC B13-BC4_B9 #2 rerun_09242010_(1_2_3)_(2_3_9).group	MS 012
1376	4403	DVU1329	0.234919	10	33.7176	19.95	19.95	1D5	B15	B15	3	6	15	1D5 2D_SEC B13-BC4_B9 #2 rerun_09242010_(1_2_3)_(2_3_9).group	MS 012
1376	4403	DVU1933	0.161519	4	31.2139	6	6	1D5	B15	B15	3	6	15	1D5 2D_SEC B13-BC4_B9 #2 rerun_09242010_(1_2_3)_(2_3_9).group	MS 012
1376	4403	DVU1430	0.273924	3	5.87558	6.55	6.55	1D5	B15	B15	3	6	15	1D5 2D_SEC B13-BC4_B9 #2 rerun_09242010_(1_2_3)_(2_3_9).group	MS 012
1376	4403	DVU3055	0.141623	3	6.33947	6	6	1D5	B15	B15	3	6	15	1D5 2D_SEC B13-BC4_B9 #2 rerun_09242010_(1_2_3)_(2_3_9).group	MS 012
1376	4403	DVU1309	0.323854	2	9.90566	3.46	3.46	1D5	B15	B15	3	6	15	1D5 2D_SEC B13-BC4_B9 #2 rerun_09242010_(1_2_3)_(2_3_9).group	MS 012
1376	4403	DVU0456	0.0817435	1	3.28358	2.06	2.06	1D5	B15	B15	3	6	15	1D5 2D_SEC B13-BC4_B9 #2 rerun_09242010_(1_2_3)_(2_3_9).group	MS 012
1376	4403	DVU1809	0.464749	2	3.97727	3.55	3.55	1D5	B15	B15	3	6	15	1D5 2D_SEC B13-BC4_B9 #2 rerun_09242010_(1_2_3)_(2_3_9).group	MS 012
1376	4403	DVU1044	0.416487	1	2.06186	2.02	2.02	1D5	B15	B15	3	6	15	1D5 2D_SEC B13-BC4_B9 #2 rerun_09242010_(1_2_3)_(2_3_9).group	MS 012
1376	4403	DVU0589	0.153788	1	4.06504	1.15	1.15	1D5	B15	B15	3	6	15	1D5 2D_SEC B13-BC4_B9 #2 rerun_09242010_(1_2_3)_(2_3_9).group	MS 012
1376	4403	DVU1833	0.105998	5	5.54156	10.63	10.63	1D5	B15	B15	3	6	15	1D5 2D_SEC B13-BC4_B9 #2 rerun_09242010_(1_2_3)_(2_3_9).group	MS 012
1376	4403	DVU1295	0.605943	24	45.1991	44.18	44.18	1D5	B15	B15	3	6	15	1D5 2D_SEC B13-BC4_B9 #2 rerun_09242010_(1_2_3)_(2_3_9).group	MS 012
1376	4403	DVU0578	0.0913807	6	23.6641	12.05	12.05	1D5	B15	B15	3	6	15	1D5 2D_SEC B13-BC4_B9 #2 rerun_09242010_(1_2_3)_(2_3_9).group	MS 012
1376	4403	DVUA0149	0.148111	5	11.9529	9.78	9.78	1D5	B15	B15	3	6	15	1D5 2D_SEC B13-BC4_B9 #2 rerun_09242010_(1_2_3)_(2_3_9).group	MS 012
1376	4403	DVU2082	0.212278	4	20.5387	7.24	7.24	1D5	B15	B15	3	6	15	1D5 2D_SEC B13-BC4_B9 #2 rerun_09242010_(1_2_3)_(2_3_9).group	MS 012
1376	4403	DVU3360	0.891426	5	24.3421	10.71	10.71	1D5	B15	B15	3	6	15	1D5 2D_SEC B13-BC4_B9 #2 rerun_09242010_(1_2_3)_(2_3_9).group	MS 012
1376	4403	DVU2976	1	3	12.4324	6	6	1D5	B15	B15	3	6	15	1D5 2D_SEC B13-BC4_B9 #2 rerun_09242010_(1_2_3)_(2_3_9).group	MS 012
1376	4403	DVU1441	0.610139	3	16.7785	6	6	1D5	B15	B15	3	6	15	1D5 2D_SEC B13-BC4_B9 #2 rerun_09242010_(1_2_3)_(2_3_9).group	MS 012
1376	4403	DVU3027	0.625284	3	11.7137	4.88	4.88	1D5	B15	B15	3	6	15	1D5 2D_SEC B13-BC4_B9 #2 rerun_09242010_(1_2_3)_(2_3_9).group	MS 012
1376	4403	DVU0402	0.0675738	2	8.23799	4	4	1D5	B15	B15	3	6	15	1D5 2D_SEC B13-BC4_B9 #2 rerun_09242010_(1_2_3)_(2_3_9).group	MS 012
1376	4403	DVU1330	0.207411	1	8.27068	2	2	1D5	B15	B15	3	6	15	1D5 2D_SEC B13-BC4_B9 #2 rerun_09242010_(1_2_3)_(2_3_9).group	MS 012
1376	4422	DVU2928	0.177793	26	22.9592	50.98	50.98	1D5	C2	B15	3	8	15	1D5 2D_SEC B13-BC4_B9 #2 rerun_09242010_(1_2_3)_(2_3_9).group	MS 012
1376	4422	DVU2929	0.192353	23	20.361	46.07	46.07	1D5	C2	B15	3	8	15	1D5 2D_SEC B13-BC4_B9 #2 rerun_09242010_(1_2_3)_(2_3_9).group	MS 012
1376	4422	DVU3025	0.365256	19	17.2016	33.82	33.82	1D5	C2	B15	3	8	15	1D5 2D_SEC B13-BC4_B9 #2 rerun_09242010_(1_2_3)_(2_3_9).group	MS 012
1376	4422	DVU1329	0.21483	10	33.7176	19.95	19.95	1D5	C2	B15	3	8	15	1D5 2D_SEC B13-BC4_B9 #2 rerun_09242010_(1_2_3)_(2_3_9).group	MS 012
1376	4422	DVU1933	0.0473603	4	31.2139	6	6	1D5	C2	B15	3	8	15	1D5 2D_SEC B13-BC4_B9 #2 rerun_09242010_(1_2_3)_(2_3_9).group	MS 012
1376	4422	DVU1430	0.227406	3	5.87558	6.55	6.55	1D5	C2	B15	3	8	15	1D5 2D_SEC B13-BC4_B9 #2 rerun_09242010_(1_2_3)_(2_3_9).group	MS 012
1376	4422	DVU3055	0.143891	3	6.33947	6	6	1D5	C2	B15	3	8	15	1D5 2D_SEC B13-BC4_B9 #2 rerun_09242010_(1_2_3)_(2_3_9).group	MS 012
1376	4422	DVU1309	0.270364	2	9.90566	3.46	3.46	1D5	C2	B15	3	8	15	1D5 2D_SEC B13-BC4_B9 #2 rerun_09242010_(1_2_3)_(2_3_9).group	MS 012
1376	4422	DVU0456	0.06929	1	3.28358	2.06	2.06	1D5	C2	B15	3	8	15	1D5 2D_SEC B13-BC4_B9 #2 rerun_09242010_(1_2_3)_(2_3_9).group	MS 012
1376	4422	DVU1809	0.308667	2	3.97727	3.55	3.55	1D5	C2	B15	3	8	15	1D5 2D_SEC B13-BC4_B9 #2 rerun_09242010_(1_2_3)_(2_3_9).group	MS 012
1376	4422	DVU1044	0.380728	1	2.06186	2.02	2.02	1D5	C2	B15	3	8	15	1D5 2D_SEC B13-BC4_B9 #2 rerun_09242010_(1_2_3)_(2_3_9).group	MS 012
1376	4422	DVU0589	0.155133	1	4.06504	1.15	1.15	1D5	C2	B15	3	8	15	1D5 2D_SEC B13-BC4_B9 #2 rerun_09242010_(1_2_3)_(2_3_9).group	MS 012
1376	4422	DVU1833	0.443599	5	5.54156	10.63	10.63	1D5	C2	B15	3	8	15	1D5 2D_SEC B13-BC4_B9 #2 rerun_09242010_(1_2_3)_(2_3_9).group	MS 012
1376	4422	DVU1295	0.640588	24	45.1991	44.18	44.18	1D5	C2	B15	3	8	15	1D5 2D_SEC B13-BC4_B9 #2 rerun_09242010_(1_2_3)_(2_3_9).group	MS 012
1376	4422	DVU0578	0.548846	6	23.6641	12.05	12.05	1D5	C2	B15	3	8	15	1D5 2D_SEC B13-BC4_B9 #2 rerun_09242010_(1_2_3)_(2_3_9).group	MS 012
1376	4422	DVUA0149	0.284623	5	11.9529	9.78	9.78	1D5	C2	B15	3	8	15	1D5 2D_SEC B13-BC4_B9 #2 rerun_09242010_(1_2_3)_(2_3_9).group	MS 012
1376	4422	DVU2082	0.377023	4	20.5387	7.24	7.24	1D5	C2	B15	3	8	15	1D5 2D_SEC B13-BC4_B9 #2 rerun_09242010_(1_2_3)_(2_3_9).group	MS 012
1376	4422	DVU3360	0.581587	5	24.3421	10.71	10.71	1D5	C2	B15	3	8	15	1D5 2D_SEC B13-BC4_B9 #2 rerun_09242010_(1_2_3)_(2_3_9).group	MS 012
1376	4422	DVU2976	0.680984	3	12.4324	6	6	1D5	C2	B15	3	8	15	1D5 2D_SEC B13-BC4_B9 #2 rerun_09242010_(1_2_3)_(2_3_9).group	MS 012
1376	4422	DVU1441	1	3	16.7785	6	6	1D5	C2	B15	3	8	15	1D5 2D_SEC B13-BC4_B9 #2 rerun_09242010_(1_2_3)_(2_3_9).group	MS 012
1376	4422	DVU3027	0.402898	3	11.7137	4.88	4.88	1D5	C2	B15	3	8	15	1D5 2D_SEC B13-BC4_B9 #2 rerun_09242010_(1_2_3)_(2_3_9).group	MS 012
1376	4422	DVU0402	0.0853029	2	8.23799	4	4	1D5	C2	B15	3	8	15	1D5 2D_SEC B13-BC4_B9 #2 rerun_09242010_(1_2_3)_(2_3_9).group	MS 012
1376	4422	DVU1330	0.276668	1	8.27068	2	2	1D5	C2	B15	3	8	15	1D5 2D_SEC B13-BC4_B9 #2 rerun_09242010_(1_2_3)_(2_3_9).group	MS 012
1376	4441	DVU2928	0.23851	26	22.9592	50.98	50.98	1D5	C4	B15	3	10	15	1D5 2D_SEC B13-BC4_B9 #2 rerun_09242010_(1_2_3)_(2_3_9).group	MS 012
1376	4441	DVU2929	0.262181	23	20.361	46.07	46.07	1D5	C4	B15	3	10	15	1D5 2D_SEC B13-BC4_B9 #2 rerun_09242010_(1_2_3)_(2_3_9).group	MS 012
1376	4441	DVU3025	0.476927	19	17.2016	33.82	33.82	1D5	C4	B15	3	10	15	1D5 2D_SEC B13-BC4_B9 #2 rerun_09242010_(1_2_3)_(2_3_9).group	MS 012
1376	4441	DVU1329	0.268431	10	33.7176	19.95	19.95	1D5	C4	B15	3	10	15	1D5 2D_SEC B13-BC4_B9 #2 rerun_09242010_(1_2_3)_(2_3_9).group	MS 012
1376	4441	DVU1933	0.0400579	4	31.2139	6	6	1D5	C4	B15	3	10	15	1D5 2D_SEC B13-BC4_B9 #2 rerun_09242010_(1_2_3)_(2_3_9).group	MS 012
1376	4441	DVU1430	0.283704	3	5.87558	6.55	6.55	1D5	C4	B15	3	10	15	1D5 2D_SEC B13-BC4_B9 #2 rerun_09242010_(1_2_3)_(2_3_9).group	MS 012
1376	4441	DVU3055	0.165825	3	6.33947	6	6	1D5	C4	B15	3	10	15	1D5 2D_SEC B13-BC4_B9 #2 rerun_09242010_(1_2_3)_(2_3_9).group	MS 012
1376	4441	DVU1309	0.292129	2	9.90566	3.46	3.46	1D5	C4	B15	3	10	15	1D5 2D_SEC B13-BC4_B9 #2 rerun_09242010_(1_2_3)_(2_3_9).group	MS 012
1376	4441	DVU0456	0.115687	1	3.28358	2.06	2.06	1D5	C4	B15	3	10	15	1D5 2D_SEC B13-BC4_B9 #2 rerun_09242010_(1_2_3)_(2_3_9).group	MS 012
1376	4441	DVU1809	0.428995	2	3.97727	3.55	3.55	1D5	C4	B15	3	10	15	1D5 2D_SEC B13-BC4_B9 #2 rerun_09242010_(1_2_3)_(2_3_9).group	MS 012
1376	4441	DVU1044	0.460049	1	2.06186	2.02	2.02	1D5	C4	B15	3	10	15	1D5 2D_SEC B13-BC4_B9 #2 rerun_09242010_(1_2_3)_(2_3_9).group	MS 012
1376	4441	DVU0589	0.177399	1	4.06504	1.15	1.15	1D5	C4	B15	3	10	15	1D5 2D_SEC B13-BC4_B9 #2 rerun_09242010_(1_2_3)_(2_3_9).group	MS 012
1376	4441	DVU1833	0.136587	5	5.54156	10.63	10.63	1D5	C4	B15	3	10	15	1D5 2D_SEC B13-BC4_B9 #2 rerun_09242010_(1_2_3)_(2_3_9).group	MS 012
1376	4441	DVU1295	0.870001	24	45.1991	44.18	44.18	1D5	C4	B15	3	10	15	1D5 2D_SEC B13-BC4_B9 #2 rerun_09242010_(1_2_3)_(2_3_9).group	MS 012
1376	4441	DVU0578	1	6	23.6641	12.05	12.05	1D5	C4	B15	3	10	15	1D5 2D_SEC B13-BC4_B9 #2 rerun_09242010_(1_2_3)_(2_3_9).group	MS 012
1376	4441	DVUA0149	1	5	11.9529	9.78	9.78	1D5	C4	B15	3	10	15	1D5 2D_SEC B13-BC4_B9 #2 rerun_09242010_(1_2_3)_(2_3_9).group	MS 012
1376	4441	DVU2082	1	4	20.5387	7.24	7.24	1D5	C4	B15	3	10	15	1D5 2D_SEC B13-BC4_B9 #2 rerun_09242010_(1_2_3)_(2_3_9).group	MS 012
1376	4441	DVU3360	0.438617	5	24.3421	10.71	10.71	1D5	C4	B15	3	10	15	1D5 2D_SEC B13-BC4_B9 #2 rerun_09242010_(1_2_3)_(2_3_9).group	MS 012
1376	4441	DVU2976	0.436283	3	12.4324	6	6	1D5	C4	B15	3	10	15	1D5 2D_SEC B13-BC4_B9 #2 rerun_09242010_(1_2_3)_(2_3_9).group	MS 012
1376	4441	DVU1441	0.460588	3	16.7785	6	6	1D5	C4	B15	3	10	15	1D5 2D_SEC B13-BC4_B9 #2 rerun_09242010_(1_2_3)_(2_3_9).group	MS 012
1376	4441	DVU3027	0.48656	3	11.7137	4.88	4.88	1D5	C4	B15	3	10	15	1D5 2D_SEC B13-BC4_B9 #2 rerun_09242010_(1_2_3)_(2_3_9).group	MS 012
1376	4441	DVU0402	0.133038	2	8.23799	4	4	1D5	C4	B15	3	10	15	1D5 2D_SEC B13-BC4_B9 #2 rerun_09242010_(1_2_3)_(2_3_9).group	MS 012
1376	4441	DVU1330	0.244175	1	8.27068	2	2	1D5	C4	B15	3	10	15	1D5 2D_SEC B13-BC4_B9 #2 rerun_09242010_(1_2_3)_(2_3_9).group	MS 012
1376	4557	DVU2928	0.0610398	26	22.9592	50.98	50.98	1D5	C6	B15	3	12	15	1D5 2D_SEC B13-BC4_B9 #2 rerun_09242010_(1_2_3)_(2_3_9).group	MS 012
1376	4557	DVU2929	0.0603761	23	20.361	46.07	46.07	1D5	C6	B15	3	12	15	1D5 2D_SEC B13-BC4_B9 #2 rerun_09242010_(1_2_3)_(2_3_9).group	MS 012
1376	4557	DVU3025	0.085603	19	17.2016	33.82	33.82	1D5	C6	B15	3	12	15	1D5 2D_SEC B13-BC4_B9 #2 rerun_09242010_(1_2_3)_(2_3_9).group	MS 012
1376	4557	DVU1329	0.0614528	10	33.7176	19.95	19.95	1D5	C6	B15	3	12	15	1D5 2D_SEC B13-BC4_B9 #2 rerun_09242010_(1_2_3)_(2_3_9).group	MS 012
1376	4557	DVU1933	0.0194857	4	31.2139	6	6	1D5	C6	B15	3	12	15	1D5 2D_SEC B13-BC4_B9 #2 rerun_09242010_(1_2_3)_(2_3_9).group	MS 012
1376	4557	DVU1430	0.122035	3	5.87558	6.55	6.55	1D5	C6	B15	3	12	15	1D5 2D_SEC B13-BC4_B9 #2 rerun_09242010_(1_2_3)_(2_3_9).group	MS 012
1376	4557	DVU3055	0.0624563	3	6.33947	6	6	1D5	C6	B15	3	12	15	1D5 2D_SEC B13-BC4_B9 #2 rerun_09242010_(1_2_3)_(2_3_9).group	MS 012
1376	4557	DVU1309	0.187852	2	9.90566	3.46	3.46	1D5	C6	B15	3	12	15	1D5 2D_SEC B13-BC4_B9 #2 rerun_09242010_(1_2_3)_(2_3_9).group	MS 012
1376	4557	DVU0456	0.0219302	1	3.28358	2.06	2.06	1D5	C6	B15	3	12	15	1D5 2D_SEC B13-BC4_B9 #2 rerun_09242010_(1_2_3)_(2_3_9).group	MS 012
1376	4557	DVU1809	0.369688	2	3.97727	3.55	3.55	1D5	C6	B15	3	12	15	1D5 2D_SEC B13-BC4_B9 #2 rerun_09242010_(1_2_3)_(2_3_9).group	MS 012
1376	4557	DVU1044	0.084171	1	2.06186	2.02	2.02	1D5	C6	B15	3	12	15	1D5 2D_SEC B13-BC4_B9 #2 rerun_09242010_(1_2_3)_(2_3_9).group	MS 012
1376	4557	DVU0589	0.0374471	1	4.06504	1.15	1.15	1D5	C6	B15	3	12	15	1D5 2D_SEC B13-BC4_B9 #2 rerun_09242010_(1_2_3)_(2_3_9).group	MS 012
1376	4557	DVU2444	0.30245	1	5.05051	2	0.17	1D5	C6	B15	3	12	15	1D5 2D_SEC B13-BC4_B9 #2 rerun_09242010_(1_2_3)_(2_3_9).group	MS 012
1376	4557	DVU1833	0.0738326	5	5.54156	10.63	10.63	1D5	C6	B15	3	12	15	1D5 2D_SEC B13-BC4_B9 #2 rerun_09242010_(1_2_3)_(2_3_9).group	MS 012
1376	4557	DVU1295	0.43841	24	45.1991	44.18	44.18	1D5	C6	B15	3	12	15	1D5 2D_SEC B13-BC4_B9 #2 rerun_09242010_(1_2_3)_(2_3_9).group	MS 012
1376	4557	DVU0578	0.112782	6	23.6641	12.05	12.05	1D5	C6	B15	3	12	15	1D5 2D_SEC B13-BC4_B9 #2 rerun_09242010_(1_2_3)_(2_3_9).group	MS 012
1376	4557	DVUA0149	0.119178	5	11.9529	9.78	9.78	1D5	C6	B15	3	12	15	1D5 2D_SEC B13-BC4_B9 #2 rerun_09242010_(1_2_3)_(2_3_9).group	MS 012
1376	4557	DVU2082	0.11657	4	20.5387	7.24	7.24	1D5	C6	B15	3	12	15	1D5 2D_SEC B13-BC4_B9 #2 rerun_09242010_(1_2_3)_(2_3_9).group	MS 012
1376	4557	DVU3360	0.0898761	5	24.3421	10.71	10.71	1D5	C6	B15	3	12	15	1D5 2D_SEC B13-BC4_B9 #2 rerun_09242010_(1_2_3)_(2_3_9).group	MS 012
1376	4557	DVU2976	0.133228	3	12.4324	6	6	1D5	C6	B15	3	12	15	1D5 2D_SEC B13-BC4_B9 #2 rerun_09242010_(1_2_3)_(2_3_9).group	MS 012
1376	4557	DVU1441	0.12603	3	16.7785	6	6	1D5	C6	B15	3	12	15	1D5 2D_SEC B13-BC4_B9 #2 rerun_09242010_(1_2_3)_(2_3_9).group	MS 012
1376	4557	DVU3027	1	3	11.7137	4.88	4.88	1D5	C6	B15	3	12	15	1D5 2D_SEC B13-BC4_B9 #2 rerun_09242010_(1_2_3)_(2_3_9).group	MS 012
1376	4557	DVU0402	1	2	8.23799	4	4	1D5	C6	B15	3	12	15	1D5 2D_SEC B13-BC4_B9 #2 rerun_09242010_(1_2_3)_(2_3_9).group	MS 012
1376	4557	DVU1330	0.0609592	1	8.27068	2	2	1D5	C6	B15	3	12	15	1D5 2D_SEC B13-BC4_B9 #2 rerun_09242010_(1_2_3)_(2_3_9).group	MS 012
1377	4557	DVU1441	0.12603	1	5.03356	2	0.19	1D5	C6	B15	3	12	15	1D5 2D_SEC B13-BC4_B9 #2 rerun_09242010_(1_2_4)_(2_3_4)_(2_3_4).group	MS 012
1377	4557	DVU0995	1	9	46.1538	18	0	1D5	C6	B15	3	12	15	1D5 2D_SEC B13-BC4_B9 #2 rerun_09242010_(1_2_4)_(2_3_4)_(2_3_4).group	MS 012
1377	4576	DVU0465	0.00965666	31	58.4586	58.19	58.19	1D5	C8	B15	3	14	15	1D5 2D_SEC B13-BC4_B9 #2 rerun_09242010_(1_2_4)_(2_3_4)_(2_3_4).group	MS 012
1377	4576	DVU1430	0.0242937	2	5.76037	4.02	4.02	1D5	C8	B15	3	14	15	1D5 2D_SEC B13-BC4_B9 #2 rerun_09242010_(1_2_4)_(2_3_4)_(2_3_4).group	MS 012
1377	4576	DVU2336	0.170652	1	7.00935	2	2	1D5	C8	B15	3	14	15	1D5 2D_SEC B13-BC4_B9 #2 rerun_09242010_(1_2_4)_(2_3_4)_(2_3_4).group	MS 012
1377	4576	DVU2444	0.218185	1	6.73401	2	2	1D5	C8	B15	3	14	15	1D5 2D_SEC B13-BC4_B9 #2 rerun_09242010_(1_2_4)_(2_3_4)_(2_3_4).group	MS 012
1377	4576	DVU1833	0.0406556	5	7.38875	8	8	1D5	C8	B15	3	14	15	1D5 2D_SEC B13-BC4_B9 #2 rerun_09242010_(1_2_4)_(2_3_4)_(2_3_4).group	MS 012
1377	4576	DVU2543	0.0904464	2	3.8961	4	4	1D5	C8	B15	3	14	15	1D5 2D_SEC B13-BC4_B9 #2 rerun_09242010_(1_2_4)_(2_3_4)_(2_3_4).group	MS 012
1377	4576	DVU2241	0.0257374	2	7.38916	4	4	1D5	C8	B15	3	14	15	1D5 2D_SEC B13-BC4_B9 #2 rerun_09242010_(1_2_4)_(2_3_4)_(2_3_4).group	MS 012
1377	4576	DVU1295	0.154446	26	59.4848	50.05	50.05	1D5	C8	B15	3	14	15	1D5 2D_SEC B13-BC4_B9 #2 rerun_09242010_(1_2_4)_(2_3_4)_(2_3_4).group	MS 012
1377	4576	DVU2072	0.0343135	2	3.39761	4	4	1D5	C8	B15	3	14	15	1D5 2D_SEC B13-BC4_B9 #2 rerun_09242010_(1_2_4)_(2_3_4)_(2_3_4).group	MS 012
1377	4576	DVU3027	0.349442	3	11.4967	4.59	4.59	1D5	C8	B15	3	14	15	1D5 2D_SEC B13-BC4_B9 #2 rerun_09242010_(1_2_4)_(2_3_4)_(2_3_4).group	MS 012
1377	4576	DVU1466	0.0153676	2	8.44156	4	4	1D5	C8	B15	3	14	15	1D5 2D_SEC B13-BC4_B9 #2 rerun_09242010_(1_2_4)_(2_3_4)_(2_3_4).group	MS 012
1377	4576	DVU3156	1	1	4.61285	2	2	1D5	C8	B15	3	14	15	1D5 2D_SEC B13-BC4_B9 #2 rerun_09242010_(1_2_4)_(2_3_4)_(2_3_4).group	MS 012
1377	4576	DVU3294	0.0241733	1	5.38793	2	2	1D5	C8	B15	3	14	15	1D5 2D_SEC B13-BC4_B9 #2 rerun_09242010_(1_2_4)_(2_3_4)_(2_3_4).group	MS 012
1377	4576	DVU2013	0.041821	1	4.15913	2.01	2.01	1D5	C8	B15	3	14	15	1D5 2D_SEC B13-BC4_B9 #2 rerun_09242010_(1_2_4)_(2_3_4)_(2_3_4).group	MS 012
1377	4576	DVU2885	1	1	6.29723	2	2	1D5	C8	B15	3	14	15	1D5 2D_SEC B13-BC4_B9 #2 rerun_09242010_(1_2_4)_(2_3_4)_(2_3_4).group	MS 012
1377	4595	DVU0465	0.0113137	31	58.4586	58.19	58.19	1D5	C10	B15	3	16	15	1D5 2D_SEC B13-BC4_B9 #2 rerun_09242010_(1_2_4)_(2_3_4)_(2_3_4).group	MS 012
1377	4595	DVU1430	0.0261532	2	5.76037	4.02	4.02	1D5	C10	B15	3	16	15	1D5 2D_SEC B13-BC4_B9 #2 rerun_09242010_(1_2_4)_(2_3_4)_(2_3_4).group	MS 012
1377	4595	DVU2336	0.932851	1	7.00935	2	2	1D5	C10	B15	3	16	15	1D5 2D_SEC B13-BC4_B9 #2 rerun_09242010_(1_2_4)_(2_3_4)_(2_3_4).group	MS 012
1377	4595	DVU2444	0.871969	1	6.73401	2	2	1D5	C10	B15	3	16	15	1D5 2D_SEC B13-BC4_B9 #2 rerun_09242010_(1_2_4)_(2_3_4)_(2_3_4).group	MS 012
1377	4595	DVU1833	0.17902	5	7.38875	8	8	1D5	C10	B15	3	16	15	1D5 2D_SEC B13-BC4_B9 #2 rerun_09242010_(1_2_4)_(2_3_4)_(2_3_4).group	MS 012
1377	4595	DVU2543	0.0828801	2	3.8961	4	4	1D5	C10	B15	3	16	15	1D5 2D_SEC B13-BC4_B9 #2 rerun_09242010_(1_2_4)_(2_3_4)_(2_3_4).group	MS 012
1377	4595	DVU2241	0.091448	2	7.38916	4	4	1D5	C10	B15	3	16	15	1D5 2D_SEC B13-BC4_B9 #2 rerun_09242010_(1_2_4)_(2_3_4)_(2_3_4).group	MS 012
1377	4595	DVU1295	0.229345	26	59.4848	50.05	50.05	1D5	C10	B15	3	16	15	1D5 2D_SEC B13-BC4_B9 #2 rerun_09242010_(1_2_4)_(2_3_4)_(2_3_4).group	MS 012
1377	4595	DVU2072	0.0403752	2	3.39761	4	4	1D5	C10	B15	3	16	15	1D5 2D_SEC B13-BC4_B9 #2 rerun_09242010_(1_2_4)_(2_3_4)_(2_3_4).group	MS 012
1377	4595	DVU3027	0.284287	3	11.4967	4.59	4.59	1D5	C10	B15	3	16	15	1D5 2D_SEC B13-BC4_B9 #2 rerun_09242010_(1_2_4)_(2_3_4)_(2_3_4).group	MS 012
1377	4595	DVU1466	0.0229795	2	8.44156	4	4	1D5	C10	B15	3	16	15	1D5 2D_SEC B13-BC4_B9 #2 rerun_09242010_(1_2_4)_(2_3_4)_(2_3_4).group	MS 012
1377	4595	DVU3156	0.192535	1	4.61285	2	2	1D5	C10	B15	3	16	15	1D5 2D_SEC B13-BC4_B9 #2 rerun_09242010_(1_2_4)_(2_3_4)_(2_3_4).group	MS 012
1377	4595	DVU3294	0.000116261	1	5.38793	2	2	1D5	C10	B15	3	16	15	1D5 2D_SEC B13-BC4_B9 #2 rerun_09242010_(1_2_4)_(2_3_4)_(2_3_4).group	MS 012
1377	4595	DVU2013	0.0342364	1	4.15913	2.01	2.01	1D5	C10	B15	3	16	15	1D5 2D_SEC B13-BC4_B9 #2 rerun_09242010_(1_2_4)_(2_3_4)_(2_3_4).group	MS 012
1377	4614	DVU0465	0.0213068	31	58.4586	58.19	58.19	1D5	C12	B15	3	18	15	1D5 2D_SEC B13-BC4_B9 #2 rerun_09242010_(1_2_4)_(2_3_4)_(2_3_4).group	MS 012
1377	4614	DVU1430	0.0647713	2	5.76037	4.02	4.02	1D5	C12	B15	3	18	15	1D5 2D_SEC B13-BC4_B9 #2 rerun_09242010_(1_2_4)_(2_3_4)_(2_3_4).group	MS 012
1377	4614	DVU2336	1	1	7.00935	2	2	1D5	C12	B15	3	18	15	1D5 2D_SEC B13-BC4_B9 #2 rerun_09242010_(1_2_4)_(2_3_4)_(2_3_4).group	MS 012
1377	4614	DVU2444	1	1	6.73401	2	2	1D5	C12	B15	3	18	15	1D5 2D_SEC B13-BC4_B9 #2 rerun_09242010_(1_2_4)_(2_3_4)_(2_3_4).group	MS 012
1377	4614	DVU1833	1	5	7.38875	8	8	1D5	C12	B15	3	18	15	1D5 2D_SEC B13-BC4_B9 #2 rerun_09242010_(1_2_4)_(2_3_4)_(2_3_4).group	MS 012
1377	4614	DVU2543	0.221682	2	3.8961	4	4	1D5	C12	B15	3	18	15	1D5 2D_SEC B13-BC4_B9 #2 rerun_09242010_(1_2_4)_(2_3_4)_(2_3_4).group	MS 012
1377	4614	DVU2241	1	2	7.38916	4	4	1D5	C12	B15	3	18	15	1D5 2D_SEC B13-BC4_B9 #2 rerun_09242010_(1_2_4)_(2_3_4)_(2_3_4).group	MS 012
1377	4614	DVU1295	0.202311	26	59.4848	50.05	50.05	1D5	C12	B15	3	18	15	1D5 2D_SEC B13-BC4_B9 #2 rerun_09242010_(1_2_4)_(2_3_4)_(2_3_4).group	MS 012
1377	4614	DVU2072	0.0425695	2	3.39761	4	4	1D5	C12	B15	3	18	15	1D5 2D_SEC B13-BC4_B9 #2 rerun_09242010_(1_2_4)_(2_3_4)_(2_3_4).group	MS 012
1377	4614	DVU3027	0.330297	3	11.4967	4.59	4.59	1D5	C12	B15	3	18	15	1D5 2D_SEC B13-BC4_B9 #2 rerun_09242010_(1_2_4)_(2_3_4)_(2_3_4).group	MS 012
1377	4614	DVU1466	0.0633547	2	8.44156	4	4	1D5	C12	B15	3	18	15	1D5 2D_SEC B13-BC4_B9 #2 rerun_09242010_(1_2_4)_(2_3_4)_(2_3_4).group	MS 012
1377	4614	DVU3156	0.197074	1	4.61285	2	2	1D5	C12	B15	3	18	15	1D5 2D_SEC B13-BC4_B9 #2 rerun_09242010_(1_2_4)_(2_3_4)_(2_3_4).group	MS 012
1377	4614	DVU3294	0.0870788	1	5.38793	2	2	1D5	C12	B15	3	18	15	1D5 2D_SEC B13-BC4_B9 #2 rerun_09242010_(1_2_4)_(2_3_4)_(2_3_4).group	MS 012
1377	4614	DVU2013	0.103154	1	4.15913	2.01	2.01	1D5	C12	B15	3	18	15	1D5 2D_SEC B13-BC4_B9 #2 rerun_09242010_(1_2_4)_(2_3_4)_(2_3_4).group	MS 012
1377	4633	DVU0465	0.0712723	31	58.4586	58.19	58.19	1D5	C15	B15	3	21	15	1D5 2D_SEC B13-BC4_B9 #2 rerun_09242010_(1_2_4)_(2_3_4)_(2_3_4).group	MS 012
1377	4633	DVU1430	0.104688	2	5.76037	4.02	4.02	1D5	C15	B15	3	21	15	1D5 2D_SEC B13-BC4_B9 #2 rerun_09242010_(1_2_4)_(2_3_4)_(2_3_4).group	MS 012
1377	4633	DVU2336	0.193555	1	7.00935	2	2	1D5	C15	B15	3	21	15	1D5 2D_SEC B13-BC4_B9 #2 rerun_09242010_(1_2_4)_(2_3_4)_(2_3_4).group	MS 012
1377	4633	DVU2444	0.376465	1	6.73401	2	2	1D5	C15	B15	3	21	15	1D5 2D_SEC B13-BC4_B9 #2 rerun_09242010_(1_2_4)_(2_3_4)_(2_3_4).group	MS 012
1377	4633	DVU1833	0.266283	5	7.38875	8	8	1D5	C15	B15	3	21	15	1D5 2D_SEC B13-BC4_B9 #2 rerun_09242010_(1_2_4)_(2_3_4)_(2_3_4).group	MS 012
1377	4633	DVU2543	0.0986913	2	3.8961	4	4	1D5	C15	B15	3	21	15	1D5 2D_SEC B13-BC4_B9 #2 rerun_09242010_(1_2_4)_(2_3_4)_(2_3_4).group	MS 012
1377	4633	DVU2241	0.0551078	2	7.38916	4	4	1D5	C15	B15	3	21	15	1D5 2D_SEC B13-BC4_B9 #2 rerun_09242010_(1_2_4)_(2_3_4)_(2_3_4).group	MS 012
1377	4633	DVU1295	0.324819	26	59.4848	50.05	50.05	1D5	C15	B15	3	21	15	1D5 2D_SEC B13-BC4_B9 #2 rerun_09242010_(1_2_4)_(2_3_4)_(2_3_4).group	MS 012
1377	4633	DVU2072	0.0480945	2	3.39761	4	4	1D5	C15	B15	3	21	15	1D5 2D_SEC B13-BC4_B9 #2 rerun_09242010_(1_2_4)_(2_3_4)_(2_3_4).group	MS 012
1377	4633	DVU3027	0.450187	3	11.4967	4.59	4.59	1D5	C15	B15	3	21	15	1D5 2D_SEC B13-BC4_B9 #2 rerun_09242010_(1_2_4)_(2_3_4)_(2_3_4).group	MS 012
1377	4633	DVU1466	1	2	8.44156	4	4	1D5	C15	B15	3	21	15	1D5 2D_SEC B13-BC4_B9 #2 rerun_09242010_(1_2_4)_(2_3_4)_(2_3_4).group	MS 012
1377	4633	DVU3156	0.596022	1	4.61285	2	2	1D5	C15	B15	3	21	15	1D5 2D_SEC B13-BC4_B9 #2 rerun_09242010_(1_2_4)_(2_3_4)_(2_3_4).group	MS 012
1377	4633	DVU3294	0.0228038	1	5.38793	2	2	1D5	C15	B15	3	21	15	1D5 2D_SEC B13-BC4_B9 #2 rerun_09242010_(1_2_4)_(2_3_4)_(2_3_4).group	MS 012
1377	4633	DVU2013	0.0569688	1	4.15913	2.01	2.01	1D5	C15	B15	3	21	15	1D5 2D_SEC B13-BC4_B9 #2 rerun_09242010_(1_2_4)_(2_3_4)_(2_3_4).group	MS 012
1377	4652	DVU0465	0.200952	31	58.4586	58.19	58.19	1D5	D2	B15	3	24	15	1D5 2D_SEC B13-BC4_B9 #2 rerun_09242010_(1_2_4)_(2_3_4)_(2_3_4).group	MS 012
1377	4652	DVU1430	0.122035	2	5.76037	4.02	4.02	1D5	D2	B15	3	24	15	1D5 2D_SEC B13-BC4_B9 #2 rerun_09242010_(1_2_4)_(2_3_4)_(2_3_4).group	MS 012
1377	4652	DVU2336	0.268336	1	7.00935	2	2	1D5	D2	B15	3	24	15	1D5 2D_SEC B13-BC4_B9 #2 rerun_09242010_(1_2_4)_(2_3_4)_(2_3_4).group	MS 012
1377	4652	DVU2444	0.30245	1	6.73401	2	2	1D5	D2	B15	3	24	15	1D5 2D_SEC B13-BC4_B9 #2 rerun_09242010_(1_2_4)_(2_3_4)_(2_3_4).group	MS 012
1377	4652	DVU1833	0.0738326	5	7.38875	8	8	1D5	D2	B15	3	24	15	1D5 2D_SEC B13-BC4_B9 #2 rerun_09242010_(1_2_4)_(2_3_4)_(2_3_4).group	MS 012
1377	4652	DVU2543	0.162846	2	3.8961	4	4	1D5	D2	B15	3	24	15	1D5 2D_SEC B13-BC4_B9 #2 rerun_09242010_(1_2_4)_(2_3_4)_(2_3_4).group	MS 012
1377	4652	DVU2241	0.0381089	2	7.38916	4	4	1D5	D2	B15	3	24	15	1D5 2D_SEC B13-BC4_B9 #2 rerun_09242010_(1_2_4)_(2_3_4)_(2_3_4).group	MS 012
1377	4652	DVU1295	0.43841	26	59.4848	50.05	50.05	1D5	D2	B15	3	24	15	1D5 2D_SEC B13-BC4_B9 #2 rerun_09242010_(1_2_4)_(2_3_4)_(2_3_4).group	MS 012
1377	4652	DVU2072	0.0558209	2	3.39761	4	4	1D5	D2	B15	3	24	15	1D5 2D_SEC B13-BC4_B9 #2 rerun_09242010_(1_2_4)_(2_3_4)_(2_3_4).group	MS 012
1377	4652	DVU3027	1	3	11.4967	4.59	4.59	1D5	D2	B15	3	24	15	1D5 2D_SEC B13-BC4_B9 #2 rerun_09242010_(1_2_4)_(2_3_4)_(2_3_4).group	MS 012
1377	4652	DVU1466	0.825522	2	8.44156	4	4	1D5	D2	B15	3	24	15	1D5 2D_SEC B13-BC4_B9 #2 rerun_09242010_(1_2_4)_(2_3_4)_(2_3_4).group	MS 012
1377	4652	DVU3156	0.980791	1	4.61285	2	2	1D5	D2	B15	3	24	15	1D5 2D_SEC B13-BC4_B9 #2 rerun_09242010_(1_2_4)_(2_3_4)_(2_3_4).group	MS 012
1377	4652	DVU3294	0.0116261	1	5.38793	2	2	1D5	D2	B15	3	24	15	1D5 2D_SEC B13-BC4_B9 #2 rerun_09242010_(1_2_4)_(2_3_4)_(2_3_4).group	MS 012
1377	4652	DVU2013	0.0995777	1	4.15913	2.01	2.01	1D5	D2	B15	3	24	15	1D5 2D_SEC B13-BC4_B9 #2 rerun_09242010_(1_2_4)_(2_3_4)_(2_3_4).group	MS 012
1377	4652	DVU2885	0.01	1	6.29723	2	2	1D5	D2	B15	3	24	15	1D5 2D_SEC B13-BC4_B9 #2 rerun_09242010_(1_2_4)_(2_3_4)_(2_3_4).group	MS 012
1377	4671	DVU0465	0.544731	31	58.4586	58.19	58.19	1D5	D5	B15	3	27	15	1D5 2D_SEC B13-BC4_B9 #2 rerun_09242010_(1_2_4)_(2_3_4)_(2_3_4).group	MS 012
1377	4671	DVU1430	0.168563	2	5.76037	4.02	4.02	1D5	D5	B15	3	27	15	1D5 2D_SEC B13-BC4_B9 #2 rerun_09242010_(1_2_4)_(2_3_4)_(2_3_4).group	MS 012
1377	4671	DVU2336	0.315905	1	7.00935	2	2	1D5	D5	B15	3	27	15	1D5 2D_SEC B13-BC4_B9 #2 rerun_09242010_(1_2_4)_(2_3_4)_(2_3_4).group	MS 012
1377	4671	DVU2444	0.188266	1	6.73401	2	2	1D5	D5	B15	3	27	15	1D5 2D_SEC B13-BC4_B9 #2 rerun_09242010_(1_2_4)_(2_3_4)_(2_3_4).group	MS 012
1377	4671	DVU1833	0.112862	5	7.38875	8	8	1D5	D5	B15	3	27	15	1D5 2D_SEC B13-BC4_B9 #2 rerun_09242010_(1_2_4)_(2_3_4)_(2_3_4).group	MS 012
1377	4671	DVU2543	1	2	3.8961	4	4	1D5	D5	B15	3	27	15	1D5 2D_SEC B13-BC4_B9 #2 rerun_09242010_(1_2_4)_(2_3_4)_(2_3_4).group	MS 012
1377	4671	DVU2241	0.0987284	2	7.38916	4	4	1D5	D5	B15	3	27	15	1D5 2D_SEC B13-BC4_B9 #2 rerun_09242010_(1_2_4)_(2_3_4)_(2_3_4).group	MS 012
1377	4671	DVU1295	1	26	59.4848	50.05	50.05	1D5	D5	B15	3	27	15	1D5 2D_SEC B13-BC4_B9 #2 rerun_09242010_(1_2_4)_(2_3_4)_(2_3_4).group	MS 012
1377	4671	DVU2072	1	2	3.39761	4	4	1D5	D5	B15	3	27	15	1D5 2D_SEC B13-BC4_B9 #2 rerun_09242010_(1_2_4)_(2_3_4)_(2_3_4).group	MS 012
1377	4671	DVU3027	0.12182	3	11.4967	4.59	4.59	1D5	D5	B15	3	27	15	1D5 2D_SEC B13-BC4_B9 #2 rerun_09242010_(1_2_4)_(2_3_4)_(2_3_4).group	MS 012
1377	4671	DVU1466	0.197184	2	8.44156	4	4	1D5	D5	B15	3	27	15	1D5 2D_SEC B13-BC4_B9 #2 rerun_09242010_(1_2_4)_(2_3_4)_(2_3_4).group	MS 012
1377	4671	DVU3156	0.517015	1	4.61285	2	2	1D5	D5	B15	3	27	15	1D5 2D_SEC B13-BC4_B9 #2 rerun_09242010_(1_2_4)_(2_3_4)_(2_3_4).group	MS 012
1377	4671	DVU3294	1	1	5.38793	2	2	1D5	D5	B15	3	27	15	1D5 2D_SEC B13-BC4_B9 #2 rerun_09242010_(1_2_4)_(2_3_4)_(2_3_4).group	MS 012
1377	4671	DVU2013	0.134048	1	4.15913	2.01	2.01	1D5	D5	B15	3	27	15	1D5 2D_SEC B13-BC4_B9 #2 rerun_09242010_(1_2_4)_(2_3_4)_(2_3_4).group	MS 012
1377	4671	DVU2885	1	1	6.29723	2	2	1D5	D5	B15	3	27	15	1D5 2D_SEC B13-BC4_B9 #2 rerun_09242010_(1_2_4)_(2_3_4)_(2_3_4).group	MS 012
1377	4690	DVU0465	0.0152175	31	58.4586	58.19	58.19	1D5	D7	B15	3	29	15	1D5 2D_SEC B13-BC4_B9 #2 rerun_09242010_(1_2_4)_(2_3_4)_(2_3_4).group	MS 012
1377	4690	DVU1430	0.230197	2	5.76037	4.02	4.02	1D5	D7	B15	3	29	15	1D5 2D_SEC B13-BC4_B9 #2 rerun_09242010_(1_2_4)_(2_3_4)_(2_3_4).group	MS 012
1377	4690	DVU2336	0.543373	1	7.00935	2	2	1D5	D7	B15	3	29	15	1D5 2D_SEC B13-BC4_B9 #2 rerun_09242010_(1_2_4)_(2_3_4)_(2_3_4).group	MS 012
1377	4690	DVU2444	0.157376	1	6.73401	2	2	1D5	D7	B15	3	29	15	1D5 2D_SEC B13-BC4_B9 #2 rerun_09242010_(1_2_4)_(2_3_4)_(2_3_4).group	MS 012
1377	4690	DVU1833	0.0688971	5	7.38875	8	8	1D5	D7	B15	3	29	15	1D5 2D_SEC B13-BC4_B9 #2 rerun_09242010_(1_2_4)_(2_3_4)_(2_3_4).group	MS 012
1377	4690	DVU2543	0.225827	2	3.8961	4	4	1D5	D7	B15	3	29	15	1D5 2D_SEC B13-BC4_B9 #2 rerun_09242010_(1_2_4)_(2_3_4)_(2_3_4).group	MS 012
1377	4690	DVU2241	0.0882021	2	7.38916	4	4	1D5	D7	B15	3	29	15	1D5 2D_SEC B13-BC4_B9 #2 rerun_09242010_(1_2_4)_(2_3_4)_(2_3_4).group	MS 012
1377	4690	DVU1295	0.122919	26	59.4848	50.05	50.05	1D5	D7	B15	3	29	15	1D5 2D_SEC B13-BC4_B9 #2 rerun_09242010_(1_2_4)_(2_3_4)_(2_3_4).group	MS 012
1377	4690	DVU2072	0.256264	2	3.39761	4	4	1D5	D7	B15	3	29	15	1D5 2D_SEC B13-BC4_B9 #2 rerun_09242010_(1_2_4)_(2_3_4)_(2_3_4).group	MS 012
1377	4690	DVU3027	0.0762577	3	11.4967	4.59	4.59	1D5	D7	B15	3	29	15	1D5 2D_SEC B13-BC4_B9 #2 rerun_09242010_(1_2_4)_(2_3_4)_(2_3_4).group	MS 012
1377	4690	DVU1466	0.138194	2	8.44156	4	4	1D5	D7	B15	3	29	15	1D5 2D_SEC B13-BC4_B9 #2 rerun_09242010_(1_2_4)_(2_3_4)_(2_3_4).group	MS 012
1377	4690	DVU3156	0.150458	1	4.61285	2	2	1D5	D7	B15	3	29	15	1D5 2D_SEC B13-BC4_B9 #2 rerun_09242010_(1_2_4)_(2_3_4)_(2_3_4).group	MS 012
1377	4690	DVU3294	0.0479143	1	5.38793	2	2	1D5	D7	B15	3	29	15	1D5 2D_SEC B13-BC4_B9 #2 rerun_09242010_(1_2_4)_(2_3_4)_(2_3_4).group	MS 012
1377	4690	DVU2013	1	1	4.15913	2.01	2.01	1D5	D7	B15	3	29	15	1D5 2D_SEC B13-BC4_B9 #2 rerun_09242010_(1_2_4)_(2_3_4)_(2_3_4).group	MS 012
1377	4690	DVU2885	1	1	6.29723	2	2	1D5	D7	B15	3	29	15	1D5 2D_SEC B13-BC4_B9 #2 rerun_09242010_(1_2_4)_(2_3_4)_(2_3_4).group	MS 012
1378	4386	DVU2506	0.317793	7	20.5543	13.68	13.68	1D5	B13	C2	3	4	17	1D5 2D_SEC B13-BC4_B9 #2 rerun_09242010_(1_2_5)_(2_3_5).group	MS 012
1378	4386	DVU0465	0.236957	5	11.6541	8.4	8.4	1D5	B13	C2	3	4	17	1D5 2D_SEC B13-BC4_B9 #2 rerun_09242010_(1_2_5)_(2_3_5).group	MS 012
1378	4386	DVU1834	0.132826	1	1.55102	2.1	2.1	1D5	B13	C2	3	4	17	1D5 2D_SEC B13-BC4_B9 #2 rerun_09242010_(1_2_5)_(2_3_5).group	MS 012
1378	4386	DVU3025	1	14	11.358	27.46	27.46	1D5	B13	C2	3	4	17	1D5 2D_SEC B13-BC4_B9 #2 rerun_09242010_(1_2_5)_(2_3_5).group	MS 012
1378	4386	DVU2928	1	16	13.0466	32.11	32.11	1D5	B13	C2	3	4	17	1D5 2D_SEC B13-BC4_B9 #2 rerun_09242010_(1_2_5)_(2_3_5).group	MS 012
1378	4386	DVU2929	1	13	10.3971	26.28	26.28	1D5	B13	C2	3	4	17	1D5 2D_SEC B13-BC4_B9 #2 rerun_09242010_(1_2_5)_(2_3_5).group	MS 012
1378	4386	DVU1329	1	8	27.0893	15.04	15.04	1D5	B13	C2	3	4	17	1D5 2D_SEC B13-BC4_B9 #2 rerun_09242010_(1_2_5)_(2_3_5).group	MS 012
1378	4386	DVU0456	1	2	5.97015	3.77	3.77	1D5	B13	C2	3	4	17	1D5 2D_SEC B13-BC4_B9 #2 rerun_09242010_(1_2_5)_(2_3_5).group	MS 012
1378	4386	DVU3055	1	2	3.47648	4	4	1D5	B13	C2	3	4	17	1D5 2D_SEC B13-BC4_B9 #2 rerun_09242010_(1_2_5)_(2_3_5).group	MS 012
1378	4386	DVU1809	1	2	4.16667	4.14	4.14	1D5	B13	C2	3	4	17	1D5 2D_SEC B13-BC4_B9 #2 rerun_09242010_(1_2_5)_(2_3_5).group	MS 012
1378	4386	DVU1044	1	1	2.06186	1.09	1.09	1D5	B13	C2	3	4	17	1D5 2D_SEC B13-BC4_B9 #2 rerun_09242010_(1_2_5)_(2_3_5).group	MS 012
1378	4386	DVU1933	1	1	9.82659	2	2	1D5	B13	C2	3	4	17	1D5 2D_SEC B13-BC4_B9 #2 rerun_09242010_(1_2_5)_(2_3_5).group	MS 012
1378	4386	DVU3190	0.0604042	17	40.1802	34.1	34.1	1D5	B13	C2	3	4	17	1D5 2D_SEC B13-BC4_B9 #2 rerun_09242010_(1_2_5)_(2_3_5).group	MS 012
1378	4386	DVU0701	0.0310326	3	3.97805	3.84	3.84	1D5	B13	C2	3	4	17	1D5 2D_SEC B13-BC4_B9 #2 rerun_09242010_(1_2_5)_(2_3_5).group	MS 012
1378	4386	DVU1206	0.0102103	1	7.28745	2	2	1D5	B13	C2	3	4	17	1D5 2D_SEC B13-BC4_B9 #2 rerun_09242010_(1_2_5)_(2_3_5).group	MS 012
1378	4386	DVU2938	0.0719312	9	27.9487	18.53	18.53	1D5	B13	C2	3	4	17	1D5 2D_SEC B13-BC4_B9 #2 rerun_09242010_(1_2_5)_(2_3_5).group	MS 012
1378	4386	DVU2348	0.104438	5	56.2092	10	10	1D5	B13	C2	3	4	17	1D5 2D_SEC B13-BC4_B9 #2 rerun_09242010_(1_2_5)_(2_3_5).group	MS 012
1378	4386	DVU1378	0.3565	1	3.92749	2.01	2.01	1D5	B13	C2	3	4	17	1D5 2D_SEC B13-BC4_B9 #2 rerun_09242010_(1_2_5)_(2_3_5).group	MS 012
1378	4386	DVU0589	1	1	4.06504	1.82	1.82	1D5	B13	C2	3	4	17	1D5 2D_SEC B13-BC4_B9 #2 rerun_09242010_(1_2_5)_(2_3_5).group	MS 012
1378	4386	DVUA0149	0.050275	18	43.771	36.27	36.27	1D5	B13	C2	3	4	17	1D5 2D_SEC B13-BC4_B9 #2 rerun_09242010_(1_2_5)_(2_3_5).group	MS 012
1378	4386	DVU0902	0.0850655	13	51.9298	27.03	27.03	1D5	B13	C2	3	4	17	1D5 2D_SEC B13-BC4_B9 #2 rerun_09242010_(1_2_5)_(2_3_5).group	MS 012
1378	4386	DVU3197	0.11077	9	41.4239	16.57	16.57	1D5	B13	C2	3	4	17	1D5 2D_SEC B13-BC4_B9 #2 rerun_09242010_(1_2_5)_(2_3_5).group	MS 012
1378	4386	DVU0857	0.5928	6	16.5394	10.61	10.61	1D5	B13	C2	3	4	17	1D5 2D_SEC B13-BC4_B9 #2 rerun_09242010_(1_2_5)_(2_3_5).group	MS 012
1378	4386	DVU0647	0.168416	2	7.56579	4	4	1D5	B13	C2	3	4	17	1D5 2D_SEC B13-BC4_B9 #2 rerun_09242010_(1_2_5)_(2_3_5).group	MS 012
1378	4386	DVU2976	0.425905	1	4.59459	2	2	1D5	B13	C2	3	4	17	1D5 2D_SEC B13-BC4_B9 #2 rerun_09242010_(1_2_5)_(2_3_5).group	MS 012
1378	4386	DVU0811	0.425386	2	3.77358	2.49	2.49	1D5	B13	C2	3	4	17	1D5 2D_SEC B13-BC4_B9 #2 rerun_09242010_(1_2_5)_(2_3_5).group	MS 012
1378	4386	DVU1295	0.0202884	4	7.96253	6.77	6.77	1D5	B13	C2	3	4	17	1D5 2D_SEC B13-BC4_B9 #2 rerun_09242010_(1_2_5)_(2_3_5).group	MS 012
1378	4386	DVU3009	0.196114	1	3.66972	2	2	1D5	B13	C2	3	4	17	1D5 2D_SEC B13-BC4_B9 #2 rerun_09242010_(1_2_5)_(2_3_5).group	MS 012
1378	4386	DVU1085	0.290857	10	51.1312	20.08	20.08	1D5	B13	C2	3	4	17	1D5 2D_SEC B13-BC4_B9 #2 rerun_09242010_(1_2_5)_(2_3_5).group	MS 012
1378	4386	DVU0855	0.251609	4	12.8065	8	8	1D5	B13	C2	3	4	17	1D5 2D_SEC B13-BC4_B9 #2 rerun_09242010_(1_2_5)_(2_3_5).group	MS 012
1378	4386	DVU3003	0.990828	12	36.2162	24.49	24.49	1D5	B13	C2	3	4	17	1D5 2D_SEC B13-BC4_B9 #2 rerun_09242010_(1_2_5)_(2_3_5).group	MS 012
1378	4386	DVU0578	0.195577	7	30.916	13.27	13.27	1D5	B13	C2	3	4	17	1D5 2D_SEC B13-BC4_B9 #2 rerun_09242010_(1_2_5)_(2_3_5).group	MS 012
1378	4386	DVU2964	0.0474643	6	41.5525	12.06	12.06	1D5	B13	C2	3	4	17	1D5 2D_SEC B13-BC4_B9 #2 rerun_09242010_(1_2_5)_(2_3_5).group	MS 012
1378	4386	DVU0323	0.449317	2	7.69231	4.04	4.04	1D5	B13	C2	3	4	17	1D5 2D_SEC B13-BC4_B9 #2 rerun_09242010_(1_2_5)_(2_3_5).group	MS 012
1378	4386	DVU0992	1	1	3.125	2	2	1D5	B13	C2	3	4	17	1D5 2D_SEC B13-BC4_B9 #2 rerun_09242010_(1_2_5)_(2_3_5).group	MS 012
1378	4386	DVU0306	1	1	3.41463	2.01	2.01	1D5	B13	C2	3	4	17	1D5 2D_SEC B13-BC4_B9 #2 rerun_09242010_(1_2_5)_(2_3_5).group	MS 012
1378	4386	DVU1330	1	1	8.27068	2	2	1D5	B13	C2	3	4	17	1D5 2D_SEC B13-BC4_B9 #2 rerun_09242010_(1_2_5)_(2_3_5).group	MS 012
1378	4405	DVU2506	0.242356	7	20.5543	13.68	13.68	1D5	B15	C2	3	6	17	1D5 2D_SEC B13-BC4_B9 #2 rerun_09242010_(1_2_5)_(2_3_5).group	MS 012
1378	4405	DVU0465	0.19439	5	11.6541	8.4	8.4	1D5	B15	C2	3	6	17	1D5 2D_SEC B13-BC4_B9 #2 rerun_09242010_(1_2_5)_(2_3_5).group	MS 012
1378	4405	DVU1834	0.0843978	1	1.55102	2.1	2.1	1D5	B15	C2	3	6	17	1D5 2D_SEC B13-BC4_B9 #2 rerun_09242010_(1_2_5)_(2_3_5).group	MS 012
1378	4405	DVU3025	0.481012	14	11.358	27.46	27.46	1D5	B15	C2	3	6	17	1D5 2D_SEC B13-BC4_B9 #2 rerun_09242010_(1_2_5)_(2_3_5).group	MS 012
1378	4405	DVU2928	0.262611	16	13.0466	32.11	32.11	1D5	B15	C2	3	6	17	1D5 2D_SEC B13-BC4_B9 #2 rerun_09242010_(1_2_5)_(2_3_5).group	MS 012
1378	4405	DVU2929	0.225429	13	10.3971	26.28	26.28	1D5	B15	C2	3	6	17	1D5 2D_SEC B13-BC4_B9 #2 rerun_09242010_(1_2_5)_(2_3_5).group	MS 012
1378	4405	DVU1329	0.237691	8	27.0893	15.04	15.04	1D5	B15	C2	3	6	17	1D5 2D_SEC B13-BC4_B9 #2 rerun_09242010_(1_2_5)_(2_3_5).group	MS 012
1378	4405	DVU0456	0.144347	2	5.97015	3.77	3.77	1D5	B15	C2	3	6	17	1D5 2D_SEC B13-BC4_B9 #2 rerun_09242010_(1_2_5)_(2_3_5).group	MS 012
1378	4405	DVU3055	0.128098	2	3.47648	4	4	1D5	B15	C2	3	6	17	1D5 2D_SEC B13-BC4_B9 #2 rerun_09242010_(1_2_5)_(2_3_5).group	MS 012
1378	4405	DVU1809	0.0822796	2	4.16667	4.14	4.14	1D5	B15	C2	3	6	17	1D5 2D_SEC B13-BC4_B9 #2 rerun_09242010_(1_2_5)_(2_3_5).group	MS 012
1378	4405	DVU1044	0.343591	1	2.06186	1.09	1.09	1D5	B15	C2	3	6	17	1D5 2D_SEC B13-BC4_B9 #2 rerun_09242010_(1_2_5)_(2_3_5).group	MS 012
1378	4405	DVU1933	0.129273	1	9.82659	2	2	1D5	B15	C2	3	6	17	1D5 2D_SEC B13-BC4_B9 #2 rerun_09242010_(1_2_5)_(2_3_5).group	MS 012
1378	4405	DVU3190	0.0158258	17	40.1802	34.1	34.1	1D5	B15	C2	3	6	17	1D5 2D_SEC B13-BC4_B9 #2 rerun_09242010_(1_2_5)_(2_3_5).group	MS 012
1378	4405	DVU0701	0.00531757	3	3.97805	3.84	3.84	1D5	B15	C2	3	6	17	1D5 2D_SEC B13-BC4_B9 #2 rerun_09242010_(1_2_5)_(2_3_5).group	MS 012
1378	4405	DVU1206	0.00806685	1	7.28745	2	2	1D5	B15	C2	3	6	17	1D5 2D_SEC B13-BC4_B9 #2 rerun_09242010_(1_2_5)_(2_3_5).group	MS 012
1378	4405	DVU2938	0.201948	9	27.9487	18.53	18.53	1D5	B15	C2	3	6	17	1D5 2D_SEC B13-BC4_B9 #2 rerun_09242010_(1_2_5)_(2_3_5).group	MS 012
1378	4405	DVU2348	0.350736	5	56.2092	10	10	1D5	B15	C2	3	6	17	1D5 2D_SEC B13-BC4_B9 #2 rerun_09242010_(1_2_5)_(2_3_5).group	MS 012
1378	4405	DVU1378	0.630028	1	3.92749	2.01	2.01	1D5	B15	C2	3	6	17	1D5 2D_SEC B13-BC4_B9 #2 rerun_09242010_(1_2_5)_(2_3_5).group	MS 012
1378	4405	DVU0589	0.154142	1	4.06504	1.82	1.82	1D5	B15	C2	3	6	17	1D5 2D_SEC B13-BC4_B9 #2 rerun_09242010_(1_2_5)_(2_3_5).group	MS 012
1378	4405	DVUA0149	0.0353426	18	43.771	36.27	36.27	1D5	B15	C2	3	6	17	1D5 2D_SEC B13-BC4_B9 #2 rerun_09242010_(1_2_5)_(2_3_5).group	MS 012
1378	4405	DVU0902	0.0597874	13	51.9298	27.03	27.03	1D5	B15	C2	3	6	17	1D5 2D_SEC B13-BC4_B9 #2 rerun_09242010_(1_2_5)_(2_3_5).group	MS 012
1378	4405	DVU3197	0.0846067	9	41.4239	16.57	16.57	1D5	B15	C2	3	6	17	1D5 2D_SEC B13-BC4_B9 #2 rerun_09242010_(1_2_5)_(2_3_5).group	MS 012
1378	4405	DVU0857	1	6	16.5394	10.61	10.61	1D5	B15	C2	3	6	17	1D5 2D_SEC B13-BC4_B9 #2 rerun_09242010_(1_2_5)_(2_3_5).group	MS 012
1378	4405	DVU0647	1	2	7.56579	4	4	1D5	B15	C2	3	6	17	1D5 2D_SEC B13-BC4_B9 #2 rerun_09242010_(1_2_5)_(2_3_5).group	MS 012
1378	4405	DVU2976	1	1	4.59459	2	2	1D5	B15	C2	3	6	17	1D5 2D_SEC B13-BC4_B9 #2 rerun_09242010_(1_2_5)_(2_3_5).group	MS 012
1378	4405	DVU0811	1	2	3.77358	2.49	2.49	1D5	B15	C2	3	6	17	1D5 2D_SEC B13-BC4_B9 #2 rerun_09242010_(1_2_5)_(2_3_5).group	MS 012
1378	4405	DVU1295	0.0146647	4	7.96253	6.77	6.77	1D5	B15	C2	3	6	17	1D5 2D_SEC B13-BC4_B9 #2 rerun_09242010_(1_2_5)_(2_3_5).group	MS 012
1378	4405	DVU3009	0.00897071	1	3.66972	2	2	1D5	B15	C2	3	6	17	1D5 2D_SEC B13-BC4_B9 #2 rerun_09242010_(1_2_5)_(2_3_5).group	MS 012
1378	4405	DVU1085	0.146545	10	51.1312	20.08	20.08	1D5	B15	C2	3	6	17	1D5 2D_SEC B13-BC4_B9 #2 rerun_09242010_(1_2_5)_(2_3_5).group	MS 012
1378	4405	DVU0855	0.203548	4	12.8065	8	8	1D5	B15	C2	3	6	17	1D5 2D_SEC B13-BC4_B9 #2 rerun_09242010_(1_2_5)_(2_3_5).group	MS 012
1378	4405	DVU3003	1	12	36.2162	24.49	24.49	1D5	B15	C2	3	6	17	1D5 2D_SEC B13-BC4_B9 #2 rerun_09242010_(1_2_5)_(2_3_5).group	MS 012
1378	4405	DVU0578	0.0714139	7	30.916	13.27	13.27	1D5	B15	C2	3	6	17	1D5 2D_SEC B13-BC4_B9 #2 rerun_09242010_(1_2_5)_(2_3_5).group	MS 012
1378	4405	DVU2964	0.0207347	6	41.5525	12.06	12.06	1D5	B15	C2	3	6	17	1D5 2D_SEC B13-BC4_B9 #2 rerun_09242010_(1_2_5)_(2_3_5).group	MS 012
1378	4405	DVU0323	0.456542	2	7.69231	4.04	4.04	1D5	B15	C2	3	6	17	1D5 2D_SEC B13-BC4_B9 #2 rerun_09242010_(1_2_5)_(2_3_5).group	MS 012
1378	4405	DVU0992	0.299137	1	3.125	2	2	1D5	B15	C2	3	6	17	1D5 2D_SEC B13-BC4_B9 #2 rerun_09242010_(1_2_5)_(2_3_5).group	MS 012
1378	4405	DVU0306	0.122353	1	3.41463	2.01	2.01	1D5	B15	C2	3	6	17	1D5 2D_SEC B13-BC4_B9 #2 rerun_09242010_(1_2_5)_(2_3_5).group	MS 012
1378	4405	DVU1330	1	1	8.27068	2	2	1D5	B15	C2	3	6	17	1D5 2D_SEC B13-BC4_B9 #2 rerun_09242010_(1_2_5)_(2_3_5).group	MS 012
1378	4424	DVU2506	0.19325	7	20.5543	13.68	13.68	1D5	C2	C2	3	8	17	1D5 2D_SEC B13-BC4_B9 #2 rerun_09242010_(1_2_5)_(2_3_5).group	MS 012
1378	4424	DVU0465	0.0880664	5	11.6541	8.4	8.4	1D5	C2	C2	3	8	17	1D5 2D_SEC B13-BC4_B9 #2 rerun_09242010_(1_2_5)_(2_3_5).group	MS 012
1378	4424	DVU1834	0.0314449	1	1.55102	2.1	2.1	1D5	C2	C2	3	8	17	1D5 2D_SEC B13-BC4_B9 #2 rerun_09242010_(1_2_5)_(2_3_5).group	MS 012
1378	4424	DVU3025	0.401454	14	11.358	27.46	27.46	1D5	C2	C2	3	8	17	1D5 2D_SEC B13-BC4_B9 #2 rerun_09242010_(1_2_5)_(2_3_5).group	MS 012
1378	4424	DVU2928	0.248729	16	13.0466	32.11	32.11	1D5	C2	C2	3	8	17	1D5 2D_SEC B13-BC4_B9 #2 rerun_09242010_(1_2_5)_(2_3_5).group	MS 012
1378	4424	DVU2929	0.183833	13	10.3971	26.28	26.28	1D5	C2	C2	3	8	17	1D5 2D_SEC B13-BC4_B9 #2 rerun_09242010_(1_2_5)_(2_3_5).group	MS 012
1378	4424	DVU1329	0.187223	8	27.0893	15.04	15.04	1D5	C2	C2	3	8	17	1D5 2D_SEC B13-BC4_B9 #2 rerun_09242010_(1_2_5)_(2_3_5).group	MS 012
1378	4424	DVU0456	0.117855	2	5.97015	3.77	3.77	1D5	C2	C2	3	8	17	1D5 2D_SEC B13-BC4_B9 #2 rerun_09242010_(1_2_5)_(2_3_5).group	MS 012
1378	4424	DVU3055	0.0781214	2	3.47648	4	4	1D5	C2	C2	3	8	17	1D5 2D_SEC B13-BC4_B9 #2 rerun_09242010_(1_2_5)_(2_3_5).group	MS 012
1378	4424	DVU1809	0.0725744	2	4.16667	4.14	4.14	1D5	C2	C2	3	8	17	1D5 2D_SEC B13-BC4_B9 #2 rerun_09242010_(1_2_5)_(2_3_5).group	MS 012
1378	4424	DVU1044	0.320331	1	2.06186	1.09	1.09	1D5	C2	C2	3	8	17	1D5 2D_SEC B13-BC4_B9 #2 rerun_09242010_(1_2_5)_(2_3_5).group	MS 012
1378	4424	DVU1933	0.0352905	1	9.82659	2	2	1D5	C2	C2	3	8	17	1D5 2D_SEC B13-BC4_B9 #2 rerun_09242010_(1_2_5)_(2_3_5).group	MS 012
1378	4424	DVU3190	0.0172675	17	40.1802	34.1	34.1	1D5	C2	C2	3	8	17	1D5 2D_SEC B13-BC4_B9 #2 rerun_09242010_(1_2_5)_(2_3_5).group	MS 012
1378	4424	DVU0701	0.00379515	3	3.97805	3.84	3.84	1D5	C2	C2	3	8	17	1D5 2D_SEC B13-BC4_B9 #2 rerun_09242010_(1_2_5)_(2_3_5).group	MS 012
1378	4424	DVU1206	0.00339308	1	7.28745	2	2	1D5	C2	C2	3	8	17	1D5 2D_SEC B13-BC4_B9 #2 rerun_09242010_(1_2_5)_(2_3_5).group	MS 012
1378	4424	DVU2938	1	9	27.9487	18.53	18.53	1D5	C2	C2	3	8	17	1D5 2D_SEC B13-BC4_B9 #2 rerun_09242010_(1_2_5)_(2_3_5).group	MS 012
1378	4424	DVU2348	1	5	56.2092	10	10	1D5	C2	C2	3	8	17	1D5 2D_SEC B13-BC4_B9 #2 rerun_09242010_(1_2_5)_(2_3_5).group	MS 012
1378	4424	DVU1378	1	1	3.92749	2.01	2.01	1D5	C2	C2	3	8	17	1D5 2D_SEC B13-BC4_B9 #2 rerun_09242010_(1_2_5)_(2_3_5).group	MS 012
1378	4424	DVU0589	0.278395	1	4.06504	1.82	1.82	1D5	C2	C2	3	8	17	1D5 2D_SEC B13-BC4_B9 #2 rerun_09242010_(1_2_5)_(2_3_5).group	MS 012
1378	4424	DVUA0149	0.059682	18	43.771	36.27	36.27	1D5	C2	C2	3	8	17	1D5 2D_SEC B13-BC4_B9 #2 rerun_09242010_(1_2_5)_(2_3_5).group	MS 012
1378	4424	DVU0902	0.381444	13	51.9298	27.03	27.03	1D5	C2	C2	3	8	17	1D5 2D_SEC B13-BC4_B9 #2 rerun_09242010_(1_2_5)_(2_3_5).group	MS 012
1378	4424	DVU3197	0.408035	9	41.4239	16.57	16.57	1D5	C2	C2	3	8	17	1D5 2D_SEC B13-BC4_B9 #2 rerun_09242010_(1_2_5)_(2_3_5).group	MS 012
1378	4424	DVU0857	0.235534	6	16.5394	10.61	10.61	1D5	C2	C2	3	8	17	1D5 2D_SEC B13-BC4_B9 #2 rerun_09242010_(1_2_5)_(2_3_5).group	MS 012
1378	4424	DVU0647	0.14619	2	7.56579	4	4	1D5	C2	C2	3	8	17	1D5 2D_SEC B13-BC4_B9 #2 rerun_09242010_(1_2_5)_(2_3_5).group	MS 012
1378	4424	DVU2976	0.415913	1	4.59459	2	2	1D5	C2	C2	3	8	17	1D5 2D_SEC B13-BC4_B9 #2 rerun_09242010_(1_2_5)_(2_3_5).group	MS 012
1378	4424	DVU0811	0.250529	2	3.77358	2.49	2.49	1D5	C2	C2	3	8	17	1D5 2D_SEC B13-BC4_B9 #2 rerun_09242010_(1_2_5)_(2_3_5).group	MS 012
1378	4424	DVU1295	0.0173836	4	7.96253	6.77	6.77	1D5	C2	C2	3	8	17	1D5 2D_SEC B13-BC4_B9 #2 rerun_09242010_(1_2_5)_(2_3_5).group	MS 012
1378	4424	DVU3009	0.0903256	1	3.66972	2	2	1D5	C2	C2	3	8	17	1D5 2D_SEC B13-BC4_B9 #2 rerun_09242010_(1_2_5)_(2_3_5).group	MS 012
1378	4424	DVU1085	0.191189	10	51.1312	20.08	20.08	1D5	C2	C2	3	8	17	1D5 2D_SEC B13-BC4_B9 #2 rerun_09242010_(1_2_5)_(2_3_5).group	MS 012
1378	4424	DVU0855	0.223906	4	12.8065	8	8	1D5	C2	C2	3	8	17	1D5 2D_SEC B13-BC4_B9 #2 rerun_09242010_(1_2_5)_(2_3_5).group	MS 012
1378	4424	DVU3003	0.817653	12	36.2162	24.49	24.49	1D5	C2	C2	3	8	17	1D5 2D_SEC B13-BC4_B9 #2 rerun_09242010_(1_2_5)_(2_3_5).group	MS 012
1378	4424	DVU0578	0.844156	7	30.916	13.27	13.27	1D5	C2	C2	3	8	17	1D5 2D_SEC B13-BC4_B9 #2 rerun_09242010_(1_2_5)_(2_3_5).group	MS 012
1378	4424	DVU2964	0.0289352	6	41.5525	12.06	12.06	1D5	C2	C2	3	8	17	1D5 2D_SEC B13-BC4_B9 #2 rerun_09242010_(1_2_5)_(2_3_5).group	MS 012
1378	4424	DVU0323	1	2	7.69231	4.04	4.04	1D5	C2	C2	3	8	17	1D5 2D_SEC B13-BC4_B9 #2 rerun_09242010_(1_2_5)_(2_3_5).group	MS 012
1378	4424	DVU0992	0.997549	1	3.125	2	2	1D5	C2	C2	3	8	17	1D5 2D_SEC B13-BC4_B9 #2 rerun_09242010_(1_2_5)_(2_3_5).group	MS 012
1378	4424	DVU0306	0.303059	1	3.41463	2.01	2.01	1D5	C2	C2	3	8	17	1D5 2D_SEC B13-BC4_B9 #2 rerun_09242010_(1_2_5)_(2_3_5).group	MS 012
1378	4424	DVU1330	1	1	8.27068	2	2	1D5	C2	C2	3	8	17	1D5 2D_SEC B13-BC4_B9 #2 rerun_09242010_(1_2_5)_(2_3_5).group	MS 012
1378	4443	DVU2506	0.28331	7	20.5543	13.68	13.68	1D5	C4	C2	3	10	17	1D5 2D_SEC B13-BC4_B9 #2 rerun_09242010_(1_2_5)_(2_3_5).group	MS 012
1378	4443	DVU0465	0.0895191	5	11.6541	8.4	8.4	1D5	C4	C2	3	10	17	1D5 2D_SEC B13-BC4_B9 #2 rerun_09242010_(1_2_5)_(2_3_5).group	MS 012
1378	4443	DVU1834	0.112088	1	1.55102	2.1	2.1	1D5	C4	C2	3	10	17	1D5 2D_SEC B13-BC4_B9 #2 rerun_09242010_(1_2_5)_(2_3_5).group	MS 012
1378	4443	DVU3025	0.501552	14	11.358	27.46	27.46	1D5	C4	C2	3	10	17	1D5 2D_SEC B13-BC4_B9 #2 rerun_09242010_(1_2_5)_(2_3_5).group	MS 012
1378	4443	DVU2928	0.283046	16	13.0466	32.11	32.11	1D5	C4	C2	3	10	17	1D5 2D_SEC B13-BC4_B9 #2 rerun_09242010_(1_2_5)_(2_3_5).group	MS 012
1378	4443	DVU2929	0.240606	13	10.3971	26.28	26.28	1D5	C4	C2	3	10	17	1D5 2D_SEC B13-BC4_B9 #2 rerun_09242010_(1_2_5)_(2_3_5).group	MS 012
1378	4443	DVU1329	0.236636	8	27.0893	15.04	15.04	1D5	C4	C2	3	10	17	1D5 2D_SEC B13-BC4_B9 #2 rerun_09242010_(1_2_5)_(2_3_5).group	MS 012
1378	4443	DVU0456	0.0911668	2	5.97015	3.77	3.77	1D5	C4	C2	3	10	17	1D5 2D_SEC B13-BC4_B9 #2 rerun_09242010_(1_2_5)_(2_3_5).group	MS 012
1378	4443	DVU3055	0.126743	2	3.47648	4	4	1D5	C4	C2	3	10	17	1D5 2D_SEC B13-BC4_B9 #2 rerun_09242010_(1_2_5)_(2_3_5).group	MS 012
1378	4443	DVU1809	0.0784864	2	4.16667	4.14	4.14	1D5	C4	C2	3	10	17	1D5 2D_SEC B13-BC4_B9 #2 rerun_09242010_(1_2_5)_(2_3_5).group	MS 012
1378	4443	DVU1044	0.312537	1	2.06186	1.09	1.09	1D5	C4	C2	3	10	17	1D5 2D_SEC B13-BC4_B9 #2 rerun_09242010_(1_2_5)_(2_3_5).group	MS 012
1378	4443	DVU1933	0.0268816	1	9.82659	2	2	1D5	C4	C2	3	10	17	1D5 2D_SEC B13-BC4_B9 #2 rerun_09242010_(1_2_5)_(2_3_5).group	MS 012
1378	4443	DVU3190	0.0246803	17	40.1802	34.1	34.1	1D5	C4	C2	3	10	17	1D5 2D_SEC B13-BC4_B9 #2 rerun_09242010_(1_2_5)_(2_3_5).group	MS 012
1378	4443	DVU0701	0.00869661	3	3.97805	3.84	3.84	1D5	C4	C2	3	10	17	1D5 2D_SEC B13-BC4_B9 #2 rerun_09242010_(1_2_5)_(2_3_5).group	MS 012
1378	4443	DVU1206	0.06643	1	7.28745	2	2	1D5	C4	C2	3	10	17	1D5 2D_SEC B13-BC4_B9 #2 rerun_09242010_(1_2_5)_(2_3_5).group	MS 012
1378	4443	DVU2938	0.128403	9	27.9487	18.53	18.53	1D5	C4	C2	3	10	17	1D5 2D_SEC B13-BC4_B9 #2 rerun_09242010_(1_2_5)_(2_3_5).group	MS 012
1378	4443	DVU2348	0.333538	5	56.2092	10	10	1D5	C4	C2	3	10	17	1D5 2D_SEC B13-BC4_B9 #2 rerun_09242010_(1_2_5)_(2_3_5).group	MS 012
1378	4443	DVU1378	0.70957	1	3.92749	2.01	2.01	1D5	C4	C2	3	10	17	1D5 2D_SEC B13-BC4_B9 #2 rerun_09242010_(1_2_5)_(2_3_5).group	MS 012
1378	4443	DVU0589	0.231007	1	4.06504	1.82	1.82	1D5	C4	C2	3	10	17	1D5 2D_SEC B13-BC4_B9 #2 rerun_09242010_(1_2_5)_(2_3_5).group	MS 012
1378	4443	DVUA0149	1	18	43.771	36.27	36.27	1D5	C4	C2	3	10	17	1D5 2D_SEC B13-BC4_B9 #2 rerun_09242010_(1_2_5)_(2_3_5).group	MS 012
1378	4443	DVU0902	1	13	51.9298	27.03	27.03	1D5	C4	C2	3	10	17	1D5 2D_SEC B13-BC4_B9 #2 rerun_09242010_(1_2_5)_(2_3_5).group	MS 012
1378	4443	DVU3197	1	9	41.4239	16.57	16.57	1D5	C4	C2	3	10	17	1D5 2D_SEC B13-BC4_B9 #2 rerun_09242010_(1_2_5)_(2_3_5).group	MS 012
1378	4443	DVU0857	0.130322	6	16.5394	10.61	10.61	1D5	C4	C2	3	10	17	1D5 2D_SEC B13-BC4_B9 #2 rerun_09242010_(1_2_5)_(2_3_5).group	MS 012
1378	4443	DVU0647	0.0565468	2	7.56579	4	4	1D5	C4	C2	3	10	17	1D5 2D_SEC B13-BC4_B9 #2 rerun_09242010_(1_2_5)_(2_3_5).group	MS 012
1378	4443	DVU2976	0.187439	1	4.59459	2	2	1D5	C4	C2	3	10	17	1D5 2D_SEC B13-BC4_B9 #2 rerun_09242010_(1_2_5)_(2_3_5).group	MS 012
1378	4443	DVU0811	0.281718	2	3.77358	2.49	2.49	1D5	C4	C2	3	10	17	1D5 2D_SEC B13-BC4_B9 #2 rerun_09242010_(1_2_5)_(2_3_5).group	MS 012
1378	4443	DVU1295	0.073824	4	7.96253	6.77	6.77	1D5	C4	C2	3	10	17	1D5 2D_SEC B13-BC4_B9 #2 rerun_09242010_(1_2_5)_(2_3_5).group	MS 012
1378	4443	DVU3009	0.335607	1	3.66972	2	2	1D5	C4	C2	3	10	17	1D5 2D_SEC B13-BC4_B9 #2 rerun_09242010_(1_2_5)_(2_3_5).group	MS 012
1378	4443	DVU1085	0.66012	10	51.1312	20.08	20.08	1D5	C4	C2	3	10	17	1D5 2D_SEC B13-BC4_B9 #2 rerun_09242010_(1_2_5)_(2_3_5).group	MS 012
1378	4443	DVU0855	0.630355	4	12.8065	8	8	1D5	C4	C2	3	10	17	1D5 2D_SEC B13-BC4_B9 #2 rerun_09242010_(1_2_5)_(2_3_5).group	MS 012
1378	4443	DVU3003	0.663219	12	36.2162	24.49	24.49	1D5	C4	C2	3	10	17	1D5 2D_SEC B13-BC4_B9 #2 rerun_09242010_(1_2_5)_(2_3_5).group	MS 012
1378	4443	DVU0578	1	7	30.916	13.27	13.27	1D5	C4	C2	3	10	17	1D5 2D_SEC B13-BC4_B9 #2 rerun_09242010_(1_2_5)_(2_3_5).group	MS 012
1378	4443	DVU2964	0.0874306	6	41.5525	12.06	12.06	1D5	C4	C2	3	10	17	1D5 2D_SEC B13-BC4_B9 #2 rerun_09242010_(1_2_5)_(2_3_5).group	MS 012
1378	4443	DVU0323	0.1132	2	7.69231	4.04	4.04	1D5	C4	C2	3	10	17	1D5 2D_SEC B13-BC4_B9 #2 rerun_09242010_(1_2_5)_(2_3_5).group	MS 012
1378	4443	DVU0992	0.689141	1	3.125	2	2	1D5	C4	C2	3	10	17	1D5 2D_SEC B13-BC4_B9 #2 rerun_09242010_(1_2_5)_(2_3_5).group	MS 012
1378	4443	DVU0306	0.405698	1	3.41463	2.01	2.01	1D5	C4	C2	3	10	17	1D5 2D_SEC B13-BC4_B9 #2 rerun_09242010_(1_2_5)_(2_3_5).group	MS 012
1378	4443	DVU1330	1	1	8.27068	2	2	1D5	C4	C2	3	10	17	1D5 2D_SEC B13-BC4_B9 #2 rerun_09242010_(1_2_5)_(2_3_5).group	MS 012
1378	4559	DVU2506	1	7	20.5543	13.68	13.68	1D5	C6	C2	3	12	17	1D5 2D_SEC B13-BC4_B9 #2 rerun_09242010_(1_2_5)_(2_3_5).group	MS 012
1378	4559	DVU0465	0.0565167	5	11.6541	8.4	8.4	1D5	C6	C2	3	12	17	1D5 2D_SEC B13-BC4_B9 #2 rerun_09242010_(1_2_5)_(2_3_5).group	MS 012
1378	4559	DVU1834	1	1	1.55102	2.1	2.1	1D5	C6	C2	3	12	17	1D5 2D_SEC B13-BC4_B9 #2 rerun_09242010_(1_2_5)_(2_3_5).group	MS 012
1378	4559	DVU3025	0.159013	14	11.358	27.46	27.46	1D5	C6	C2	3	12	17	1D5 2D_SEC B13-BC4_B9 #2 rerun_09242010_(1_2_5)_(2_3_5).group	MS 012
1378	4559	DVU2928	0.165903	16	13.0466	32.11	32.11	1D5	C6	C2	3	12	17	1D5 2D_SEC B13-BC4_B9 #2 rerun_09242010_(1_2_5)_(2_3_5).group	MS 012
1378	4559	DVU2929	0.0999426	13	10.3971	26.28	26.28	1D5	C6	C2	3	12	17	1D5 2D_SEC B13-BC4_B9 #2 rerun_09242010_(1_2_5)_(2_3_5).group	MS 012
1378	4559	DVU1329	0.0796021	8	27.0893	15.04	15.04	1D5	C6	C2	3	12	17	1D5 2D_SEC B13-BC4_B9 #2 rerun_09242010_(1_2_5)_(2_3_5).group	MS 012
1378	4559	DVU0456	0.073786	2	5.97015	3.77	3.77	1D5	C6	C2	3	12	17	1D5 2D_SEC B13-BC4_B9 #2 rerun_09242010_(1_2_5)_(2_3_5).group	MS 012
1378	4559	DVU3055	0.0294768	2	3.47648	4	4	1D5	C6	C2	3	12	17	1D5 2D_SEC B13-BC4_B9 #2 rerun_09242010_(1_2_5)_(2_3_5).group	MS 012
1378	4559	DVU1809	0.033445	2	4.16667	4.14	4.14	1D5	C6	C2	3	12	17	1D5 2D_SEC B13-BC4_B9 #2 rerun_09242010_(1_2_5)_(2_3_5).group	MS 012
1378	4559	DVU1044	0.0561395	1	2.06186	1.09	1.09	1D5	C6	C2	3	12	17	1D5 2D_SEC B13-BC4_B9 #2 rerun_09242010_(1_2_5)_(2_3_5).group	MS 012
1378	4559	DVU1933	0.0170864	1	9.82659	2	2	1D5	C6	C2	3	12	17	1D5 2D_SEC B13-BC4_B9 #2 rerun_09242010_(1_2_5)_(2_3_5).group	MS 012
1378	4559	DVU3190	0.156938	17	40.1802	34.1	34.1	1D5	C6	C2	3	12	17	1D5 2D_SEC B13-BC4_B9 #2 rerun_09242010_(1_2_5)_(2_3_5).group	MS 012
1378	4559	DVU0701	0.07799	3	3.97805	3.84	3.84	1D5	C6	C2	3	12	17	1D5 2D_SEC B13-BC4_B9 #2 rerun_09242010_(1_2_5)_(2_3_5).group	MS 012
1378	4559	DVU1206	0.208261	1	7.28745	2	2	1D5	C6	C2	3	12	17	1D5 2D_SEC B13-BC4_B9 #2 rerun_09242010_(1_2_5)_(2_3_5).group	MS 012
1378	4559	DVU2938	0.0434004	9	27.9487	18.53	18.53	1D5	C6	C2	3	12	17	1D5 2D_SEC B13-BC4_B9 #2 rerun_09242010_(1_2_5)_(2_3_5).group	MS 012
1378	4559	DVU2348	0.0411318	5	56.2092	10	10	1D5	C6	C2	3	12	17	1D5 2D_SEC B13-BC4_B9 #2 rerun_09242010_(1_2_5)_(2_3_5).group	MS 012
1378	4559	DVU1378	0.420631	1	3.92749	2.01	2.01	1D5	C6	C2	3	12	17	1D5 2D_SEC B13-BC4_B9 #2 rerun_09242010_(1_2_5)_(2_3_5).group	MS 012
1378	4559	DVU0589	0.114817	1	4.06504	1.82	1.82	1D5	C6	C2	3	12	17	1D5 2D_SEC B13-BC4_B9 #2 rerun_09242010_(1_2_5)_(2_3_5).group	MS 012
1378	4559	DVUA0149	0.0787578	18	43.771	36.27	36.27	1D5	C6	C2	3	12	17	1D5 2D_SEC B13-BC4_B9 #2 rerun_09242010_(1_2_5)_(2_3_5).group	MS 012
1378	4559	DVU0902	0.0783616	13	51.9298	27.03	27.03	1D5	C6	C2	3	12	17	1D5 2D_SEC B13-BC4_B9 #2 rerun_09242010_(1_2_5)_(2_3_5).group	MS 012
1378	4559	DVU3197	0.0827787	9	41.4239	16.57	16.57	1D5	C6	C2	3	12	17	1D5 2D_SEC B13-BC4_B9 #2 rerun_09242010_(1_2_5)_(2_3_5).group	MS 012
1378	4559	DVU0857	0.0794652	6	16.5394	10.61	10.61	1D5	C6	C2	3	12	17	1D5 2D_SEC B13-BC4_B9 #2 rerun_09242010_(1_2_5)_(2_3_5).group	MS 012
1378	4559	DVU0647	0.0141329	2	7.56579	4	4	1D5	C6	C2	3	12	17	1D5 2D_SEC B13-BC4_B9 #2 rerun_09242010_(1_2_5)_(2_3_5).group	MS 012
1378	4559	DVU2976	0.12809	1	4.59459	2	2	1D5	C6	C2	3	12	17	1D5 2D_SEC B13-BC4_B9 #2 rerun_09242010_(1_2_5)_(2_3_5).group	MS 012
1378	4559	DVU0811	0.118763	2	3.77358	2.49	2.49	1D5	C6	C2	3	12	17	1D5 2D_SEC B13-BC4_B9 #2 rerun_09242010_(1_2_5)_(2_3_5).group	MS 012
1378	4559	DVU1295	0.0346056	4	7.96253	6.77	6.77	1D5	C6	C2	3	12	17	1D5 2D_SEC B13-BC4_B9 #2 rerun_09242010_(1_2_5)_(2_3_5).group	MS 012
1378	4559	DVU3009	0.897071	1	3.66972	2	2	1D5	C6	C2	3	12	17	1D5 2D_SEC B13-BC4_B9 #2 rerun_09242010_(1_2_5)_(2_3_5).group	MS 012
1378	4559	DVU1085	1	10	51.1312	20.08	20.08	1D5	C6	C2	3	12	17	1D5 2D_SEC B13-BC4_B9 #2 rerun_09242010_(1_2_5)_(2_3_5).group	MS 012
1378	4559	DVU0855	1	4	12.8065	8	8	1D5	C6	C2	3	12	17	1D5 2D_SEC B13-BC4_B9 #2 rerun_09242010_(1_2_5)_(2_3_5).group	MS 012
1378	4559	DVU3003	0.3288	12	36.2162	24.49	24.49	1D5	C6	C2	3	12	17	1D5 2D_SEC B13-BC4_B9 #2 rerun_09242010_(1_2_5)_(2_3_5).group	MS 012
1378	4559	DVU0578	0.195162	7	30.916	13.27	13.27	1D5	C6	C2	3	12	17	1D5 2D_SEC B13-BC4_B9 #2 rerun_09242010_(1_2_5)_(2_3_5).group	MS 012
1378	4559	DVU2964	0.327987	6	41.5525	12.06	12.06	1D5	C6	C2	3	12	17	1D5 2D_SEC B13-BC4_B9 #2 rerun_09242010_(1_2_5)_(2_3_5).group	MS 012
1378	4559	DVU0323	0.161777	2	7.69231	4.04	4.04	1D5	C6	C2	3	12	17	1D5 2D_SEC B13-BC4_B9 #2 rerun_09242010_(1_2_5)_(2_3_5).group	MS 012
1378	4559	DVU0992	0.732217	1	3.125	2	2	1D5	C6	C2	3	12	17	1D5 2D_SEC B13-BC4_B9 #2 rerun_09242010_(1_2_5)_(2_3_5).group	MS 012
1378	4559	DVU0306	0.292968	1	3.41463	2.01	2.01	1D5	C6	C2	3	12	17	1D5 2D_SEC B13-BC4_B9 #2 rerun_09242010_(1_2_5)_(2_3_5).group	MS 012
1378	4559	DVU1330	0.01	1	8.27068	2	2	1D5	C6	C2	3	12	17	1D5 2D_SEC B13-BC4_B9 #2 rerun_09242010_(1_2_5)_(2_3_5).group	MS 012
1378	4559	DVU0283	1	1	1.36157	1.2	1.2	1D5	C6	C2	3	12	17	1D5 2D_SEC B13-BC4_B9 #2 rerun_09242010_(1_2_5)_(2_3_5).group	MS 012
1379	4559	DVU0465	0.0565167	14	39.4737	26.04	26.04	1D5	C6	C2	3	12	17	1D5 2D_SEC B13-BC4_B9 #2 rerun_09242010_(1_2_6)_(2_3_6).group	MS 012
1379	4559	DVU2506	1	2	8.08314	3.11	3.11	1D5	C6	C2	3	12	17	1D5 2D_SEC B13-BC4_B9 #2 rerun_09242010_(1_2_6)_(2_3_6).group	MS 012
1379	4559	DVU2684	0.0450147	11	47.5862	18.93	18.93	1D5	C6	C2	3	12	17	1D5 2D_SEC B13-BC4_B9 #2 rerun_09242010_(1_2_6)_(2_3_6).group	MS 012
1379	4559	DVU0777	0.104798	1	2.39044	2	2	1D5	C6	C2	3	12	17	1D5 2D_SEC B13-BC4_B9 #2 rerun_09242010_(1_2_6)_(2_3_6).group	MS 012
1379	4559	DVU3190	0.156938	22	46.8468	44.18	44.18	1D5	C6	C2	3	12	17	1D5 2D_SEC B13-BC4_B9 #2 rerun_09242010_(1_2_6)_(2_3_6).group	MS 012
1379	4559	DVU0701	0.07799	11	19.6159	22.04	22.04	1D5	C6	C2	3	12	17	1D5 2D_SEC B13-BC4_B9 #2 rerun_09242010_(1_2_6)_(2_3_6).group	MS 012
1379	4559	DVU1206	0.208261	5	31.9838	6.58	6.58	1D5	C6	C2	3	12	17	1D5 2D_SEC B13-BC4_B9 #2 rerun_09242010_(1_2_6)_(2_3_6).group	MS 012
1379	4559	DVU2848	0.032289	2	23.4637	2.9	2.9	1D5	C6	C2	3	12	17	1D5 2D_SEC B13-BC4_B9 #2 rerun_09242010_(1_2_6)_(2_3_6).group	MS 012
1379	4559	DVU2246	0.0140609	1	1.52144	2	2	1D5	C6	C2	3	12	17	1D5 2D_SEC B13-BC4_B9 #2 rerun_09242010_(1_2_6)_(2_3_6).group	MS 012
1379	4559	DVU2905	0.0135392	15	64.0306	29.12	29.12	1D5	C6	C2	3	12	17	1D5 2D_SEC B13-BC4_B9 #2 rerun_09242010_(1_2_6)_(2_3_6).group	MS 012
1379	4559	DVU3000	0.0162455	9	36.6162	17.19	17.19	1D5	C6	C2	3	12	17	1D5 2D_SEC B13-BC4_B9 #2 rerun_09242010_(1_2_6)_(2_3_6).group	MS 012
1379	4559	DVU0090	0.0208031	21	75.5418	38.1	38.1	1D5	C6	C2	3	12	17	1D5 2D_SEC B13-BC4_B9 #2 rerun_09242010_(1_2_6)_(2_3_6).group	MS 012
1379	4559	DVU0664	0.0182781	21	52.7919	38.64	38.64	1D5	C6	C2	3	12	17	1D5 2D_SEC B13-BC4_B9 #2 rerun_09242010_(1_2_6)_(2_3_6).group	MS 012
1379	4559	DVU2241	0.050816	5	15.0246	8.45	8.45	1D5	C6	C2	3	12	17	1D5 2D_SEC B13-BC4_B9 #2 rerun_09242010_(1_2_6)_(2_3_6).group	MS 012
1379	4559	DVU2754	0.0207687	3	8.61538	6	6	1D5	C6	C2	3	12	17	1D5 2D_SEC B13-BC4_B9 #2 rerun_09242010_(1_2_6)_(2_3_6).group	MS 012
1379	4559	DVU0963	0.012699	2	11.5152	4	4	1D5	C6	C2	3	12	17	1D5 2D_SEC B13-BC4_B9 #2 rerun_09242010_(1_2_6)_(2_3_6).group	MS 012
1379	4559	DVU0415	0.0387121	2	7.69231	4	4	1D5	C6	C2	3	12	17	1D5 2D_SEC B13-BC4_B9 #2 rerun_09242010_(1_2_6)_(2_3_6).group	MS 012
1379	4559	DVU3381	0.0185403	1	2.61438	2.01	2.01	1D5	C6	C2	3	12	17	1D5 2D_SEC B13-BC4_B9 #2 rerun_09242010_(1_2_6)_(2_3_6).group	MS 012
1379	4559	DVUA0149	0.0787578	1	2.6936	2.01	2.01	1D5	C6	C2	3	12	17	1D5 2D_SEC B13-BC4_B9 #2 rerun_09242010_(1_2_6)_(2_3_6).group	MS 012
1379	4559	DVU0115	0.0304975	8	39.2027	16	16	1D5	C6	C2	3	12	17	1D5 2D_SEC B13-BC4_B9 #2 rerun_09242010_(1_2_6)_(2_3_6).group	MS 012
1379	4559	DVU2336	0.10868	4	16.3551	8.55	8.55	1D5	C6	C2	3	12	17	1D5 2D_SEC B13-BC4_B9 #2 rerun_09242010_(1_2_6)_(2_3_6).group	MS 012
1379	4559	DVU2750	0.0129447	1	3.3419	2	2	1D5	C6	C2	3	12	17	1D5 2D_SEC B13-BC4_B9 #2 rerun_09242010_(1_2_6)_(2_3_6).group	MS 012
1379	4559	DVU2543	0.084904	32	62.8942	62.02	62.02	1D5	C6	C2	3	12	17	1D5 2D_SEC B13-BC4_B9 #2 rerun_09242010_(1_2_6)_(2_3_6).group	MS 012
1379	4559	DVU0955	0.01249	20	65.1596	35.2	35.2	1D5	C6	C2	3	12	17	1D5 2D_SEC B13-BC4_B9 #2 rerun_09242010_(1_2_6)_(2_3_6).group	MS 012
1379	4559	DVU1295	0.0346056	35	61.5925	64.32	64.32	1D5	C6	C2	3	12	17	1D5 2D_SEC B13-BC4_B9 #2 rerun_09242010_(1_2_6)_(2_3_6).group	MS 012
1379	4559	DVU2398	0.0434546	5	38.6503	10	10	1D5	C6	C2	3	12	17	1D5 2D_SEC B13-BC4_B9 #2 rerun_09242010_(1_2_6)_(2_3_6).group	MS 012
1379	4559	DVU3009	0.897071	1	3.66972	2	2	1D5	C6	C2	3	12	17	1D5 2D_SEC B13-BC4_B9 #2 rerun_09242010_(1_2_6)_(2_3_6).group	MS 012
1379	4559	DVU1085	1	7	40.724	14.03	14.03	1D5	C6	C2	3	12	17	1D5 2D_SEC B13-BC4_B9 #2 rerun_09242010_(1_2_6)_(2_3_6).group	MS 012
1379	4559	DVU0855	1	3	8.99183	6	6	1D5	C6	C2	3	12	17	1D5 2D_SEC B13-BC4_B9 #2 rerun_09242010_(1_2_6)_(2_3_6).group	MS 012
1379	4559	DVU1466	0.0270286	10	49.6753	16.85	16.85	1D5	C6	C2	3	12	17	1D5 2D_SEC B13-BC4_B9 #2 rerun_09242010_(1_2_6)_(2_3_6).group	MS 012
1379	4559	DVU1575	0.0263833	11	46.1538	18.35	18.32	1D5	C6	C2	3	12	17	1D5 2D_SEC B13-BC4_B9 #2 rerun_09242010_(1_2_6)_(2_3_6).group	MS 012
1379	4559	DVU2013	0.0209788	9	22.9656	18.59	18.59	1D5	C6	C2	3	12	17	1D5 2D_SEC B13-BC4_B9 #2 rerun_09242010_(1_2_6)_(2_3_6).group	MS 012
1379	4559	DVU2964	0.327987	9	49.7717	17.12	17.12	1D5	C6	C2	3	12	17	1D5 2D_SEC B13-BC4_B9 #2 rerun_09242010_(1_2_6)_(2_3_6).group	MS 012
1379	4559	DVU1636	0.122426	7	28.4314	14.16	14.16	1D5	C6	C2	3	12	17	1D5 2D_SEC B13-BC4_B9 #2 rerun_09242010_(1_2_6)_(2_3_6).group	MS 012
1379	4559	DVU3157	0.0344108	5	13.9583	9.28	9.28	1D5	C6	C2	3	12	17	1D5 2D_SEC B13-BC4_B9 #2 rerun_09242010_(1_2_6)_(2_3_6).group	MS 012
1379	4559	DVU2403	0.01	2	14.3713	4	4	1D5	C6	C2	3	12	17	1D5 2D_SEC B13-BC4_B9 #2 rerun_09242010_(1_2_6)_(2_3_6).group	MS 012
1379	4559	DVUA0147	0.0468325	1	4.11622	2	2	1D5	C6	C2	3	12	17	1D5 2D_SEC B13-BC4_B9 #2 rerun_09242010_(1_2_6)_(2_3_6).group	MS 012
1379	4559	DVU3293	0.0131705	1	1.46252	2	2	1D5	C6	C2	3	12	17	1D5 2D_SEC B13-BC4_B9 #2 rerun_09242010_(1_2_6)_(2_3_6).group	MS 012
1379	4559	DVUA0146	1	1	8.33333	2	2	1D5	C6	C2	3	12	17	1D5 2D_SEC B13-BC4_B9 #2 rerun_09242010_(1_2_6)_(2_3_6).group	MS 012
1379	4559	DVU0538	0.0139922	1	4.58015	2	2	1D5	C6	C2	3	12	17	1D5 2D_SEC B13-BC4_B9 #2 rerun_09242010_(1_2_6)_(2_3_6).group	MS 012
1379	4559	DVU2072	0.0396533	1	1.56107	2.01	2	1D5	C6	C2	3	12	17	1D5 2D_SEC B13-BC4_B9 #2 rerun_09242010_(1_2_6)_(2_3_6).group	MS 012
1379	4559	DVU1940	1	1	1.35659	2	0.12	1D5	C6	C2	3	12	17	1D5 2D_SEC B13-BC4_B9 #2 rerun_09242010_(1_2_6)_(2_3_6).group	MS 012
1379	4559	DVU2885	1	1	1.51134	1.28	0	1D5	C6	C2	3	12	17	1D5 2D_SEC B13-BC4_B9 #2 rerun_09242010_(1_2_6)_(2_3_6).group	MS 012
1379	4559	DVU0158	1	1	2.10843	2	0	1D5	C6	C2	3	12	17	1D5 2D_SEC B13-BC4_B9 #2 rerun_09242010_(1_2_6)_(2_3_6).group	MS 012
1379	4559	DVU3167	1	1	3.75	1.28	0	1D5	C6	C2	3	12	17	1D5 2D_SEC B13-BC4_B9 #2 rerun_09242010_(1_2_6)_(2_3_6).group	MS 012
1379	4559	DVUA0013	1	1	4.58015	1.28	0	1D5	C6	C2	3	12	17	1D5 2D_SEC B13-BC4_B9 #2 rerun_09242010_(1_2_6)_(2_3_6).group	MS 012
1379	4559	DVU0283	1	2	2.118	0.69	0	1D5	C6	C2	3	12	17	1D5 2D_SEC B13-BC4_B9 #2 rerun_09242010_(1_2_6)_(2_3_6).group	MS 012
1379	4578	DVU0465	0.114883	14	39.4737	26.04	26.04	1D5	C8	C2	3	14	17	1D5 2D_SEC B13-BC4_B9 #2 rerun_09242010_(1_2_6)_(2_3_6).group	MS 012
1379	4578	DVU2506	0.16069	2	8.08314	3.11	3.11	1D5	C8	C2	3	14	17	1D5 2D_SEC B13-BC4_B9 #2 rerun_09242010_(1_2_6)_(2_3_6).group	MS 012
1379	4578	DVU2684	0.0802613	11	47.5862	18.93	18.93	1D5	C8	C2	3	14	17	1D5 2D_SEC B13-BC4_B9 #2 rerun_09242010_(1_2_6)_(2_3_6).group	MS 012
1379	4578	DVU0777	0.101993	1	2.39044	2	2	1D5	C8	C2	3	14	17	1D5 2D_SEC B13-BC4_B9 #2 rerun_09242010_(1_2_6)_(2_3_6).group	MS 012
1379	4578	DVU3190	1	22	46.8468	44.18	44.18	1D5	C8	C2	3	14	17	1D5 2D_SEC B13-BC4_B9 #2 rerun_09242010_(1_2_6)_(2_3_6).group	MS 012
1379	4578	DVU0701	1	11	19.6159	22.04	22.04	1D5	C8	C2	3	14	17	1D5 2D_SEC B13-BC4_B9 #2 rerun_09242010_(1_2_6)_(2_3_6).group	MS 012
1379	4578	DVU1206	1	5	31.9838	6.58	6.58	1D5	C8	C2	3	14	17	1D5 2D_SEC B13-BC4_B9 #2 rerun_09242010_(1_2_6)_(2_3_6).group	MS 012
1379	4578	DVU2848	1	2	23.4637	2.9	2.9	1D5	C8	C2	3	14	17	1D5 2D_SEC B13-BC4_B9 #2 rerun_09242010_(1_2_6)_(2_3_6).group	MS 012
1379	4578	DVU2246	1	1	1.52144	2	2	1D5	C8	C2	3	14	17	1D5 2D_SEC B13-BC4_B9 #2 rerun_09242010_(1_2_6)_(2_3_6).group	MS 012
1379	4578	DVU2905	0.0120297	15	64.0306	29.12	29.12	1D5	C8	C2	3	14	17	1D5 2D_SEC B13-BC4_B9 #2 rerun_09242010_(1_2_6)_(2_3_6).group	MS 012
1379	4578	DVU3000	0.0187106	9	36.6162	17.19	17.19	1D5	C8	C2	3	14	17	1D5 2D_SEC B13-BC4_B9 #2 rerun_09242010_(1_2_6)_(2_3_6).group	MS 012
1379	4578	DVU0090	1	21	75.5418	38.1	38.1	1D5	C8	C2	3	14	17	1D5 2D_SEC B13-BC4_B9 #2 rerun_09242010_(1_2_6)_(2_3_6).group	MS 012
1379	4578	DVU0664	0.0275067	21	52.7919	38.64	38.64	1D5	C8	C2	3	14	17	1D5 2D_SEC B13-BC4_B9 #2 rerun_09242010_(1_2_6)_(2_3_6).group	MS 012
1379	4578	DVU2241	0.064523	5	15.0246	8.45	8.45	1D5	C8	C2	3	14	17	1D5 2D_SEC B13-BC4_B9 #2 rerun_09242010_(1_2_6)_(2_3_6).group	MS 012
1379	4578	DVU2754	0.0178192	3	8.61538	6	6	1D5	C8	C2	3	14	17	1D5 2D_SEC B13-BC4_B9 #2 rerun_09242010_(1_2_6)_(2_3_6).group	MS 012
1379	4578	DVU0963	0.0646529	2	11.5152	4	4	1D5	C8	C2	3	14	17	1D5 2D_SEC B13-BC4_B9 #2 rerun_09242010_(1_2_6)_(2_3_6).group	MS 012
1379	4578	DVU0415	0.0811288	2	7.69231	4	4	1D5	C8	C2	3	14	17	1D5 2D_SEC B13-BC4_B9 #2 rerun_09242010_(1_2_6)_(2_3_6).group	MS 012
1379	4578	DVU3381	0.221012	1	2.61438	2.01	2.01	1D5	C8	C2	3	14	17	1D5 2D_SEC B13-BC4_B9 #2 rerun_09242010_(1_2_6)_(2_3_6).group	MS 012
1379	4578	DVUA0149	0.0155292	1	2.6936	2.01	2.01	1D5	C8	C2	3	14	17	1D5 2D_SEC B13-BC4_B9 #2 rerun_09242010_(1_2_6)_(2_3_6).group	MS 012
1379	4578	DVU0115	0.0809147	8	39.2027	16	16	1D5	C8	C2	3	14	17	1D5 2D_SEC B13-BC4_B9 #2 rerun_09242010_(1_2_6)_(2_3_6).group	MS 012
1379	4578	DVU2336	0.237528	4	16.3551	8.55	8.55	1D5	C8	C2	3	14	17	1D5 2D_SEC B13-BC4_B9 #2 rerun_09242010_(1_2_6)_(2_3_6).group	MS 012
1379	4578	DVU2750	0.0362913	1	3.3419	2	2	1D5	C8	C2	3	14	17	1D5 2D_SEC B13-BC4_B9 #2 rerun_09242010_(1_2_6)_(2_3_6).group	MS 012
1379	4578	DVU2543	0.0713233	32	62.8942	62.02	62.02	1D5	C8	C2	3	14	17	1D5 2D_SEC B13-BC4_B9 #2 rerun_09242010_(1_2_6)_(2_3_6).group	MS 012
1379	4578	DVU0955	0.0252703	20	65.1596	35.2	35.2	1D5	C8	C2	3	14	17	1D5 2D_SEC B13-BC4_B9 #2 rerun_09242010_(1_2_6)_(2_3_6).group	MS 012
1379	4578	DVU1295	0.0679215	35	61.5925	64.32	64.32	1D5	C8	C2	3	14	17	1D5 2D_SEC B13-BC4_B9 #2 rerun_09242010_(1_2_6)_(2_3_6).group	MS 012
1379	4578	DVU2398	0.104832	5	38.6503	10	10	1D5	C8	C2	3	14	17	1D5 2D_SEC B13-BC4_B9 #2 rerun_09242010_(1_2_6)_(2_3_6).group	MS 012
1379	4578	DVU3009	0.720728	1	3.66972	2	2	1D5	C8	C2	3	14	17	1D5 2D_SEC B13-BC4_B9 #2 rerun_09242010_(1_2_6)_(2_3_6).group	MS 012
1379	4578	DVU1085	0.679217	7	40.724	14.03	14.03	1D5	C8	C2	3	14	17	1D5 2D_SEC B13-BC4_B9 #2 rerun_09242010_(1_2_6)_(2_3_6).group	MS 012
1379	4578	DVU0855	0.680985	3	8.99183	6	6	1D5	C8	C2	3	14	17	1D5 2D_SEC B13-BC4_B9 #2 rerun_09242010_(1_2_6)_(2_3_6).group	MS 012
1379	4578	DVU1466	0.0331057	10	49.6753	16.85	16.85	1D5	C8	C2	3	14	17	1D5 2D_SEC B13-BC4_B9 #2 rerun_09242010_(1_2_6)_(2_3_6).group	MS 012
1379	4578	DVU1575	0.112086	11	46.1538	18.35	18.32	1D5	C8	C2	3	14	17	1D5 2D_SEC B13-BC4_B9 #2 rerun_09242010_(1_2_6)_(2_3_6).group	MS 012
1379	4578	DVU2013	0.0294099	9	22.9656	18.59	18.59	1D5	C8	C2	3	14	17	1D5 2D_SEC B13-BC4_B9 #2 rerun_09242010_(1_2_6)_(2_3_6).group	MS 012
1379	4578	DVU2964	0.334313	9	49.7717	17.12	17.12	1D5	C8	C2	3	14	17	1D5 2D_SEC B13-BC4_B9 #2 rerun_09242010_(1_2_6)_(2_3_6).group	MS 012
1379	4578	DVU1636	0.146344	7	28.4314	14.16	14.16	1D5	C8	C2	3	14	17	1D5 2D_SEC B13-BC4_B9 #2 rerun_09242010_(1_2_6)_(2_3_6).group	MS 012
1379	4578	DVU3157	0.0476883	5	13.9583	9.28	9.28	1D5	C8	C2	3	14	17	1D5 2D_SEC B13-BC4_B9 #2 rerun_09242010_(1_2_6)_(2_3_6).group	MS 012
1379	4578	DVU2403	0.107046	2	14.3713	4	4	1D5	C8	C2	3	14	17	1D5 2D_SEC B13-BC4_B9 #2 rerun_09242010_(1_2_6)_(2_3_6).group	MS 012
1379	4578	DVUA0147	0.238476	1	4.11622	2	2	1D5	C8	C2	3	14	17	1D5 2D_SEC B13-BC4_B9 #2 rerun_09242010_(1_2_6)_(2_3_6).group	MS 012
1379	4578	DVU3293	0.00281302	1	1.46252	2	2	1D5	C8	C2	3	14	17	1D5 2D_SEC B13-BC4_B9 #2 rerun_09242010_(1_2_6)_(2_3_6).group	MS 012
1379	4578	DVU0538	0.0320573	1	4.58015	2	2	1D5	C8	C2	3	14	17	1D5 2D_SEC B13-BC4_B9 #2 rerun_09242010_(1_2_6)_(2_3_6).group	MS 012
1379	4578	DVU2072	0.187445	1	1.56107	2.01	2	1D5	C8	C2	3	14	17	1D5 2D_SEC B13-BC4_B9 #2 rerun_09242010_(1_2_6)_(2_3_6).group	MS 012
1379	4597	DVU0465	0.102674	14	39.4737	26.04	26.04	1D5	C10	C2	3	16	17	1D5 2D_SEC B13-BC4_B9 #2 rerun_09242010_(1_2_6)_(2_3_6).group	MS 012
1379	4597	DVU2506	0.0674163	2	8.08314	3.11	3.11	1D5	C10	C2	3	16	17	1D5 2D_SEC B13-BC4_B9 #2 rerun_09242010_(1_2_6)_(2_3_6).group	MS 012
1379	4597	DVU2684	0.0575391	11	47.5862	18.93	18.93	1D5	C10	C2	3	16	17	1D5 2D_SEC B13-BC4_B9 #2 rerun_09242010_(1_2_6)_(2_3_6).group	MS 012
1379	4597	DVU0777	0.00104798	1	2.39044	2	2	1D5	C10	C2	3	16	17	1D5 2D_SEC B13-BC4_B9 #2 rerun_09242010_(1_2_6)_(2_3_6).group	MS 012
1379	4597	DVU3190	0.140051	22	46.8468	44.18	44.18	1D5	C10	C2	3	16	17	1D5 2D_SEC B13-BC4_B9 #2 rerun_09242010_(1_2_6)_(2_3_6).group	MS 012
1379	4597	DVU0701	0.167131	11	19.6159	22.04	22.04	1D5	C10	C2	3	16	17	1D5 2D_SEC B13-BC4_B9 #2 rerun_09242010_(1_2_6)_(2_3_6).group	MS 012
[truncated: 192,916 more rows]
