# Supplementary material for: Quantitative Tagless Copurification: A Method to Validate and Identify Protein-Protein Interactions
Source: Mol Cell Proteomics. 2016 Apr 20;15(6):2186–202. doi: 10.1074/mcp.M115.057117 (PMC5083090; doi:10.1074/mcp.M115.057117)
Supplement: Supplemental Data [file 10.1074_M115.057117_mcp.M115.057117-4.xlsx]

## Sheet: Legend
Legend for Dataset S3: all co-occurring pairs in tagless fractions (ribosomal and chaperonin proteins excluded).
gene 1 - one of the partners for a co-occurring pair in the tagless fractions.
gene 2 - one of the partners for a co-occurring pair in the tagless fractions.
MS only LogScore - the logistic regression score from the MS only regression.
CC1 - maximum CC value for the SEC dimension.
CC2 - maximum CC value for the HIC dimension.
dice - dice's coefficient.
max. peptide ratio.
min. protein number.
MS+STRING LogScore - the logistic regression score for the MS+STRING regression.
STRING neighborhood.
STRING co-occurrence.
STRING fusion.
Gold standard - whether the pair is a part of the gold standard, 1 - gold positive, 0 -gold negative, -3 not part of the gold standard.
AP-MS D. vulgaris - 1 indicates a PPI present in the high confidence AP-MS interactome for D. vulgaris.
Y2H other species - 1 indicates a PPI for which an interolog is present in a Y2H interactome for another bacterial species.
Y2H other species recip. - 1 indicates a PPI for which an interolog is present as a reciprocally confirmed PPI in a Y2H screen for another bacterial species.
AP-MS other species - 1 indicates a PPI for which an interolog is present in an AP-MS interactome for another bacterial species.
AP-MS other species recip. - 1 indicates a PPI for which an interolog is present as a reciprocally confirmed PPI in an AP-MS screen for another bacterial species.
AP-MS recip. inc. D. vulgaris - 1 indicates a PPI for which an interolog is present as a reciprocally confirmed PPI in an AP-MS screen, including the D. vulgaris screen.
AP-MS E. coli Hu revised - 1 indicates a PPI for which an interolog is present in this dataset.
Y2H E. coli - 1 indicates a PPI for which an interolog is present in this dataset.
Y2H H. pylori - 1 indicates a PPI for which an interolog is present in this dataset.
Y2H B. subtilis - 1 indicates a PPI for which an interolog is present in this dataset.
Y2H T. pallidum - 1 indicates a PPI for which an interolog is present in this dataset.
Y2H C. jejuni- 1 indicates a PPI for which an interolog is present in this dataset.
Y2H Synechocystis - 1 indicates a PPI for which an interolog is present in this dataset.
AP-MS E. coli Hu - 1 indicates a PPI for which an interolog is present in this dataset.
AP-MS E. coli Arif. - 1 indicates a PPI for which an interolog is present in this dataset.
AP-MS M. pneumoniae - 1 indicates a PPI for which an interolog is present in this dataset.
MS+STRING top 200 - 1 indicates a PPI from the high confidence tagless interactome.
same operon - indicates a PPI where both partners are encoded in the same operon in D. vulgaris.
same TIGR role - the TIGR role for cases were both proteins share a common TIGR role.
function gene 1 - functional annotation information for gene 1.
function gene 2 - functional annotation information for gene 2.

## Sheet: all co-occurring pairs
gene 1	gene 2	MS only LogScore	CC1	CC2	dice	max. peptide ratio	min. protein number	MS+STRING_LogScore	STRING neighborhood	STRING co-occurence	STRING fusion	gold standard	AP-MS D. vulgaris	Y2H other species	Y2H other species recip.	AP-MS other species	AP-MS other species recip.	AP-MS recip. inc. D. vlgaris	AP-MS E. coli Hu revised	Y2H E. coli	Y2H H. pylori	Y2H B. subtilis	Y2H T. pallidum	Y2H C. jejuni	Y2H Synechocystis	AP-MS E. coli Hu	AP-MS E. coli Arif.	AP-MS M. pneumoniae	MS+STRING top 200	same operon	same TIGR role	function gene 1	function gene 2
DVU0302	DVU0626	0.013	-1	-0.15332	0.06	0	99	0.008	0	0	0	-3	0	0	0	0	0	0	0	0	0	0	0	0	0	0	0	0	0	0	-	chemotaxis protein CheX, putative	ilvN-1, acetolactate synthase, small subunit
DVU0734	DVU2982	0.081	0.85226	0.994705	0.15	0.29	27	0.013	0	0	0	-3	0	0	0	0	0	0	0	0	0	0	0	0	0	0	0	0	0	0	-	cysG-1, uroporphyrinogen III synthase/methyltransferase	leuC, 3-isopropylmalate dehydratase, large subunit, putative
DVU0322	DVU2575	0.014	0.449041	-1	0.04	0	99	0.006	0	0	0	-3	0	0	0	0	0	0	0	0	0	0	0	0	0	0	0	0	0	0	-	eno, enolase	peptidase, M20/M25/M40 family
DVU0352	DVU2250	0.464	0.994583	0.51054	0.3	0.97	18	0.016	0	0	0	-3	0	0	0	0	0	0	0	0	0	0	0	0	0	0	0	0	0	0	-	lpsC, aminotransferase, DegT/DnrJ/EryC1/StrS family	AMP-binding protein
DVU0055	DVU2364	0.033	0.871922	-1	0.04	0.12	44	0.007	0	0	0	-3	0	0	0	0	0	0	0	0	0	0	0	0	0	0	0	0	0	0	-	ispH, hydroxymethylbutenyl pyrophosphate reductase	aminotransferase, classes I and II
DVU2944	DVU2985	0.014	0.12459	-1	0.04	0	99	0.006	0	0	0	-3	0	0	0	0	0	0	0	0	0	0	0	0	0	0	0	0	0	0	-	ErfK/YbiS/YcfS/YnhG family protein	leuB, 3-isopropylmalate dehydrogenase
DVU0894	DVU3151	0.046	0.00682726	0.993252	0.18	0.03	42	0.018	0	0	0	-3	0	0	0	0	0	0	0	0	0	0	0	0	0	0	0	0	0	0	-	aroC, chorismate synthase	MiaB-like tRNA modifying enzyme YliG, TIGR01125
DVU2530	DVUA0132	0.012	-0.423525	0.438037	0.05	0	99	0.007	0	0	0	-3	0	0	0	0	0	0	0	0	0	0	0	0	0	0	0	0	0	0	-	tkt, transketolase	CRISPR-associated protein, TM1801 family
DVU1931	DVU3009	0.053	0.994816	0.98285	0.2	0.1	57	0.017	0	0	0	-3	0	0	0	0	0	0	0	0	0	0	0	0	0	0	0	0	0	0	-	iron-sulfur cluster-binding protein	radical SAM domain protein
DVU0378	DVU1748	0.255	-0.351622	-1	0.67	0	99	0.116	0	0	0	-3	0	0	0	0	0	0	0	0	0	0	0	0	0	0	0	0	0	0	-	thioredoxin, putative	conserved hypothetical protein
DVU0352	DVU1847	0.011	-1	0.333992	0.04	0	99	0.007	0	0	0	-3	0	0	0	0	0	0	0	0	0	0	0	0	0	0	0	0	0	0	-	lpsC, aminotransferase, DegT/DnrJ/EryC1/StrS family	conserved hypothetical protein
DVU0857	DVU3029	0.011	0.767317	0.725645	0.01	0	99	0.006	0	0	0	-3	0	0	0	0	0	0	0	0	0	0	0	0	0	0	0	0	0	0	-	nirJ-1, radical SAM domain protein	pta, phosphate acetyltransferase
DVU1833	DVU3121	0.014	0.456829	-1	0.04	0	99	0.006	0	0	0	-3	0	0	0	0	0	0	0	0	0	0	0	0	0	0	0	0	0	0	-	ppsA, phosphoenolpyruvate synthase, putative	aminotransferase, class V
DVU0628	DVU1025	0.01	-1	-0.193236	0.02	0	99	0.006	0	0	0	-3	0	0	0	0	0	0	0	0	0	0	0	0	0	0	0	0	0	0	-	buk, butyrate kinase	upp, uracil phosphoribosyltransferase
DVU0319	DVU1875	0.079	-0.384105	0.999936	0.17	0.32	34	0.014	0	0	0	-3	0	0	0	0	0	0	0	0	0	0	0	0	0	0	0	0	0	0	-	NAD-dependent epimerase/dehydratase family protein	dafA protein
DVU0074	DVU1358	0.017	-1	-0.0722214	0.12	0	99	0.01	0	0	0	-3	0	0	0	0	0	0	0	0	0	0	0	0	0	0	0	0	0	0	-	polysaccharide biosynthesis domain protein	hydrolase, haloacid dehalogenase-like family
DVU1444	DVU3258	0.019	0.235959	-1	0.1	0	99	0.008	0	0	0	-3	0	0	0	0	0	0	0	0	0	0	0	0	0	0	0	0	0	0	-	flgD, basal-body rod modification protein FlgD	murA, UDP-N-acetylglucosamine 1-carboxyvinyltransferase
DVU0756	DVU3006	0.013	-1	-0.103722	0.06	0	99	0.008	0	0	0	-3	0	0	0	0	0	0	0	0	0	0	0	0	0	0	0	0	0	0	-	TPR domain protein	spsF, polysaccharide biosynthesis protein/methyltransferase, putative
DVU0299	DVU3210	0.018	-1	-0.946379	0.12	0	99	0.009	0	0	0	-3	0	0	0	0	0	0	0	0	0	0	0	0	0	0	0	0	0	0	-	anaerobic ribonucleoside-triphosphate reductase, putative	thrC, threonine synthase
DVU2175	DVU3087	0.01	-1	-0.183268	0.02	0	99	0.006	0	0	0	-3	0	0	0	0	0	0	0	0	0	0	0	0	0	0	0	0	0	0	-	adenine specific DNA methyltransferase, putative	cobH, precorrin-8X methylmutase
DVU2394	DVU2985	0.014	0.123545	-1	0.05	0	99	0.006	0	0	0	-3	0	0	0	0	0	0	0	0	0	0	0	0	0	0	0	0	0	0	-	ntrC1, sigma-54 dependent transcriptional regulator/response regulator	leuB, 3-isopropylmalate dehydrogenase
DVU1940	DVU2985	0.016	-0.0597051	-1	0.07	0	99	0.007	0	0	0	-3	0	0	0	0	0	0	0	0	0	0	0	0	0	0	0	0	0	0	-	glpA, anaerobic glycerol-3-phosphate dehydrogenase, A subunit, putative	leuB, 3-isopropylmalate dehydrogenase
DVU0890	DVU1939	0.02	0.903164	0.757251	0.1	0.08	99	0.009	0	0	0	-3	0	0	0	0	0	0	0	0	0	0	0	0	0	0	0	0	0	0	-	hom, homoserine dehydrogenase	anaerobic glycerol-3-phosphate dehydrogenase, B subunit, putative
DVU0900	DVU1222	0.015	-0.627147	-0.377105	0.08	0	99	0.008	0	0	0	-3	0	0	0	0	0	0	0	0	0	0	0	0	0	0	0	0	0	0	-	gmk, guanylate kinase	hypothetical protein
DVU0453	DVU1823	0.044	0.920443	-1	0.04	0.2	32	0.006	0	0	0	-3	0	0	0	0	0	0	0	0	0	0	0	0	0	0	0	0	0	0	-	ATP-dependent DNA helicase, UvrD/REP family	gltB-1, glutamate synthase, iron-sulfur cluster-binding subunit, putative
DVU1411	DVU3082	0.011	-0.162624	-1	0.01	0	99	0.005	0	0	0	-3	0	0	0	0	0	0	0	0	0	0	0	0	0	0	0	0	0	0	-	thiC, thiamine biosynthesis protein ThiC	methyl-accepting chemotaxis protein
DVU0650	DVU0823	0.016	0.734346	-0.37185	0.07	0	99	0.007	0	0	0	-3	0	0	0	0	0	0	0	0	0	0	0	0	0	0	0	0	0	0	-	chelatase, putative	argJ, arginine biosynthesis bifunctional protein ArgJ
DVU0825	DVU0856	0.01	-1	-0.262398	0.02	0	99	0.006	0	0	0	-3	0	0	0	0	0	0	0	0	0	0	0	0	0	0	0	0	0	0	-	secA, preprotein translocase, SecA subunit	hemB, porphobilinogen synthase
DVU1369	DVU2669	0.011	-1	-0.340173	0.02	0	99	0.006	0	0	0	-3	0	0	0	0	0	0	0	0	0	0	0	0	0	0	0	0	0	0	-	hypothetical protein	conserved domain protein
DVU1850	DVU3185	0.017	0.657308	0.195659	0.1	0	99	0.009	0	0	0	-3	0	0	0	0	0	0	0	0	0	0	0	0	0	0	0	0	0	0	-	CBS domain protein	roO, rubredoxin-oxygen oxidoreductase
DVU0951	DVU1251	0.013	-0.504569	0.354974	0.07	0	99	0.008	0	0	0	-3	0	0	0	0	0	0	0	0	0	0	0	0	0	0	0	0	0	0	-	moeA-2, molybdopterin biosynthesis MoeA protein, putative	hypothetical protein
DVU0607	DVU0701	0.014	0.688447	-0.0921189	0.05	0	99	0.007	0	0	0	-3	0	0	0	0	0	0	0	0	0	0	0	0	0	0	0	0	0	0	-	ahcY, adenosylhomocysteinase	glcB, malate synthase G
DVU0726	DVU2444	0.014	-0.502119	-1	0.06	0	99	0.007	0	0	0	-3	0	0	0	0	0	0	0	0	0	0	0	0	0	0	0	0	0	0	-	tgt, queuine tRNA-ribosyltransferase	flaB3, flagellin
DVU0856	DVUA0072	0.011	-0.931825	-1	0.02	0	99	0.006	0	0	0	-3	0	0	0	0	0	0	0	0	0	0	0	0	0	0	0	0	0	0	-	hemB, porphobilinogen synthase	glycosyl transferase, group 1 family protein
DVU2224	DVU3066	0.245	1	0.790389	0.09	1	12	0.006	0	0	0	-3	0	0	0	0	0	0	0	0	0	0	0	0	0	0	0	0	0	0	-	hypothetical protein	DNA-binding protein
DVU0697	DVU2332	0.088	0.997196	0.974086	0.27	0.09	39	0.025	0	0	0	-3	0	0	0	0	0	0	0	0	0	0	0	0	0	0	0	0	0	0	-	rfbA, mannose-1-phosphate guanylyltransferase/mannose-6-phosphate isomerase	proC, pyrroline-5-carboxylate reductase
DVU1821	DVU1913	0.013	-0.261586	0.192958	0.06	0	99	0.008	0	0	0	-3	0	0	0	0	0	0	0	0	0	0	0	0	0	0	0	0	0	0	-	gltB, glutamate synthase, large subunit	aspartate kinase, monofunctional class
DVU2964	DVU2978	0.021	0.393233	0.202981	0.14	0	99	0.011	0	0	0	-3	0	0	0	0	0	0	0	0	0	0	0	0	0	0	0	0	0	0	-	hypothetical protein	hydrolase, haloacid dehalogenase-like family
DVU0418	DVU3004	0.019	0.567775	0.964046	0.08	0.05	86	0.009	0	0	0	-3	0	0	0	0	0	0	0	0	0	0	0	0	0	0	0	0	0	0	-	lys1, saccharopine dehydrogenase	radical SAM domain protein
DVU0873	DVU3368	0.015	-0.178367	-1	0.07	0	99	0.01	67	0	0	-3	0	0	0	0	0	0	0	0	0	0	0	0	0	0	0	0	0	0	Protein synthesis	tsf, translation elongation factor Ts	hisS, histidyl-tRNA synthetase
DVU1628	DVU2669	0.055	0.939166	0.999989	0.12	0.2	35	0.012	0	0	0	-3	0	0	0	0	0	0	0	0	0	0	0	0	0	0	0	0	0	0	-	rpoN, RNA polymerase sigma-54 factor	conserved domain protein
DVU0742	DVU1572	0.08	0.288665	0.864311	0.26	0.08	38	0.025	0	0	0	-3	0	0	0	0	0	0	0	0	0	0	0	0	0	0	0	0	0	0	-	hypothetical protein	transcriptional regulator, CarD family
DVU0055	DVU1868	0.05	0.958601	0.931696	0.12	0.12	30	0.013	0	0	0	-3	0	0	0	0	0	0	0	0	0	0	0	0	0	0	0	0	0	0	-	ispH, hydroxymethylbutenyl pyrophosphate reductase	dapA, dihydrodipicolinate synthase
DVU1623	DVU3185	0.024	0.841446	-0.0150913	0.16	0	99	0.012	0	0	0	-3	0	0	0	0	0	0	0	0	0	0	0	0	0	0	0	0	0	0	-	pyrG, CTP synthase	roO, rubredoxin-oxygen oxidoreductase
DVU1786	DVU2013	0.016	-1	0.77212	0.12	0	99	0.011	0	0	0	-3	0	0	0	0	0	0	0	0	0	0	0	0	0	0	0	0	0	0	-	GGDEF domain protein	hybrid cluster protein
DVU0742	DVU1295	0.013	0.315848	-0.69464	0.04	0	99	0.006	0	0	0	-3	0	0	0	0	0	0	0	0	0	0	0	0	0	0	0	0	0	0	-	hypothetical protein	sat, sulfate adenylyltransferase
DVU1038	DVU2990	0.012	-0.195051	-1	0.02	0	99	0.005	0	0	0	-3	0	0	0	0	0	0	0	0	0	0	0	0	0	0	0	0	0	0	-	hisA, phosphoribosylformimino-5-aminoimidazole carboxamide ribotide isomerase	moeA, molybdopterin biosynthesis MoeA protein
DVU0319	DVU1030	0.047	0.990314	-1	0.08	0.12	31	0.008	0	0	0	-3	0	0	0	0	0	0	0	0	0	0	0	0	0	0	0	0	0	0	-	NAD-dependent epimerase/dehydratase family protein	universal stress protein family
DVU0448	DVU3167	0.032	0.914766	0.898883	0.07	0.07	38	0.073	408	0	0	-3	0	0	0	0	0	0	0	0	0	0	0	0	0	0	0	0	0	0	-	gmd, GDP-mannose 4,6-dehydratase	heme biosynthesis protein, putative
DVU1054	DVU1980	0.06	-0.999913	0.996335	0.21	0.17	47	0.019	0	0	0	-3	0	0	0	0	0	0	0	0	0	0	0	0	0	0	0	0	0	0	-	hydrolase, HAD-superfamily, subfamily IIIA	hypothetical protein
DVU0138	DVU0768	0.047	-0.646371	0.982313	0.23	0.08	67	0.02	0	0	0	-3	0	0	0	0	0	0	0	0	0	0	0	0	0	0	0	0	0	0	-	response regulator	murI, glutamate racemase
DVU0066	DVU0890	0.016	-1	0.0119698	0.11	0	99	0.01	0	0	0	-3	0	0	0	0	0	0	0	0	0	0	0	0	0	0	0	0	0	0	-	cytidine/deoxycytidylate deaminase domain protein	hom, homoserine dehydrogenase
DVU1207	DVU1886	0.044	0.999891	0.363313	0.11	0.2	56	0.01	0	0	0	-3	0	0	0	0	0	0	0	0	0	0	0	0	0	0	0	0	0	0	-	fabH, 3-oxoacyl-(acyl-carrier-protein) synthase III	hypothetical protein
DVU1886	DVU2290	0.013	-0.993491	0.1116	0.07	0	99	0.008	0	0	0	-3	0	0	0	0	0	0	0	0	0	0	0	0	0	0	0	0	0	0	-	hypothetical protein	hydrogenase, CooU subunit, putative
DVU0843	DVU2399	0.219	0.996379	0.986003	0.18	0.67	6	0.012	0	0	0	-3	0	0	0	0	0	0	0	0	0	0	0	0	0	0	0	0	0	0	-	hypothetical protein	hydrogenase, putative
DVU2586	DVU2884	0.023	0.465119	0.965569	0.03	0.06	44	0.026	229	0	0	-3	0	0	0	0	0	0	0	0	0	0	0	0	0	0	0	0	0	0	-	ABC transporter, ATP-binding protein	peptidase, M18 family
DVU0461	DVU2532	0.022	-1	0.991513	0.07	0.07	57	0.01	0	0	0	-3	0	0	0	0	0	0	0	0	0	0	0	0	0	0	0	0	0	0	-	predicted 3-dehydroquinate synthase	transcriptional regulator, MerR family
DVU0646	DVU2201	0.017	0.463925	-1	0.08	0	99	0.007	0	0	0	-3	0	0	0	0	0	0	0	0	0	0	0	0	0	0	0	0	0	0	-	cobI, precorrin-2 C20-methyltransferase	b3011, alcohol dehydrogenase, iron-containing
DVU0951	DVU1636	0.013	0.724523	-1	0.02	0	99	0.005	0	0	0	-3	0	0	0	0	0	0	0	0	0	0	0	0	0	0	0	0	0	0	-	moeA-2, molybdopterin biosynthesis MoeA protein, putative	ppaC, inorganic pyrophosphatase, manganese-dependent
DVU1647	DVU2330	0.121	0.989578	0.878246	0.2	0.5	49	0.013	0	0	0	-3	0	0	0	0	0	0	0	0	0	0	0	0	0	0	0	0	0	0	-	lysA-1, diaminopimelate decarboxylase	E.coliMinDlike), MRP family protein
DVU0488	DVU3181	0.012	-1	-0.397585	0.04	0	99	1	562	325	499	-3	0	0	0	0	0	0	0	0	0	0	0	0	0	0	0	0	0	0	Purines, pyrimidines, nucleosides, and nucleotides	purD, phosphoribosylamine--glycine ligase	purL, phosphoribosylformylglycinamidine synthase II
DVU1176	DVU1680	0.016	0.802231	-0.364299	0.07	0	99	0.007	0	0	0	-3	0	0	0	0	0	0	0	0	0	0	0	0	0	0	0	0	0	0	-	hypothetical protein	suhB, inositol-1-monophosphatase
DVU1411	DVU3023	0.028	0.994892	0.909042	0.08	0.03	50	0.01	0	0	0	-3	0	0	0	0	0	0	0	0	0	0	0	0	0	0	0	0	0	0	-	thiC, thiamine biosynthesis protein ThiC	atoC, sigma-54 dependent DNA-binding response regulator
DVU0946	DVU2512	0.01	-1	0.550077	0.03	0	99	0.007	0	0	0	-3	0	0	0	0	0	0	0	0	0	0	0	0	0	0	0	0	0	0	-	sigma-54 dependent transcriptional regulator/response regulator	mraW, S-adenosyl-methyltransferase MraW
DVU0489	DVU3168	0.012	-1	-0.280972	0.05	0	99	0.007	0	0	0	-3	0	0	0	0	0	0	0	0	0	0	0	0	0	0	0	0	0	0	-	paaK-1, phenylacetate-coenzyme A ligase	hemL, glutamate-1-semialdehyde-2,1-aminomutase
DVU1222	DVU2894	0.011	-1	-0.360428	0.02	0	99	0.006	0	0	0	-3	0	0	0	0	0	0	0	0	0	0	0	0	0	0	0	0	0	0	-	hypothetical protein	flrA, sigma-54 dependent transcriptional regulator
DVU1025	DVU1841	0.063	0.977921	0.960606	0.13	0.21	29	0.012	0	0	0	-3	0	0	0	0	0	0	0	0	0	0	0	0	0	0	0	0	0	0	-	upp, uracil phosphoribosyltransferase	fbp, fructose-1,6-bisphosphatase
DVU0685	DVU1891	0.01	-1	-0.329959	0.02	0	99	0.006	0	0	0	-3	0	0	0	0	0	0	0	0	0	0	0	0	0	0	0	0	0	0	-	rfbB, phosphomannomutase	conserved hypothetical protein
DVU1094	DVUA0126	0.018	-1	0.989199	0.07	0.03	71	0.01	0	0	0	-3	0	0	0	0	0	0	0	0	0	0	0	0	0	0	0	0	0	0	-	argH, argininosuccinate lyase	conserved hypothetical protein
DVU0415	DVU3030	0.018	0.660545	0.588529	0.11	0	99	0.01	0	0	0	-3	0	0	0	0	0	0	0	0	0	0	0	0	0	0	0	0	0	0	-	pepA, cytosol aminopeptidase	ackA, acetate kinase
DVU1089	DVU1283	0.093	0.968005	0.906802	0.25	0.08	23	0.11	314	0	0	-3	0	0	0	0	0	0	0	0	0	0	0	0	0	0	0	0	0	0	-	alaS, alanyl-tRNA synthetase	galU, UTP-glucose-1-phosphate uridylyltransferase
DVU0808	DVUA0074	0.01	-1	0.0378545	0.02	0	99	0.006	0	0	0	-3	0	0	0	0	0	0	0	0	0	0	0	0	0	0	0	0	0	0	-	gatA, glutamyl-tRNA(Gln) amidotransferase, A subunit	sulfotransferase family protein
DVU2241	DVUA0091	0.068	0.104753	0.986428	0.1	0.44	41	0.009	0	0	0	-3	0	0	0	0	0	0	0	0	0	0	0	0	0	0	0	0	0	0	-	pdxA, pyridoxal phosphate biosynthetic protein PdxA	katA, catalase
DVU1029	DVU3002	0.014	-0.628707	0.651948	0.09	0	99	0.009	0	0	0	-3	0	0	0	0	0	0	0	0	0	0	0	0	0	0	0	0	0	0	-	hisC, histidinol-phosphate aminotransferase	conserved domain protein
DVU1465	DVU2420	0.016	-0.602115	-1	0.09	0	99	0.008	0	0	0	-3	0	0	0	0	0	0	0	0	0	0	0	0	0	0	0	0	0	0	-	CgeB family protein	conserved hypothetical protein
DVU0350	DVU0767	0.032	0.576778	-1	0.2	0	99	0.013	0	0	0	-3	0	0	0	0	0	0	0	0	0	0	0	0	0	0	0	0	0	0	-	spsF, spore coat polysaccharide biosynthesis protein spsF	aminotransferase, class V
DVU2250	DVU2446	0.011	-0.708392	-1	0.01	0	99	0.005	0	0	0	-3	0	0	0	0	0	0	0	0	0	0	0	0	0	0	0	0	0	0	-	AMP-binding protein	panB, 3-methyl-2-oxobutanoate hydroxymethyltransferase
DVU0166	DVU3381	0.02	-0.105281	-1	0.12	0	99	0.009	0	0	0	-3	0	0	0	0	0	0	0	0	0	0	0	0	0	0	0	0	0	0	-	oppD, oligopeptide/dipeptide ABC transporter, ATP-binding protein	ntrC, transcriptional regulatory protein zraR
DVU1618	DVU2329	0.013	-0.493052	0.684584	0.07	0	99	0.008	0	0	0	-3	0	0	0	0	0	0	0	0	0	0	0	0	0	0	0	0	0	0	-	iojap-related protein	hypB, hydrogenase accessory protein HypB
DVU0467	DVU2138	0.012	-1	0.162165	0.05	0	99	0.007	0	0	0	-3	0	0	0	0	0	0	0	0	0	0	0	0	0	0	0	0	0	0	-	trpD, anthranilate phosphoribosyltransferase	conserved hypothetical protein
DVU1572	DVU3005	0.024	-0.842141	-0.165763	0.18	0	99	0.013	0	0	0	-3	0	0	0	0	0	0	0	0	0	0	0	0	0	0	0	0	0	0	-	transcriptional regulator, CarD family	rfbE, aminotransferase, DegT/DnrJ/EryC1/StrS family
DVU1028	DVU1222	0.215	1	0.997203	0.4	0.25	35	0.043	0	0	0	-3	0	0	0	0	0	0	0	0	0	0	0	0	0	0	0	0	0	0	-	cmk, cytidylate kinase	hypothetical protein
DVU0726	DVU1863	0.095	0.800093	0.974909	0.34	0.15	73	0.03	0	0	0	-3	0	0	0	0	0	0	0	0	0	0	0	0	0	0	0	0	0	0	-	tgt, queuine tRNA-ribosyltransferase	flagellar synthesis regulator FleN, putative
DVU0007	DVU1838	0.017	0.417327	0.247825	0.1	0	99	0.009	0	0	0	-3	0	0	0	0	0	0	0	0	0	0	0	0	0	0	0	0	0	0	-	asnS, asparaginyl-tRNA synthetase	trxB-2, thioredoxin reductase
DVU2833	DVU3190	0.078	1	0.94762	0.18	0.2	30	0.016	0	0	0	-3	0	0	0	0	0	0	0	0	0	0	0	0	0	0	0	0	0	0	-	hypothetical protein	hypothetical protein
DVU1868	DVU2369	0.012	0.605631	-1	0.01	0	99	0.005	0	0	0	-3	0	0	0	0	0	0	0	0	0	0	0	0	0	0	0	0	0	0	-	dapA, dihydrodipicolinate synthase	lpxD, UDP-3-O-(R-3-hydroxymyristoyl)-glucosamine N-acyltransferase
DVU1096	DVU1225	0.042	0.906698	-1	0.19	0.16	99	0.011	0	0	0	-3	0	0	0	0	0	0	0	0	0	0	0	0	0	0	0	0	0	0	-	argF, ornithine carbamoyltransferase	hypothetical protein
DVU0295	DVU0723	0.081	0.996374	0.954653	0.3	0.1	63	0.027	0	0	0	-3	0	0	0	0	0	0	0	0	0	0	0	0	0	0	0	0	0	0	-	amine oxidase, flavin-containing	purT, phosphoribosylglycinamide formyltransferase 2
DVU0462	DVU1022	0.012	-0.240097	-1	0.02	0	99	0.005	0	0	0	-3	0	0	0	0	0	0	0	0	0	0	0	0	0	0	0	0	0	0	-	chorismate mutase/prephenate dehydratase	SUF system FeS assembly ATPase SufC, putative
DVU2586	DVU2898	0.014	-1	1	0.07	0.06	99	0.009	0	0	0	-3	0	0	0	0	0	0	0	0	0	0	0	0	0	0	0	0	0	0	-	ABC transporter, ATP-binding protein	conserved hypothetical protein
DVU2819	DVU3232	0.022	-1	0.563597	0.18	0	99	0.014	0	0	0	-3	0	0	0	0	0	0	0	0	0	0	0	0	0	0	0	0	0	0	-	transcriptional regulator, TetR family	flhA, flagellar biosynthetic protein FlhA
DVU0462	DVU1628	0.013	0.141402	-0.155578	0.05	0	99	0.007	0	0	0	-3	0	0	0	0	0	0	0	0	0	0	0	0	0	0	0	0	0	0	-	chorismate mutase/prephenate dehydratase	rpoN, RNA polymerase sigma-54 factor
DVU1378	DVU2143	0.013	0.688498	-1	0.02	0	99	0.005	0	0	0	-3	0	0	0	0	0	0	0	0	0	0	0	0	0	0	0	0	0	0	-	ilvC, ketol-acid reductoisomerase	fba, fructose-1,6-bisphosphate aldolase, class II
DVU0052	DVU2985	0.013	-1	-0.123994	0.07	0	99	0.008	0	0	0	-3	0	0	0	0	0	0	0	0	0	0	0	0	0	0	0	0	0	0	-	era, GTP-binding protein Era	leuB, 3-isopropylmalate dehydrogenase
DVU3054	DVU3181	0.013	0.484962	0.194845	0.05	0	99	0.007	0	0	0	-3	0	0	0	0	0	0	0	0	0	0	0	0	0	0	0	0	0	0	-	radical SAM domain protein	purL, phosphoribosylformylglycinamidine synthase II
DVU0682	DVU2092	0.019	0.495933	0.631451	0.13	0	99	0.011	0	0	0	-3	0	0	0	0	0	0	0	0	0	0	0	0	0	0	0	0	0	0	-	DNA-binding protein, putative	moeB, thiF family protein
DVU0891	DVU3025	0.012	0.600303	-0.198148	0.02	0	99	0.006	0	0	0	-3	0	0	0	0	0	0	0	0	0	0	0	0	0	0	0	0	0	0	-	aminotransferase, classes I and II	por, pyruvate-ferredoxin oxidoreductase
DVU0607	DVU3135	0.011	-1	0.0237869	0.04	0	99	0.007	0	0	0	-3	0	0	0	0	0	0	0	0	0	0	0	0	0	0	0	0	0	0	-	ahcY, adenosylhomocysteinase	mdaB, flavodoxin-like fold domain protein
DVU1413	DVU1463	0.141	0.989527	-1	0.18	0.7	74	0.007	0	0	0	-3	0	0	0	0	0	0	0	0	0	0	0	0	0	0	0	0	0	0	-	conserved hypothetical protein	cysG-1, siroheme synthase, N-terminal domain protein
DVU2427	DVU3147	0.027	-0.155632	0.911412	0.14	0.06	75	0.013	0	0	0	-3	0	0	0	0	0	0	0	0	0	0	0	0	0	0	0	0	0	0	-	hypothetical protein	6-phosphofructo-2-kinase/fructose-2,6-biphosphatase
DVU0144	DVU1363	0.012	-1	0.232344	0.05	0	99	0.007	0	0	0	-3	0	0	0	0	0	0	0	0	0	0	0	0	0	0	0	0	0	0	-	rfaE, cytidyltransferase-related domain protein	rfbD, dTDP-4-dehydrorhamnose reductase
DVU0261	DVU0302	0.035	0.973997	0.321746	0.04	0.07	22	0.008	0	0	0	-3	0	0	0	0	0	0	0	0	0	0	0	0	0	0	0	0	0	0	Cellular processes	universal stress protein family	chemotaxis protein CheX, putative
DVU0902	DVU2475	0.016	0.150163	0.0375659	0.09	0	99	0.008	0	0	0	-3	0	0	0	0	0	0	0	0	0	0	0	0	0	0	0	0	0	0	-	TPR domain protein	oxidoreductase, NAD-binding, putative
DVU0848	DVU2250	0.011	-0.58841	-1	0.02	0	99	0.006	0	0	0	-3	0	0	0	0	0	0	0	0	0	0	0	0	0	0	0	0	0	0	-	QmoA, Quinone-interacting membrane-bound oxidoreductase	AMP-binding protein
DVU0607	DVU3220	0.032	0.0923251	0.983133	0.16	0.05	71	0.014	0	0	0	-3	0	0	0	0	0	0	0	0	0	0	0	0	0	0	0	0	0	0	-	ahcY, adenosylhomocysteinase	atoC, sigma-54 dependent transcriptional regulator/response regulator
DVU2509	DVU3047	0.11	0.899776	0.999222	0.32	0.07	36	0.033	0	0	0	-3	0	0	0	0	0	0	0	0	0	0	0	0	0	0	0	0	0	0	-	murE, UDP-N-acetylmuramoylalanyl-D-glutamate-2,6-diaminopimelate ligase	aminotransferase, class IV
DVU0995	DVU1206	0.013	-1	-0.156639	0.06	0	99	0.007	0	0	0	-3	0	0	0	0	0	0	0	0	0	0	0	0	0	0	0	0	0	0	-	ThiJ/PfpI family protein	fabG, 3-oxoacyl-(acyl-carrier-protein) reductase
DVU2064	DVU2329	0.011	-0.822517	-1	0.01	0	99	0.005	0	0	0	-3	0	0	0	0	0	0	0	0	0	0	0	0	0	0	0	0	0	0	-	fabK, oxidoreductase, 2-nitropropane dioxygenase family	hypB, hydrogenase accessory protein HypB
DVU0627	DVU0867	0.014	-0.553085	-1	0.06	0	99	0.007	0	0	0	-3	0	0	0	0	0	0	0	0	0	0	0	0	0	0	0	0	0	0	Energy metabolism	ptB, phosphotransbutyrylase	aromatic amino acid decarboxylase, putative
DVU0395	DVU1623	0.011	-1	0.0799907	0.03	0	99	0.007	0	0	0	-3	0	0	0	0	0	0	0	0	0	0	0	0	0	0	0	0	0	0	-	hit, HIT family protein	pyrG, CTP synthase
DVU0857	DVU2663	0.016	-1	-0.845201	0.1	0	99	0.008	0	0	0	-3	0	0	0	0	0	0	0	0	0	0	0	0	0	0	0	0	0	0	-	nirJ-1, radical SAM domain protein	conserved hypothetical protein
DVU2330	DVU3006	0.102	0.716291	0.986358	0.22	0.5	73	0.013	0	0	0	-3	0	0	0	0	0	0	0	0	0	0	0	0	0	0	0	0	0	0	-	E.coliMinDlike), MRP family protein	spsF, polysaccharide biosynthesis protein/methyltransferase, putative
DVU0482	DVU1871	0.141	0.954842	0.972864	0.27	0.46	58	0.018	0	0	0	-3	0	0	0	0	0	0	0	0	0	0	0	0	0	0	0	0	0	0	-	sensory box histidine kinase/response regulator	aspA, aspartate ammonia-lyase
DVU0019	DVU2976	0.016	0.387645	-0.619691	0.08	0	99	0.007	0	0	0	-3	0	0	0	0	0	0	0	0	0	0	0	0	0	0	0	0	0	0	-	ngr, nigerythrin	conserved hypothetical protein
DVU0971	DVU1465	0.028	0.450381	-1	0.18	0	99	0.012	0	0	0	-3	0	0	0	0	0	0	0	0	0	0	0	0	0	0	0	0	0	0	-	molybdenum cofactor biosynthesis protein	CgeB family protein
DVU0021	DVU0360	0.046	0.982122	-1	0.13	0.17	65	0.009	0	0	0	-3	0	0	0	0	0	0	0	0	0	0	0	0	0	0	0	0	0	0	-	conserved domain protein	ilvB-1, acetolactate synthase, large subunit, biosynthetic type
DVU0115	DVU0138	0.012	-0.821281	-1	0.04	0	99	0.006	0	0	0	-3	0	0	0	0	0	0	0	0	0	0	0	0	0	0	0	0	0	0	-	aroE, shikimate 5-dehydrogenase	response regulator
DVU1278	DVU1335	0.026	0.522741	-1	0.16	0	99	0.01	0	0	0	-3	0	0	0	0	0	0	0	0	0	0	0	0	0	0	0	0	0	0	-	ftsH, cell division protein FtsH	clpP, ATP-dependent Clp protease, proteolytic subunit
DVU0430	DVU3079	0.013	-1	-0.651336	0.06	0	99	0.007	0	0	0	-3	0	0	0	0	0	0	0	0	0	0	0	0	0	0	0	0	0	0	-	Ech hydrogenase, subunit EchE, putative	glyoxalase family protein
DVU0421	DVU1940	0.012	-1	0.445741	0.06	0	99	0.008	0	0	0	-3	0	0	0	0	0	0	0	0	0	0	0	0	0	0	0	0	0	0	-	agmatinase, putative	glpA, anaerobic glycerol-3-phosphate dehydrogenase, A subunit, putative
DVU1021	DVU1951	0.016	0.437899	0.528801	0.09	0	99	0.009	0	0	0	-3	0	0	0	0	0	0	0	0	0	0	0	0	0	0	0	0	0	0	-	conserved hypothetical protein	indolepyruvate ferredoxin oxidoreductase, alpha subunit, putative
DVU0101	DVU0465	0.013	0.205122	-1	0.03	0	99	0.006	0	0	0	-3	0	0	0	0	0	0	0	0	0	0	0	0	0	0	0	0	0	0	-	methlytransferase, UbiE/COQ5 family	trpE, anthranilate synthase, component I
DVU1007	DVU2329	0.153	0.309014	0.984285	0.17	0.69	39	0.01	0	0	0	-3	0	0	0	0	0	0	0	0	0	0	0	0	0	0	0	0	0	0	-	cobU, cobinamide kinase/cobinamide phosphate guanylyltransferase	hypB, hydrogenase accessory protein HypB
DVU0931	DVU1768	0.011	-1	-0.210246	0.03	0	99	0.006	0	0	0	-3	0	0	0	0	0	0	0	0	0	0	0	0	0	0	0	0	0	0	-	thiD, phosphomethylpyrimidine kinase	GTP-binding protein
DVU1176	DVU1384	0.084	0.921057	0.984024	0.29	0.11	56	0.026	0	0	0	-3	0	0	0	0	0	0	0	0	0	0	0	0	0	0	0	0	0	0	-	hypothetical protein	pyrR, pyrimidine operon regulatory protein
DVU0664	DVU1939	0.012	-0.980027	-0.443576	0.04	0	99	0.007	0	0	0	-3	0	0	0	0	0	0	0	0	0	0	0	0	0	0	0	0	0	0	-	cysteine desulfurase	anaerobic glycerol-3-phosphate dehydrogenase, B subunit, putative
DVU0224	DVU1572	0.013	-1	0.521121	0.07	0	99	0.008	0	0	0	-3	0	0	0	0	0	0	0	0	0	0	0	0	0	0	0	0	0	0	-	conserved hypothetical protein	transcriptional regulator, CarD family
DVU0410	DVU1198	0.045	0.936015	0.997791	0.11	0.07	25	0.013	0	0	0	-3	0	0	0	0	0	0	0	0	0	0	0	0	0	0	0	0	0	0	-	hypothetical protein	ribH, riboflavin synthase, beta subunit
DVU0414	DVU1908	0.015	0.628458	-1	0.05	0	99	0.006	0	0	0	-3	0	0	0	0	0	0	0	0	0	0	0	0	0	0	0	0	0	0	-	tme, NADP-dependent malic enzyme-related protein	pdxJ, pyridoxal phosphate biosynthetic protein PdxJ
DVU2686	DVU3348	0.072	0.990356	0.984472	0.07	0.5	40	0.007	0	0	0	-3	0	0	0	0	0	0	0	0	0	0	0	0	0	0	0	0	0	0	-	peptidase, S24 family	pyruvate ferredoxin/flavodoxin oxidoreductase, beta subunit, putative
DVU0924	DVU3222	0.022	0.703337	-1	0.13	0	99	0.009	0	0	0	-3	0	0	0	0	0	0	0	0	0	0	0	0	0	0	0	0	0	0	-	rumA, 23S rRNA (uracil-5-)-methyltransferase RumA	pgi, glucose-6-phosphate isomerase
DVU1220	DVU1425	0.01	-1	-0.101928	0.02	0	99	0.006	0	0	0	-3	0	0	0	0	0	0	0	0	0	0	0	0	0	0	0	0	0	0	-	nitroreductase family protein	gcvPA, glycine cleavage system P protein, subunit 1
DVU3010	DVU3379	0.233	0.999485	-1	0.26	0.75	65	0.011	0	0	0	-3	0	0	0	0	0	0	0	0	0	0	0	0	0	0	0	0	0	0	-	lpsC, aminotransferase, DegT/DnrJ/EryC1/StrS family	ribonucleoside-diphosphate reductase
DVU2731	DVU3003	0.053	1	-0.877504	0.12	0.26	62	0.008	0	0	0	-3	0	0	0	0	0	0	0	0	0	0	0	0	0	0	0	0	0	0	-	tail fiber assembly protein, putative	radical SAM domain protein
DVU1258	DVU3156	0.295	0.994924	0.996237	0.36	0.42	9	0.049	75	0	0	-3	0	0	0	0	0	0	0	0	0	0	0	0	0	0	0	0	0	0	-	glnN, glutamine synthetase, type III	glmS, glucosamine--fructose-6-phosphate aminotransferase (isomerizing)
DVU0627	DVU1220	0.012	-1	0.954794	0.05	0.05	99	0.02	0	155	0	-3	0	0	0	0	0	0	0	0	0	0	0	0	0	0	0	0	0	0	-	ptB, phosphotransbutyrylase	nitroreductase family protein
DVU0931	DVU2758	0.016	-1	-0.217484	0.1	0	99	0.009	0	0	0	-3	0	0	0	0	0	0	0	0	0	0	0	0	0	0	0	0	0	0	-	thiD, phosphomethylpyrimidine kinase	conserved hypothetical protein
DVU2643	DVU3349	0.098	0.970847	0.358415	0.22	0.21	32	0.018	0	0	0	-3	0	0	0	0	0	0	0	0	0	0	0	0	0	0	0	0	0	0	-	htpG, heat shock protein HtpG	pyruvate flavodoxin/ferredoxin oxidoreductase, thiamine diP-binding domain protein
DVU1457	DVU1825	0.029	0.894076	-0.390439	0.07	0.31	99	0.006	0	0	0	-3	0	0	0	0	0	0	0	0	0	0	0	0	0	0	0	0	0	0	-	trxB, thioredoxin reductase, putative	amidohydrolase family protein
DVU2246	DVU3176	0.01	-1	0.356978	0.02	0	99	0.007	0	0	0	-3	0	0	0	0	0	0	0	0	0	0	0	0	0	0	0	0	0	0	-	S1 RNA binding domain protein	UDP-glucose/GDP-mannose dehydrogenase family protein
DVU0085	DVU0419	0.02	-1	-0.126865	0.15	0	99	0.012	0	0	0	-3	0	0	0	0	0	0	0	0	0	0	0	0	0	0	0	0	0	0	-	trpB-1, tryptophan synthase, beta subunit	nspC, carboxynorspermidine decarboxylase
DVU0904	DVU1291	0.014	0.463847	0.0949285	0.06	0	99	0.007	0	0	0	-3	0	0	0	0	0	0	0	0	0	0	0	0	0	0	0	0	0	0	-	recJ, single-stranded-DNA-specific exonuclease RecJ	hypothetical protein
DVU1608	DVU3059	0.019	0.0485146	-1	0.11	0	99	0.013	91	0	0	-3	0	0	0	0	0	0	0	0	0	0	0	0	0	0	0	0	0	0	-	ligA, DNA ligase, NAD-dependent	ftsY, signal recognition particle-docking protein FtsY
DVU1682	DVU2903	0.068	0.996653	0.475412	0.28	0.05	65	0.024	0	0	0	-3	0	0	0	0	0	0	0	0	0	0	0	0	0	0	0	0	0	0	-	GAF domain protein	pcnB2, HD domain protein
DVU0856	DVU2138	0.025	-1	0.99987	0.03	0.04	22	0.01	0	0	0	-3	0	0	0	0	0	0	0	0	0	0	0	0	0	0	0	0	0	0	-	hemB, porphobilinogen synthase	conserved hypothetical protein
DVU0033	DVU3023	0.014	-0.754108	-1	0.06	0	99	0.007	0	0	0	-3	0	0	0	0	0	0	0	0	0	0	0	0	0	0	0	0	0	0	-	isochorismatase family protein	atoC, sigma-54 dependent DNA-binding response regulator
DVU0682	DVU2217	0.011	-1	0.515472	0.05	0	99	0.008	0	0	0	-3	0	0	0	0	0	0	0	0	0	0	0	0	0	0	0	0	0	0	-	DNA-binding protein, putative	acetyltransferase, GNAT family
DVU0055	DVU0165	0.012	-1	0.131749	0.06	0	99	0.008	0	0	0	-3	0	0	0	0	0	0	0	0	0	0	0	0	0	0	0	0	0	0	-	ispH, hydroxymethylbutenyl pyrophosphate reductase	oppF, oligopeptide/dipeptide ABC transporter, ATP-binding protein
DVU0402	DVU3210	0.014	0.672956	-0.542132	0.05	0	99	0.006	0	0	0	-3	0	0	0	0	0	0	0	0	0	0	0	0	0	0	0	0	0	0	-	dsrA, dissimilatory sulfite reductase alpha subunit	thrC, threonine synthase
DVU0171	DVU1841	0.013	-0.652628	-1	0.04	0	99	0.006	0	0	0	-3	0	0	0	0	0	0	0	0	0	0	0	0	0	0	0	0	0	0	-	patB, hemolysin-related protein	fbp, fructose-1,6-bisphosphatase
DVU1177	DVU1483	0.06	0.887481	-1	0.12	0.17	35	0.01	0	0	0	-3	0	0	0	0	0	0	0	0	0	0	0	0	0	0	0	0	0	0	-	hypothetical protein	tail fiber assembly protein, putative
DVU0910	DVU1431	0.012	-1	-3.17207e-17	0.05	0	99	0.02	200	0	0	-3	0	0	0	0	0	0	0	0	0	0	0	0	0	0	0	0	0	0	-	fliM, flagellar motor switch protein FliM	hpt domain protein/STAS domain protein
DVU1029	DVU1838	0.01	-1	0.0980844	0.02	0	99	0.018	0	168	0	-3	0	0	0	0	0	0	0	0	0	0	0	0	0	0	0	0	0	0	-	hisC, histidinol-phosphate aminotransferase	trxB-2, thioredoxin reductase
DVU1878	DVU3365	0.015	0.356935	-0.156603	0.07	0	99	0.007	0	0	0	-3	0	0	0	0	0	0	0	0	0	0	0	0	0	0	0	0	0	0	-	ltaE, threonine aldolase, low-specificity	fmt, methionyl-tRNA formyltransferase
DVU0312	DVU1874	0.011	-1	-0.291777	0.03	0	99	0.006	0	0	0	-3	0	0	0	0	0	0	0	0	0	0	0	0	0	0	0	0	0	0	-	fliG, flagellar motor switch protein FliG	clpB, ATP-dependent Clp protease, ATP-binding subunit ClpB
DVU0890	DVU1540	0.04	0.929001	0.541722	0.14	0.33	99	0.009	0	0	0	-3	0	0	0	0	0	0	0	0	0	0	0	0	0	0	0	0	0	0	-	hom, homoserine dehydrogenase	purU, formyltetrahydrofolate deformylase
DVU1203	DVU3197	0.076	0.986285	0.882449	0.18	0.11	16	0.018	0	0	0	-3	0	0	0	0	0	0	0	0	0	0	0	0	0	0	0	0	0	0	-	glyA, serine hydroxymethyltransferase	ilvE, branched-chain amino acid aminotransferase
DVU0527	DVU1931	0.054	0.948267	-0.0359617	0.07	0.5	74	0.006	0	0	0	-3	0	0	0	0	0	0	0	0	0	0	0	0	0	0	0	0	0	0	-	maF, septum formation protein Maf	iron-sulfur cluster-binding protein
DVU1823	DVU2398	0.044	0.982453	0.878805	0.12	0.19	55	0.011	0	0	0	-3	0	0	0	0	0	0	0	0	0	0	0	0	0	0	0	0	0	0	-	gltB-1, glutamate synthase, iron-sulfur cluster-binding subunit, putative	conserved hypothetical protein
DVU1078	DVU2460	0.019	-0.326602	-1	0.11	0	99	0.026	0	181	0	-3	0	0	0	0	0	0	0	0	0	0	0	0	0	0	0	0	0	0	-	R3H domain protein	hypothetical protein
DVU1097	DVU1413	0.02	0.571803	-1	0.11	0	99	0.008	0	0	0	-3	0	0	0	0	0	0	0	0	0	0	0	0	0	0	0	0	0	0	-	conserved hypothetical protein	conserved hypothetical protein
DVU0508	DVU1352	0.017	-0.600347	0.324767	0.12	0	99	0.01	0	0	0	-3	0	0	0	0	0	0	0	0	0	0	0	0	0	0	0	0	0	0	-	infB, translation initiation factor IF-2	6-pyruvoyl tetrahydrobiopterin synthase, putative
DVU1174	DVU3025	0.009	-1	8.60855e-05	0	0	99	0.006	0	0	0	-3	0	0	0	0	0	0	0	0	0	0	0	0	0	0	0	0	0	0	-	hypothetical protein	por, pyruvate-ferredoxin oxidoreductase
DVU1176	DVU3087	0.011	-1	-0.0753005	0.03	0	99	0.007	0	0	0	-3	0	0	0	0	0	0	0	0	0	0	0	0	0	0	0	0	0	0	-	hypothetical protein	cobH, precorrin-8X methylmutase
DVU2444	DVU3088	0.012	-0.543174	-1	0.03	0	99	0.006	0	0	0	-3	0	0	0	0	0	0	0	0	0	0	0	0	0	0	0	0	0	0	-	flaB3, flagellin	deaD, ATP-dependent RNA helicase, DEAD/DEAH box family
DVU3272	DVUA0121	0.012	-0.485966	-1	0.03	0	99	0.006	0	0	0	-3	0	0	0	0	0	0	0	0	0	0	0	0	0	0	0	0	0	0	-	TPR domain protein	type III secretion system protein, YopQ family
DVU0565	DVU2884	0.054	0.940571	0.988341	0.11	0.14	21	0.012	0	0	0	-3	0	0	0	0	0	0	0	0	0	0	0	0	0	0	0	0	0	0	-	gap-1, glyceraldehyde 3-phosphate dehydrogenase	peptidase, M18 family
DVU1587	DVU2668	0.024	-0.577168	0.485873	0.19	0	99	0.015	0	0	0	-3	0	0	0	0	0	0	0	0	0	0	0	0	0	0	0	0	0	0	-	acetyltransferase, GNAT family	glmU, UDP-N-acetylglucosamine pyrophosphorylase, putative
DVU0646	DVU1203	0.012	0.134964	0.646695	0.05	0	99	0.007	0	0	0	-3	0	0	0	0	0	0	0	0	0	0	0	0	0	0	0	0	0	0	-	cobI, precorrin-2 C20-methyltransferase	glyA, serine hydroxymethyltransferase
DVU3003	DVU3136	0.181	1	0.999905	0.31	0.26	14	0.03	0	0	0	-3	0	0	0	0	0	0	0	0	0	0	0	0	0	0	0	0	0	0	-	radical SAM domain protein	nitroreductase family protein
DVU0440	DVU3190	0.01	-1	-0.00722019	0.01	0	99	0.006	0	0	0	-3	0	0	0	0	0	0	0	0	0	0	0	0	0	0	0	0	0	0	-	conserved hypothetical protein	hypothetical protein
DVU1569	DVU1768	0.353	0.968484	0.232933	0.42	0.48	29	0.037	0	0	0	-3	0	0	0	0	0	0	0	0	0	0	0	0	0	0	0	0	0	0	-	porA, pyruvate ferredoxin oxidoreductase, alpha subunit	GTP-binding protein
DVU2503	DVU3204	0.019	-0.686926	0.882262	0.05	0.07	64	0.009	0	0	0	-3	0	0	0	0	0	0	0	0	0	0	0	0	0	0	0	0	0	0	-	murC, UDP-N-acetylmuramate--alanine ligase	purA, adenylosuccinate synthetase
DVU0827	DVU1411	0.01	-1	-0.0780249	0.01	0	99	0.006	0	0	0	-3	0	0	0	0	0	0	0	0	0	0	0	0	0	0	0	0	0	0	-	glycolate oxidase, subunit GlcD, putative	thiC, thiamine biosynthesis protein ThiC
DVU0646	DVU3356	0.073	0.961069	0.088707	0.17	0.11	21	0.015	0	0	0	-3	0	0	0	0	0	0	0	0	0	0	0	0	0	0	0	0	0	0	-	cobI, precorrin-2 C20-methyltransferase	NAD-dependent epimerase/dehydratase family protein
DVU0073	DVU1206	0.01	-1	0.304213	0.02	0	99	0.014	150	0	0	-3	0	0	0	0	0	0	0	0	0	0	0	0	0	0	0	0	0	0	-	CDP-glucose-4,6-dehydratase, putative	fabG, 3-oxoacyl-(acyl-carrier-protein) reductase
DVU1176	DVU2686	0.01	-1	-0.140037	0.01	0	99	0.006	0	0	0	-3	0	0	0	0	0	0	0	0	0	0	0	0	0	0	0	0	0	0	-	hypothetical protein	peptidase, S24 family
DVU0741	DVU1910	0.29	0.967166	-1	0.33	0.5	26	0.021	0	0	0	-3	0	0	0	0	0	0	0	0	0	0	0	0	0	0	0	0	0	0	-	hypothetical protein	YjeF-related protein
DVU0916	DVU3001	0.052	-1	0.854924	0.05	0.57	60	0.006	0	0	0	-3	0	0	0	0	0	0	0	0	0	0	0	0	0	0	0	0	0	0	-	AT-rich DNA-binding protein	conserved domain protein
DVU1291	DVU3179	0.016	-0.749856	0.680621	0.12	0	99	0.011	0	0	0	-3	0	0	0	0	0	0	0	0	0	0	0	0	0	0	0	0	0	0	-	hypothetical protein	ispB, octaprenyl-diphosphate synthase
DVU1007	DVU3002	0.025	0.544369	0.557819	0.18	0	99	0.014	0	0	0	-3	0	0	0	0	0	0	0	0	0	0	0	0	0	0	0	0	0	0	-	cobU, cobinamide kinase/cobinamide phosphate guanylyltransferase	conserved domain protein
DVU1406	DVU1530	0.01	-1	0.457074	0.03	0	99	0.007	0	0	0	-3	0	0	0	0	0	0	0	0	0	0	0	0	0	0	0	0	0	0	-	purM, phosphoribosylformylglycinamidine cyclo-ligase	metallo-beta-lactamase family protein
DVU2254	DVU3218	0.02	-0.778579	0.861583	0.05	0.3	99	0.006	0	0	0	-3	0	0	0	0	0	0	0	0	0	0	0	0	0	0	0	0	0	0	-	thyX, thymidylate synthase ThyX	pncA, pyrazinamidase/nicotinamidase
DVU0111	DVU0114	0.019	0.75477	0.986084	0.1	0.06	99	0.009	0	0	0	-3	0	0	0	0	0	0	0	0	0	0	0	0	0	0	0	0	0	0	-	response regulator	hisG, ATP phosphoribosyltransferase
DVU1291	DVU3389	0.012	-1	-0.632456	0.04	0	99	0.006	0	0	0	-3	0	0	0	0	0	0	0	0	0	0	0	0	0	0	0	0	0	0	-	hypothetical protein	topA, DNA topoisomerase I
DVU0951	DVU3116	0.012	-0.734883	-1	0.03	0	99	0.006	0	0	0	-3	0	0	0	0	0	0	0	0	0	0	0	0	0	0	0	0	0	0	-	moeA-2, molybdopterin biosynthesis MoeA protein, putative	prfC, peptide chain release factor 3
DVU0142	DVU1179	0.097	0.999297	1	0.19	0.3	30	0.015	0	0	0	-3	0	0	0	0	0	0	0	0	0	0	0	0	0	0	0	0	0	0	-	trpS, tryptophanyl-tRNA synthetase	aor, aldehyde:ferredoxin oxidoreductase, tungsten-containing
DVU0471	DVU3025	0.014	0.936068	0.573141	0.05	0.01	99	0.007	0	0	0	-3	0	0	0	0	0	0	0	0	0	0	0	0	0	0	0	0	0	0	-	trpA, tryptophan synthase, alpha subunit	por, pyruvate-ferredoxin oxidoreductase
DVU2575	DVU3088	0.013	-0.245038	-1	0.04	0	99	0.006	0	0	0	-3	0	0	0	0	0	0	0	0	0	0	0	0	0	0	0	0	0	0	-	peptidase, M20/M25/M40 family	deaD, ATP-dependent RNA helicase, DEAD/DEAH box family
DVU1847	DVU2503	0.019	-1	0.982998	0.05	0.07	64	0.009	0	0	0	-3	0	0	0	0	0	0	0	0	0	0	0	0	0	0	0	0	0	0	-	conserved hypothetical protein	murC, UDP-N-acetylmuramate--alanine ligase
DVU0055	DVU3052	0.011	-1	0.528528	0.04	0	99	0.007	0	0	0	-3	0	0	0	0	0	0	0	0	0	0	0	0	0	0	0	0	0	0	-	ispH, hydroxymethylbutenyl pyrophosphate reductase	ABC transporter, ATP-binding protein
DVU0084	DVU1799	0.012	-1	0.917289	0.04	0.06	99	0.007	0	0	0	-3	0	0	0	0	0	0	0	0	0	0	0	0	0	0	0	0	0	0	Protein synthesis	translation initiation factor, aIF-2BI family, putative	fusA-2, translation elongation factor G
DVU1572	DVU2091	0.029	0.5196	0.0770224	0.2	0	99	0.014	0	0	0	-3	0	0	0	0	0	0	0	0	0	0	0	0	0	0	0	0	0	0	-	transcriptional regulator, CarD family	thiE-1, thiamine-phosphate pyrophosphorylase
DVU0627	DVU2446	0.106	0.310398	0.999993	0.26	0.26	41	0.022	0	0	0	-3	0	0	0	0	0	0	0	0	0	0	0	0	0	0	0	0	0	0	-	ptB, phosphotransbutyrylase	panB, 3-methyl-2-oxobutanoate hydroxymethyltransferase
DVU0075	DVU0662	0.013	-0.537282	-1	0.05	0	99	0.006	0	0	0	-3	0	0	0	0	0	0	0	0	0	0	0	0	0	0	0	0	0	0	-	rfbE, aminotransferase, DegT/DnrJ/EryC1/StrS family	cysE, serine O-acetyltransferase
DVU1622	DVUA0149	0.017	0.471051	-1	0.08	0	99	0.007	0	0	0	-3	0	0	0	0	0	0	0	0	0	0	0	0	0	0	0	0	0	0	-	purQ, phosphoribosylformylglycinamidine synthase I	hypothetical protein
DVU2533	DVU2735	0.06	0.940393	0.625136	0.13	0.1	16	0.014	0	0	0	-3	0	0	0	0	0	0	0	0	0	0	0	0	0	0	0	0	0	0	-	pheT, phenylalanyl-tRNA synthetase, beta subunit	paaK-3, phenylacetate-coenzyme A ligase
DVU1025	DVU3272	0.017	0.524616	-1	0.08	0	99	0.007	0	0	0	-3	0	0	0	0	0	0	0	0	0	0	0	0	0	0	0	0	0	0	-	upp, uracil phosphoribosyltransferase	TPR domain protein
DVU0171	DVU3047	0.018	0.292388	-0.062683	0.11	0	99	0.009	0	0	0	-3	0	0	0	0	0	0	0	0	0	0	0	0	0	0	0	0	0	0	-	patB, hemolysin-related protein	aminotransferase, class IV
DVU1207	DVU1918	0.042	0.979893	0.815109	0.12	0.08	39	0.012	0	0	0	-3	0	0	0	0	0	0	0	0	0	0	0	0	0	0	0	0	0	0	-	fabH, 3-oxoacyl-(acyl-carrier-protein) synthase III	hysA, periplasmic [NiFeSe] hydrogenase, large subunit, selenocysteine-containing
DVU3004	DVU3006	0.16	0.987399	0.924147	0.39	0.12	40	0.927	792	259	0	-3	0	0	0	0	0	0	0	0	0	0	0	0	0	0	0	0	1	1	-	radical SAM domain protein	spsF, polysaccharide biosynthesis protein/methyltransferase, putative
DVU0173	DVU1768	0.085	0.966338	0.926772	0.22	0.25	48	0.017	0	0	0	-3	0	0	0	0	0	0	0	0	0	0	0	0	0	0	0	0	0	0	-	phsA, thiosulfate reductase	GTP-binding protein
DVU0703	DVU2143	0.028	0.970439	-1	0.05	0.06	56	0.007	0	0	0	-3	0	0	0	0	0	0	0	0	0	0	0	0	0	0	0	0	0	0	-	lepA, GTP-binding protein LepA	fba, fructose-1,6-bisphosphate aldolase, class II
DVU0847	DVU1625	0.011	0.617413	0.46759	0.02	0	99	0.006	0	0	0	-3	0	0	0	0	0	0	0	0	0	0	0	0	0	0	0	0	0	0	-	ApsA, adenylyl-sulphate reductase, alpha subunit	phosphatase, YrbI family
DVU0259	DVU0505	0.03	0.724772	-1	0.19	0	99	0.012	0	0	0	-3	0	0	0	0	0	0	0	0	0	0	0	0	0	0	0	0	0	0	-	divK, DNA-binding response regulator	truB, tRNA pseudouridine synthase B
DVU0278	DVU0306	0.013	-0.5	-1	0.05	0	99	0.006	0	0	0	-3	0	0	0	0	0	0	0	0	0	0	0	0	0	0	0	0	0	0	-	glyoxalase family protein	hypothetical protein
DVU0175	DVU1198	0.01	-1	0.538284	0.02	0	99	0.007	0	0	0	-3	0	0	0	0	0	0	0	0	0	0	0	0	0	0	0	0	0	0	-	tungsten formylmethanofuran dehydrogenase family protein/molybdopterin binding protein	ribH, riboflavin synthase, beta subunit
DVU1423	DVU3220	0.033	0.143386	-0.123769	0.23	0	99	0.016	0	0	0	-3	0	0	0	0	0	0	0	0	0	0	0	0	0	0	0	0	0	0	-	lpdA, 2-oxoglutarate dehydrogenase, E3 component, lipoamide dehydrogenase	atoC, sigma-54 dependent transcriptional regulator/response regulator
DVU0627	DVU3316	0.02	-0.461919	0.896591	0.14	0.05	99	0.012	0	0	0	-3	0	0	0	0	0	0	0	0	0	0	0	0	0	0	0	0	0	0	-	ptB, phosphotransbutyrylase	pyrD, dihydroorotate dehydrogenase
DVU0726	DVU2405	0.059	0.984011	0.852568	0.13	0.15	25	0.013	0	0	0	-3	0	0	0	0	0	0	0	0	0	0	0	0	0	0	0	0	0	0	-	tgt, queuine tRNA-ribosyltransferase	alcohol dehydrogenase, iron-containing
DVU0866	DVU1225	0.036	-1	0.967559	0.09	0.17	41	0.011	0	0	0	-3	0	0	0	0	0	0	0	0	0	0	0	0	0	0	0	0	0	0	-	dxr, 1-deoxy-D-xylulose 5-phosphate reductoisomerase	hypothetical protein
DVU1847	DVU2514	0.034	0.947964	0.765414	0.15	0.07	71	0.013	0	0	0	-3	0	0	0	0	0	0	0	0	0	0	0	0	0	0	0	0	0	0	-	conserved hypothetical protein	pyk, pyruvate kinase
DVU0360	DVU0726	0.013	-0.773762	0.487387	0.07	0	99	0.008	0	0	0	-3	0	0	0	0	0	0	0	0	0	0	0	0	0	0	0	0	0	0	-	ilvB-1, acetolactate synthase, large subunit, biosynthetic type	tgt, queuine tRNA-ribosyltransferase
DVU2935	DVU3272	0.014	-1	0.97624	0.04	0.08	87	0.008	0	0	0	-3	0	0	0	0	0	0	0	0	0	0	0	0	0	0	0	0	0	0	-	gpm, phosphoglycerate mutase	TPR domain protein
DVU1220	DVU1839	0.014	0.228287	-1	0.05	0	99	0.006	0	0	0	-3	0	0	0	0	0	0	0	0	0	0	0	0	0	0	0	0	0	0	-	nitroreductase family protein	trx, thioredoxin
DVU0118	DVU3004	0.028	0.320616	0.817677	0.21	0	99	0.016	0	0	0	-3	0	0	0	0	0	0	0	0	0	0	0	0	0	0	0	0	0	0	-	ntrC, sigma-54 dependent transcriptional regulator/response regulator	radical SAM domain protein
DVU0259	DVU2894	0.012	-1	-0.316206	0.05	0	99	0.007	0	0	0	-3	0	0	0	0	0	0	0	0	0	0	0	0	0	0	0	0	0	0	-	divK, DNA-binding response regulator	flrA, sigma-54 dependent transcriptional regulator
DVU2240	DVU2970	0.02	0.958004	0.332349	0.1	0.05	99	0.009	0	0	0	-3	0	0	0	0	0	0	0	0	0	0	0	0	0	0	0	0	0	0	-	hydantoinase/oxoprolinase family protein	acetyltransferase, GNAT family
DVU0224	DVU3030	0.013	0.399841	-1	0.03	0	99	0.006	0	0	0	-3	0	0	0	0	0	0	0	0	0	0	0	0	0	0	0	0	0	0	-	conserved hypothetical protein	ackA, acetate kinase
DVU2737	DVU2776	0.016	0.526818	-1	0.06	0	99	0.006	0	0	0	-3	0	0	0	0	0	0	0	0	0	0	0	0	0	0	0	0	0	0	-	RNA methyltransferase, TrmH family	dsrC, dissimilatory sulfite reductase, gamma subunit
DVU0414	DVU2354	0.024	0.999504	-1	0.06	0.06	74	0.007	0	0	0	-3	0	0	0	0	0	0	0	0	0	0	0	0	0	0	0	0	0	0	-	tme, NADP-dependent malic enzyme-related protein	glycosyl transferase, group 2 family protein
DVU0266	DVU1432	0.043	0.673114	0.935653	0.11	0.1	33	0.045	0	213	0	-3	0	0	0	0	0	0	0	0	0	0	0	0	0	0	0	0	0	0	-	hypothetical protein	radical SAM domain protein
DVU0606	DVU1607	0.011	-1	-0.337656	0.03	0	99	0.006	0	0	0	-3	0	0	0	0	0	0	0	0	0	0	0	0	0	0	0	0	0	0	-	transcriptional regulator, ArsR family/methyltransferase, UbiE/COQ5 family	hypothetical protein
DVU0905	DVU2983	0.013	-0.309152	-1	0.04	0	99	0.006	0	0	0	-3	0	0	0	0	0	0	0	0	0	0	0	0	0	0	0	0	0	0	-	lipA, lipoic acid synthetase	leuD, 3-isopropylmalate dehydratase, small subunit
DVU1295	DVU2392	0.024	0.964948	-1	0.02	0.03	51	0.006	0	0	0	-3	0	0	0	0	0	0	0	0	0	0	0	0	0	0	0	0	0	0	-	sat, sulfate adenylyltransferase	type III secretion chaperone, CesT family
DVU0173	DVU2983	0.011	-1	0.294265	0.04	0	99	0.007	0	0	0	-3	0	0	0	0	0	0	0	0	0	0	0	0	0	0	0	0	0	0	-	phsA, thiosulfate reductase	leuD, 3-isopropylmalate dehydratase, small subunit
DVU1598	DVU2247	0.017	0.665554	-0.328325	0.09	0	99	0.008	0	0	0	-3	0	0	0	0	0	0	0	0	0	0	0	0	0	0	0	0	0	0	-	conserved hypothetical protein	ahpC, alkyl hydroperoxide reductase C
DVU0607	DVU1612	0.021	-0.429121	0.991258	0.07	0.08	67	0.009	0	0	0	-3	0	0	0	0	0	0	0	0	0	0	0	0	0	0	0	0	0	0	-	ahcY, adenosylhomocysteinase	ACT domain protein
DVU0627	DVU1709	0.014	-1	0.762452	0.1	0	99	0.01	0	0	0	-3	0	0	0	0	0	0	0	0	0	0	0	0	0	0	0	0	0	0	-	ptB, phosphotransbutyrylase	hsdM, type I restriction-modification system, M subunit
DVU2532	DVU2721	0.012	-0.442975	-1	0.03	0	99	0.006	0	0	0	-3	0	0	0	0	0	0	0	0	0	0	0	0	0	0	0	0	0	0	-	transcriptional regulator, MerR family	phage tail tape measure protein, TP901 family, putative
DVU0508	DVU3054	0.024	0.846971	0.695366	0.17	0	99	0.013	0	0	0	-3	0	0	0	0	0	0	0	0	0	0	0	0	0	0	0	0	0	0	-	infB, translation initiation factor IF-2	radical SAM domain protein
DVU0589	DVU2897	0.012	0.0890571	-1	0.02	0	99	0.005	0	0	0	-3	0	0	0	0	0	0	0	0	0	0	0	0	0	0	0	0	0	0	-	molybdopterin-guanine dinucleotide biosynthesis protein B, putative	conserved hypothetical protein
DVU1248	DVU2405	0.019	0.989753	-1	0.01	0.05	71	0.005	0	0	0	-3	0	0	0	0	0	0	0	0	0	0	0	0	0	0	0	0	0	0	-	argS, arginyl-tRNA synthetase	alcohol dehydrogenase, iron-containing
DVU0628	DVU3392	0.01	-1	0.842438	0.03	0	99	0.007	0	0	0	-3	0	0	0	0	0	0	0	0	0	0	0	0	0	0	0	0	0	0	-	buk, butyrate kinase	glnA, glutamine synthetase, type I
DVU1569	DVU2495	0.012	-1	-0.239488	0.04	0	99	0.007	0	0	0	-3	0	0	0	0	0	0	0	0	0	0	0	0	0	0	0	0	0	0	-	porA, pyruvate ferredoxin oxidoreductase, alpha subunit	thioesterase family protein
DVU1095	DVU1587	0.012	0.0318098	-1	0.02	0	99	0.052	459	0	0	-3	0	0	0	0	0	0	0	0	0	0	0	0	0	0	0	0	0	0	-	argG, argininosuccinate synthase	acetyltransferase, GNAT family
DVU0325	DVU0500	0.015	0.63911	-1	0.05	0	99	0.03	316	0	0	-3	0	0	0	0	0	0	0	0	0	0	0	0	0	0	0	0	0	0	-	hypD, hydrogenase expression/formation protein HypD	selB, selenocysteine-specific translation elongation factor
DVU1540	DVU1625	0.031	0.831382	-1	0.19	0	99	0.012	0	0	0	-3	0	0	0	0	0	0	0	0	0	0	0	0	0	0	0	0	0	0	-	purU, formyltetrahydrofolate deformylase	phosphatase, YrbI family
DVU1610	DVU2254	0.063	0.997949	0.60312	0.21	0.2	67	0.015	0	0	0	-3	0	0	0	0	0	0	0	0	0	0	0	0	0	0	0	0	0	0	-	nadE, glutamine-dependent NAD+ synthetase	thyX, thymidylate synthase ThyX
DVU1569	DVU3030	0.186	0.966242	0.993799	0.26	0.44	20	0.047	170	0	0	-3	0	0	0	0	0	0	0	0	0	0	0	0	0	0	0	0	0	0	Energy metabolism	porA, pyruvate ferredoxin oxidoreductase, alpha subunit	ackA, acetate kinase
DVU2104	DVU2884	0.01	-1	0.469857	0.02	0	99	0.007	0	0	0	-3	0	0	0	0	0	0	0	0	0	0	0	0	0	0	0	0	0	0	-	iron-sulfur cluster-binding/ATPase domain protein	peptidase, M18 family
DVU0496	DVU1044	0.011	-0.54057	-1	0.01	0	99	0.005	0	0	0	-3	0	0	0	0	0	0	0	0	0	0	0	0	0	0	0	0	0	0	-	polA, DNA polymerase I	guaB, inosine-5`-monophosphate dehydrogenase
DVU0037	DVU3250	0.068	-1	0.0999497	0.4	0	99	0.039	0	0	0	-3	0	0	0	0	0	0	0	0	0	0	0	0	0	0	0	0	0	0	-	conserved hypothetical protein	hypothetical protein
DVU2201	DVU2976	0.011	-0.118147	-1	0.01	0	99	0.005	0	0	0	-3	0	0	0	0	0	0	0	0	0	0	0	0	0	0	0	0	0	0	-	b3011, alcohol dehydrogenase, iron-containing	conserved hypothetical protein
DVU0013	DVU2533	0.021	0.988268	-1	0.02	0.03	63	0.014	167	0	0	-3	0	0	0	0	0	0	0	0	0	0	0	0	0	0	0	0	0	0	-	sensory box histidine kinase	pheT, phenylalanyl-tRNA synthetase, beta subunit
DVU1177	DVU2076	0.022	0.462984	-1	0.13	0	99	0.009	0	0	0	-3	0	0	0	0	0	0	0	0	0	0	0	0	0	0	0	0	0	0	-	hypothetical protein	cheR-2, chemotaxis protein methyltransferase
DVU1430	DVU2175	0.014	-0.0627828	-1	0.05	0	99	0.006	0	0	0	-3	0	0	0	0	0	0	0	0	0	0	0	0	0	0	0	0	0	0	-	peptidase, M16 family	adenine specific DNA methyltransferase, putative
DVU2082	DVU3030	0.01	-1	-0.346688	0.01	0	99	0.006	0	0	0	-3	0	0	0	0	0	0	0	0	0	0	0	0	0	0	0	0	0	0	-	flaD, flagellin, putative	ackA, acetate kinase
DVU0111	DVU3071	0.029	0.915632	0.987118	0.14	0.15	94	0.011	0	0	0	-3	0	0	0	0	0	0	0	0	0	0	0	0	0	0	0	0	0	0	-	response regulator	oxidoreductase, FAD/iron-sulfur cluster-binding domain protein
DVU2942	DVU3347	0.016	0.648807	0.359424	0.09	0	99	0.009	0	0	0	-3	0	0	0	0	0	0	0	0	0	0	0	0	0	0	0	0	0	0	-	purB, adenylosuccinate lyase	pyruvate ferredoxin/flavodoxin oxidoreductase family protein
DVU0723	DVU0843	0.082	0.985076	0.663524	0.23	0.1	32	0.021	0	0	0	-3	0	0	0	0	0	0	0	0	0	0	0	0	0	0	0	0	0	0	-	purT, phosphoribosylglycinamide formyltransferase 2	hypothetical protein
DVU0494	DVU2964	0.025	0.89166	0.710785	0.04	0.09	52	0.008	0	0	0	-3	0	0	0	0	0	0	0	0	0	0	0	0	0	0	0	0	0	0	-	aminotransferase, class V	hypothetical protein
DVU2074	DVU2764	0.022	0.710788	-0.165469	0.14	0	99	0.01	0	0	0	-3	0	0	0	0	0	0	0	0	0	0	0	0	0	0	0	0	0	0	-	chemotaxis protein CheW	nitroreductase family protein
DVU2347	DVU2982	0.036	0.656855	0.970071	0.11	0.07	45	0.036	223	0	0	-3	0	0	0	0	0	0	0	0	0	0	0	0	0	0	0	0	0	0	Amino acid biosynthesis	argD, acetylornithine aminotransferase	leuC, 3-isopropylmalate dehydratase, large subunit, putative
DVU0665	DVU0756	0.034	0.992762	0.806048	0.14	0.07	67	0.012	0	0	0	-3	0	0	0	0	0	0	0	0	0	0	0	0	0	0	0	0	0	0	-	nitrogen fixation protein nifU	TPR domain protein
DVU2491	DVU3156	0.01	-1	0.28919	0.02	0	99	0.006	0	0	0	-3	0	0	0	0	0	0	0	0	0	0	0	0	0	0	0	0	0	0	-	ABC transporter, ATP-binding protein	glmS, glucosamine--fructose-6-phosphate aminotransferase (isomerizing)
DVU2077	DVU3373	0.028	0.929031	-1	0.03	0.02	37	0.007	0	0	0	-3	0	0	0	0	0	0	0	0	0	0	0	0	0	0	0	0	0	0	-	conserved hypothetical protein	ilvD, dihydroxy-acid dehydratase
DVU2332	DVU2403	0.012	0.63744	-1	0.01	0	99	0.005	0	0	0	-3	0	0	0	0	0	0	0	0	0	0	0	0	0	0	0	0	0	0	-	proC, pyrroline-5-carboxylate reductase	hdrB, heterodisulfide reductase, B subunit
DVU1636	DVU2586	0.013	0.78325	-1	0.02	0	99	0.005	0	0	0	-3	0	0	0	0	0	0	0	0	0	0	0	0	0	0	0	0	0	0	-	ppaC, inorganic pyrophosphatase, manganese-dependent	ABC transporter, ATP-binding protein
DVU0508	DVU1647	0.011	-1	-0.353799	0.03	0	99	0.006	0	0	0	-3	0	0	0	0	0	0	0	0	0	0	0	0	0	0	0	0	0	0	-	infB, translation initiation factor IF-2	lysA-1, diaminopimelate decarboxylase
DVU0921	DVU1429	0.064	0.51533	-0.0538786	0.36	0	99	0.03	0	0	0	-3	0	0	0	0	0	0	0	0	0	0	0	0	0	0	0	0	0	0	-	5-nitroimidazole antibiotic resistance protein, putative	GTP-binding protein
DVU1494	DVU1885	0.013	0.832584	-1	0.02	0	99	0.005	0	0	0	-3	0	0	0	0	0	0	0	0	0	0	0	0	0	0	0	0	0	0	-	hypothetical protein	gatB, glutamyl-tRNA(Gln) amidotransferase, B subunit
DVU0269	DVU1579	0.025	0.979977	-1	0.02	0.14	65	0.005	0	0	0	-3	0	0	0	0	0	0	0	0	0	0	0	0	0	0	0	0	0	0	-	transcriptional regulator, rrf2 protein, putative	cysS, cysteinyl-tRNA synthetase
DVU0405	DVU1336	0.014	-0.328662	0.0484473	0.07	0	99	0.008	0	0	0	-3	0	0	0	0	0	0	0	0	0	0	0	0	0	0	0	0	0	0	-	cobB-1, cobyrinic acid a,c-diamide synthase	clpX, ATP-dependent Clp protease, ATP-binding subunit ClpX
DVU1428	DVU2291	0.018	0.540844	0.885112	0.1	0.04	99	0.009	0	0	0	-3	0	0	0	0	0	0	0	0	0	0	0	0	0	0	0	0	0	0	Energy metabolism	pgm, phosphoglucomutase, alpha-D-glucose phosphate-specific	carbon monoxide-induced hydrogenase CooH, putative
DVU1376	DVU1608	0.014	0.122507	-1	0.05	0	99	0.006	0	0	0	-3	0	0	0	0	0	0	0	0	0	0	0	0	0	0	0	0	0	0	-	ilvB-2, acetolactate synthase, large subunit, biosynthetic type	ligA, DNA ligase, NAD-dependent
DVU0056	DVU1612	0.054	-0.321095	0.675447	0.35	0	99	0.032	0	0	0	-3	0	0	0	0	0	0	0	0	0	0	0	0	0	0	0	0	0	0	-	cheV-1, chemotaxis protein CheV	ACT domain protein
DVU0756	DVU2784	0.049	0.736729	0.994011	0.17	0.08	45	0.016	0	0	0	-3	0	0	0	0	0	0	0	0	0	0	0	0	0	0	0	0	0	0	-	TPR domain protein	lldD, dehydrogenase, FMN-dependent family
DVU0339	DVU2082	0.017	-0.277929	-0.720602	0.1	0	99	0.008	0	0	0	-3	0	0	0	0	0	0	0	0	0	0	0	0	0	0	0	0	0	0	-	serA, D-isomer specific 2-hydroxyacid dehydrogenase family protein	flaD, flagellin, putative
DVU1064	DVU2072	0.014	0.829993	-1	0.03	0	99	0.006	0	0	0	-3	0	0	0	0	0	0	0	0	0	0	0	0	0	0	0	0	0	0	-	aco, aconitate hydratase, putative	cheA-3, chemotaxis protein CheA
DVU3349	DVUA0071	0.052	0.865274	-1	0.02	0.45	52	0.005	0	0	0	-3	0	0	0	0	0	0	0	0	0	0	0	0	0	0	0	0	0	0	-	pyruvate flavodoxin/ferredoxin oxidoreductase, thiamine diP-binding domain protein	glycosyl transferase, group 1/2 family protein
DVU0161	DVU0921	0.041	0.230751	0.884003	0.06	0.2	29	0.009	0	0	0	-3	0	0	0	0	0	0	0	0	0	0	0	0	0	0	0	0	0	0	-	purF, amidophosphoribosyltransferase	5-nitroimidazole antibiotic resistance protein, putative
DVU1768	DVU3135	0.021	-1	0.961554	0.09	0.05	66	0.011	0	0	0	-3	0	0	0	0	0	0	0	0	0	0	0	0	0	0	0	0	0	0	-	GTP-binding protein	mdaB, flavodoxin-like fold domain protein
DVU0338	DVU3197	0.015	0.261266	0.602732	0.09	0	99	0.009	0	0	0	-3	0	0	0	0	0	0	0	0	0	0	0	0	0	0	0	0	0	0	-	hydrolase, haloacid dehalogenase-like family	ilvE, branched-chain amino acid aminotransferase
DVU0158	DVU1575	0.056	0.694771	0.709705	0.34	0	99	0.03	0	0	0	-3	0	0	0	0	0	0	0	0	0	0	0	0	0	0	0	0	0	0	-	conserved hypothetical protein TIGR00104	prsA, ribose-phosphate pyrophosphokinase
DVU1927	DVU2514	0.012	-1	-0.0811915	0.05	0	99	0.041	353	0	0	-3	0	1	0	0	0	0	0	0	0	0	0	1	0	0	0	0	0	0	-	ileS, isoleucyl-tRNA synthetase	pyk, pyruvate kinase
DVU0518	DVU2246	0.011	-1	-0.0777783	0.03	0	99	0.007	0	0	0	-3	0	0	0	0	0	0	0	0	0	0	0	0	0	0	0	0	0	0	-	hypothetical protein	S1 RNA binding domain protein
DVU1182	DVU1949	0.032	0.626554	-1	0.2	0	99	0.013	0	0	0	-3	0	0	0	0	0	0	0	0	0	0	0	0	0	0	0	0	0	0	-	hypothetical protein	nifA-1, nif-specific regulatory protein
DVU0046	DVU2290	0.06	0.962726	0.989607	0.24	0.2	82	0.017	0	0	0	-3	0	0	0	0	0	0	0	0	0	0	0	0	0	0	0	0	0	0	-	fliN, flagellar motor switch protein FliN	hydrogenase, CooU subunit, putative
DVU0460	DVU1893	0.012	-0.569636	-1	0.03	0	99	0.006	0	0	0	-3	0	0	0	0	0	0	0	0	0	0	0	0	0	0	0	0	0	0	-	predicted phospho-2-dehydro-3-deoxyheptonate aldolase	ATP-dependent protease, putative
DVU0062	DVU0073	0.015	-0.638986	-1	0.07	0	99	0.007	0	0	0	-3	0	0	0	0	0	0	0	0	0	0	0	0	0	0	0	0	0	0	-	RND efflux system, outer membrane protein, NodT family	CDP-glucose-4,6-dehydratase, putative
DVU2251	DVU3197	0.114	0.87767	0.896126	0.19	0.42	35	0.014	0	0	0	-3	0	0	0	0	0	0	0	0	0	0	0	0	0	0	0	0	0	0	-	DNA-binding protein	ilvE, branched-chain amino acid aminotransferase
DVU2353	DVU2506	0.011	-1	-0.1364	0.04	0	99	0.007	0	0	0	-3	0	0	0	0	0	0	0	0	0	0	0	0	0	0	0	0	0	0	Cell envelope	glycosyl transferase, group 2 family protein	murD, UDP-N-acetylmuramoylalanine--D-glutamate ligase
DVU0941	DVU1652	0.012	-0.44699	-1	0.03	0	99	0.006	0	0	0	-3	0	0	0	0	0	0	0	0	0	0	0	0	0	0	0	0	0	0	-	pep*, metalloprotease, iron-related	hit, HIT family protein
DVU0277	DVU2305	0.027	-1	-0.0700727	0.21	0	99	0.016	0	0	0	-3	0	0	0	0	0	0	0	0	0	0	0	0	0	0	0	0	0	0	-	transcriptional regulator, AraC family	conserved hypothetical protein
DVU0827	DVU2091	0.013	-0.610169	-1	0.04	0	99	0.006	0	0	0	-3	0	0	0	0	0	0	0	0	0	0	0	0	0	0	0	0	0	0	-	glycolate oxidase, subunit GlcD, putative	thiE-1, thiamine-phosphate pyrophosphorylase
DVU2299	DVU3029	0.05	0.958662	0.883931	0.07	0.17	15	0.01	0	0	0	-3	0	0	0	0	0	0	0	0	0	0	0	0	0	0	0	0	0	0	-	proV, glycine/betaine/L-proline ABC transporter, ATP binding protein	pta, phosphate acetyltransferase
DVU0352	DVU2920	0.011	-0.542062	-0.52336	0.02	0	99	0.006	0	0	0	-3	0	0	0	0	0	0	0	0	0	0	0	0	0	0	0	0	0	0	-	lpsC, aminotransferase, DegT/DnrJ/EryC1/StrS family	tuf, translation elongation factor Tu
DVU2500	DVU2540	0.016	-1	0.455181	0.12	0	99	0.011	0	0	0	-3	0	0	0	0	0	0	0	0	0	0	0	0	0	0	0	0	0	0	-	ftsA, cell division protein FtsA	lyase, putative
DVU0341	DVU2894	0.017	-1	-0.136859	0.12	0	99	0.01	0	0	0	-3	0	0	0	0	0	0	0	0	0	0	0	0	0	0	0	0	0	0	-	kdsB, 3-deoxy-D-manno-octulosonate cytidylyltransferase	flrA, sigma-54 dependent transcriptional regulator
DVU0503	DVU1025	0.018	0.940783	-1	0.01	0.05	74	0.005	0	0	0	-3	0	0	0	0	0	0	0	0	0	0	0	0	0	0	0	0	0	0	-	pnp, polyribonucleotide nucleotidyltransferase	upp, uracil phosphoribosyltransferase
DVU0261	DVU1336	0.092	0.71012	0.997913	0.28	0.05	30	0.029	0	0	0	-3	0	0	0	0	0	0	0	0	0	0	0	0	0	0	0	0	0	0	-	universal stress protein family	clpX, ATP-dependent Clp protease, ATP-binding subunit ClpX
DVU0631	DVU1833	0.058	0.898674	0.518461	0.15	0.1	28	0.014	0	0	0	-3	0	0	0	0	0	0	0	0	0	0	0	0	0	0	0	0	0	0	-	conserved hypothetical protein	ppsA, phosphoenolpyruvate synthase, putative
DVU0353	DVU0908	0.013	0.526297	0.308594	0.05	0	99	0.007	0	0	0	-3	0	0	0	0	0	0	0	0	0	0	0	0	0	0	0	0	0	0	Energy metabolism	alcohol dehydrogenase, iron-containing	iron-sulfur cluster-binding protein, putative
DVU3272	DVU3379	0.022	-0.629632	0.922213	0.12	0.08	87	0.011	0	0	0	-3	0	0	0	0	0	0	0	0	0	0	0	0	0	0	0	0	0	0	-	TPR domain protein	ribonucleoside-diphosphate reductase
DVU2398	DVU2545	0.054	0.901435	0.996595	0.11	0.38	64	0.009	0	0	0	-3	0	0	0	0	0	0	0	0	0	0	0	0	0	0	0	0	0	0	-	conserved hypothetical protein	alcohol dehydrogenase, iron-containing
DVU0892	DVU1636	0.01	-1	-0.280012	0.01	0	99	0.006	0	0	0	-3	0	0	0	0	0	0	0	0	0	0	0	0	0	0	0	0	0	0	-	aroK-1, shikimate kinase	ppaC, inorganic pyrophosphatase, manganese-dependent
DVU1425	DVU2668	0.017	0.704485	0.324178	0.1	0	99	0.009	0	0	0	-3	0	0	0	0	0	0	0	0	0	0	0	0	0	0	0	0	0	0	-	gcvPA, glycine cleavage system P protein, subunit 1	glmU, UDP-N-acetylglucosamine pyrophosphorylase, putative
DVU0102	DVU0363	0.019	-0.438451	-1	0.12	0	99	0.009	0	0	0	-3	0	0	0	0	0	0	0	0	0	0	0	0	0	0	0	0	0	0	-	cation ABC transporter, periplasmic binding protein	pabB, para-aminobenzoate synthase, component I
DVU0734	DVU2399	0.102	0.871803	0.989424	0.13	0.57	45	0.009	0	0	0	-3	0	0	0	0	0	0	0	0	0	0	0	0	0	0	0	0	0	0	-	cysG-1, uroporphyrinogen III synthase/methyltransferase	hydrogenase, putative
DVU1349	DVU2532	0.1	0.950031	-1	0.1	0.4	18	0.008	0	0	0	-3	0	0	0	0	0	0	0	0	0	0	0	0	0	0	0	0	0	0	-	SelGGPS, geranylgeranyl diphosphate synthase	transcriptional regulator, MerR family
DVU1458	DVU1584	0.015	-0.950757	-1	0.08	0	99	0.008	0	0	0	-3	0	0	0	0	0	0	0	0	0	0	0	0	0	0	0	0	0	0	-	chemotaxis protein CheZ, putative	rpoH, sigma 70 family protein
DVU1220	DVU1430	0.013	0.373385	-1	0.03	0	99	0.006	0	0	0	-3	0	0	0	0	0	0	0	0	0	0	0	0	0	0	0	0	0	0	-	nitroreductase family protein	peptidase, M16 family
DVU1199	DVU2247	0.102	0.948921	1	0.14	0.5	37	0.01	0	0	0	-3	0	0	0	0	0	0	0	0	0	0	0	0	0	0	0	0	0	0	-	ribAB, 3,4-dihydroxy-2-butanone 4-phosphate synthase/GTP cyclohydrolase II	ahpC, alkyl hydroperoxide reductase C
DVU0325	DVU3147	0.014	-1	0.177025	0.08	0	99	0.009	0	0	0	-3	0	0	0	0	0	0	0	0	0	0	0	0	0	0	0	0	0	0	-	hypD, hydrogenase expression/formation protein HypD	6-phosphofructo-2-kinase/fructose-2,6-biphosphatase
DVU0112	DVU0210	0.019	-0.235583	-1	0.11	0	99	0.008	0	0	0	-3	0	0	0	0	0	0	0	0	0	0	0	0	0	0	0	0	0	0	-	phrB, deoxyribodipyrimidine photolyase, putative	tail sheath protein, putative
DVU2297	DVU3094	0.028	-0.745708	-1	0.2	0	99	0.013	0	0	0	-3	0	0	0	0	0	0	0	0	0	0	0	0	0	0	0	0	0	0	-	glycine/betaine/L-proline ABC transporter, periplasmic-binding protein	rbr, rubrerythrin
DVU1918	DVU2669	0.012	-1	-0.991864	0.04	0	99	0.006	0	0	0	-3	0	0	0	0	0	0	0	0	0	0	0	0	0	0	0	0	0	0	-	hysA, periplasmic [NiFeSe] hydrogenase, large subunit, selenocysteine-containing	conserved domain protein
DVU1203	DVU3253	0.011	-1	-1	0.01	0	99	0.005	0	0	0	-3	0	0	0	0	0	0	0	0	0	0	0	0	0	0	0	0	0	0	-	glyA, serine hydroxymethyltransferase	phenylacetate-coenzyme A ligase, putative
DVU1078	DVU1407	0.059	0.956092	-1	0.11	0.08	16	0.01	0	0	0	-3	0	0	0	0	0	0	0	0	0	0	0	0	0	0	0	0	0	0	-	R3H domain protein	radical SAM domain protein
DVU1350	DVU3068	0.148	-1	0.234	0.57	0	99	0.086	0	0	0	-3	0	0	0	0	0	0	0	0	0	0	0	0	0	0	0	0	0	0	-	dxs, deoxyxylulose-5-phosphate synthase	GAF domain/sensory box/EAL domain protein
DVU0727	DVU3185	0.011	-0.060274	-1	0.01	0	99	0.005	0	0	0	-3	0	0	0	0	0	0	0	0	0	0	0	0	0	0	0	0	0	0	-	conserved hypothetical protein	roO, rubredoxin-oxygen oxidoreductase
DVU2398	DVU3068	0.009	-1	0.45689	0.01	0	99	0.006	0	0	0	-3	0	0	0	0	0	0	0	0	0	0	0	0	0	0	0	0	0	0	-	conserved hypothetical protein	GAF domain/sensory box/EAL domain protein
DVU0111	DVU1608	0.026	0.86218	-1	0.14	0.04	98	0.009	0	0	0	-3	0	0	0	0	0	0	0	0	0	0	0	0	0	0	0	0	0	0	-	response regulator	ligA, DNA ligase, NAD-dependent
DVU0519	DVU0571	0.018	-1	-0.221481	0.13	0	99	0.01	0	0	0	-3	0	0	0	0	0	0	0	0	0	0	0	0	0	0	0	0	0	0	-	flagellar hook-associated protein FlgK, putative	ald, alanine dehydrogenase
DVU0866	DVU2068	0.084	0.950495	0.570482	0.15	0.25	20	0.013	0	0	0	-3	0	0	0	0	0	0	0	0	0	0	0	0	0	0	0	0	0	0	-	dxr, 1-deoxy-D-xylulose 5-phosphate reductoisomerase	HD domain protein
DVU0166	DVU2224	0.019	0.107017	0.0697854	0.12	0	99	0.01	0	0	0	-3	0	0	0	0	0	0	0	0	0	0	0	0	0	0	0	0	0	0	-	oppD, oligopeptide/dipeptide ABC transporter, ATP-binding protein	hypothetical protein
DVU0955	DVU3000	0.031	0.450959	-0.130829	0.21	0	99	0.015	0	0	0	-3	0	0	0	0	0	0	0	0	0	0	0	0	0	0	0	0	0	0	-	alr, alanine racemase	hypothetical protein
DVU3025	DVUA0116	0.011	0.12084	-1	0	0	99	0.005	0	0	0	-3	0	0	0	0	0	0	0	0	0	0	0	0	0	0	0	0	0	0	-	por, pyruvate-ferredoxin oxidoreductase	conserved hypothetical protein
DVU0869	DVU3185	0.014	0.311637	0.115624	0.06	0	99	0.007	0	0	0	-3	0	0	0	0	0	0	0	0	0	0	0	0	0	0	0	0	0	0	-	uppS, undecaprenyl diphosphate synthase	roO, rubredoxin-oxygen oxidoreductase
DVU0350	DVU0462	0.011	-1	-0.632438	0.02	0	99	0.006	0	0	0	-3	0	0	0	0	0	0	0	0	0	0	0	0	0	0	0	0	0	0	-	spsF, spore coat polysaccharide biosynthesis protein spsF	chorismate mutase/prephenate dehydratase
DVU0626	DVU0851	0.011	-1	-0.286138	0.03	0	99	0.006	0	0	0	-3	0	0	0	0	0	0	0	0	0	0	0	0	0	0	0	0	0	0	-	ilvN-1, acetolactate synthase, small subunit	hypothetical protein
DVU0085	DVU0694	0.016	-1	-0.613086	0.1	0	99	0.009	0	0	0	-3	0	0	0	0	0	0	0	0	0	0	0	0	0	0	0	0	0	0	-	trpB-1, tryptophan synthase, beta subunit	molybdopterin oxidoreductase, molybdopterin-binding subunit, putative
DVU0310	DVU3319	0.04	0.939573	0.429224	0.11	0.02	32	0.012	0	0	0	-3	0	0	0	0	0	0	0	0	0	0	0	0	0	0	0	0	0	0	-	fliI, flagellum-specific ATP synthase FliI	putA, proline dehydrogenase/delta-1-pyrroline-5-carboxylate dehydrogenase
DVU0856	DVU2446	0.026	0.817018	0.943931	0.1	0.04	67	0.011	0	0	0	-3	0	0	0	0	0	0	0	0	0	0	0	0	0	0	0	0	0	0	Biosynthesis of cofactors, prosthetic groups, and carriers	hemB, porphobilinogen synthase	panB, 3-methyl-2-oxobutanoate hydroxymethyltransferase
DVU1030	DVU1768	0.012	-1	-0.284233	0.05	0	99	0.007	0	0	0	-3	0	0	0	0	0	0	0	0	0	0	0	0	0	0	0	0	0	0	-	universal stress protein family	GTP-binding protein
DVU0003	DVU1204	0.104	0.98019	0.723149	0.31	0.05	36	0.031	0	0	0	-3	0	0	0	0	0	0	0	0	0	0	0	0	0	0	0	0	0	0	-	gyrB, DNA gyrase, B subunit	fabF, 3-oxoacyl-(acyl-carrier-protein) synthase II
DVU0440	DVU2920	0.016	0.971201	-0.850118	0.03	0.08	99	0.005	0	0	0	-3	0	0	0	0	0	0	0	0	0	0	0	0	0	0	0	0	0	0	-	conserved hypothetical protein	tuf, translation elongation factor Tu
DVU2754	DVU3032	0.031	-0.548687	0.686676	0.24	0	99	0.019	0	0	0	-3	0	0	0	0	0	0	0	0	0	0	0	0	0	0	0	0	0	0	-	qor, quinone oxidoreductase	conserved hypothetical protein
DVU0829	DVU1344	0.019	0.31127	0.18178	0.12	0	99	0.041	286	0	0	-3	0	0	0	0	0	0	0	0	0	0	0	0	0	0	0	0	0	0	-	ptsI, phosphoenolpyruvate-protein phosphotransferase	ispG, 1-hydroxy-2-methyl-2-(E)-butenyl 4-diphosphate synthase
DVU0403	DVUA0053	0.012	0.300595	-1	0.01	0	99	0.005	0	0	0	-3	0	0	0	0	0	0	0	0	0	0	0	0	0	0	0	0	0	0	-	dvsB, dissimilatory sulfite reductase beta subunit	conserved hypothetical protein
DVU1453	DVU2141	0.07	0.994662	-1	0.07	0.33	27	0.007	0	0	0	-3	0	0	0	0	0	0	0	0	0	0	0	0	0	0	0	0	0	0	-	fadD, long-chain-fatty-acid--CoA ligase	nucleic acid-binding protein, putative
DVU1658	DVU2400	0.017	0.561134	0.520687	0.1	0	99	0.009	0	0	0	-3	0	0	0	0	0	0	0	0	0	0	0	0	0	0	0	0	0	0	Energy metabolism	transaldolase, putative	hydrogenase, putative
DVU1343	DVU2731	0.022	-0.169763	-0.517762	0.15	0	99	0.011	0	0	0	-3	0	0	0	0	0	0	0	0	0	0	0	0	0	0	0	0	0	0	-	znuA, periplasmic component of zinc ABC transporter	tail fiber assembly protein, putative
DVU0796	DVU1825	0.02	0.81904	0.892663	0.09	0.06	88	0.009	0	0	0	-3	0	0	0	0	0	0	0	0	0	0	0	0	0	0	0	0	0	0	-	hisD, histidinol dehydrogenase	amidohydrolase family protein
DVU1604	DVU2758	0.015	-1	-0.288592	0.09	0	99	0.009	0	0	0	-3	0	0	0	0	0	0	0	0	0	0	0	0	0	0	0	0	0	0	-	hypothetical protein	conserved hypothetical protein
DVU0142	DVU1483	0.01	-1	0.550984	0.02	0	99	0.007	0	0	0	-3	0	0	0	0	0	0	0	0	0	0	0	0	0	0	0	0	0	0	-	trpS, tryptophanyl-tRNA synthetase	tail fiber assembly protein, putative
DVU0352	DVU0508	0.05	0.978862	0.300922	0.1	0.2	40	0.01	0	0	0	-3	0	0	0	0	0	0	0	0	0	0	0	0	0	0	0	0	0	0	-	lpsC, aminotransferase, DegT/DnrJ/EryC1/StrS family	infB, translation initiation factor IF-2
DVU1425	DVU1430	0.012	-0.376493	-1	0.02	0	99	0.015	197	0	0	-3	0	0	0	0	0	0	0	0	0	0	0	0	0	0	0	0	0	0	-	gcvPA, glycine cleavage system P protein, subunit 1	peptidase, M16 family
DVU0463	DVU2538	0.012	-0.372046	-1	0.02	0	99	0.005	0	0	0	-3	0	0	0	0	0	0	0	0	0	0	0	0	0	0	0	0	0	0	-	aroA, 3-phosphoshikimate 1-carboxyvinyltransferase	thrS, threonyl-tRNA synthetase
DVU0856	DVU0895	0.01	-1	0.122735	0.02	0	99	0.006	0	0	0	-3	0	0	0	0	0	0	0	0	0	0	0	0	0	0	0	0	0	0	-	hemB, porphobilinogen synthase	recD, helicase, RecD/TraA family
DVU1951	DVUA0072	0.011	-1	0.170564	0.03	0	99	0.007	0	0	0	-3	0	0	0	0	0	0	0	0	0	0	0	0	0	0	0	0	0	0	-	indolepyruvate ferredoxin oxidoreductase, alpha subunit, putative	glycosyl transferase, group 1 family protein
DVU1225	DVU2420	0.019	0.785943	-0.505038	0.1	0	99	0.008	0	0	0	-3	0	0	0	0	0	0	0	0	0	0	0	0	0	0	0	0	0	0	-	hypothetical protein	conserved hypothetical protein
DVU1005	DVU2833	0.014	-0.5	-1	0.06	0	99	0.007	0	0	0	-3	0	0	0	0	0	0	0	0	0	0	0	0	0	0	0	0	0	0	-	hypothetical protein	hypothetical protein
DVU2242	DVU3054	0.504	0.99995	0.806491	0.42	0.78	23	0.033	0	0	0	-3	0	0	0	0	0	0	0	0	0	0	0	0	0	0	0	0	0	0	-	asparaginase family protein	radical SAM domain protein
DVU2203	DVU2833	0.168	0.9068	0.143886	0.32	0.33	45	0.024	0	0	0	-3	0	0	0	0	0	0	0	0	0	0	0	0	0	0	0	0	0	0	-	endoribonuclease, L-PSP family	hypothetical protein
DVU0402	DVU2020	0.025	-1	0.999958	0.02	0.02	15	0.01	0	0	0	-3	0	0	0	0	0	0	0	0	0	0	0	0	0	0	0	0	0	0	-	dsrA, dissimilatory sulfite reductase alpha subunit	conserved hypothetical protein
DVU0120	DVU2492	0.044	1	-1	0.15	0.07	62	0.011	0	0	0	-3	0	0	0	0	0	0	0	0	0	0	0	0	0	0	0	0	0	0	-	ABC transporter, substrate-binding protein, putative	trpF-2, N-(5-phosphoribosyl)anthranilate isomerase
DVU2568	DVU3349	0.028	0.937176	-1	0.01	0.09	40	0.006	0	0	0	-3	0	0	0	0	0	0	0	0	0	0	0	0	0	0	0	0	0	0	-	cpsA, peptidase, M20/M25/M40 family	pyruvate flavodoxin/ferredoxin oxidoreductase, thiamine diP-binding domain protein
DVU0893	DVU2548	0.014	0.543596	-1	0.04	0	99	0.006	0	0	0	-3	0	0	0	0	0	0	0	0	0	0	0	0	0	0	0	0	0	0	-	universal stress protein family	acpD, acyl carrier protein phosphodiesterase
DVU1429	DVU2250	0.044	0.612384	0.996842	0.07	0.27	43	0.009	0	0	0	-3	0	0	0	0	0	0	0	0	0	0	0	0	0	0	0	0	0	0	-	GTP-binding protein	AMP-binding protein
DVU0471	DVU1606	0.011	-1	-0.382286	0.03	0	99	0.006	0	0	0	-3	0	0	0	0	0	0	0	0	0	0	0	0	0	0	0	0	0	0	-	trpA, tryptophan synthase, alpha subunit	potassium uptake protein, TrkA family
DVU2109	DVU3294	0.041	0.993994	0.998514	0.11	0.12	43	0.011	0	0	0	-3	0	0	0	0	0	0	0	0	0	0	0	0	0	0	0	0	0	0	-	mrp, MTH1175-like domain family protein	areC, aldehyde dehydrogenase (NADP) family protein
DVU1044	DVU2141	0.016	0.643473	-1	0.06	0	99	0.006	0	0	0	-3	0	0	0	0	0	0	0	0	0	0	0	0	0	0	0	0	0	0	-	guaB, inosine-5`-monophosphate dehydrogenase	nucleic acid-binding protein, putative
DVU0057	DVU3379	0.034	-0.99089	0.772884	0.27	0	99	0.023	0	0	0	-3	0	0	0	0	0	0	0	0	0	0	0	0	0	0	0	0	0	0	-	transcriptional regulator, TetR family	ribonucleoside-diphosphate reductase
DVU0142	DVU1199	0.012	-0.392509	-1	0.02	0	99	0.022	279	0	0	-3	0	0	0	0	0	0	0	0	0	0	0	0	0	0	0	0	0	0	-	trpS, tryptophanyl-tRNA synthetase	ribAB, 3,4-dihydroxy-2-butanone 4-phosphate synthase/GTP cyclohydrolase II
DVU1833	DVU3348	0.038	0.991543	0.995112	0.11	0.03	35	0.013	0	0	0	-3	0	0	0	0	0	0	0	0	0	0	0	0	0	0	0	0	0	0	Energy metabolism	ppsA, phosphoenolpyruvate synthase, putative	pyruvate ferredoxin/flavodoxin oxidoreductase, beta subunit, putative
DVU2750	DVU2859	0.014	-1	-0.278374	0.08	0	99	0.008	0	0	0	-3	0	0	0	0	0	0	0	0	0	0	0	0	0	0	0	0	0	0	-	cbiD, cobalamin biosynthesis protein CbiD	tail sheath protein, putative
DVU1973	DVU2984	0.018	0.358817	-1	0.09	0	99	0.008	0	0	0	-3	0	0	0	0	0	0	0	0	0	0	0	0	0	0	0	0	0	0	-	rhodanese-like domain protein	conserved hypothetical protein
DVU1587	DVU3176	0.014	-0.938488	-1	0.06	0	99	0.007	0	0	0	-3	0	0	0	0	0	0	0	0	0	0	0	0	0	0	0	0	0	0	-	acetyltransferase, GNAT family	UDP-glucose/GDP-mannose dehydrogenase family protein
DVU1206	DVU1384	0.015	0.367653	-0.485883	0.06	0	99	0.007	0	0	0	-3	0	0	0	0	0	0	0	0	0	0	0	0	0	0	0	0	0	0	-	fabG, 3-oxoacyl-(acyl-carrier-protein) reductase	pyrR, pyrimidine operon regulatory protein
DVU2538	DVU3197	0.04	0.867547	0.417242	0.08	0.14	39	0.013	74	0	0	-3	0	0	0	0	0	0	0	0	0	0	0	0	0	0	0	0	0	0	-	thrS, threonyl-tRNA synthetase	ilvE, branched-chain amino acid aminotransferase
DVU0489	DVU1025	0.013	-1	-0.27727	0.06	0	99	0.007	0	0	0	-3	0	0	0	0	0	0	0	0	0	0	0	0	0	0	0	0	0	0	-	paaK-1, phenylacetate-coenzyme A ligase	upp, uracil phosphoribosyltransferase
DVU0414	DVU2774	0.013	0.464993	0.803303	0.06	0	99	0.02	187	0	0	-3	0	0	0	0	0	0	0	0	0	0	0	0	0	0	0	0	0	0	-	tme, NADP-dependent malic enzyme-related protein	CBS domain protein/ACT domain protein
DVU3025	DVU3319	0.01	-0.421565	0.666674	0.01	0	99	0.006	0	0	0	-3	0	0	0	0	0	0	0	0	0	0	0	0	0	0	0	0	0	0	Energy metabolism	por, pyruvate-ferredoxin oxidoreductase	putA, proline dehydrogenase/delta-1-pyrroline-5-carboxylate dehydrogenase
DVU0414	DVU0827	0.094	0.988289	0.871993	0.25	0.12	30	0.023	0	0	0	-3	0	0	0	0	0	0	0	0	0	0	0	0	0	0	0	0	0	0	-	tme, NADP-dependent malic enzyme-related protein	glycolate oxidase, subunit GlcD, putative
DVU1411	DVU3371	0.53	0.993271	0.99978	0.52	0.66	37	0.055	0	0	0	-3	0	0	0	0	0	0	0	0	0	0	0	0	0	0	0	0	0	0	-	thiC, thiamine biosynthesis protein ThiC	metE, 5-methyltetrahydropteroyltriglutamate-homocysteine S-methyltransferase
DVU1913	DVU2476	0.041	0.871196	0.85917	0.21	0.17	99	0.014	0	0	0	-3	0	0	0	0	0	0	0	0	0	0	0	0	0	0	0	0	0	0	Amino acid biosynthesis	aspartate kinase, monofunctional class	gltA, glutamate synthase, small subunit
DVU1344	DVU2746	0.023	0.931749	-1	0.02	0.11	67	0.005	0	0	0	-3	0	0	0	0	0	0	0	0	0	0	0	0	0	0	0	0	0	0	-	ispG, 1-hydroxy-2-methyl-2-(E)-butenyl 4-diphosphate synthase	conserved hypothetical protein
DVU2619	DVU2757	0.022	-0.217219	-0.2631	0.15	0	99	0.011	0	0	0	-3	0	0	0	0	0	0	0	0	0	0	0	0	0	0	0	0	0	0	-	conserved hypothetical protein	radical SAM domain protein
DVU2530	DVU2951	0.012	-0.987736	-1	0.04	0	99	0.006	0	0	0	-3	0	0	0	0	0	0	0	0	0	0	0	0	0	0	0	0	0	0	-	tkt, transketolase	glnS, glutaminyl-tRNA synthetase
DVU0466	DVU2737	0.044	0.25965	0.849098	0.3	0	99	0.025	0	0	0	-3	0	0	0	0	0	0	0	0	0	0	0	0	0	0	0	0	0	0	-	trpG, anthranilate synthase, glutamine amidotransferase component	RNA methyltransferase, TrmH family
DVU1658	DVU3262	0.016	-0.580627	-1	0.08	0	99	0.007	0	0	0	-3	0	0	0	0	0	0	0	0	0	0	0	0	0	0	0	0	0	0	Energy metabolism	transaldolase, putative	fdrA, fumarate reductase, flavoprotein subunit
DVU2756	DVU3218	0.025	0.917279	0.810971	0.14	0.1	99	0.011	0	0	0	-3	0	0	0	0	0	0	0	0	0	0	0	0	0	0	0	0	0	0	-	radical SAM domain protein	pncA, pyrazinamidase/nicotinamidase
DVU1329	DVU1838	0.051	0.993658	0.242534	0.07	0.19	22	0.009	0	0	0	-3	0	0	0	0	0	0	0	0	0	0	0	0	0	0	0	0	0	0	-	rpoA, DNA-directed RNA polymerase, alpha subunit	trxB-2, thioredoxin reductase
DVU0471	DVU1891	0.055	0.933836	-0.483446	0.09	0.31	51	0.007	0	0	0	-3	0	0	0	0	0	0	0	0	0	0	0	0	0	0	0	0	0	0	-	trpA, tryptophan synthase, alpha subunit	conserved hypothetical protein
DVU2500	DVU3202	0.014	0.426914	-1	0.04	0	99	0.006	0	0	0	-3	0	0	0	0	0	0	0	0	0	0	0	0	0	0	0	0	0	0	-	ftsA, cell division protein FtsA	hydrolase, TatD family
DVU1430	DVU3111	0.011	-1	-0.397588	0.03	0	99	0.006	0	0	0	-3	0	0	0	0	0	0	0	0	0	0	0	0	0	0	0	0	0	0	-	peptidase, M16 family	transcriptional regulator, Crp/Fnr family
DVU1604	DVU1677	0.019	-0.569447	-1	0.12	0	99	0.009	0	0	0	-3	0	0	0	0	0	0	0	0	0	0	0	0	0	0	0	0	0	0	-	hypothetical protein	tpiA, triosephosphate isomerase
DVU0253	DVU2104	0.073	0.994752	-1	0.14	0.2	32	0.01	0	0	0	-3	0	0	0	0	0	0	0	0	0	0	0	0	0	0	0	0	0	0	-	oxidoreductase, FAD/iron-sulfur cluster-binding domain protein	iron-sulfur cluster-binding/ATPase domain protein
DVU0723	DVU2837	0.046	0.890343	0.730359	0.11	0.1	31	0.012	0	0	0	-3	0	0	0	0	0	0	0	0	0	0	0	0	0	0	0	0	0	0	-	purT, phosphoribosylglycinamide formyltransferase 2	conserved hypothetical protein
DVU1622	DVU3185	0.015	0.332318	0.79445	0.09	0	99	0.009	0	0	0	-3	0	0	0	0	0	0	0	0	0	0	0	0	0	0	0	0	0	0	-	purQ, phosphoribosylformylglycinamidine synthase I	roO, rubredoxin-oxygen oxidoreductase
DVU0723	DVU1919	0.011	-1	-0.709475	0.03	0	99	0.006	0	0	0	-3	0	0	0	0	0	0	0	0	0	0	0	0	0	0	0	0	0	0	-	purT, phosphoribosylglycinamide formyltransferase 2	hydrogenase expression/formation protein, putative
DVU0462	DVU3279	0.033	0.939346	0.993285	0.1	0.1	55	0.011	0	0	0	-3	0	0	0	0	0	0	0	0	0	0	0	0	0	0	0	0	0	0	-	chorismate mutase/prephenate dehydratase	cobT, nicotinate-nucleotide--dimethylbenzimidazole phosphoribosyltransferase
DVU0627	DVU3052	0.031	0.454759	0.316502	0.22	0	99	0.047	0	174	0	-3	0	0	0	0	0	0	0	0	0	0	0	0	0	0	0	0	0	0	-	ptB, phosphotransbutyrylase	ABC transporter, ATP-binding protein
DVU0415	DVU0579	0.024	-0.53438	0.890049	0.06	0.27	87	0.007	0	0	0	-3	0	0	0	0	0	0	0	0	0	0	0	0	0	0	0	0	0	0	-	pepA, cytosol aminopeptidase	molybdopterin-guanine dinucleotide biosynthesis protein A, putative
DVU1279	DVU3113	0.019	-0.0460075	-0.367007	0.12	0	99	0.02	150	0	0	-3	0	0	0	0	0	0	0	0	0	0	0	0	0	0	0	0	0	0	-	folP, dihydropteroate synthase	carA, carbamoyl-phosphate synthase, small subunit
DVU2399	DVU3059	0.012	-1	0.904999	0.02	0.1	94	0.007	0	0	0	-3	0	0	0	0	0	0	0	0	0	0	0	0	0	0	0	0	0	0	-	hydrogenase, putative	ftsY, signal recognition particle-docking protein FtsY
DVU0589	DVU1457	0.034	0.991857	0.572881	0.14	0.08	71	0.012	0	0	0	-3	0	0	0	0	0	0	0	0	0	0	0	0	0	0	0	0	0	0	-	molybdopterin-guanine dinucleotide biosynthesis protein B, putative	trxB, thioredoxin reductase, putative
DVU1384	DVU2982	0.026	0.962952	0.818653	0.11	0.07	76	0.01	0	0	0	-3	0	0	0	0	0	0	0	0	0	0	0	0	0	0	0	0	0	0	-	pyrR, pyrimidine operon regulatory protein	leuC, 3-isopropylmalate dehydratase, large subunit, putative
DVU1612	DVUA0074	0.01	-1	-0.0746131	0.02	0	99	0.006	0	0	0	-3	0	0	0	0	0	0	0	0	0	0	0	0	0	0	0	0	0	0	-	ACT domain protein	sulfotransferase family protein
DVU0352	DVU3003	0.011	-0.713552	-1	0.02	0	99	0.02	258	0	0	-3	0	0	0	0	0	0	0	0	0	0	0	0	0	0	0	0	0	0	-	lpsC, aminotransferase, DegT/DnrJ/EryC1/StrS family	radical SAM domain protein
DVU1903	DVU2109	0.014	0.661549	0.434966	0.06	0	99	0.008	0	0	0	-3	0	0	0	0	0	0	0	0	0	0	0	0	0	0	0	0	0	0	-	mfd, transcription-repair coupling factor	mrp, MTH1175-like domain family protein
DVU1683	DVU1985	0.06	0.637708	-1	0.33	0	99	0.023	0	0	0	-3	0	0	0	0	0	0	0	0	0	0	0	0	0	0	0	0	0	0	-	hypothetical protein	conserved domain protein
DVU0627	DVU2254	0.014	-0.797145	0.645535	0.09	0	99	0.009	0	0	0	-3	0	0	0	0	0	0	0	0	0	0	0	0	0	0	0	0	0	0	-	ptB, phosphotransbutyrylase	thyX, thymidylate synthase ThyX
DVU2350	DVU3281	0.018	0.13853	-1	0.1	0	99	0.008	0	0	0	-3	0	0	0	0	0	0	0	0	0	0	0	0	0	0	0	0	0	0	-	gid, gid protein	hypothetical protein
DVU0930	DVU1823	0.013	0.504109	-1	0.02	0	99	0.005	0	0	0	-3	0	0	0	0	0	0	0	0	0	0	0	0	0	0	0	0	0	0	Amino acid biosynthesis	proB, glutamate 5-kinase	gltB-1, glutamate synthase, iron-sulfur cluster-binding subunit, putative
DVU2347	DVU3308	0.011	-1	0.312924	0.04	0	99	0.007	0	0	0	-3	0	0	0	0	0	0	0	0	0	0	0	0	0	0	0	0	0	0	-	argD, acetylornithine aminotransferase	metallo-beta-lactamase family protein
DVU0090	DVU0506	0.011	-1	-0.193545	0.03	0	99	0.006	0	0	0	-3	0	0	0	0	0	0	0	0	0	0	0	0	0	0	0	0	0	0	-	wcaG, GDP-fucose synthetase	DHH family protein
DVU0606	DVU3348	0.232	0.994051	0.894843	0.31	0.5	30	0.023	0	0	0	-3	0	0	0	0	0	0	0	0	0	0	0	0	0	0	0	0	0	0	-	transcriptional regulator, ArsR family/methyltransferase, UbiE/COQ5 family	pyruvate ferredoxin/flavodoxin oxidoreductase, beta subunit, putative
DVU0296	DVU2255	0.04	-1	0.945323	0.1	0.12	27	0.012	0	0	0	-3	0	0	0	0	0	0	0	0	0	0	0	0	0	0	0	0	0	0	-	peptidase, M24 family	ruvB, Holliday junction DNA helicase RuvB
DVU0790	DVU2405	0.012	-0.259037	0.846834	0.05	0	99	0.008	0	0	0	-3	0	0	0	0	0	0	0	0	0	0	0	0	0	0	0	0	0	0	-	radical SAM protein, TIGR01212 family	alcohol dehydrogenase, iron-containing
DVU1090	DVU3032	0.013	0.405222	0.54469	0.05	0	99	0.007	0	0	0	-3	0	0	0	0	0	1	0	0	0	0	0	0	0	0	0	0	0	0	-	recA, recA protein	conserved hypothetical protein
DVU2140	DVU2376	0.015	0.564006	0.990735	0.04	0.09	94	0.007	0	0	0	-3	0	0	0	0	0	0	0	0	0	0	0	0	0	0	0	0	0	0	-	tmk, thymidylate kinase	lysS, lysyl-tRNA synthetase
DVU2399	DVU2588	0.013	0.228288	0.488062	0.05	0	99	0.007	0	0	0	-3	0	0	0	0	0	0	0	0	0	0	0	0	0	0	0	0	0	0	-	hydrogenase, putative	trcR, DNA-binding response regulator
DVU1364	DVU1619	0.064	0.97511	-1	0.15	0.19	47	0.01	0	0	0	-3	0	0	0	0	0	0	0	0	0	0	0	0	0	0	0	0	0	0	-	rfbB, dTDP-glucose 4,6-dehydratase	gpmA, phosphoglycerate mutase, 2,3-bisphosphoglycerate-independent
DVU2575	DVU3222	0.036	0.635368	-0.134708	0.24	0	99	0.017	0	0	0	-3	0	0	0	0	0	0	0	0	0	0	0	0	0	0	0	0	0	0	-	peptidase, M20/M25/M40 family	pgi, glucose-6-phosphate isomerase
DVU0585	DVU2364	0.013	0.27387	-1	0.03	0	99	0.006	0	0	0	-3	0	0	0	0	0	0	0	0	0	0	0	0	0	0	0	0	0	0	-	conserved hypothetical protein	aminotransferase, classes I and II
DVU0365	DVU0854	0.019	0.162009	0.19278	0.13	0	99	0.01	0	0	0	-3	0	0	0	0	0	0	0	0	0	0	0	0	0	0	0	0	0	0	-	conserved hypothetical protein	NirD protein, putative
DVU2985	DVU3082	0.014	-0.281875	-1	0.05	0	99	0.006	0	0	0	-3	0	0	0	0	0	0	0	0	0	0	0	0	0	0	0	0	0	0	-	leuB, 3-isopropylmalate dehydrogenase	methyl-accepting chemotaxis protein
DVU1360	DVU1608	0.018	0.918901	-1	0.07	0.04	98	0.018	205	0	0	-3	0	0	0	0	0	0	0	0	0	0	0	0	0	0	0	0	0	0	-	galE, UDP-glucose 4-epimerase	ligA, DNA ligase, NAD-dependent
DVU0114	DVU1191	0.031	0.943525	-0.00880531	0.08	0.03	47	0.009	0	0	0	-3	0	0	0	0	0	0	0	0	0	0	0	0	0	0	0	0	0	0	-	hisG, ATP phosphoribosyltransferase	lon, ATP-dependent protease La, putative
DVU2072	DVU2376	0.036	0.880619	0.829739	0.16	0.03	62	0.014	0	0	0	-3	0	0	0	0	0	0	0	0	0	0	0	0	0	0	0	0	0	0	-	cheA-3, chemotaxis protein CheA	lysS, lysyl-tRNA synthetase
DVU2373	DVU3032	0.012	-0.411455	-1	0.03	0	99	0.006	0	0	0	-3	0	0	0	0	0	0	0	0	0	0	0	0	0	0	0	0	0	0	-	outer membrane protein, OMP85 family	conserved hypothetical protein
DVU2398	DVU2531	0.041	0.878249	0.0088329	0.05	0.25	45	0.007	0	0	0	-3	0	0	0	0	0	0	0	0	0	0	0	0	0	0	0	0	0	0	-	conserved hypothetical protein	rpe, ribulose-phosphate 3-epimerase
DVU1799	DVU3207	0.028	0.639271	0.170786	0.19	0	99	0.014	0	0	0	-3	0	0	0	0	0	0	0	0	0	0	0	0	0	0	0	0	0	0	-	fusA-2, translation elongation factor G	RNB-like family protein
DVU0269	DVU2077	0.021	0.976879	-1	0.02	0.04	65	0.006	0	0	0	-3	0	0	0	0	0	0	0	0	0	0	0	0	0	0	0	0	0	0	-	transcriptional regulator, rrf2 protein, putative	conserved hypothetical protein
DVU0415	DVU2882	0.049	0.994396	0.775947	0.08	0.42	68	0.007	0	0	0	-3	0	0	0	0	0	0	0	0	0	0	0	0	0	0	0	0	0	0	-	pepA, cytosol aminopeptidase	folC, folylpolyglutamate synthase
DVU0827	DVU0855	0.011	-0.50132	-1	0.01	0	99	0.005	0	0	0	-3	0	0	0	0	0	0	0	0	0	0	0	0	0	0	0	0	0	0	-	glycolate oxidase, subunit GlcD, putative	radical SAM domain protein
DVU1783	DVU2983	0.019	-0.33077	-0.27111	0.13	0	99	0.01	0	0	0	-3	0	0	0	0	0	0	0	0	0	0	0	0	0	0	0	0	0	0	-	cysteine-rich domain protein	leuD, 3-isopropylmalate dehydratase, small subunit
DVU0463	DVU1352	0.117	0.993676	0.854903	0.27	0.32	53	0.02	0	0	0	-3	0	0	0	0	0	0	0	0	0	0	0	0	0	0	0	0	0	0	-	aroA, 3-phosphoshikimate 1-carboxyvinyltransferase	6-pyruvoyl tetrahydrobiopterin synthase, putative
DVU0173	DVU2357	0.034	0.809734	0.393859	0.23	0	99	0.017	0	0	0	-3	0	0	0	0	0	0	0	0	0	0	0	0	0	0	0	0	0	0	-	phsA, thiosulfate reductase	HD domain protein
DVU1029	DVU2884	0.095	0.959847	0.997146	0.21	0.21	25	0.019	0	0	0	-3	0	0	0	0	0	0	0	0	0	0	0	0	0	0	0	0	0	0	-	hisC, histidinol-phosphate aminotransferase	peptidase, M18 family
DVU2530	DVU3389	0.013	-1	0.374838	0.08	0	99	0.009	0	0	0	-3	0	0	0	0	0	0	0	0	0	0	0	0	0	0	0	0	0	0	-	tkt, transketolase	topA, DNA topoisomerase I
DVU1295	DVU2093	0.036	0.964169	0.992904	0.06	0.22	50	0.008	0	0	0	-3	0	1	0	0	0	0	0	0	0	0	0	1	0	0	0	0	0	0	-	sat, sulfate adenylyltransferase	thiH, thiH protein
DVU0510	DVU1923	0.026	0.932348	-1	0.01	0.02	35	0.006	0	0	0	-3	0	0	0	0	0	0	0	0	0	0	0	0	0	0	0	0	0	0	-	nusA, N utilization substance protein A	hupD, hydrogenase expression/formation protein HupD
DVU0160	DVU0452	0.011	-1	-0.327226	0.03	0	99	0.006	0	0	0	-3	0	0	0	0	0	0	0	0	0	0	0	0	0	0	0	0	0	0	-	carbohydrate isomerase, KpsF/GutQ family	hypothetical protein
DVU0525	DVU3094	0.014	-1	-0.443689	0.07	0	99	0.008	0	0	0	-3	0	0	0	0	0	0	0	0	0	0	0	0	0	0	0	0	0	0	-	transcriptional regulator, MarR family	rbr, rubrerythrin
DVU1863	DVUA0146	0.014	-1	-0.224008	0.08	0	99	0.008	0	0	0	-3	0	0	0	0	0	0	0	0	0	0	0	0	0	0	0	0	0	0	-	flagellar synthesis regulator FleN, putative	hypothetical protein
DVU0118	DVU2533	0.012	-0.869168	-0.115812	0.04	0	99	0.007	0	0	0	-3	0	0	0	0	0	0	0	0	0	0	0	0	0	0	0	0	0	0	-	ntrC, sigma-54 dependent transcriptional regulator/response regulator	pheT, phenylalanyl-tRNA synthetase, beta subunit
DVU1863	DVU3392	0.011	-1	-0.0320451	0.03	0	99	0.007	0	0	0	-3	0	0	0	0	0	0	0	0	0	0	0	0	0	0	0	0	0	0	-	flagellar synthesis regulator FleN, putative	glnA, glutamine synthetase, type I
DVU1607	DVU1622	0.014	-1	-0.196963	0.08	0	99	0.008	0	0	0	-3	0	0	0	0	0	0	0	0	0	0	0	0	0	0	0	0	0	0	-	hypothetical protein	purQ, phosphoribosylformylglycinamidine synthase I
DVU1179	DVU1973	0.047	0.944467	0.410484	0.13	0.02	25	0.014	0	0	0	-3	0	0	0	0	0	0	0	0	0	0	0	0	0	0	0	0	0	0	-	aor, aldehyde:ferredoxin oxidoreductase, tungsten-containing	rhodanese-like domain protein
DVU0606	DVU2217	0.011	-1	0.481672	0.05	0	99	0.008	0	0	0	-3	0	0	0	0	0	0	0	0	0	0	0	0	0	0	0	0	0	0	-	transcriptional regulator, ArsR family/methyltransferase, UbiE/COQ5 family	acetyltransferase, GNAT family
DVU1204	DVU3392	0.012	-1	0.0604054	0.05	0	99	0.007	0	0	0	-3	0	0	0	0	0	0	0	0	0	0	0	0	0	0	0	0	0	0	-	fabF, 3-oxoacyl-(acyl-carrier-protein) synthase II	glnA, glutamine synthetase, type I
DVU2668	DVU2903	0.017	0.22317	-0.271616	0.09	0	99	0.008	0	0	0	-3	0	0	0	0	0	0	0	0	0	0	0	0	0	0	0	0	0	0	-	glmU, UDP-N-acetylglucosamine pyrophosphorylase, putative	pcnB2, HD domain protein
DVU2074	DVU2506	0.055	0.0475061	0.990077	0.25	0.09	67	0.022	0	0	0	-3	0	0	0	0	0	0	0	0	0	0	0	0	0	0	0	0	0	0	-	chemotaxis protein CheW	murD, UDP-N-acetylmuramoylalanine--D-glutamate ligase
DVU0074	DVU2506	0.04	0.516102	-0.20219	0.26	0	99	0.018	0	0	0	-3	0	0	0	0	0	0	0	0	0	0	0	0	0	0	0	0	0	0	-	polysaccharide biosynthesis domain protein	murD, UDP-N-acetylmuramoylalanine--D-glutamate ligase
DVU0343	DVU0390	0.019	-1	0.58365	0.15	0	99	0.013	0	0	0	-3	0	0	0	0	0	0	0	0	0	0	0	0	0	0	0	0	0	0	Energy metabolism	HPCH/HPAI aldolase family protein	glcD, glycolate oxidase, subunit GlcD, putative
DVU0415	DVU0465	0.079	0.927701	0.755198	0.14	0.39	44	0.011	0	0	0	-3	0	0	0	0	0	0	0	0	0	0	0	0	0	0	0	0	0	0	-	pepA, cytosol aminopeptidase	trpE, anthranilate synthase, component I
DVU1632	DVU3381	0.015	-0.544006	-1	0.07	0	99	0.032	304	0	0	-3	0	0	0	0	0	0	0	0	0	0	0	0	0	0	0	0	0	0	Signal transduction	PTS system, IIA component	ntrC, transcriptional regulatory protein zraR
DVU1411	DVUA0105	0.014	-0.352702	-1	0.05	0	99	0.006	0	0	0	-3	0	0	0	0	0	0	0	0	0	0	0	0	0	0	0	0	0	0	-	thiC, thiamine biosynthesis protein ThiC	conserved hypothetical protein
DVU2082	DVU3003	0.021	-0.262027	-0.36673	0.14	0	99	0.01	0	0	0	-3	0	0	0	0	0	0	0	0	0	0	0	0	0	0	0	0	0	0	-	flaD, flagellin, putative	radical SAM domain protein
DVU0322	DVU2330	0.013	0.262695	0.153387	0.05	0	99	0.007	0	0	0	-3	0	0	0	0	0	0	0	0	0	0	0	0	0	0	0	0	0	0	-	eno, enolase	E.coliMinDlike), MRP family protein
DVU0697	DVU3156	0.009	-1	0.784532	0.01	0	99	0.026	275	0	0	-3	0	0	0	0	0	0	0	0	0	0	0	0	0	0	0	0	0	0	-	rfbA, mannose-1-phosphate guanylyltransferase/mannose-6-phosphate isomerase	glmS, glucosamine--fructose-6-phosphate aminotransferase (isomerizing)
DVU0417	DVU2077	0.013	0.849033	-0.20207	0.04	0	99	0.006	0	0	0	-3	0	0	0	0	0	0	0	0	0	0	0	0	0	0	0	0	0	0	-	speA, arginine decarboxylase	conserved hypothetical protein
DVU2900	DVU3293	0.033	0.921442	0.391759	0.08	0.15	60	0.008	0	0	0	-3	0	0	0	0	0	0	0	0	0	0	0	0	0	0	0	0	0	0	-	amidohydrolase family protein	thiamine pyrophosphate-requiring enzyme
DVU1432	DVU3197	0.023	-1	0.969067	0.06	0.1	53	0.009	0	0	0	-3	0	0	0	0	0	0	0	0	0	0	0	0	0	0	0	0	0	0	-	radical SAM domain protein	ilvE, branched-chain amino acid aminotransferase
DVU0021	DVU0173	0.076	0.997335	0.440571	0.24	0.17	58	0.018	0	0	0	-3	0	0	0	0	0	0	0	0	0	0	0	0	0	0	0	0	0	0	-	conserved domain protein	phsA, thiosulfate reductase
DVU1035	DVU1295	0.015	0.738473	0.809422	0.08	0	99	0.009	0	0	0	-3	0	0	0	0	0	0	0	0	0	0	0	0	0	0	0	0	0	0	-	glk, glucokinase, putative	sat, sulfate adenylyltransferase
DVU0074	DVU0259	0.018	-1	0.295054	0.14	0	99	0.012	0	0	0	-3	0	0	0	0	0	0	0	0	0	0	0	0	0	0	0	0	0	0	-	polysaccharide biosynthesis domain protein	divK, DNA-binding response regulator
DVU0414	DVU1604	0.01	-1	-0.293365	0.02	0	99	0.006	0	0	0	-3	0	0	0	0	0	0	0	0	0	0	0	0	0	0	0	0	0	0	-	tme, NADP-dependent malic enzyme-related protein	hypothetical protein
DVU1954	DVU3348	0.012	0.683155	-1	0.01	0	99	0.005	0	0	0	-3	0	0	0	0	0	0	0	0	0	0	0	0	0	0	0	0	0	0	-	nadD, nicotinate (nicotinamide) nucleotide adenylyltransferase	pyruvate ferredoxin/flavodoxin oxidoreductase, beta subunit, putative
DVU0891	DVU2402	0.013	0.679816	-1	0.03	0	99	0.006	0	0	0	-3	0	0	0	0	0	0	0	0	0	0	0	0	0	0	0	0	0	0	-	aminotransferase, classes I and II	hdrA, heterodisulfide reductase, A subunit
DVU0488	DVU0765	0.021	0.795511	0.453414	0.14	0	99	0.011	0	0	0	-3	0	0	0	0	0	0	0	0	0	0	0	0	0	0	0	0	0	0	-	purD, phosphoribosylamine--glycine ligase	hydroxypyruvate reductase, putative
DVU1530	DVUA0146	0.091	0.942167	-0.0242544	0.11	0.5	42	0.008	0	0	0	-3	0	0	0	0	0	0	0	0	0	0	0	0	0	0	0	0	0	0	-	metallo-beta-lactamase family protein	hypothetical protein
DVU2357	DVU2509	0.075	0.985629	0.997028	0.23	0.09	36	0.021	0	0	0	-3	0	0	0	0	0	0	0	0	0	0	0	0	0	0	0	0	0	0	-	HD domain protein	murE, UDP-N-acetylmuramoylalanyl-D-glutamate-2,6-diaminopimelate ligase
DVU0415	DVU0417	0.146	0.967455	0.926173	0.23	0.45	34	0.016	0	0	0	-3	0	0	0	0	0	0	0	0	0	0	0	0	0	0	0	0	0	0	-	pepA, cytosol aminopeptidase	speA, arginine decarboxylase
DVU1200	DVU1291	0.015	0.355331	-1	0.05	0	99	0.006	0	0	0	-3	0	0	0	0	0	0	0	0	0	0	0	0	0	0	0	0	0	0	-	ribE, riboflavin synthase, alpha subunit	hypothetical protein
DVU0579	DVU0697	0.012	-0.561659	-0.046172	0.04	0	99	0.007	0	0	0	-3	0	0	0	0	0	0	0	0	0	0	0	0	0	0	0	0	0	0	-	molybdopterin-guanine dinucleotide biosynthesis protein A, putative	rfbA, mannose-1-phosphate guanylyltransferase/mannose-6-phosphate isomerase
DVU0660	DVU2500	0.013	-0.31982	-1	0.04	0	99	0.006	0	0	0	-3	0	0	0	0	0	0	0	0	0	0	0	0	0	0	0	0	0	0	-	phosphoesterase, putative	ftsA, cell division protein FtsA
DVU0647	DVU1179	0.01	-1	-0.476592	0.01	0	99	0.006	0	0	0	-3	0	0	0	0	0	0	0	0	0	0	0	0	0	0	0	0	0	0	-	iron compound ABC transporter, periplasmic iron compount-binding protein, putative	aor, aldehyde:ferredoxin oxidoreductase, tungsten-containing
DVU0341	DVU1295	0.011	-0.352252	0.316573	0.02	0	99	0.006	0	0	0	-3	0	0	0	0	0	0	0	0	0	0	0	0	0	0	0	0	0	0	-	kdsB, 3-deoxy-D-manno-octulosonate cytidylyltransferase	sat, sulfate adenylyltransferase
DVU1467	DVU2471	0.385	0.997703	-0.476083	0.33	0.7	20	0.02	0	0	0	-3	0	0	0	0	0	0	0	0	0	0	0	0	0	0	0	0	0	0	-	hslU, heat shock protein HslVU, ATPase subunit HslU	oxidoreductase, selenocysteine-containing
DVU2448	DVU2770	0.013	-1	-0.125992	0.06	0	99	0.008	0	0	0	-3	0	0	0	0	0	0	0	0	0	0	0	0	0	0	0	0	0	0	-	panC, pantoate--beta-alanine ligase	response regulator
DVU0997	DVU2224	0.015	-1	0.607121	0.11	0	99	0.01	0	0	0	-3	0	0	0	0	0	0	0	0	0	0	0	0	0	0	0	0	0	0	-	metF, 5,10-methylenetetrahydrofolate reductase	hypothetical protein
DVU0851	DVU3185	0.031	0.979071	0.996221	0.07	0.07	42	0.01	0	0	0	-3	0	0	0	0	0	0	0	0	0	0	0	0	0	0	0	0	0	0	-	hypothetical protein	roO, rubredoxin-oxygen oxidoreductase
DVU0506	DVU1428	0.017	0.515689	0.659025	0.11	0	99	0.01	0	0	0	-3	0	0	0	0	0	0	0	0	0	0	0	0	0	0	0	0	0	0	-	DHH family protein	pgm, phosphoglucomutase, alpha-D-glucose phosphate-specific
DVU0984	DVUA0020	0.083	0.933699	0.972587	0.16	0.44	56	0.011	0	0	0	-3	0	0	0	0	0	0	0	0	0	0	0	0	0	0	0	0	0	0	-	miaB, tRNA-i(6)A37 modification enzyme MiaB	type II restriction endonuclease, putative
DVU0323	DVU3027	0.107	0.629144	0.882078	0.26	0.2	33	0.023	0	0	0	-3	0	0	0	0	0	0	0	0	0	0	0	0	0	0	0	0	0	0	-	folD, methylenetetrahydrofolate dehydrogenase/methenyltetrahydrofolate cyclohydrolase	glcD, glycolate oxidase, subunit GlcD
DVU1885	DVU2460	0.013	-0.0344599	-1	0.04	0	99	0.027	303	0	0	-3	0	0	0	0	0	0	0	0	0	0	0	0	0	0	0	0	0	0	-	gatB, glutamyl-tRNA(Gln) amidotransferase, B subunit	hypothetical protein
DVU0867	DVU3025	0.01	-1	-0.61315	0	0	99	0.005	0	0	0	-3	0	0	0	0	0	0	0	0	0	0	0	0	0	0	0	0	0	0	Energy metabolism	aromatic amino acid decarboxylase, putative	por, pyruvate-ferredoxin oxidoreductase
DVU1096	DVU1939	0.074	0.99991	-0.344027	0.23	0.21	69	0.015	0	0	0	-3	0	0	0	0	0	0	0	0	0	0	0	0	0	0	0	0	0	0	-	argF, ornithine carbamoyltransferase	anaerobic glycerol-3-phosphate dehydrogenase, B subunit, putative
DVU1902	DVU2094	0.012	-1	-0.086613	0.05	0	99	0.007	0	0	0	-3	0	0	0	0	0	0	0	0	0	0	0	0	0	0	0	0	0	0	-	conserved hypothetical protein	thiG, thiG protein
DVU0916	DVU1007	0.026	-0.154686	0.783565	0.2	0	99	0.016	0	0	0	-3	0	0	0	0	0	0	0	0	0	0	0	0	0	0	0	0	0	0	-	AT-rich DNA-binding protein	cobU, cobinamide kinase/cobinamide phosphate guanylyltransferase
DVU2533	DVUA0098	0.01	-1	0.0902455	0.02	0	99	0.006	0	0	0	-3	0	0	0	0	0	0	0	0	0	0	0	0	0	0	0	0	0	0	-	pheT, phenylalanyl-tRNA synthetase, beta subunit	dehydrogenase, putative
DVU0650	DVU0893	0.017	-1	1	0.03	0.12	70	0.008	0	0	0	-3	0	0	0	0	0	0	0	0	0	0	0	0	0	0	0	0	0	0	-	chelatase, putative	universal stress protein family
DVU0114	DVU1300	0.101	0.99073	1	0.25	0.15	27	0.023	0	0	0	-3	0	0	0	0	0	0	0	0	0	0	0	0	0	0	0	0	0	0	-	hisG, ATP phosphoribosyltransferase	fusA-1, translation elongation factor G
DVU1636	DVU2373	0.015	0.342987	-0.0574918	0.07	0	99	0.008	0	0	0	-3	0	0	0	0	0	0	0	0	0	0	0	0	0	0	0	0	0	0	-	ppaC, inorganic pyrophosphatase, manganese-dependent	outer membrane protein, OMP85 family
DVU0142	DVU1203	0.066	0.985598	0.0874967	0.15	0.16	31	0.035	206	0	0	-3	0	0	0	0	0	0	0	0	0	0	0	0	0	0	0	0	0	0	-	trpS, tryptophanyl-tRNA synthetase	glyA, serine hydroxymethyltransferase
DVU0455	DVU0501	0.013	-1	0.212183	0.07	0	99	0.008	0	0	0	-3	0	0	0	0	0	0	0	0	0	0	0	0	0	0	0	0	0	0	-	hypothetical protein	conserved hypothetical protein
DVU3068	DVU3353	0.011	-0.988079	-1	0.02	0	99	0.006	0	0	0	-3	0	0	0	0	0	0	0	0	0	0	0	0	0	0	0	0	0	0	-	GAF domain/sensory box/EAL domain protein	coaBC, phosphopantothenoylcysteine decarboxylase/phosphopantothenate--cysteine ligase
DVU1029	DVU3121	0.012	-1	-0.241041	0.05	0	99	0.007	0	0	0	-3	0	0	0	0	0	0	0	0	0	0	0	0	0	0	0	0	0	0	-	hisC, histidinol-phosphate aminotransferase	aminotransferase, class V
DVU0259	DVU1913	0.05	-0.924094	0.937441	0.1	0.29	36	0.011	0	0	0	-3	0	0	0	0	0	0	0	0	0	0	0	0	0	0	0	0	0	0	-	divK, DNA-binding response regulator	aspartate kinase, monofunctional class
DVU1747	DVU3210	0.015	-0.746931	-1	0.07	0	99	0.007	0	0	0	-3	0	0	0	0	0	0	0	0	0	0	0	0	0	0	0	0	0	0	-	ATPase, histidine kinase-, DNA gyrase B-, and HSP90-like domain protein	thrC, threonine synthase
DVU0350	DVU0501	0.016	-1	-0.139268	0.1	0	99	0.009	0	0	0	-3	0	0	0	0	0	0	0	0	0	0	0	0	0	0	0	0	0	0	-	spsF, spore coat polysaccharide biosynthesis protein spsF	conserved hypothetical protein
DVU0261	DVU0959	0.012	0.0977993	-0.284475	0.03	0	99	0.006	0	0	0	-3	0	0	0	0	0	0	0	0	0	0	0	0	0	0	0	0	0	0	-	universal stress protein family	dnaB, replicative DNA helicase
DVU1412	DVU2251	0.014	-0.0977077	-1	0.05	0	99	0.006	0	0	0	-3	0	0	0	0	0	0	0	0	0	0	0	0	0	0	0	0	0	0	-	D-isomer specific 2-hydroxyacid dehydrogenase family protein	DNA-binding protein
DVU1406	DVUA0097	0.01	-1	0.157063	0.02	0	99	0.006	0	0	0	-3	0	0	0	0	0	0	0	0	0	0	0	0	0	0	0	0	0	0	-	purM, phosphoribosylformylglycinamidine cyclo-ligase	radical SAM domain protein
DVU0671	DVU2349	0.093	0.995946	0.99409	0.24	0.08	18	0.024	0	0	0	-3	0	0	0	0	0	0	0	0	0	0	0	0	0	0	0	0	0	0	-	conserved hypothetical protein	carbohydrate phosphorylase family protein
DVU2996	DVU3185	0.04	0.145314	0.987679	0.15	0.18	68	0.012	0	0	0	-3	0	0	0	0	0	0	0	0	0	0	0	0	0	0	0	0	0	0	Energy metabolism	NAD-dependent epimerase/dehydratase family protein	roO, rubredoxin-oxygen oxidoreductase
DVU1875	DVU2994	0.069	0.944977	0.9999	0.1	0.5	57	0.008	0	0	0	-3	0	0	0	0	0	0	0	0	0	0	0	0	0	0	0	0	0	0	-	dafA protein	glycosyl transferase, group 2 family protein
DVU0269	DVU1223	0.027	-0.17228	-1	0.18	0	99	0.012	0	0	0	-3	0	0	0	0	0	0	0	0	0	0	0	0	0	0	0	0	0	0	-	transcriptional regulator, rrf2 protein, putative	conserved hypothetical protein
DVU0895	DVU1833	0.011	-1	-0.984299	0.01	0	99	0.005	0	0	0	-3	0	0	0	0	0	0	0	0	0	0	0	0	0	0	0	0	0	0	-	recD, helicase, RecD/TraA family	ppsA, phosphoenolpyruvate synthase, putative
DVU0578	DVU1407	0.013	0.80403	-1	0.02	0	99	0.005	0	0	0	-3	0	0	0	0	0	0	0	0	0	0	0	0	0	0	0	0	0	0	-	formate dehydrogenase accessory protein FdhD, putative	radical SAM domain protein
DVU0224	DVU1204	0.025	0.713844	-1	0.15	0	99	0.01	0	0	0	-3	0	0	0	0	0	0	0	0	0	0	0	0	0	0	0	0	0	0	-	conserved hypothetical protein	fabF, 3-oxoacyl-(acyl-carrier-protein) synthase II
DVU1854	DVU3054	0.017	-1	0.965131	0.02	0.06	57	0.008	0	0	0	-3	0	0	0	0	0	0	0	0	0	0	0	0	0	0	0	0	0	0	-	hypothetical protein	radical SAM domain protein
DVU1028	DVU1035	0.018	-0.0533122	-1	0.1	0	99	0.008	0	0	0	-3	0	0	0	0	0	0	0	0	0	0	0	0	0	0	0	0	0	0	-	cmk, cytidylate kinase	glk, glucokinase, putative
DVU2982	DVU3003	0.047	0.953635	0.994317	0.13	0.21	56	0.011	0	0	0	-3	0	0	0	0	0	0	0	0	0	0	0	0	0	0	0	0	0	0	-	leuC, 3-isopropylmalate dehydratase, large subunit, putative	radical SAM domain protein
DVU0341	DVU3282	0.025	-0.184805	-0.110174	0.18	0	99	0.013	0	0	0	-3	0	0	0	0	0	0	0	0	0	0	0	0	0	0	0	0	0	0	-	kdsB, 3-deoxy-D-manno-octulosonate cytidylyltransferase	ADP-ribosylglycohydrolase family protein
DVU0306	DVU1035	0.017	0.0655298	-1	0.08	0	99	0.007	0	0	0	-3	0	0	0	0	0	0	0	0	0	0	0	0	0	0	0	0	0	0	-	hypothetical protein	glk, glucokinase, putative
DVU0343	DVU2349	0.014	-1	0.139403	0.09	0	99	0.009	0	0	0	-3	0	0	0	0	0	0	0	0	0	0	0	0	0	0	0	0	0	0	Energy metabolism	HPCH/HPAI aldolase family protein	carbohydrate phosphorylase family protein
DVU0278	DVU1028	0.084	1	0.4683	0.24	0.25	62	0.017	0	0	0	-3	0	0	0	0	0	0	0	0	0	0	0	0	0	0	0	0	0	0	-	glyoxalase family protein	cmk, cytidylate kinase
DVU0353	DVU0775	0.11	0.999792	0.353297	0.2	0.36	38	0.014	0	0	0	-3	0	0	0	0	0	0	0	0	0	0	0	0	0	0	0	0	0	0	Energy metabolism	alcohol dehydrogenase, iron-containing	atpD, ATP synthase, F1 beta subunit
DVU2290	DVU3052	0.021	-1	0.280437	0.17	0	99	0.013	0	0	0	-3	0	0	0	0	0	0	0	0	0	0	0	0	0	0	0	0	0	0	-	hydrogenase, CooU subunit, putative	ABC transporter, ATP-binding protein
DVU1585	DVU2499	0.039	0.845008	-0.317891	0.25	0	99	0.017	0	0	0	-3	0	0	0	0	0	0	0	0	0	0	0	0	0	0	0	0	0	0	-	vitamin B12-dependent methionine synthase family protein	ftsZ, cell division protein FtsZ
DVU0579	DVU2970	0.013	-0.520511	-1	0.04	0	99	0.006	0	0	0	-3	0	0	0	0	0	0	0	0	0	0	0	0	0	0	0	0	0	0	-	molybdopterin-guanine dinucleotide biosynthesis protein A, putative	acetyltransferase, GNAT family
DVU1329	DVUA0146	0.013	0.800675	-1	0.02	0	99	0.005	0	0	0	-3	0	0	0	0	0	0	0	0	0	0	0	0	0	0	0	0	0	0	-	rpoA, DNA-directed RNA polymerase, alpha subunit	hypothetical protein
DVU0419	DVU3349	0.031	0.997246	0.720968	0.12	0.08	68	0.011	0	0	0	-3	0	0	0	0	0	0	0	0	0	0	0	0	0	0	0	0	0	0	-	nspC, carboxynorspermidine decarboxylase	pyruvate flavodoxin/ferredoxin oxidoreductase, thiamine diP-binding domain protein
DVU0326	DVUA0074	0.011	-1	0.0687165	0.03	0	99	0.007	0	0	0	-3	0	0	0	0	0	0	0	0	0	0	0	0	0	0	0	0	0	0	-	hypE, hydrogenase expression/formation protein HypE	sulfotransferase family protein
DVU1861	DVU2349	0.012	-0.40316	-1	0.02	0	99	0.005	0	0	0	-3	0	0	0	0	0	0	0	0	0	0	0	0	0	0	0	0	0	0	-	prfB, peptide chain release factor 2, programmed frameshift	carbohydrate phosphorylase family protein
DVU0471	DVU0685	0.027	0.965014	0.965606	0.09	0.12	71	0.009	0	0	0	-3	0	0	0	0	0	0	0	0	0	0	0	0	0	0	0	0	0	0	-	trpA, tryptophan synthase, alpha subunit	rfbB, phosphomannomutase
DVU0392	DVU3315	0.021	0.934052	0.17297	0.11	0.06	98	0.009	0	0	0	-3	0	0	0	0	0	0	0	0	0	0	0	0	0	0	0	0	0	0	-	aromatic aminotransferase	pyrK, dihydroorotate dehydrogenase, electron transfer subunit
DVU0493	DVU1085	0.019	-0.642359	-0.205536	0.13	0	99	0.01	0	0	0	-3	0	0	0	0	0	0	0	0	0	0	0	0	0	0	0	0	0	0	-	hypothetical protein	phoU, phosphate transport system protein PhoU
DVU2784	DVU3272	0.067	0.850645	0.383836	0.15	0.08	12	0.015	0	0	0	-3	0	0	0	0	0	0	0	0	0	0	0	0	0	0	0	0	0	0	-	lldD, dehydrogenase, FMN-dependent family	TPR domain protein
DVU0339	DVU1030	0.012	-0.408531	-1	0.03	0	99	0.006	0	0	0	-3	0	0	0	0	0	0	0	0	0	0	0	0	0	0	0	0	0	0	-	serA, D-isomer specific 2-hydroxyacid dehydrogenase family protein	universal stress protein family
DVU1863	DVU1973	0.11	0.775012	0.681296	0.48	0	99	0.057	0	0	0	-3	0	0	0	0	0	0	0	0	0	0	0	0	0	0	0	0	0	0	-	flagellar synthesis regulator FleN, putative	rhodanese-like domain protein
DVU1199	DVU1540	0.045	0.791598	0.999275	0.21	0.17	88	0.015	0	0	0	-3	0	0	0	0	0	0	0	0	0	0	0	0	0	0	0	0	0	0	-	ribAB, 3,4-dihydroxy-2-butanone 4-phosphate synthase/GTP cyclohydrolase II	purU, formyltetrahydrofolate deformylase
DVU0322	DVU0606	0.013	0.508385	-1	0.02	0	99	0.005	0	0	0	-3	0	0	0	0	0	0	0	0	0	0	0	0	0	0	0	0	0	0	-	eno, enolase	transcriptional regulator, ArsR family/methyltransferase, UbiE/COQ5 family
DVU0322	DVU3356	0.013	0.689865	-1	0.03	0	99	0.006	0	0	0	-3	0	0	0	0	0	0	0	0	0	0	0	0	0	0	0	0	0	0	Energy metabolism	eno, enolase	NAD-dependent epimerase/dehydratase family protein
DVU0794	DVU1029	0.01	-1	-0.324093	0.02	0	99	0.013	158	0	0	-3	0	0	0	0	0	0	0	0	0	0	0	0	0	0	0	0	0	0	-	fabI, enoyl-(acyl-carrier-protein) reductase	hisC, histidinol-phosphate aminotransferase
DVU0703	DVU1868	0.017	0.358178	0.00546847	0.1	0	99	0.009	0	0	0	-3	0	0	0	0	0	0	0	0	0	0	0	0	0	0	0	0	0	0	-	lepA, GTP-binding protein LepA	dapA, dihydrodipicolinate synthase
DVU0171	DVU2735	0.03	1	-1	0.03	0.03	33	0.007	0	0	0	-3	0	0	0	0	0	0	0	0	0	0	0	0	0	0	0	0	0	0	-	patB, hemolysin-related protein	paaK-3, phenylacetate-coenzyme A ligase
DVU0765	DVU1419	0.046	0.955704	0.361708	0.14	0.07	42	0.013	0	0	0	-3	0	0	0	0	0	0	0	0	0	0	0	0	0	0	0	0	0	0	-	hydroxypyruvate reductase, putative	atoC, sigma-54 dependent transcriptional regulator/response regulator
DVU0829	DVU1951	0.015	0.810952	0.0471901	0.07	0	99	0.008	0	0	0	-3	0	0	0	0	0	0	0	0	0	0	0	0	0	0	0	0	0	0	-	ptsI, phosphoenolpyruvate-protein phosphotransferase	indolepyruvate ferredoxin oxidoreductase, alpha subunit, putative
DVU1951	DVU2250	0.059	0.99762	0.629695	0.16	0.09	29	0.015	0	0	0	-3	0	0	0	0	0	0	0	0	0	0	0	0	0	0	0	0	0	0	-	indolepyruvate ferredoxin oxidoreductase, alpha subunit, putative	AMP-binding protein
DVU0748	DVU3151	0.01	-1	-0.142676	0.02	0	99	0.006	0	0	0	-3	0	0	0	0	0	0	0	0	0	0	0	0	0	0	0	0	0	0	-	acs, acetyl-CoA synthetase	MiaB-like tRNA modifying enzyme YliG, TIGR01125
DVU1283	DVU2530	0.043	0.991758	-0.77034	0.12	0.04	42	0.01	0	0	0	-3	0	0	0	0	0	0	0	0	0	0	0	0	0	0	0	0	0	0	-	galU, UTP-glucose-1-phosphate uridylyltransferase	tkt, transketolase
DVU0349	DVU3347	0.102	0.997327	0.368008	0.18	0.33	31	0.013	0	0	0	-3	0	0	0	0	0	0	0	0	0	0	0	0	0	0	0	0	0	0	-	NeuB family protein	pyruvate ferredoxin/flavodoxin oxidoreductase family protein
DVU1807	DVU2329	0.012	-0.431089	0.286045	0.05	0	99	0.007	0	0	0	-3	0	0	0	0	0	0	0	0	0	0	0	0	0	0	0	0	0	0	-	nadC, nicotinate-nucleotide pyrophosphorylase	hypB, hydrogenase accessory protein HypB
DVU1838	DVU2201	0.03	0.984364	-1	0.04	0.05	42	0.007	0	0	0	-3	0	0	0	0	0	0	0	0	0	0	0	0	0	0	0	0	0	0	Energy metabolism	trxB-2, thioredoxin reductase	b3011, alcohol dehydrogenase, iron-containing
DVU0890	DVU2349	0.014	-0.507539	-0.464469	0.06	0	99	0.007	0	0	0	-3	0	0	0	0	0	0	0	0	0	0	0	0	0	0	0	0	0	0	-	hom, homoserine dehydrogenase	carbohydrate phosphorylase family protein
DVU2402	DVU3088	0.011	-1	0.0654989	0.03	0	99	0.007	0	0	0	-3	0	0	0	0	0	0	0	0	0	0	0	0	0	0	0	0	0	0	-	hdrA, heterodisulfide reductase, A subunit	deaD, ATP-dependent RNA helicase, DEAD/DEAH box family
DVU1206	DVU1448	0.011	-1	-0.40533	0.02	0	99	0.006	0	0	0	-3	0	0	0	0	0	0	0	0	0	0	0	0	0	0	0	0	0	0	-	fabG, 3-oxoacyl-(acyl-carrier-protein) reductase	conserved hypothetical protein
DVU0323	DVU1430	0.015	0.278056	-1	0.06	0	99	0.007	0	0	0	-3	0	0	0	0	0	0	0	0	0	0	0	0	0	0	0	0	0	0	-	folD, methylenetetrahydrofolate dehydrogenase/methenyltetrahydrofolate cyclohydrolase	peptidase, M16 family
DVU0890	DVUA0097	0.011	-1	0.0736941	0.04	0	99	0.007	0	0	0	-3	0	0	0	0	0	0	0	0	0	0	0	0	0	0	0	0	0	0	-	hom, homoserine dehydrogenase	radical SAM domain protein
DVU0012	DVU2329	0.014	0.603139	-0.560981	0.04	0	99	0.006	0	0	0	-3	0	0	0	0	0	0	0	0	0	0	0	0	0	0	0	0	0	0	-	hypothetical protein	hypB, hydrogenase accessory protein HypB
DVU0142	DVU2449	0.011	-0.792418	-1	0.02	0	99	0.009	103	0	0	-3	0	0	0	0	0	0	0	0	0	0	0	0	0	0	0	0	0	0	-	trpS, tryptophanyl-tRNA synthetase	metK, S-adenosylmethionine synthetase
DVU0261	DVU0631	0.01	-1	-0.425217	0.01	0	99	0.006	0	0	0	-3	0	0	0	0	0	0	0	0	0	0	0	0	0	0	0	0	0	0	-	universal stress protein family	conserved hypothetical protein
DVU0628	DVU2746	0.023	0.91538	-1	0.04	0.06	67	0.006	0	0	0	-3	0	0	0	0	0	0	0	0	0	0	0	0	0	0	0	0	0	0	-	buk, butyrate kinase	conserved hypothetical protein
DVU1941	DVU2938	0.014	0.668468	-0.0282191	0.05	0	99	0.007	0	0	0	-3	0	0	0	0	0	0	0	0	0	0	0	0	0	0	0	0	0	0	-	HAD-superfamily hydrolase, subfamily IIA	conserved hypothetical protein
DVU0595	DVU1203	0.029	0.937295	0.660348	0.05	0.03	35	0.009	0	0	0	-3	0	0	0	0	0	0	0	0	0	0	0	0	0	0	0	0	0	0	-	conserved hypothetical protein	glyA, serine hydroxymethyltransferase
DVU0318	DVU0448	0.013	-0.248525	0.148981	0.06	0	99	0.008	0	0	0	-3	0	0	0	0	0	0	0	0	0	0	0	0	0	0	0	0	0	0	-	TPR domain protein	gmd, GDP-mannose 4,6-dehydratase
DVU1875	DVU2308	0.012	-1	0.200305	0.05	0	99	0.007	0	0	0	-3	0	0	0	0	0	0	0	0	0	0	0	0	0	0	0	0	0	0	-	dafA protein	conserved hypothetical protein TIGR00022
DVU1878	DVU2068	0.015	-0.984355	-1	0.08	0	99	0.008	0	0	0	-3	0	0	0	0	0	0	0	0	0	0	0	0	0	0	0	0	0	0	-	ltaE, threonine aldolase, low-specificity	HD domain protein
DVU0606	DVU1625	0.03	0.910254	-0.640312	0.16	0.07	99	0.01	0	0	0	-3	0	0	0	0	0	0	0	0	0	0	0	0	0	0	0	0	0	0	-	transcriptional regulator, ArsR family/methyltransferase, UbiE/COQ5 family	phosphatase, YrbI family
DVU0503	DVU2401	0.011	-0.722287	-1	0.02	0	99	0.006	0	0	0	-3	0	0	0	0	0	0	0	0	0	0	0	0	0	0	0	0	0	0	-	pnp, polyribonucleotide nucleotidyltransferase	hydrogenase, iron-sulfur cluster-binding subunit, putative
DVU0353	DVU2934	0.036	0.965084	0.747333	0.16	0.22	99	0.011	0	0	0	-3	0	0	0	0	0	0	0	0	0	0	0	0	0	0	0	0	0	0	-	alcohol dehydrogenase, iron-containing	ntrX, sigma-54 dependent transcriptional regulator/response regulator
DVU1874	DVU3065	0.014	0.318931	-1	0.04	0	99	0.006	0	0	0	-3	0	0	0	0	0	0	0	0	0	0	0	0	0	0	0	0	0	0	-	clpB, ATP-dependent Clp protease, ATP-binding subunit ClpB	AMP-binding enzyme family protein
DVU0955	DVU2448	0.016	0.981875	-1	0.04	0.06	99	0.006	0	0	0	-3	0	0	0	0	0	0	0	0	0	0	0	0	0	0	0	0	0	0	-	alr, alanine racemase	panC, pantoate--beta-alanine ligase
DVU0224	DVU1611	0.012	-0.234526	-1	0.02	0	99	0.005	0	0	0	-3	0	0	0	0	0	0	0	0	0	0	0	0	0	0	0	0	0	0	-	conserved hypothetical protein	molybdopterin oxidoreductase domain protein
DVU2460	DVU3003	0.016	0.00339864	-1	0.08	0	99	0.007	0	0	0	-3	0	0	0	0	0	0	0	0	0	0	0	0	0	0	0	0	0	0	-	hypothetical protein	radical SAM domain protein
DVU0767	DVU1608	0.017	0.732711	-1	0.08	0	99	0.007	0	0	0	-3	0	0	0	0	0	0	0	0	0	0	0	0	0	0	0	0	0	0	-	aminotransferase, class V	ligA, DNA ligase, NAD-dependent
DVU0847	DVU2305	0.012	-0.398785	-0.236201	0.04	0	99	0.007	0	0	0	-3	0	0	0	0	0	0	0	0	0	0	0	0	0	0	0	0	0	0	-	ApsA, adenylyl-sulphate reductase, alpha subunit	conserved hypothetical protein
DVU0360	DVU2938	0.013	0.809349	-1	0.02	0	99	0.005	0	0	0	-3	0	0	0	0	0	0	0	0	0	0	0	0	0	0	0	0	0	0	-	ilvB-1, acetolactate synthase, large subunit, biosynthetic type	conserved hypothetical protein
DVU0851	DVU1094	0.397	0.997255	0.510907	0.38	0.62	17	0.105	0	211	0	-3	0	0	0	0	0	0	0	0	0	0	0	0	0	0	0	0	0	0	-	hypothetical protein	argH, argininosuccinate lyase
DVU2330	DVU3135	0.071	-1	0.999963	0.06	0.67	51	0.006	0	0	0	-3	0	0	0	0	0	0	0	0	0	0	0	0	0	0	0	0	0	0	-	E.coliMinDlike), MRP family protein	mdaB, flavodoxin-like fold domain protein
DVU2077	DVU2577	0.012	-0.804623	-1	0.04	0	99	0.006	0	0	0	-3	0	0	0	0	0	0	0	0	0	0	0	0	0	0	0	0	0	0	-	conserved hypothetical protein	DNA-binding response regulator, LuxR family
DVU2966	DVU3282	0.019	-0.813847	0.741488	0.15	0	99	0.013	0	0	0	-3	0	0	0	0	0	0	0	0	0	0	0	0	0	0	0	0	0	0	-	response regulator	ADP-ribosylglycohydrolase family protein
DVU0090	DVU1455	0.039	0.940538	0.209	0.08	0.15	46	0.009	0	0	0	-3	0	0	0	0	0	0	0	0	0	0	0	0	0	0	0	0	0	0	-	wcaG, GDP-fucose synthetase	conserved hypothetical protein
DVU0492	DVU2201	0.011	-1	0.0338835	0.04	0	99	0.007	0	0	0	-3	0	0	0	0	0	0	0	0	0	0	0	0	0	0	0	0	0	0	-	argC, N-acetyl-gamma-glutamyl-phosphate reductase	b3011, alcohol dehydrogenase, iron-containing
DVU0946	DVU1203	0.022	-0.07541	0.998009	0.11	0.03	77	0.011	0	0	0	-3	0	0	0	0	0	0	0	0	0	0	0	0	0	0	0	0	0	0	-	sigma-54 dependent transcriptional regulator/response regulator	glyA, serine hydroxymethyltransferase
DVU1236	DVU3054	0.012	-0.0269293	-1	0.02	0	99	0.005	0	0	0	-3	0	0	0	0	0	0	0	0	0	0	0	0	0	0	0	0	0	0	-	amino acid ABC transporter, ATP-binding protein	radical SAM domain protein
DVU3071	DVU3281	0.013	0.454719	-1	0.03	0	99	0.006	0	0	0	-3	0	0	0	0	0	0	0	0	0	0	0	0	0	0	0	0	0	0	-	oxidoreductase, FAD/iron-sulfur cluster-binding domain protein	hypothetical protein
DVU0312	DVU3006	0.091	0.564893	0.9957	0.14	0.8	99	0.007	0	0	0	-3	0	0	0	0	0	0	0	0	0	0	0	0	0	0	0	0	0	0	-	fliG, flagellar motor switch protein FliG	spsF, polysaccharide biosynthesis protein/methyltransferase, putative
DVU1692	DVU1833	0.012	0.699537	-0.556179	0.02	0	99	0.006	0	0	0	-3	0	0	0	0	0	0	0	0	0	0	0	0	0	0	0	0	0	0	-	hypothetical protein	ppsA, phosphoenolpyruvate synthase, putative
DVU2067	DVU2247	0.023	-1	0.923737	0.04	0.17	58	0.008	0	0	0	-3	0	0	0	0	0	0	0	0	0	0	0	0	0	0	0	0	0	0	-	GGDEF domain protein	ahpC, alkyl hydroperoxide reductase C
DVU0090	DVU2652	0.011	-1	-0.270222	0.03	0	99	0.006	0	0	0	-3	0	0	0	0	0	0	0	0	0	0	0	0	0	0	0	0	0	0	-	wcaG, GDP-fucose synthetase	hypothetical protein
DVU0002	DVU1530	0.097	0.972423	0.91341	0.17	0.29	20	0.015	0	0	0	-3	0	0	0	0	0	0	0	0	0	0	0	0	0	0	0	0	0	0	-	dnaN, DNA polymerase III, beta subunit	metallo-beta-lactamase family protein
DVU0905	DVU2318	0.014	-1	0.140872	0.08	0	99	0.009	0	0	0	-3	0	0	0	0	0	0	0	0	0	0	0	0	0	0	0	0	0	0	-	lipA, lipoic acid synthetase	rbr2, rubrerythrin, putative
DVU0585	DVU3140	0.01	-1	0.654368	0.02	0	99	0.007	0	0	0	-3	0	0	0	0	0	0	0	0	0	0	0	0	0	0	0	0	0	0	-	conserved hypothetical protein	capsular polysaccharide transport protein, putative
DVU0525	DVU0701	0.01	-1	-0.280296	0.02	0	99	0.006	0	0	0	-3	0	0	0	0	0	0	0	0	0	0	0	0	0	0	0	0	0	0	-	transcriptional regulator, MarR family	glcB, malate synthase G
DVU0375	DVU3054	0.012	0.0789804	-1	0.02	0	99	0.005	0	0	0	-3	0	0	0	0	0	0	0	0	0	0	0	0	0	0	0	0	0	0	-	Glu/Leu/Phe/Val dehydrogenase family protein	radical SAM domain protein
DVU0606	DVU1079	0.013	-0.349211	-1	0.04	0	99	0.006	0	0	0	-3	0	0	0	0	0	0	0	0	0	0	0	0	0	0	0	0	0	0	-	transcriptional regulator, ArsR family/methyltransferase, UbiE/COQ5 family	trmE, tRNA modification GTPase TrmE
DVU0731	DVUA0098	0.09	0.98884	0.867845	0.27	0.17	52	0.023	0	0	0	-3	0	0	0	0	0	0	0	0	0	0	0	0	0	0	0	0	0	0	-	hypothetical protein	dehydrogenase, putative
DVU0847	DVU1207	0.033	0.980118	0.364391	0.11	0.15	74	0.009	0	0	0	-3	0	0	0	0	0	0	0	0	0	0	0	0	0	0	0	0	0	0	-	ApsA, adenylyl-sulphate reductase, alpha subunit	fabH, 3-oxoacyl-(acyl-carrier-protein) synthase III
DVU0448	DVU1467	0.025	0.594591	0.851268	0.03	0.07	42	0.008	0	0	0	-3	0	0	0	0	0	0	0	0	0	0	0	0	0	0	0	0	0	0	-	gmd, GDP-mannose 4,6-dehydratase	hslU, heat shock protein HslVU, ATPase subunit HslU
DVU1914	DVU3003	0.013	0.168624	-1	0.03	0	99	0.006	0	0	0	-3	0	0	0	0	0	0	0	0	0	0	0	0	0	0	0	0	0	0	-	2-isopropylmalate synthase/homocitrate synthase family protein	radical SAM domain protein
DVU1199	DVU2175	0.057	0.963167	0.496681	0.16	0.11	37	0.014	0	0	0	-3	0	0	0	0	0	0	0	0	0	0	0	0	0	0	0	0	0	0	-	ribAB, 3,4-dihydroxy-2-butanone 4-phosphate synthase/GTP cyclohydrolase II	adenine specific DNA methyltransferase, putative
DVU2460	DVU2543	0.011	-0.15991	-1	0.01	0	99	0.005	0	0	0	-3	0	0	0	0	0	0	0	0	0	0	0	0	0	0	0	0	0	0	-	hypothetical protein	b0873, hybrid cluster protein
DVU0161	DVU2530	0.018	-0.0849928	-0.0670714	0.11	0	99	0.009	0	0	0	-3	0	0	0	0	0	0	0	0	0	0	0	0	0	0	0	0	0	0	-	purF, amidophosphoribosyltransferase	tkt, transketolase
DVU1927	DVU3010	0.025	0.933622	-1	0.06	0.04	65	0.007	0	0	0	-3	0	0	0	0	0	0	0	0	0	0	0	0	0	0	0	0	0	0	-	ileS, isoleucyl-tRNA synthetase	lpsC, aminotransferase, DegT/DnrJ/EryC1/StrS family
DVU0951	DVUA0072	0.024	0.404505	-1	0.15	0	99	0.01	0	0	0	-3	0	0	0	0	0	0	0	0	0	0	0	0	0	0	0	0	0	0	-	moeA-2, molybdopterin biosynthesis MoeA protein, putative	glycosyl transferase, group 1 family protein
DVU1043	DVU2144	0.016	0.368535	-0.158393	0.08	0	99	0.014	112	0	0	-3	0	0	0	0	0	0	0	0	0	0	0	0	0	0	0	0	0	0	-	guaA, GMP synthase	gap-2, glyceraldehyde 3-phosphate dehydrogenase
DVU0664	DVUA0075	0.011	-1	0.48198	0.05	0	99	0.008	0	0	0	-3	0	0	0	0	0	0	0	0	0	0	0	0	0	0	0	0	0	0	-	cysteine desulfurase	radical SAM domain protein
DVU1953	DVU2290	0.012	0.362337	-1	0.02	0	99	0.005	0	0	0	-3	0	0	0	0	0	0	0	0	0	0	0	0	0	0	0	0	0	0	-	proA, gamma-glutamyl phosphate reductase	hydrogenase, CooU subunit, putative
DVU1384	DVU1709	0.017	-0.402695	0.526389	0.12	0	99	0.011	0	0	0	-3	0	0	0	0	0	0	0	0	0	0	0	0	0	0	0	0	0	0	-	pyrR, pyrimidine operon regulatory protein	hsdM, type I restriction-modification system, M subunit
DVU0908	DVU3361	0.015	0.15057	-1	0.06	0	99	0.007	0	0	0	-3	0	0	0	0	0	0	0	0	0	0	0	0	0	0	0	0	0	0	-	iron-sulfur cluster-binding protein, putative	rfaE, ADP-heptose synthase, putative
DVU0158	DVU2754	0.466	1	0.218902	0.5	0.45	19	0.057	0	0	0	-3	0	0	0	0	0	0	0	0	0	0	0	0	0	0	0	0	0	0	-	conserved hypothetical protein TIGR00104	qor, quinone oxidoreductase
DVU1203	DVU3206	0.145	0.98165	0.979034	0.13	0.61	17	0.014	80	0	0	-3	0	0	0	0	0	0	0	0	0	0	0	0	0	0	0	0	0	0	Purines, pyrimidines, nucleosides, and nucleotides	glyA, serine hydroxymethyltransferase	purH, phosphoribosylaminoimidazolecarboxamide formyltransferase, putative
DVU0470	DVU0663	0.012	-1	0.305868	0.06	0	99	0.008	0	0	0	-3	0	0	0	0	0	0	0	0	0	0	0	0	0	0	0	0	0	0	Amino acid biosynthesis	trpB-2, tryptophan synthase, beta subunit	cysK, cysteine synthase A
DVU1606	DVU2061	0.012	-1	-0.336445	0.04	0	99	0.007	0	0	0	-3	0	0	0	0	0	0	0	0	0	0	0	0	0	0	0	0	0	0	-	potassium uptake protein, TrkA family	pfkA, 6-phosphofructokinase
DVU1179	DVU1839	0.015	0.837613	-1	0.05	0	99	0.006	0	0	0	-3	0	0	0	0	0	0	0	0	0	0	0	0	0	0	0	0	0	0	-	aor, aldehyde:ferredoxin oxidoreductase, tungsten-containing	trx, thioredoxin
DVU0237	DVU1456	0.039	0.929847	-1	0.07	0.43	99	0.005	0	0	0	-3	0	0	0	0	0	0	0	0	0	0	0	0	0	0	0	0	0	0	-	serS, seryl-tRNA synthetase	NIF3 family protein
DVU0115	DVU2964	0.222	1	0.446632	0.25	0.53	16	0.017	0	0	0	-3	0	0	0	0	0	0	0	0	0	0	0	0	0	0	0	0	0	0	-	aroE, shikimate 5-dehydrogenase	hypothetical protein
DVU0118	DVU1199	0.01	-1	0.233398	0.02	0	99	0.006	0	0	0	-3	0	0	0	0	0	0	0	0	0	0	0	0	0	0	0	0	0	0	-	ntrC, sigma-54 dependent transcriptional regulator/response regulator	ribAB, 3,4-dihydroxy-2-butanone 4-phosphate synthase/GTP cyclohydrolase II
DVU0952	DVU3356	0.223	0.984034	-0.105098	0.29	0.44	22	0.021	0	0	0	-3	0	0	0	0	0	0	0	0	0	0	0	0	0	0	0	0	0	0	-	conserved hypothetical protein TIGR00282	NAD-dependent epimerase/dehydratase family protein
DVU2366	DVU2938	0.023	-1	0.992222	0.02	0.14	43	0.008	0	0	0	-3	0	0	0	0	0	0	0	0	0	0	0	0	0	0	0	0	0	0	-	hypothetical protein	conserved hypothetical protein
DVU0843	DVU1570	0.094	0.991356	0.87121	0.19	0.23	22	0.017	0	0	0	-3	0	0	0	0	0	0	0	0	0	0	0	0	0	0	0	0	0	0	-	hypothetical protein	porB, pyruvate ferredoxin oxidoreductase, beta subunit
DVU0118	DVU1913	0.016	-0.999576	-0.316053	0.1	0	99	0.009	0	0	0	-3	0	0	0	0	0	0	0	0	0	0	0	0	0	0	0	0	0	0	-	ntrC, sigma-54 dependent transcriptional regulator/response regulator	aspartate kinase, monofunctional class
DVU2643	DVU2776	0.012	-0.707228	-1	0.03	0	99	0.006	0	0	0	-3	0	0	0	0	0	0	0	0	0	0	0	0	0	0	0	0	0	0	-	htpG, heat shock protein HtpG	dsrC, dissimilatory sulfite reductase, gamma subunit
DVU0074	DVU1692	0.028	-1	-0.596119	0.21	0	99	0.015	0	0	0	-3	0	0	0	0	0	0	0	0	0	0	0	0	0	0	0	0	0	0	-	polysaccharide biosynthesis domain protein	hypothetical protein
DVU2020	DVU2330	0.012	-1	-0.955828	0.03	0	99	0.006	0	0	0	-3	0	0	0	0	0	0	0	0	0	0	0	0	0	0	0	0	0	0	-	conserved hypothetical protein	E.coliMinDlike), MRP family protein
DVU1283	DVU2336	0.011	0.371967	0.565281	0.02	0	99	0.006	0	0	0	-3	0	0	0	0	0	0	0	0	0	0	0	0	0	0	0	0	0	0	-	galU, UTP-glucose-1-phosphate uridylyltransferase	carboxyl-terminal protease
DVU0904	DVU1908	0.023	-0.618824	-1	0.16	0	99	0.011	0	0	0	-3	0	0	0	0	0	0	0	0	0	0	0	0	0	0	0	0	0	0	-	recJ, single-stranded-DNA-specific exonuclease RecJ	pdxJ, pyridoxal phosphate biosynthetic protein PdxJ
DVU1282	DVU1625	0.171	0.937028	0.701271	0.21	0.67	49	0.012	0	0	0	-3	0	0	0	0	0	0	0	0	0	0	0	0	0	0	0	0	0	0	-	glmM, phosphoglucosamine mutase	phosphatase, YrbI family
DVU0941	DVUA0145	0.011	-0.93303	-1	0.02	0	99	0.006	0	0	0	-3	0	0	0	0	0	0	0	0	0	0	0	0	0	0	0	0	0	0	-	pep*, metalloprotease, iron-related	conserved domain protein
DVU2563	DVU3373	0.009	-1	0.624995	0.01	0	99	0.006	0	0	0	-3	0	0	0	0	0	0	0	0	0	0	0	0	0	0	0	0	0	0	-	fabF, beta-ketoacyl synthase, putative	ilvD, dihydroxy-acid dehydratase
DVU2894	DVU3197	0.011	-1	-0.204007	0.03	0	99	0.006	0	0	0	-3	0	0	0	0	0	0	0	0	0	0	0	0	0	0	0	0	0	0	-	flrA, sigma-54 dependent transcriptional regulator	ilvE, branched-chain amino acid aminotransferase
DVU1686	DVU2652	0.017	0.680565	-1	0.08	0	99	0.007	0	0	0	-3	0	0	0	0	0	0	0	0	0	0	0	0	0	0	0	0	0	0	-	ATPase, AAA family	hypothetical protein
DVU0004	DVU0671	0.012	-0.907345	-1	0.04	0	99	0.006	0	0	0	-3	0	0	0	0	0	0	0	0	0	0	0	0	0	0	0	0	0	0	-	gyrA, DNA gyrase, A subunit	conserved hypothetical protein
DVU1282	DVU1428	0.028	0.949543	0.549824	0.15	0.11	99	0.016	74	0	0	-3	0	0	0	0	0	0	0	0	0	0	0	0	0	0	0	0	0	0	-	glmM, phosphoglucosamine mutase	pgm, phosphoglucomutase, alpha-D-glucose phosphate-specific
DVU1207	DVU2403	0.046	0.998816	0.999398	0.17	0.15	65	0.014	0	0	0	-3	0	0	0	0	0	0	0	0	0	0	0	0	0	0	0	0	0	0	-	fabH, 3-oxoacyl-(acyl-carrier-protein) synthase III	hdrB, heterodisulfide reductase, B subunit
DVU0742	DVU3088	0.011	-1	0.518913	0.04	0	99	0.007	0	0	0	-3	0	0	0	0	0	0	0	0	0	0	0	0	0	0	0	0	0	0	-	hypothetical protein	deaD, ATP-dependent RNA helicase, DEAD/DEAH box family
DVU0496	DVU2403	0.026	-1	0.88411	0.02	0.25	51	0.007	0	0	0	-3	0	0	0	0	0	0	0	0	0	0	0	0	0	0	0	0	0	0	-	polA, DNA polymerase I	hdrB, heterodisulfide reductase, B subunit
DVU1406	DVU2810	0.01	-1	-0.016626	0.02	0	99	0.006	0	0	0	-3	0	0	0	0	0	0	0	0	0	0	0	0	0	0	0	0	0	0	-	purM, phosphoribosylformylglycinamidine cyclo-ligase	formate dehydrogenase formation protein FdhE, putative
DVU0058	DVU1044	0.012	0.258786	-1	0.02	0	99	0.005	0	0	0	-3	0	0	0	0	0	0	0	0	0	0	0	0	0	0	0	0	0	0	-	efflux transporter, RND family, MFP subunit	guaB, inosine-5`-monophosphate dehydrogenase
DVU2399	DVU3006	0.041	0.874676	0.712657	0.17	0.05	59	0.015	0	0	0	-3	0	0	0	0	0	0	0	0	0	0	0	0	0	0	0	0	0	0	-	hydrogenase, putative	spsF, polysaccharide biosynthesis protein/methyltransferase, putative
DVU2290	DVU2934	0.069	0.968899	0.957795	0.24	0.18	65	0.019	0	0	0	-3	0	0	0	0	0	0	0	0	0	0	0	0	0	0	0	0	0	0	-	hydrogenase, CooU subunit, putative	ntrX, sigma-54 dependent transcriptional regulator/response regulator
DVU2902	DVU3294	0.014	0.380698	0.39083	0.06	0	99	0.008	0	0	0	-3	0	0	0	0	0	0	0	0	0	0	0	0	0	0	0	0	0	0	-	pyrC, dihydroorotase	areC, aldehyde dehydrogenase (NADP) family protein
DVU1258	DVU1885	0.014	0.83583	0.288432	0.05	0	99	0.007	0	0	0	-3	0	0	0	0	0	0	0	0	0	0	0	0	0	0	0	0	0	0	-	glnN, glutamine synthetase, type III	gatB, glutamyl-tRNA(Gln) amidotransferase, B subunit
DVU0929	DVU2764	0.021	0.821108	-1	0.11	0	99	0.024	216	0	0	-3	0	0	0	0	0	0	0	0	0	0	0	0	0	0	0	0	0	0	-	obg, GTP-binding protein, GTP1/OBG family	nitroreductase family protein
DVU2055	DVU2109	0.041	0.815413	0.970373	0.13	0.09	45	0.096	416	0	0	-3	0	0	0	0	0	0	0	0	0	0	0	0	0	0	0	0	0	0	-	metG, methionyl-tRNA synthetase	mrp, MTH1175-like domain family protein
DVU0701	DVU1784	0.01	-1	-0.0748823	0.02	0	99	0.006	0	0	0	-3	0	0	0	0	0	0	0	0	0	0	0	0	0	0	0	0	0	0	-	glcB, malate synthase G	oxidoreductase, short-chain dehydrogenase/reductase family
DVU0796	DVU3201	0.048	0.977854	0.715426	0.15	0.08	42	0.014	0	0	0	-3	0	0	0	0	0	0	0	0	0	0	0	0	0	0	0	0	0	0	-	hisD, histidinol dehydrogenase	hypothetical protein
DVU0851	DVU0875	0.012	0.167485	-1	0.02	0	99	0.005	0	0	0	-3	0	0	0	0	0	0	0	0	0	0	0	0	0	0	0	0	0	0	-	hypothetical protein	fumarylacetoacetate hydrolase family protein
DVU1529	DVU2247	0.01	-1	-0.40142	0.01	0	99	0.006	0	0	0	-3	0	0	0	0	0	0	0	0	0	0	0	0	0	0	0	0	0	0	-	decarboxylase family protein	ahpC, alkyl hydroperoxide reductase C
DVU1291	DVU1579	0.014	-0.469287	0.773811	0.08	0	99	0.009	0	0	0	-3	0	0	0	0	0	0	0	0	0	0	0	0	0	0	0	0	0	0	-	hypothetical protein	cysS, cysteinyl-tRNA synthetase
DVU0506	DVU2901	0.016	-0.815469	-0.16711	0.1	0	99	0.009	0	0	0	-3	0	0	0	0	0	0	0	0	0	0	0	0	0	0	0	0	0	0	-	DHH family protein	pyrB, aspartate carbamoyltransferase
DVU1044	DVU2503	0.017	-0.383326	0.971537	0.03	0.02	59	0.071	440	0	0	-3	0	0	0	0	0	0	0	0	0	0	0	0	0	0	0	0	0	0	-	guaB, inosine-5`-monophosphate dehydrogenase	murC, UDP-N-acetylmuramate--alanine ligase
DVU1300	DVU2144	0.123	1	0.923932	0.2	0.38	26	0.026	103	0	0	-3	0	0	0	0	0	0	0	0	0	0	0	0	0	0	0	0	0	0	-	fusA-1, translation elongation factor G	gap-2, glyceraldehyde 3-phosphate dehydrogenase
DVU1618	DVU3353	0.01	-1	0.362506	0.02	0	99	0.007	0	0	0	-3	0	0	0	0	0	0	0	0	0	0	0	0	0	0	0	0	0	0	-	iojap-related protein	coaBC, phosphopantothenoylcysteine decarboxylase/phosphopantothenate--cysteine ligase
DVU0410	DVU0929	0.01	-1	0.723694	0.02	0	99	0.007	0	0	0	-3	0	0	0	0	0	0	0	0	0	0	0	0	0	0	0	0	0	0	-	hypothetical protein	obg, GTP-binding protein, GTP1/OBG family
DVU2586	DVU3048	0.016	0.83273	-0.715355	0.07	0	99	0.007	0	0	0	-3	0	0	0	0	0	0	0	0	0	0	0	0	0	0	0	0	0	0	-	ABC transporter, ATP-binding protein	asd, aspartate-semialdehyde dehydrogenase
DVU1568	DVU3348	0.042	0.966798	0.802445	0.18	0.07	65	0.015	0	0	0	-3	0	0	0	0	0	0	0	0	0	0	0	0	0	0	0	0	0	0	-	ftn, ferritin	pyruvate ferredoxin/flavodoxin oxidoreductase, beta subunit, putative
DVU1834	DVU3094	0.012	0.23474	-1	0.01	0	99	0.005	0	0	0	-3	0	0	0	0	0	0	0	0	0	0	0	0	0	0	0	0	0	0	Energy metabolism	pyc, pyruvate carboxylase, putative	rbr, rubrerythrin
DVU0840	DVU3029	0.054	0.952477	0.867447	0.07	0.26	24	0.015	96	0	0	-3	0	0	0	0	0	0	0	0	0	0	0	0	0	0	0	0	0	0	-	ffh, signal recognition particle protein	pta, phosphate acetyltransferase
DVU1610	DVU3010	0.049	0.980132	-1	0.16	0.12	65	0.028	193	0	0	-3	0	0	0	0	0	0	0	0	0	0	0	0	0	0	0	0	0	0	-	nadE, glutamine-dependent NAD+ synthetase	lpsC, aminotransferase, DegT/DnrJ/EryC1/StrS family
DVU1680	DVU2131	0.026	-1	0.221712	0.21	0	99	0.016	0	0	0	-3	0	0	0	0	0	0	0	0	0	0	0	0	0	0	0	0	0	0	-	suhB, inositol-1-monophosphatase	hypothetical protein
DVU0102	DVU0893	0.164	0.984144	-1	0.18	0.62	44	0.009	0	0	0	-3	0	0	0	0	0	0	0	0	0	0	0	0	0	0	0	0	0	0	-	cation ABC transporter, periplasmic binding protein	universal stress protein family
DVU0419	DVU1089	0.022	0.996836	-1	0.01	0.02	50	0.006	0	0	0	-3	0	0	0	0	0	0	0	0	0	0	0	0	0	0	0	0	0	0	-	nspC, carboxynorspermidine decarboxylase	alaS, alanyl-tRNA synthetase
DVU0847	DVU2144	0.051	0.93854	0.931422	0.1	0.15	23	0.011	0	0	0	-3	0	0	0	0	0	0	0	0	0	0	0	0	0	0	0	0	0	0	-	ApsA, adenylyl-sulphate reductase, alpha subunit	gap-2, glyceraldehyde 3-phosphate dehydrogenase
DVU0953	DVU2508	0.024	-0.637296	0.0855341	0.18	0	99	0.014	0	0	0	-3	0	0	0	0	0	0	0	0	0	0	0	0	0	0	0	0	0	0	-	tyrS, tyrosyl-tRNA synthetase	murF, UDP-N-acetylmuramoylalanyl-D-glutamyl-2,6-diaminopimelate--D-alanyl-D-alanyl ligase
DVU2103	DVU2337	0.022	0.966362	-1	0.02	0.09	67	0.006	0	0	0	-3	0	0	0	0	0	0	0	0	0	0	0	0	0	0	0	0	0	0	-	iron-sulfur cluster-binding/ATPase domain protein	peptidase, M23/M37 family
DVU0262	DVU0312	0.021	-0.610711	0.269998	0.16	0	99	0.013	0	0	0	-3	0	0	0	0	0	0	0	0	0	0	0	0	0	0	0	0	0	0	-	hypothetical protein	fliG, flagellar motor switch protein FliG
DVU1279	DVU1765	0.018	0.725133	-1	0.09	0	99	0.007	0	0	0	-3	0	0	0	0	0	0	0	0	0	0	0	0	0	0	0	0	0	0	Biosynthesis of cofactors, prosthetic groups, and carriers	folP, dihydropteroate synthase	thiH, thiH protein, putative
DVU1007	DVU1198	0.047	0.89996	0.970225	0.07	0.4	61	0.007	0	0	0	-3	0	0	0	0	0	0	0	0	0	0	0	0	0	0	0	0	0	0	Biosynthesis of cofactors, prosthetic groups, and carriers	cobU, cobinamide kinase/cobinamide phosphate guanylyltransferase	ribH, riboflavin synthase, beta subunit
DVU1222	DVU1549	0.011	-1	-0.183204	0.03	0	99	0.006	0	0	0	-3	0	0	0	0	0	0	0	0	0	0	0	0	0	0	0	0	0	0	-	hypothetical protein	conserved hypothetical protein
DVU1598	DVU2543	0.012	-1	-0.161409	0.05	0	99	0.007	0	0	0	-3	0	0	0	0	0	0	0	0	0	0	0	0	0	0	0	0	0	0	-	conserved hypothetical protein	b0873, hybrid cluster protein
DVU0756	DVU2903	0.012	0.580314	-1	0.01	0	99	0.005	0	0	0	-3	0	0	0	0	0	0	0	0	0	0	0	0	0	0	0	0	0	0	-	TPR domain protein	pcnB2, HD domain protein
DVU0891	DVU1397	0.084	0.987804	-1	0.11	0.23	10	0.01	0	0	0	-3	0	0	0	0	0	0	0	0	0	0	0	0	0	0	0	0	0	0	-	aminotransferase, classes I and II	bfr, bacterioferritin
DVU1456	DVU2093	0.021	0.185566	0.779031	0.15	0	99	0.012	0	0	0	-3	0	0	0	0	0	0	0	0	0	0	0	0	0	0	0	0	0	0	-	NIF3 family protein	thiH, thiH protein
DVU1950	DVU2210	0.027	0.254596	0.578749	0.2	0	99	0.015	0	0	0	-3	0	0	0	0	0	0	0	0	0	0	0	0	0	0	0	0	0	0	-	indolepyruvate ferredoxin oxidoreductase, beta subunit, putative	TPR domain protein
DVU0469	DVUA0020	0.015	-1	-0.162738	0.09	0	99	0.009	0	0	0	-3	0	0	0	0	0	0	0	0	0	0	0	0	0	0	0	0	0	0	-	trpF-1, N-(5-phosphoribosyl)anthranilate isomerase	type II restriction endonuclease, putative
DVU1950	DVU2938	0.011	-0.55838	-0.335664	0.02	0	99	0.006	0	0	0	-3	0	0	0	0	0	0	0	0	0	0	0	0	0	0	0	0	0	0	-	indolepyruvate ferredoxin oxidoreductase, beta subunit, putative	conserved hypothetical protein
DVU0762	DVU2929	0.01	-1	-0.166429	0.01	0	99	0.006	0	0	0	-3	0	0	0	0	0	0	0	0	0	0	0	0	0	0	0	0	0	0	-	conserved hypothetical protein	rpoC, DNA-directed RNA polymerase, beta prime subunit
DVU1833	DVU2348	0.069	1	0.991045	0.13	0.17	13	0.014	0	0	0	-3	0	0	0	0	0	0	0	0	0	0	0	0	0	0	0	0	0	0	-	ppsA, phosphoenolpyruvate synthase, putative	dut, deoxyuridine 5-triphosphate nucleotidohydrolase
DVU1850	DVU3071	0.023	0.432524	-0.570082	0.15	0	99	0.01	0	0	0	-3	0	0	0	0	0	0	0	0	0	0	0	0	0	0	0	0	0	0	-	CBS domain protein	oxidoreductase, FAD/iron-sulfur cluster-binding domain protein
DVU0007	DVU1203	0.099	0.99697	0.902021	0.16	0.32	19	0.014	0	0	0	-3	0	0	0	0	0	0	0	0	0	0	0	0	0	0	0	0	0	0	-	asnS, asparaginyl-tRNA synthetase	glyA, serine hydroxymethyltransferase
DVU1940	DVU1954	0.018	0.637065	-1	0.09	0	99	0.007	0	0	0	-3	0	0	0	1	0	0	0	0	0	0	0	0	0	0	1	0	0	0	-	glpA, anaerobic glycerol-3-phosphate dehydrogenase, A subunit, putative	nadD, nicotinate (nicotinamide) nucleotide adenylyltransferase
DVU1007	DVU2976	0.011	-1	0.22124	0.04	0	99	0.007	0	0	0	-3	0	0	0	0	0	0	0	0	0	0	0	0	0	0	0	0	0	0	-	cobU, cobinamide kinase/cobinamide phosphate guanylyltransferase	conserved hypothetical protein
DVU0033	DVU1387	0.026	0.042443	-1	0.17	0	99	0.011	0	0	0	-3	0	0	0	0	0	0	0	0	0	0	0	0	0	0	0	0	0	0	-	isochorismatase family protein	conserved hypothetical protein
DVU0418	DVU0756	0.014	-1	-0.121261	0.08	0	99	0.008	0	0	0	-3	0	0	0	0	0	0	0	0	0	0	0	0	0	0	0	0	0	0	-	lys1, saccharopine dehydrogenase	TPR domain protein
DVU0727	DVU0866	0.041	0.918229	-1	0.04	0.2	40	0.006	0	0	0	-3	0	0	0	0	0	0	0	0	0	0	0	0	0	0	0	0	0	0	-	conserved hypothetical protein	dxr, 1-deoxy-D-xylulose 5-phosphate reductoisomerase
DVU0289	DVU3136	0.013	-1	0.1976	0.07	0	99	0.008	0	0	0	-3	0	0	0	0	0	0	0	0	0	0	0	0	0	0	0	0	0	0	-	moaC, molybdenum cofactor biosynthesis protein C	nitroreductase family protein
DVU0258	DVU2920	0.02	-0.772129	0.991646	0.04	0.02	46	0.009	0	0	0	-3	0	0	0	0	0	0	0	0	0	0	0	0	0	0	0	0	0	0	-	sensory box histidine kinase/response regulator	tuf, translation elongation factor Tu
DVU0508	DVU0601	0.015	-0.670438	-1	0.07	0	99	0.007	0	0	0	-3	0	0	0	0	0	0	0	0	0	0	0	0	0	0	0	0	0	0	-	infB, translation initiation factor IF-2	b1396, phenylacetic acid degradation protein PaaI
DVU0299	DVU0665	0.011	-1	-0.555521	0.02	0	99	0.014	168	0	0	-3	0	0	0	0	0	0	0	0	0	0	0	0	0	0	0	0	0	0	-	anaerobic ribonucleoside-triphosphate reductase, putative	nitrogen fixation protein nifU
DVU0664	DVU2175	0.015	0.784158	-0.666653	0.06	0	99	0.007	0	0	0	-3	0	0	0	0	0	0	0	0	0	0	0	0	0	0	0	0	0	0	-	cysteine desulfurase	adenine specific DNA methyltransferase, putative
DVU1204	DVU2964	0.011	-0.658993	-1	0.01	0	99	0.005	0	0	0	-3	0	0	0	0	0	0	0	0	0	0	0	0	0	0	0	0	0	0	-	fabF, 3-oxoacyl-(acyl-carrier-protein) synthase II	hypothetical protein
DVU1300	DVU2902	0.013	-1	0.0522505	0.07	0	99	0.008	0	0	0	-3	0	0	0	0	0	0	0	0	0	0	0	0	0	0	0	0	0	0	-	fusA-1, translation elongation factor G	pyrC, dihydroorotase
DVU0318	DVU2247	0.036	0.801722	0.935108	0.1	0.17	58	0.01	0	0	0	-3	0	0	0	0	0	0	0	0	0	0	0	0	0	0	0	0	0	0	-	TPR domain protein	ahpC, alkyl hydroperoxide reductase C
DVU0626	DVU2400	0.014	0.741441	0.0693963	0.06	0	99	0.007	0	0	0	-3	0	0	0	0	0	0	0	0	0	0	0	0	0	0	0	0	0	0	-	ilvN-1, acetolactate synthase, small subunit	hydrogenase, putative
DVU0173	DVU3220	0.027	0.906746	-1	0.09	0.03	71	0.008	0	0	0	-3	0	0	0	0	0	0	0	0	0	0	0	0	0	0	0	0	0	0	-	phsA, thiosulfate reductase	atoC, sigma-54 dependent transcriptional regulator/response regulator
DVU0402	DVU2103	0.057	0.454609	0.994632	0.15	0.23	46	0.013	0	0	0	-3	0	0	0	0	0	0	0	0	0	0	0	0	0	0	0	0	0	0	-	dsrA, dissimilatory sulfite reductase alpha subunit	iron-sulfur cluster-binding/ATPase domain protein
DVU0021	DVU0414	0.016	-0.350587	-1	0.08	0	99	0.007	0	0	0	-3	0	0	0	0	0	0	0	0	0	0	0	0	0	0	0	0	0	0	-	conserved domain protein	tme, NADP-dependent malic enzyme-related protein
DVU2538	DVU3006	0.043	0.997364	0.147737	0.13	0.03	39	0.012	0	0	0	-3	0	0	0	0	0	0	0	0	0	0	0	0	0	0	0	0	0	0	-	thrS, threonyl-tRNA synthetase	spsF, polysaccharide biosynthesis protein/methyltransferase, putative
DVU0448	DVU2970	0.191	0.966315	0.99962	0.32	0.37	32	0.027	0	0	0	-3	0	0	0	0	0	0	0	0	0	0	0	0	0	0	0	0	0	0	-	gmd, GDP-mannose 4,6-dehydratase	acetyltransferase, GNAT family
DVU1878	DVU2091	0.065	0.976378	-1	0.12	0.19	32	0.01	0	0	0	-3	0	0	0	0	0	0	0	0	0	0	0	0	0	0	0	0	0	0	-	ltaE, threonine aldolase, low-specificity	thiE-1, thiamine-phosphate pyrophosphorylase
DVU2305	DVU3379	0.012	-1	-0.236201	0.04	0	99	0.007	0	0	0	-3	0	0	0	0	0	0	0	0	0	0	0	0	0	0	0	0	0	0	-	conserved hypothetical protein	ribonucleoside-diphosphate reductase
DVU0390	DVU0450	0.016	0.582981	-1	0.07	0	99	0.017	188	0	0	-3	0	0	0	0	0	0	0	0	0	0	0	0	0	0	0	0	0	0	-	glcD, glycolate oxidase, subunit GlcD, putative	ribF, riboflavin biosynthesis protein RibF
DVU0118	DVU1179	0.072	0.990793	0.999836	0.11	0.29	21	0.011	0	0	0	-3	0	0	0	0	0	0	0	0	0	0	0	0	0	0	0	0	0	0	-	ntrC, sigma-54 dependent transcriptional regulator/response regulator	aor, aldehyde:ferredoxin oxidoreductase, tungsten-containing
DVU1300	DVU3048	0.163	0.998026	0.990751	0.32	0.23	25	0.049	98	0	0	-3	0	0	0	0	0	0	0	0	0	0	0	0	0	0	0	0	0	0	-	fusA-1, translation elongation factor G	asd, aspartate-semialdehyde dehydrogenase
DVU2398	DVU3065	0.014	0.883798	0.379581	0.04	0.03	99	0.007	0	0	0	-3	0	0	0	0	0	0	0	0	0	0	0	0	0	0	0	0	0	0	-	conserved hypothetical protein	AMP-binding enzyme family protein
DVU0237	DVU1196	0.014	0.498368	-1	0.04	0	99	0.023	274	0	0	-3	0	0	0	0	0	0	0	0	0	0	0	0	0	0	0	0	0	0	Protein synthesis	serS, seryl-tRNA synthetase	leuS, leucyl-tRNA synthetase
DVU1179	DVU1876	0.035	0.905319	-1	0.05	0.02	27	0.008	0	0	0	-3	0	0	0	0	0	0	0	0	0	0	0	0	0	0	0	0	0	0	-	aor, aldehyde:ferredoxin oxidoreductase, tungsten-containing	dnaJ, dnaJ protein, putative
DVU1549	DVU3347	0.014	-1	0.447214	0.09	0	99	0.009	0	0	0	-3	0	0	0	0	0	0	0	0	0	0	0	0	0	0	0	0	0	0	-	conserved hypothetical protein	pyruvate ferredoxin/flavodoxin oxidoreductase family protein
DVU0592	DVU0685	0.029	-1	0.915243	0.08	0.17	56	0.01	0	0	0	-3	0	0	0	0	0	0	0	0	0	0	0	0	0	0	0	0	0	0	-	cheW-1, chemotaxis protein CheW	rfbB, phosphomannomutase
DVU1838	DVU1973	0.011	-1	-0.0867232	0.03	0	99	0.007	0	0	0	-3	0	0	0	0	0	0	0	0	0	0	0	0	0	0	0	0	0	0	-	trxB-2, thioredoxin reductase	rhodanese-like domain protein
DVU0856	DVU2354	0.014	0.584932	-1	0.04	0	99	0.006	0	0	0	-3	0	0	0	0	0	0	0	0	0	0	0	0	0	0	0	0	0	0	-	hemB, porphobilinogen synthase	glycosyl transferase, group 2 family protein
DVU1438	DVU2094	0.013	0.0433212	-1	0.04	0	99	0.013	161	0	0	-3	0	0	0	0	0	0	0	0	0	0	0	0	0	0	0	0	0	0	-	cobyrinic acid a,c-diamide synthase family protein	thiG, thiG protein
DVU0841	DVU2934	0.015	-1	-0.0680735	0.09	0	99	0.039	300	0	0	-3	0	0	0	0	0	0	0	0	0	0	0	0	0	0	0	0	0	0	-	aspartate aminotransferase, putative	ntrX, sigma-54 dependent transcriptional regulator/response regulator
DVU0904	DVU1419	0.012	-1	-0.268854	0.04	0	99	0.007	0	0	0	-3	0	0	0	0	0	0	0	0	0	0	0	0	0	0	0	0	0	0	-	recJ, single-stranded-DNA-specific exonuclease RecJ	atoC, sigma-54 dependent transcriptional regulator/response regulator
DVU0390	DVU3113	0.016	-0.195294	0.165668	0.1	0	99	0.009	0	0	0	-3	0	0	0	0	0	0	0	0	0	0	0	0	0	0	0	0	0	0	-	glcD, glycolate oxidase, subunit GlcD, putative	carA, carbamoyl-phosphate synthase, small subunit
DVU1822	DVU2138	0.122	0.964618	0.99987	0.2	0.36	22	0.016	0	0	0	-3	0	0	0	0	0	0	0	0	0	0	0	0	0	0	0	0	0	0	-	glutamate synthase, amidotransferase subunit, putative	conserved hypothetical protein
DVU0417	DVU2982	0.015	0.434169	-1	0.06	0	99	0.006	0	0	0	-3	0	0	0	0	0	0	0	0	0	0	0	0	0	0	0	0	0	0	-	speA, arginine decarboxylase	leuC, 3-isopropylmalate dehydratase, large subunit, putative
DVU0269	DVU3348	0.038	0.978096	0.092107	0.1	0.07	44	0.01	0	0	0	-3	0	0	0	0	0	0	0	0	0	0	0	0	0	0	0	0	0	0	-	transcriptional regulator, rrf2 protein, putative	pyruvate ferredoxin/flavodoxin oxidoreductase, beta subunit, putative
DVU1096	DVU1631	0.017	0.253453	-1	0.08	0	99	0.007	0	0	0	-3	0	0	0	0	0	0	0	0	0	0	0	0	0	0	0	0	0	0	-	argF, ornithine carbamoyltransferase	conserved hypothetical protein
DVU1658	DVU1907	0.196	0.950701	0.106013	0.32	0.36	34	0.072	222	0	0	-3	0	0	0	0	0	0	0	0	0	0	0	0	0	0	0	0	0	0	-	transaldolase, putative	ugd, UDP-glucose 6-dehydrogenase
DVU1085	DVU1569	0.011	-0.96651	-1	0.02	0	99	0.006	0	0	0	-3	0	0	0	0	0	0	0	0	0	0	0	0	0	0	0	0	0	0	-	phoU, phosphate transport system protein PhoU	porA, pyruvate ferredoxin oxidoreductase, alpha subunit
DVU0374	DVUA0132	0.011	-1	0.682608	0.04	0	99	0.007	0	0	0	-3	0	0	0	0	0	0	0	0	0	0	0	0	0	0	0	0	0	0	-	pyruvate ferredoxin/flavodoxin oxidoreductase family protein	CRISPR-associated protein, TM1801 family
DVU0451	DVU2405	0.012	-0.506486	-1	0.02	0	99	0.006	0	0	0	-3	0	0	0	0	0	0	0	0	0	0	0	0	0	0	0	0	0	0	-	chloride channel family protein	alcohol dehydrogenase, iron-containing
DVU0278	DVU1656	0.119	1	-1	0.26	0.33	62	0.015	0	0	0	-3	0	0	0	0	0	0	0	0	0	0	0	0	0	0	0	0	0	0	-	glyoxalase family protein	folK, 2-amino-4-hydroxy-6-hydroxymethyldihydropteridine pyrophosphokinase
DVU0527	DVU1097	0.043	0.986484	-1	0.18	0.05	74	0.012	0	0	0	-3	0	0	0	0	0	0	0	0	0	0	0	0	0	0	0	0	0	0	-	maF, septum formation protein Maf	conserved hypothetical protein
DVU0682	DVU1875	0.036	0.133788	0.958499	0.13	0.12	57	0.012	0	0	0	-3	0	0	0	0	0	0	0	0	0	0	0	0	0	0	0	0	0	0	-	DNA-binding protein, putative	dafA protein
DVU0856	DVU1000	0.016	0.796317	-1	0.06	0	99	0.006	0	0	0	-3	0	0	0	0	0	0	0	0	0	0	0	0	0	0	0	0	0	0	-	hemB, porphobilinogen synthase	peptidase, M24 family
DVU1579	DVU3087	0.011	-1	-0.18516	0.04	0	99	0.007	0	0	0	-3	0	0	0	0	0	0	0	0	0	0	0	0	0	0	0	0	0	0	-	cysS, cysteinyl-tRNA synthetase	cobH, precorrin-8X methylmutase
DVU1931	DVU3136	0.011	-0.714992	0.697334	0.04	0	99	0.007	0	0	0	-3	0	0	0	0	0	0	0	0	0	0	0	0	0	0	0	0	0	0	-	iron-sulfur cluster-binding protein	nitroreductase family protein
DVU0631	DVU2103	0.011	-1	-0.355948	0.03	0	99	0.006	0	0	0	-3	0	0	0	0	0	0	0	0	0	0	0	0	0	0	0	0	0	0	-	conserved hypothetical protein	iron-sulfur cluster-binding/ATPase domain protein
DVU2937	DVU3113	0.012	-0.676009	-1	0.03	0	99	0.006	0	0	0	-3	0	0	0	0	0	0	0	0	0	0	0	0	0	0	0	0	0	0	-	TPR domain protein/response regulator receiver domain protein	carA, carbamoyl-phosphate synthase, small subunit
DVU0768	DVU1258	0.011	-1	-0.521806	0.02	0	99	0.006	0	0	0	-3	0	0	0	0	0	0	0	0	0	0	0	0	0	0	0	0	0	0	-	murI, glutamate racemase	glnN, glutamine synthetase, type III
DVU0463	DVU2042	0.017	-0.477758	-1	0.1	0	99	0.008	0	0	0	-3	0	0	0	0	0	0	0	0	0	0	0	0	0	0	0	0	0	0	-	aroA, 3-phosphoshikimate 1-carboxyvinyltransferase	Fic family protein
DVU0904	DVU1329	0.026	0.909229	-1	0.04	0.11	65	0.006	0	0	0	-3	0	0	0	0	0	0	0	0	0	0	0	0	0	0	0	0	0	0	-	recJ, single-stranded-DNA-specific exonuclease RecJ	rpoA, DNA-directed RNA polymerase, alpha subunit
DVU1613	DVU3023	0.013	-1	-0.241482	0.07	0	99	0.008	0	0	0	-3	0	0	0	0	0	0	0	0	0	0	0	0	0	0	0	0	0	0	-	pyridine nucleotide-disulfide oxidoreductase	atoC, sigma-54 dependent DNA-binding response regulator
DVU3055	DVU3088	0.013	0.449852	-1	0.02	0	99	0.014	192	0	0	-3	0	0	0	0	0	0	0	0	0	0	0	0	0	0	0	0	0	0	Transcription	rne, ribonuclease, Rne/Rng family	deaD, ATP-dependent RNA helicase, DEAD/DEAH box family
DVU1344	DVU1867	0.028	0.961063	-1	0.03	0.07	47	0.006	0	0	0	-3	0	0	0	0	0	0	0	0	0	0	0	0	0	0	0	0	0	0	-	ispG, 1-hydroxy-2-methyl-2-(E)-butenyl 4-diphosphate synthase	dapF, diaminopimelate epimerase
DVU0262	DVU3237	0.017	0.0797487	-1	0.09	0	99	0.008	0	0	0	-3	0	0	0	0	0	0	0	0	0	0	0	0	0	0	0	0	0	0	-	hypothetical protein	phosphoenolpyruvate synthase-related protein
DVU0441	DVU0891	0.041	0.530366	0.972497	0.19	0.08	69	0.016	0	0	0	-3	0	0	0	0	0	0	0	0	0	0	0	0	0	0	0	0	0	0	-	ade, adenine deaminase	aminotransferase, classes I and II
DVU0650	DVU2091	0.011	-1	-0.419592	0.02	0	99	0.006	0	0	0	-3	0	0	0	0	0	0	0	0	0	0	0	0	0	0	0	0	0	0	-	chelatase, putative	thiE-1, thiamine-phosphate pyrophosphorylase
DVU0115	DVU3033	0.012	-1	-0.335637	0.05	0	99	0.007	0	0	0	-3	0	0	0	0	0	0	0	0	0	0	0	0	0	0	0	0	0	0	-	aroE, shikimate 5-dehydrogenase	iron-sulfur cluster-binding protein
DVU0186	DVU1064	0.014	0.815691	-0.0222111	0.05	0	99	0.007	0	0	0	-3	0	0	0	0	0	0	0	0	0	0	0	0	0	0	0	0	0	0	-	conserved hypothetical protein	aco, aconitate hydratase, putative
DVU0685	DVU1570	0.018	0.257888	0.0737693	0.11	0	99	0.009	0	0	0	-3	0	0	0	0	0	0	0	0	0	0	0	0	0	0	0	0	0	0	Energy metabolism	rfbB, phosphomannomutase	porB, pyruvate ferredoxin oxidoreductase, beta subunit
DVU2920	DVU2935	0.014	0.329979	0.512677	0.07	0	99	0.013	99	0	0	-3	0	0	0	0	0	0	0	0	0	0	0	0	0	0	0	0	0	0	-	tuf, translation elongation factor Tu	gpm, phosphoglycerate mutase
DVU0742	DVU2836	0.129	0.919148	0.975012	0.33	0.21	50	0.03	0	0	0	-3	0	0	0	0	0	0	0	0	0	0	0	0	0	0	0	0	0	0	-	hypothetical protein	hypothetical protein
DVU0857	DVU2238	0.033	-1	-0.189791	0.25	0	99	0.019	0	0	0	-3	0	0	0	0	0	0	0	0	0	0	0	0	0	0	0	0	0	0	-	nirJ-1, radical SAM domain protein	RNA methyltransferase, TrmH family
DVU2898	DVU3197	0.188	0.974763	0.999148	0.18	0.63	16	0.012	0	0	0	-3	0	0	0	0	0	0	0	0	0	0	0	0	0	0	0	0	0	0	-	conserved hypothetical protein	ilvE, branched-chain amino acid aminotransferase
DVU0085	DVU1282	0.014	-0.950755	0.616367	0.09	0	99	0.009	0	0	0	-3	0	0	0	0	0	0	0	0	0	0	0	0	0	0	0	0	0	0	-	trpB-1, tryptophan synthase, beta subunit	glmM, phosphoglucosamine mutase
DVU0056	DVU2347	0.024	1	-0.0159074	0.05	0.07	62	0.007	0	0	0	-3	0	0	0	0	0	0	0	0	0	0	0	0	0	0	0	0	0	0	-	cheV-1, chemotaxis protein CheV	argD, acetylornithine aminotransferase
DVU0440	DVU1903	0.021	0.47772	-1	0.12	0	99	0.009	0	0	0	-3	0	0	0	0	0	0	0	0	0	0	0	0	0	0	0	0	0	0	-	conserved hypothetical protein	mfd, transcription-repair coupling factor
DVU1021	DVU1918	0.029	0.993708	0.959007	0.07	0.04	42	0.01	0	0	0	-3	0	0	0	0	0	0	0	0	0	0	0	0	0	0	0	0	0	0	-	conserved hypothetical protein	hysA, periplasmic [NiFeSe] hydrogenase, large subunit, selenocysteine-containing
DVU1973	DVU2094	0.063	0.570858	0.93266	0.21	0.09	41	0.031	99	0	0	-3	0	0	0	0	0	0	0	0	0	0	0	0	0	0	0	0	0	0	-	rhodanese-like domain protein	thiG, thiG protein
DVU2548	DVU3281	0.034	0.384966	0.887382	0.1	0.11	51	0.011	0	0	0	-3	0	0	0	0	0	0	0	0	0	0	0	0	0	0	0	0	0	0	-	acpD, acyl carrier protein phosphodiesterase	hypothetical protein
DVU2448	DVU3365	0.014	-1	0.468868	0.09	0	99	0.034	262	0	0	-3	0	0	0	0	0	0	0	0	0	0	0	0	0	0	0	0	0	0	-	panC, pantoate--beta-alanine ligase	fmt, methionyl-tRNA formyltransferase
DVU2514	DVU2755	0.016	-0.277804	-0.392133	0.09	0	99	0.008	0	0	0	-3	0	0	0	0	0	0	0	0	0	0	0	0	0	0	0	0	0	0	-	pyk, pyruvate kinase	conserved hypothetical protein
DVU0819	DVU3218	0.025	0.255439	0.342857	0.18	0	99	0.013	0	0	0	-3	0	0	0	0	0	0	0	0	0	0	0	0	0	0	0	0	0	0	-	isf-1, FMN reductase, NADPH-dependent	pncA, pyrazinamidase/nicotinamidase
DVU1177	DVU2588	0.103	0.455799	0.987244	0.32	0.17	57	0.029	0	0	0	-3	0	0	0	0	0	0	0	0	0	0	0	0	0	0	0	0	0	0	-	hypothetical protein	trcR, DNA-binding response regulator
DVU3151	DVU3315	0.091	0.97884	0.64457	0.25	0.06	24	0.024	0	0	0	-3	0	0	0	0	0	0	0	0	0	0	0	0	0	0	0	0	0	0	-	MiaB-like tRNA modifying enzyme YliG, TIGR01125	pyrK, dihydroorotate dehydrogenase, electron transfer subunit
DVU0111	DVU2290	0.019	-1	0.569965	0.15	0	99	0.013	0	0	0	-3	0	0	0	0	0	0	0	0	0	0	0	0	0	0	0	0	0	0	-	response regulator	hydrogenase, CooU subunit, putative
DVU1344	DVU2543	0.098	0.976442	0.862471	0.23	0.21	32	0.02	0	0	0	-3	0	0	0	0	0	0	0	0	0	0	0	0	0	0	0	0	0	0	-	ispG, 1-hydroxy-2-methyl-2-(E)-butenyl 4-diphosphate synthase	b0873, hybrid cluster protein
DVU1765	DVUA0074	0.011	-1	-0.311017	0.03	0	99	0.006	0	0	0	-3	0	0	0	0	0	0	0	0	0	0	0	0	0	0	0	0	0	0	-	thiH, thiH protein, putative	sulfotransferase family protein
DVU0237	DVU0286	0.029	0.998891	-1	0.05	0.04	47	0.035	320	0	0	-3	0	0	0	0	0	0	0	0	0	0	0	0	0	0	0	0	0	0	-	serS, seryl-tRNA synthetase	hisF, imidazoleglycerol phosphate synthase, cyclase subunit
DVU0506	DVU0983	0.018	0.3536	-1	0.09	0	99	0.008	0	0	0	-3	0	0	0	0	0	0	0	0	0	0	0	0	0	0	0	0	0	0	-	DHH family protein	conserved hypothetical protein
DVU1931	DVU3037	0.012	-1	0.0424604	0.05	0	99	0.007	0	0	0	-3	0	0	0	0	0	0	0	0	0	0	0	0	0	0	0	0	0	0	-	iron-sulfur cluster-binding protein	rhodanese-like domain protein
DVU2072	DVU3004	0.012	0.0740507	-1	0.02	0	99	0.005	0	0	0	-3	0	0	0	0	0	0	0	0	0	0	0	0	0	0	0	0	0	0	-	cheA-3, chemotaxis protein CheA	radical SAM domain protein
DVU0482	DVU1431	0.013	-1	0.33326	0.07	0	99	0.023	0	165	0	-3	0	0	0	0	0	0	0	0	0	0	0	0	0	0	0	0	0	0	-	sensory box histidine kinase/response regulator	hpt domain protein/STAS domain protein
DVU2771	DVU3113	0.035	0.508264	0.973044	0.11	0.33	93	0.008	0	0	0	-3	0	0	0	0	0	0	0	0	0	0	0	0	0	0	0	0	0	0	-	conserved hypothetical protein	carA, carbamoyl-phosphate synthase, small subunit
DVU1291	DVU1406	0.011	-1	0.16434	0.04	0	99	0.007	0	0	0	-3	0	0	0	0	0	0	0	0	0	0	0	0	0	0	0	0	0	0	-	hypothetical protein	purM, phosphoribosylformylglycinamidine cyclo-ligase
DVU0997	DVU1251	0.017	0.107431	-0.275851	0.1	0	99	0.009	0	0	0	-3	0	0	0	0	0	0	0	0	0	0	0	0	0	0	0	0	0	0	-	metF, 5,10-methylenetetrahydrofolate reductase	hypothetical protein
DVU0916	DVU2548	0.02	-0.599502	-0.133572	0.14	0	99	0.011	0	0	0	-3	0	0	0	0	0	0	0	0	0	0	0	0	0	0	0	0	0	0	-	AT-rich DNA-binding protein	acpD, acyl carrier protein phosphodiesterase
DVU0664	DVU2318	0.012	-0.259033	-1	0.02	0	99	0.005	0	0	0	-3	0	0	0	0	0	0	0	0	0	0	0	0	0	0	0	0	0	0	-	cysteine desulfurase	rbr2, rubrerythrin, putative
DVU2938	DVU3032	0.012	-0.576724	-1	0.03	0	99	0.006	0	0	0	-3	0	0	0	0	0	0	0	0	0	0	0	0	0	0	0	0	0	0	-	conserved hypothetical protein	conserved hypothetical protein
DVU2920	DVU2964	0.029	0.976639	0.46082	0.05	0.09	46	0.008	0	0	0	-3	0	0	0	0	0	0	0	0	0	0	0	0	0	0	0	0	0	0	-	tuf, translation elongation factor Tu	hypothetical protein
DVU0687	DVU1863	0.02	0.861906	0.449319	0.09	0.1	99	0.008	0	0	0	-3	0	0	0	0	0	0	0	0	0	0	0	0	0	0	0	0	0	0	-	aor-2, aldehyde:ferredoxin oxidoreductase, tungsten-containing, putative	flagellar synthesis regulator FleN, putative
DVU0285	DVU1580	0.287	0.956674	-1	0.27	0.75	44	0.012	0	0	0	-3	0	0	0	0	0	0	0	0	0	0	0	0	0	0	0	0	0	0	-	hisH, imidazole glycerol phosphate synthase, glutamine amidotransferase subunit	rpiB, ribose 5-phosphate isomerase, putative
DVU1064	DVU1360	0.077	0.993024	0.697366	0.14	0.3	32	0.012	0	0	0	-3	0	0	0	0	0	0	0	0	0	0	0	0	0	0	0	0	0	0	Energy metabolism	aco, aconitate hydratase, putative	galE, UDP-glucose 4-epimerase
DVU0283	DVU3168	0.013	-1	0.176304	0.07	0	99	0.008	0	0	0	-3	0	0	0	0	0	0	0	0	0	0	0	0	0	0	0	0	0	0	-	AhpF family protein/thioredoxin reductase	hemL, glutamate-1-semialdehyde-2,1-aminomutase
DVU0731	DVU1087	0.075	0.897068	0.386487	0.23	0.06	35	0.094	0	255	0	-3	0	0	0	0	0	0	0	0	0	0	0	0	0	0	0	0	0	0	-	hypothetical protein	conserved hypothetical protein
DVU0046	DVU2312	0.015	-1	0.0229928	0.1	0	99	0.009	0	0	0	-3	0	0	0	0	0	0	0	0	0	0	0	0	0	0	0	0	0	0	-	fliN, flagellar motor switch protein FliN	hypothetical protein
DVU0796	DVU1613	0.016	-1	0.532595	0.12	0	99	0.017	96	0	0	-3	0	0	0	0	0	0	0	0	0	0	0	0	0	0	0	0	0	0	-	hisD, histidinol dehydrogenase	pyridine nucleotide-disulfide oxidoreductase
DVU0867	DVU2757	0.029	0.783146	0.267448	0.2	0	99	0.014	0	0	0	-3	0	0	0	0	0	0	0	0	0	0	0	0	0	0	0	0	0	0	-	aromatic amino acid decarboxylase, putative	radical SAM domain protein
DVU0841	DVU1652	0.012	-0.351563	-1	0.03	0	99	0.006	0	0	0	-3	0	0	0	0	0	0	0	0	0	0	0	0	0	0	0	0	0	0	-	aspartate aminotransferase, putative	hit, HIT family protein
DVU0682	DVU3157	0.014	-1	-0.0933284	0.08	0	99	0.008	0	0	0	-3	0	0	0	0	0	0	0	0	0	0	0	0	0	0	0	0	0	0	-	DNA-binding protein, putative	conserved hypothetical protein
DVU0362	DVU1007	0.015	-1	-0.00670985	0.09	0	99	0.009	0	0	0	-3	0	0	0	0	0	0	0	0	0	0	0	0	0	0	0	0	0	0	-	conserved hypothetical protein	cobU, cobinamide kinase/cobinamide phosphate guanylyltransferase
DVU1088	DVU1198	0.025	0.955566	-0.404529	0.05	0.07	61	0.007	0	0	0	-3	0	0	0	0	0	0	0	0	0	0	0	0	0	0	0	0	0	0	-	hypothetical protein	ribH, riboflavin synthase, beta subunit
DVU0073	DVU0671	0.014	-0.424602	-1	0.06	0	99	0.007	0	0	0	-3	0	0	0	0	0	0	0	0	0	0	0	0	0	0	0	0	0	0	-	CDP-glucose-4,6-dehydratase, putative	conserved hypothetical protein
DVU1337	DVU2291	0.015	0.531944	0.990877	0.08	0.03	99	0.009	0	0	0	-3	0	0	0	0	0	0	0	0	0	0	0	0	0	0	0	0	0	0	-	lon, ATP-dependent protease La	carbon monoxide-induced hydrogenase CooH, putative
DVU3389	DVUA0126	0.016	0.568319	-1	0.07	0	99	0.007	0	0	0	-3	0	0	0	0	0	0	0	0	0	0	0	0	0	0	0	0	0	0	-	topA, DNA topoisomerase I	conserved hypothetical protein
DVU0054	DVU1344	0.012	0.205186	-1	0.02	0	99	0.005	0	0	0	-3	0	0	0	0	0	0	0	0	0	0	0	0	0	0	0	0	0	0	-	dihydrouridine synthase family protein	ispG, 1-hydroxy-2-methyl-2-(E)-butenyl 4-diphosphate synthase
DVU0479	DVU1248	0.013	-1	0.15252	0.07	0	99	0.008	0	0	0	-3	0	0	0	0	0	0	0	0	0	0	0	0	0	0	0	0	0	0	-	serine/threonine protein kinase, putative	argS, arginyl-tRNA synthetase
DVU1352	DVU2203	0.019	0.351548	-1	0.1	0	99	0.008	0	0	0	-3	0	0	0	0	0	0	0	0	0	0	0	0	0	0	0	0	0	0	-	6-pyruvoyl tetrahydrobiopterin synthase, putative	endoribonuclease, L-PSP family
DVU1411	DVU2014	0.017	-0.769419	0.981366	0.03	0.03	57	0.008	0	0	0	-3	0	0	0	0	0	0	0	0	0	0	0	0	0	0	0	0	0	0	-	thiC, thiamine biosynthesis protein ThiC	fprA-1, metallo-beta-lactamase family protein
DVU2373	DVU2899	0.016	-0.679113	-1	0.09	0	99	0.008	0	0	0	-3	0	0	0	0	0	0	0	0	0	0	0	0	0	0	0	0	0	0	-	outer membrane protein, OMP85 family	hypothetical protein
DVU1397	DVU2938	0.031	0.980685	-1	0.03	0.05	33	0.007	0	0	0	-3	0	0	0	0	0	0	0	0	0	0	0	0	0	0	0	0	0	0	-	bfr, bacterioferritin	conserved hypothetical protein
DVU2077	DVU2543	0.023	0.990509	-1	0.04	0.04	65	0.006	0	0	0	-3	0	0	0	0	0	0	0	0	0	0	0	0	0	0	0	0	0	0	-	conserved hypothetical protein	b0873, hybrid cluster protein
DVU0278	DVU2251	0.036	0.65762	-0.207526	0.24	0	99	0.017	0	0	0	-3	0	0	0	0	0	0	0	0	0	0	0	0	0	0	0	0	0	0	-	glyoxalase family protein	DNA-binding protein
DVU0285	DVU0900	0.012	-0.973597	-1	0.04	0	99	0.012	134	0	0	-3	0	0	0	0	0	0	0	0	0	0	0	0	0	0	0	0	0	0	-	hisH, imidazole glycerol phosphate synthase, glutamine amidotransferase subunit	gmk, guanylate kinase
DVU2398	DVU3169	0.042	0.871066	-1	0.01	0.25	32	0.014	0	153	0	-3	0	0	0	0	0	0	0	0	0	0	0	0	0	0	0	0	0	0	-	conserved hypothetical protein	cbiG, cobalamin biosynthesis protein CbiG
DVU0054	DVU2837	0.011	-1	0.050829	0.04	0	99	0.007	0	0	0	-3	0	0	0	0	0	0	0	0	0	0	0	0	0	0	0	0	0	0	-	dihydrouridine synthase family protein	conserved hypothetical protein
DVU0741	DVU1893	0.038	0.966679	-1	0.06	0.03	26	0.008	0	0	0	-3	0	0	0	0	0	0	0	0	0	0	0	0	0	0	0	0	0	0	-	hypothetical protein	ATP-dependent protease, putative
DVU3272	DVUA0097	0.032	0.992721	0.424678	0.12	0.06	63	0.011	0	0	0	-3	0	0	0	0	0	0	0	0	0	0	0	0	0	0	0	0	0	0	-	TPR domain protein	radical SAM domain protein
DVU0846	DVU1377	0.024	-0.855422	-1	0.17	0	99	0.012	0	0	0	-3	0	0	0	0	0	0	0	0	0	0	0	0	0	0	0	0	0	0	-	ApsB, adenylylsulphate reductase, beta subunit	ilvN-2, acetolactate synthase, small subunit
DVU1043	DVU1876	0.016	0.276934	0.402004	0.09	0	99	0.009	0	0	0	-3	0	0	0	0	0	0	0	0	0	0	0	0	0	0	0	0	0	0	-	guaA, GMP synthase	dnaJ, dnaJ protein, putative
DVU0984	DVU3008	0.014	-0.998572	-1	0.06	0	99	0.007	0	0	0	-3	0	0	0	0	0	0	0	0	0	0	0	0	0	0	0	0	0	0	-	miaB, tRNA-i(6)A37 modification enzyme MiaB	NeuB family protein
DVU0414	DVU3279	0.013	-0.535557	-1	0.04	0	99	0.006	0	0	0	-3	0	0	0	0	0	0	0	0	0	0	0	0	0	0	0	0	0	0	-	tme, NADP-dependent malic enzyme-related protein	cobT, nicotinate-nucleotide--dimethylbenzimidazole phosphoribosyltransferase
DVU0496	DVU2894	0.021	-1	-0.0857091	0.16	0	99	0.012	0	0	0	-3	0	0	0	0	0	0	0	0	0	0	0	0	0	0	0	0	0	0	-	polA, DNA polymerase I	flrA, sigma-54 dependent transcriptional regulator
DVU1710	DVU3373	0.012	0.368923	-1	0.01	0	99	0.005	0	0	0	-3	0	0	0	0	0	0	0	0	0	0	0	0	0	0	0	0	0	0	-	conserved hypothetical protein	ilvD, dihydroxy-acid dehydratase
DVU0600	DVU2938	0.012	0.214936	-1	0.02	0	99	0.005	0	0	0	-3	0	0	0	0	0	0	0	0	0	0	0	0	0	0	0	0	0	0	-	ldh, L-lactate dehydrogenase	conserved hypothetical protein
DVU0849	DVU3104	0.012	-0.529153	-1	0.02	0	99	0.006	0	0	0	-3	0	0	0	0	0	0	0	0	0	0	0	0	0	0	0	0	0	0	-	QmoB, Quinone-interacting membrane-bound oxidoreductase	pal, peptidoglycan-associated lipoprotein, putative
DVU0953	DVU1886	0.016	-0.559636	-1	0.08	0	99	0.007	0	0	0	-3	0	0	0	0	0	0	0	0	0	0	0	0	0	0	0	0	0	0	-	tyrS, tyrosyl-tRNA synthetase	hypothetical protein
DVU2892	DVU3371	0.01	-1	-0.595428	0.01	0	99	0.006	0	0	0	-3	0	0	0	0	0	0	0	0	0	0	0	0	0	0	0	0	0	0	-	conserved hypothetical protein	metE, 5-methyltetrahydropteroyltriglutamate-homocysteine S-methyltransferase
DVU1448	DVU2420	0.016	-1	-0.196877	0.11	0	99	0.01	0	0	0	-3	0	0	0	0	0	0	0	0	0	0	0	0	0	0	0	0	0	0	-	conserved hypothetical protein	conserved hypothetical protein
DVU0843	DVU2755	0.011	-1	0.209855	0.04	0	99	0.007	0	0	0	-3	0	0	0	0	0	0	0	0	0	0	0	0	0	0	0	0	0	0	-	hypothetical protein	conserved hypothetical protein
DVU0855	DVU1572	0.012	-0.364175	0.45659	0.05	0	99	0.007	0	0	0	-3	0	0	0	0	0	0	0	0	0	0	0	0	0	0	0	0	0	0	-	radical SAM domain protein	transcriptional regulator, CarD family
DVU1529	DVU2405	0.009	-1	0.459789	0.01	0	99	0.006	0	0	0	-3	0	0	0	0	0	0	0	0	0	0	0	0	0	0	0	0	0	0	-	decarboxylase family protein	alcohol dehydrogenase, iron-containing
DVU2590	DVU3033	0.015	-1	0.0440928	0.09	0	99	0.009	0	0	0	-3	0	0	0	0	0	0	0	0	0	0	0	0	0	0	0	0	0	0	-	sensory box protein	iron-sulfur cluster-binding protein
DVU0931	DVU3029	0.044	0.989849	0.381593	0.04	0.43	65	0.006	0	0	0	-3	0	0	0	0	0	0	0	0	0	0	0	0	0	0	0	0	0	0	-	thiD, phosphomethylpyrimidine kinase	pta, phosphate acetyltransferase
DVU2144	DVU3136	0.01	-1	0.196641	0.02	0	99	0.006	0	0	0	-3	0	0	0	0	0	0	0	0	0	0	0	0	0	0	0	0	0	0	-	gap-2, glyceraldehyde 3-phosphate dehydrogenase	nitroreductase family protein
DVU1841	DVU3190	0.013	-0.552268	-0.220469	0.06	0	99	0.007	0	0	0	-3	0	0	0	0	0	0	0	0	0	0	0	0	0	0	0	0	0	0	-	fbp, fructose-1,6-bisphosphatase	hypothetical protein
DVU1336	DVU1951	0.159	0.979728	0.998841	0.34	0.17	26	0.035	0	0	0	-3	0	0	0	0	0	0	0	0	0	0	0	0	0	0	0	0	0	0	-	clpX, ATP-dependent Clp protease, ATP-binding subunit ClpX	indolepyruvate ferredoxin oxidoreductase, alpha subunit, putative
DVU1786	DVU3206	0.016	-1	-0.541584	0.1	0	99	0.009	0	0	0	-3	0	0	0	0	0	0	0	0	0	0	0	0	0	0	0	0	0	0	-	GGDEF domain protein	purH, phosphoribosylaminoimidazolecarboxamide formyltransferase, putative
DVU0890	DVU3004	0.142	0.980483	0.938025	0.25	0.5	55	0.016	0	0	0	-3	0	0	0	0	0	0	0	0	0	0	0	0	0	0	0	0	0	0	-	hom, homoserine dehydrogenase	radical SAM domain protein
DVU1886	DVU2061	0.012	-1	-0.621903	0.04	0	99	0.006	0	0	0	-3	0	0	0	0	0	0	0	0	0	0	0	0	0	0	0	0	0	0	-	hypothetical protein	pfkA, 6-phosphofructokinase
DVU1605	DVU2247	0.01	-1	0.360935	0.02	0	99	0.007	0	0	0	-3	0	0	0	0	0	0	0	0	0	0	0	0	0	0	0	0	0	0	-	uvrB, excinuclease ABC, B subunit	ahpC, alkyl hydroperoxide reductase C
DVU0003	DVU2902	0.011	-1	-0.688317	0.02	0	99	0.017	218	0	0	-3	0	0	0	0	0	0	0	0	0	0	0	0	0	0	0	0	0	0	-	gyrB, DNA gyrase, B subunit	pyrC, dihydroorotase
DVU0343	DVU1570	0.041	0.908917	0.299993	0.13	0.07	48	0.012	0	0	0	-3	0	0	0	0	0	0	0	0	0	0	0	0	0	0	0	0	0	0	Energy metabolism	HPCH/HPAI aldolase family protein	porB, pyruvate ferredoxin oxidoreductase, beta subunit
DVU0808	DVU1625	0.013	0.155364	-1	0.03	0	99	0.006	0	0	0	-3	0	0	0	0	0	0	0	0	0	0	0	0	0	0	0	0	0	0	-	gatA, glutamyl-tRNA(Gln) amidotransferase, A subunit	phosphatase, YrbI family
DVU2503	DVU3134	0.055	0.993045	-0.172911	0.13	0.04	20	0.013	0	0	0	-3	0	0	0	0	0	0	0	0	0	0	0	0	0	0	0	0	0	0	-	murC, UDP-N-acetylmuramate--alanine ligase	glpK, glycerol kinase
DVU0415	DVUA0126	0.048	0.984265	0.999696	0.07	0.2	24	0.01	0	0	0	-3	0	0	0	0	0	0	0	0	0	0	0	0	0	0	0	0	0	0	-	pepA, cytosol aminopeptidase	conserved hypothetical protein
DVU1336	DVU2543	0.039	0.922997	0.822479	0.12	0.19	65	0.01	0	0	0	-3	0	0	0	0	0	0	0	0	0	0	0	0	0	0	0	0	0	0	-	clpX, ATP-dependent Clp protease, ATP-binding subunit ClpX	b0873, hybrid cluster protein
DVU0902	DVU3190	0.386	0.998228	0.999505	0.45	0.38	7	0.054	0	0	0	-3	0	0	0	0	0	0	0	0	0	0	0	0	0	0	0	0	0	0	-	TPR domain protein	hypothetical protein
DVU0955	DVUA0057	0.199	0.96926	0.706585	0.38	0.17	22	0.042	0	0	0	-3	0	0	0	0	0	0	0	0	0	0	0	0	0	0	0	0	0	0	-	alr, alanine racemase	atoC, sigma-54 dependent transcriptional regulator/response regulator
DVU0261	DVU2509	0.054	0.932558	0.750089	0.16	0.17	51	0.013	0	0	0	-3	0	0	0	0	0	0	0	0	0	0	0	0	0	0	0	0	0	0	-	universal stress protein family	murE, UDP-N-acetylmuramoylalanyl-D-glutamate-2,6-diaminopimelate ligase
DVU3053	DVU3180	0.014	0.810862	-1	0.04	0	99	0.006	0	0	0	-3	0	0	0	0	0	0	0	0	0	0	0	0	0	0	0	0	0	0	-	conserved hypothetical protein	GGDEF domain protein
DVU0929	DVU2532	0.017	0.589918	-1	0.08	0	99	0.007	0	0	0	-3	0	0	0	0	0	0	0	0	0	0	0	0	0	0	0	0	0	0	-	obg, GTP-binding protein, GTP1/OBG family	transcriptional regulator, MerR family
DVU2226	DVU2401	0.014	-0.890382	0.253546	0.08	0	99	0.009	0	0	0	-3	0	0	0	0	0	0	0	0	0	0	0	0	0	0	0	0	0	0	-	accC, acetyl-CoA carboxylase, biotin carboxylase, putative	hydrogenase, iron-sulfur cluster-binding subunit, putative
DVU1336	DVU3347	0.031	0.97731	0.121198	0.14	0.11	87	0.01	0	0	0	-3	0	0	0	0	0	0	0	0	0	0	0	0	0	0	0	0	0	0	-	clpX, ATP-dependent Clp protease, ATP-binding subunit ClpX	pyruvate ferredoxin/flavodoxin oxidoreductase family protein
DVU0997	DVU1295	0.019	0.873634	1	0.02	0.05	57	0.007	0	0	0	-3	0	0	0	0	0	0	0	0	0	0	0	0	0	0	0	0	0	0	-	metF, 5,10-methylenetetrahydrofolate reductase	sat, sulfate adenylyltransferase
DVU1455	DVU3365	0.02	0.597675	0.670701	0.14	0	99	0.011	0	0	0	-3	0	0	0	0	0	0	0	0	0	0	0	0	0	0	0	0	0	0	-	conserved hypothetical protein	fmt, methionyl-tRNA formyltransferase
DVU1352	DVU1358	0.016	-1	-0.0663484	0.11	0	99	0.01	0	0	0	-3	0	0	0	0	0	0	0	0	0	0	0	0	0	0	0	0	0	0	-	6-pyruvoyl tetrahydrobiopterin synthase, putative	hydrolase, haloacid dehalogenase-like family
DVU1632	DVU3308	0.013	-0.568549	-1	0.04	0	99	0.006	0	0	0	-3	0	0	0	0	0	0	0	0	0	0	0	0	0	0	0	0	0	0	-	PTS system, IIA component	metallo-beta-lactamase family protein
DVU2405	DVU3140	0.016	-0.786425	-0.391196	0.1	0	99	0.009	0	0	0	-3	0	0	0	0	0	0	0	0	0	0	0	0	0	0	0	0	0	0	-	alcohol dehydrogenase, iron-containing	capsular polysaccharide transport protein, putative
DVU1343	DVU1983	0.012	-1	0.303731	0.06	0	99	0.008	0	0	0	-3	0	0	0	0	0	0	0	0	0	0	0	0	0	0	0	0	0	0	-	znuA, periplasmic component of zinc ABC transporter	hypothetical protein
DVU1530	DVU3367	0.013	-1	-0.281775	0.07	0	99	0.008	0	0	0	-3	0	0	0	0	0	0	0	0	0	0	0	0	0	0	0	0	0	0	-	metallo-beta-lactamase family protein	aspS, aspartyl-tRNA synthetase
DVU1078	DVUA0132	0.02	-0.228523	-1	0.12	0	99	0.009	0	0	0	-3	0	0	0	0	0	0	0	0	0	0	0	0	0	0	0	0	0	0	-	R3H domain protein	CRISPR-associated protein, TM1801 family
DVU1095	DVUA0145	0.029	0.905466	-1	0.02	0.04	32	0.007	0	0	0	-3	0	0	0	0	0	0	0	0	0	0	0	0	0	0	0	0	0	0	-	argG, argininosuccinate synthase	conserved domain protein
DVU2982	DVU3159	0.035	0.897085	-0.166114	0.07	0.07	39	0.032	263	0	0	-3	0	0	0	0	0	0	0	0	0	0	0	0	0	0	0	0	0	0	-	leuC, 3-isopropylmalate dehydratase, large subunit, putative	gpsA, glycerol-3-phosphate dehydrogenase (NAD(P)+)
DVU2367	DVU2499	0.015	-0.582368	0.220164	0.09	0	99	0.009	0	0	0	-3	0	0	0	0	0	0	0	0	0	0	0	0	0	0	0	0	0	0	-	lpxA, acyl-(acyl-carrier-protein)--UDP-N-acetylglucosamine O-acyltransferase	ftsZ, cell division protein FtsZ
DVU2464	DVUA0149	0.014	-1	-0.36062	0.07	0	99	0.008	0	0	0	-3	0	0	0	0	0	0	0	0	0	0	0	0	0	0	0	0	0	0	-	hypothetical protein	hypothetical protein
DVU0453	DVU1089	0.012	-0.953855	0.37545	0.05	0	99	0.008	0	0	0	-3	0	0	0	0	0	0	0	0	0	0	0	0	0	0	0	0	0	0	-	ATP-dependent DNA helicase, UvrD/REP family	alaS, alanyl-tRNA synthetase
DVU0118	DVU0924	0.02	-1	-0.144215	0.15	0	99	0.012	0	0	0	-3	0	0	0	0	0	0	0	0	0	0	0	0	0	0	0	0	0	0	-	ntrC, sigma-54 dependent transcriptional regulator/response regulator	rumA, 23S rRNA (uracil-5-)-methyltransferase RumA
DVU0687	DVU2367	0.011	-1	-0.331916	0.03	0	99	0.006	0	0	0	-3	0	0	0	0	0	0	0	0	0	0	0	0	0	0	0	0	0	0	-	aor-2, aldehyde:ferredoxin oxidoreductase, tungsten-containing, putative	lpxA, acyl-(acyl-carrier-protein)--UDP-N-acetylglucosamine O-acyltransferase
DVU0115	DVU0823	0.03	0.859456	-1	0.07	0.09	62	0.007	0	0	0	-3	0	0	0	0	0	0	0	0	0	0	0	0	0	0	0	0	0	0	Amino acid biosynthesis	aroE, shikimate 5-dehydrogenase	argJ, arginine biosynthesis bifunctional protein ArgJ
DVU1095	DVU3263	0.012	-0.696462	-1	0.03	0	99	0.006	0	0	0	-3	0	0	0	0	0	0	0	0	0	0	0	0	0	0	0	0	0	0	-	argG, argininosuccinate synthase	frdB, fumarate reductase, iron-sulfur protein
DVU1631	DVU2984	0.015	-0.0118751	-1	0.06	0	99	0.007	0	0	0	-3	0	0	0	0	0	0	0	0	0	0	0	0	0	0	0	0	0	0	-	conserved hypothetical protein	conserved hypothetical protein
DVU1352	DVU1575	0.058	0.926822	0.371384	0.2	0.1	53	0.016	0	0	0	-3	0	0	0	0	0	0	0	0	0	0	0	0	0	0	0	0	0	0	-	6-pyruvoyl tetrahydrobiopterin synthase, putative	prsA, ribose-phosphate pyrophosphokinase
DVU0102	DVUA0146	0.013	-0.00138076	-1	0.04	0	99	0.006	0	0	0	-3	0	0	0	0	0	0	0	0	0	0	0	0	0	0	0	0	0	0	-	cation ABC transporter, periplasmic binding protein	hypothetical protein
DVU1466	DVU2543	0.336	0.999187	0.525619	0.38	0.5	19	0.033	0	0	0	-3	0	0	0	0	0	0	0	0	0	0	0	0	0	0	0	0	0	0	-	argB, acetylglutamate kinase	b0873, hybrid cluster protein
DVU1346	DVU3371	0.013	0.705049	-1	0.02	0	99	0.008	75	0	0	-3	0	1	0	0	0	0	0	0	0	1	0	0	0	0	0	0	0	0	-	xseA, exodeoxyribonuclease VII, large subunit	metE, 5-methyltetrahydropteroyltriglutamate-homocysteine S-methyltransferase
DVU3179	DVU3381	0.073	0.93745	-0.122583	0.23	0.04	38	0.019	0	0	0	-3	0	0	0	0	0	0	0	0	0	0	0	0	0	0	0	0	0	0	-	ispB, octaprenyl-diphosphate synthase	ntrC, transcriptional regulatory protein zraR
DVU2078	DVU2255	0.015	-0.96101	-1	0.08	0	99	0.008	0	0	0	-3	0	0	0	0	0	0	0	0	0	0	0	0	0	0	0	0	0	0	-	cheB-2, protein-glutamate methylesterase CheB	ruvB, Holliday junction DNA helicase RuvB
DVU0175	DVU0295	0.022	-1	0.0497827	0.17	0	99	0.013	0	0	0	-3	0	0	0	0	0	0	0	0	0	0	0	0	0	0	0	0	0	0	Energy metabolism	tungsten formylmethanofuran dehydrogenase family protein/molybdopterin binding protein	amine oxidase, flavin-containing
DVU0606	DVU1772	0.014	-1	-0.958496	0.07	0	99	0.007	0	0	0	-3	0	0	0	0	0	0	0	0	0	0	0	0	0	0	0	0	0	0	-	transcriptional regulator, ArsR family/methyltransferase, UbiE/COQ5 family	gltD, pyridine nucleotide-disulfide oxidoreductase
DVU2067	DVU2448	0.03	-1	0.993175	0.15	0.05	64	0.014	0	0	0	-3	0	0	0	0	0	0	0	0	0	0	0	0	0	0	0	0	0	0	-	GGDEF domain protein	panC, pantoate--beta-alanine ligase
DVU1044	DVU2376	0.031	0.818455	0.948997	0.14	0.03	66	0.02	86	0	0	-3	0	0	0	0	0	0	0	0	0	0	0	0	0	0	0	0	0	0	-	guaB, inosine-5`-monophosphate dehydrogenase	lysS, lysyl-tRNA synthetase
DVU0321	DVU1094	0.02	0.748618	0.0226948	0.12	0	99	0.01	0	0	0	-3	0	0	0	0	0	0	0	0	0	0	0	0	0	0	0	0	0	0	-	transcriptional activator, putative, Baf family	argH, argininosuccinate lyase
DVU1438	DVU1868	0.011	-1	-0.0371698	0.03	0	99	0.007	0	0	0	-3	0	0	0	0	0	0	0	0	0	0	0	0	0	0	0	0	0	0	-	cobyrinic acid a,c-diamide synthase family protein	dapA, dihydrodipicolinate synthase
DVU0415	DVU2400	0.081	0.961656	0.999313	0.24	0.09	33	0.023	0	0	0	-3	0	0	0	0	0	0	0	0	0	0	0	0	0	0	0	0	0	0	-	pepA, cytosol aminopeptidase	hydrogenase, putative
DVU1044	DVU1990	0.012	-0.105549	-1	0.02	0	99	0.005	0	0	0	-3	0	0	0	0	0	0	0	0	0	0	0	0	0	0	0	0	0	0	-	guaB, inosine-5`-monophosphate dehydrogenase	hypothetical protein
DVU1329	DVU1406	0.019	0.983456	0.549623	0.02	0.11	76	0.006	0	0	0	-3	0	0	0	0	0	0	0	0	0	0	0	0	0	0	0	0	0	0	-	rpoA, DNA-directed RNA polymerase, alpha subunit	purM, phosphoribosylformylglycinamidine cyclo-ligase
DVU0419	DVU1619	0.074	0.978596	0.51812	0.22	0.15	47	0.018	0	0	0	-3	0	0	0	0	0	0	0	0	0	0	0	0	0	0	0	0	0	0	-	nspC, carboxynorspermidine decarboxylase	gpmA, phosphoglycerate mutase, 2,3-bisphosphoglycerate-independent
DVU1933	DVU2920	0.012	0.474397	-1	0.01	0	99	0.005	0	0	0	-3	0	0	0	0	0	0	0	0	0	0	0	0	0	0	0	0	0	0	-	peptidase, PfpI family	tuf, translation elongation factor Tu
DVU3176	DVUA0074	0.026	0.609125	0.722304	0.19	0	99	0.015	0	0	0	-3	0	0	0	0	0	0	0	0	0	0	0	0	0	0	0	0	0	0	-	UDP-glucose/GDP-mannose dehydrogenase family protein	sulfotransferase family protein
DVU1600	DVU3003	0.013	0.695412	-1	0.02	0	99	0.016	0	179	0	-3	0	0	0	0	0	0	0	0	0	0	0	0	0	0	0	0	0	0	-	adenylate cyclase	radical SAM domain protein
DVU1917	DVU3349	0.034	0.997601	0.391619	0.05	0.14	40	0.008	0	0	0	-3	0	0	0	0	0	0	0	0	0	0	0	0	0	0	0	0	0	0	Energy metabolism	hysB, periplasmic [NiFeSe] hydrogenase, small subunit	pyruvate flavodoxin/ferredoxin oxidoreductase, thiamine diP-binding domain protein
DVU0594	DVU2349	0.07	0.977749	0.548219	0.18	0.22	46	0.014	0	0	0	-3	0	0	0	0	0	0	0	0	0	0	0	0	0	0	0	0	0	0	-	iciA, chromosome initiation inhibitor	carbohydrate phosphorylase family protein
DVU0908	DVU3268	0.011	-1	0.439286	0.04	0	99	0.007	0	0	0	-3	0	0	0	0	0	0	0	0	0	0	0	0	0	0	0	0	0	0	-	iron-sulfur cluster-binding protein, putative	conserved hypothetical protein
DVU2355	DVU2647	0.024	-0.880508	-1	0.17	0	99	0.077	388	0	0	-3	0	0	0	0	0	0	0	0	0	0	0	0	0	0	0	0	0	0	-	trmH, tRNA (guanosine-2-O-)-methyltransferase	endoribonuclease, L-PSP family
DVU2240	DVU2619	0.012	-1	-0.0893606	0.05	0	99	0.007	0	0	0	-3	0	0	0	0	0	0	0	0	0	0	0	0	0	0	0	0	0	0	-	hydantoinase/oxoprolinase family protein	conserved hypothetical protein
DVU1083	DVU2092	0.012	-1	-0.446248	0.04	0	99	0.007	0	0	0	-3	0	0	0	0	0	0	0	0	0	0	0	0	0	0	0	0	0	0	-	phoB, phosphate regulon transcriptional regulator PhoB	moeB, thiF family protein
DVU2938	DVUA0098	0.011	-0.880439	-1	0.01	0	99	0.005	0	0	0	-3	0	0	0	0	0	0	0	0	0	0	0	0	0	0	0	0	0	0	-	conserved hypothetical protein	dehydrogenase, putative
DVU0237	DVU2224	0.01	-1	0.209728	0.02	0	99	0.006	0	0	0	-3	0	0	0	0	0	0	0	0	0	0	0	0	0	0	0	0	0	0	-	serS, seryl-tRNA synthetase	hypothetical protein
DVU1760	DVU2042	0.015	-1	-0.649131	0.08	0	99	0.008	0	0	0	-3	0	0	0	0	0	0	0	0	0	0	0	0	0	0	0	0	0	0	-	transcriptional regulator, TetR family	Fic family protein
DVU0971	DVU1097	0.058	0.923952	-1	0.09	0.24	38	0.008	0	0	0	-3	0	0	0	0	0	0	0	0	0	0	0	0	0	0	0	0	0	0	-	molybdenum cofactor biosynthesis protein	conserved hypothetical protein
DVU1884	DVU2403	0.013	-0.190672	-1	0.04	0	99	0.006	0	0	0	-3	0	0	0	0	0	0	0	0	0	0	0	0	0	0	0	0	0	0	-	methyl-accepting chemotaxis protein	hdrB, heterodisulfide reductase, B subunit
DVU0581	DVU1931	0.014	-1	-0.488842	0.08	0	99	0.008	0	0	0	-3	0	0	0	0	0	0	0	0	0	0	0	0	0	0	0	0	0	0	-	response regulator/anti-anti-sigma factor	iron-sulfur cluster-binding protein
DVU1044	DVUA0149	0.013	0.118948	0.323978	0.05	0	99	0.007	0	0	0	-3	0	0	0	0	0	0	0	0	0	0	0	0	0	0	0	0	0	0	-	guaB, inosine-5`-monophosphate dehydrogenase	hypothetical protein
DVU0607	DVU2534	0.103	0.998338	0.853008	0.2	0.27	25	0.023	67	0	0	-3	0	0	0	0	0	0	0	0	0	0	0	0	0	0	0	0	0	0	-	ahcY, adenosylhomocysteinase	pheS, phenylalanyl-tRNA synthetase, alpha subunit
DVU0325	DVU2978	0.011	-1	-0.471264	0.03	0	99	0.006	0	0	0	-3	0	0	0	0	0	0	0	0	0	0	0	0	0	0	0	0	0	0	-	hypD, hydrogenase expression/formation protein HypD	hydrolase, haloacid dehalogenase-like family
DVU1510	DVU1636	0.009	-1	0.539661	0.01	0	99	0.006	0	0	0	-3	0	0	0	0	0	0	0	0	0	0	0	0	0	0	0	0	0	0	-	hypothetical protein	ppaC, inorganic pyrophosphatase, manganese-dependent
DVU0419	DVU0723	0.689	0.999336	0.999998	0.53	1	42	0.045	0	0	0	-3	0	0	0	0	0	0	0	0	0	0	0	0	0	0	0	0	0	0	-	nspC, carboxynorspermidine decarboxylase	purT, phosphoribosylglycinamide formyltransferase 2
DVU0900	DVU1203	0.017	0.781955	-0.287748	0.08	0	99	0.008	0	0	0	-3	0	1	0	0	0	0	0	0	0	0	0	1	0	0	0	0	0	0	Purines, pyrimidines, nucleosides, and nucleotides	gmk, guanylate kinase	glyA, serine hydroxymethyltransferase
DVU1283	DVU3293	0.013	0.835703	0.46725	0.05	0	99	0.007	0	0	0	-3	0	0	0	0	0	0	0	0	0	0	0	0	0	0	0	0	0	0	-	galU, UTP-glucose-1-phosphate uridylyltransferase	thiamine pyrophosphate-requiring enzyme
DVU0712	DVU1568	0.013	-0.198756	-1	0.03	0	99	0.006	0	0	0	-3	0	0	0	0	0	0	0	0	0	0	0	0	0	0	0	0	0	0	Transport and binding proteins	amino acid ABC transporter, periplasmic-binding protein	ftn, ferritin
DVU0417	DVU0979	0.022	0.845561	-0.0830985	0.14	0	99	0.01	0	0	0	-3	0	0	0	0	0	0	0	0	0	0	0	0	0	0	0	0	0	0	-	speA, arginine decarboxylase	b1200, DAK1 domain protein
DVU1914	DVU3392	0.012	-1	0.37017	0.05	0	99	0.008	0	0	0	-3	0	0	0	0	0	0	0	0	0	0	0	0	0	0	0	0	0	0	-	2-isopropylmalate synthase/homocitrate synthase family protein	glnA, glutamine synthetase, type I
DVU0262	DVU1625	0.375	0.945063	0.999972	0.39	0.75	49	0.027	0	0	0	-3	0	0	0	0	0	0	0	0	0	0	0	0	0	0	0	0	0	0	-	hypothetical protein	phosphatase, YrbI family
DVU1456	DVU3023	0.015	-0.436604	0.607584	0.09	0	99	0.009	0	0	0	-3	0	0	0	0	0	0	0	0	0	0	0	0	0	0	0	0	0	0	-	NIF3 family protein	atoC, sigma-54 dependent DNA-binding response regulator
DVU1682	DVU3032	0.015	-0.108354	-1	0.07	0	99	0.007	0	0	0	-3	0	0	0	0	0	0	0	0	0	0	0	0	0	0	0	0	0	0	-	GAF domain protein	conserved hypothetical protein
DVU1376	DVU1838	0.014	0.777071	-0.199385	0.05	0	99	0.007	0	0	0	-3	0	0	0	0	0	0	0	0	0	0	0	0	0	0	0	0	0	0	-	ilvB-2, acetolactate synthase, large subunit, biosynthetic type	trxB-2, thioredoxin reductase
DVU0266	DVU2982	0.031	0.980954	0.956557	0.08	0.14	58	0.009	0	0	0	-3	0	0	0	0	0	0	0	0	0	0	0	0	0	0	0	0	0	0	-	hypothetical protein	leuC, 3-isopropylmalate dehydratase, large subunit, putative
DVU0650	DVU2787	0.011	-0.833553	-1	0.02	0	99	0.006	0	0	0	-3	0	0	0	0	0	0	0	0	0	0	0	0	0	0	0	0	0	0	-	chelatase, putative	conserved domain protein
DVU1089	DVU1384	0.016	0.506247	-1	0.07	0	99	0.007	0	0	0	-3	0	0	0	0	0	0	0	0	0	0	0	0	0	0	0	0	0	0	-	alaS, alanyl-tRNA synthetase	pyrR, pyrimidine operon regulatory protein
DVU0055	DVU3113	0.012	-1	-0.269239	0.05	0	99	0.06	436	0	0	-3	0	0	0	0	0	0	0	0	0	0	0	0	0	0	0	0	0	0	-	ispH, hydroxymethylbutenyl pyrophosphate reductase	carA, carbamoyl-phosphate synthase, small subunit
DVU2590	DVU3365	0.011	-1	-0.0371338	0.03	0	99	0.007	0	0	0	-3	0	0	0	0	0	0	0	0	0	0	0	0	0	0	0	0	0	0	-	sensory box protein	fmt, methionyl-tRNA formyltransferase
DVU1568	DVU3197	0.01	-1	-0.166961	0.02	0	99	0.013	156	0	0	-3	0	0	0	0	0	0	0	0	0	0	0	0	0	0	0	0	0	0	-	ftn, ferritin	ilvE, branched-chain amino acid aminotransferase
DVU2074	DVU2399	0.013	0.525973	0.00133693	0.04	0	99	0.007	0	0	0	-3	0	0	0	0	0	0	0	0	0	0	0	0	0	0	0	0	0	0	-	chemotaxis protein CheW	hydrogenase, putative
DVU2586	DVU3054	0.041	0.986646	0.952714	0.13	0.06	43	0.013	0	0	0	-3	0	0	0	0	0	0	0	0	0	0	0	0	0	0	0	0	0	0	-	ABC transporter, ATP-binding protein	radical SAM domain protein
DVU1461	DVU1834	0.016	-0.0505076	0.944745	0.02	0.08	75	0.007	0	0	0	-3	0	0	0	0	0	0	0	0	0	0	0	0	0	0	0	0	0	0	-	hemA, glutamyl-tRNA reductase	pyc, pyruvate carboxylase, putative
DVU0403	DVU2544	0.014	0.774128	-1	0.03	0	99	0.009	87	0	0	-3	0	0	0	0	0	0	0	0	0	0	0	0	0	0	0	0	0	0	-	dvsB, dissimilatory sulfite reductase beta subunit	iron-sulfur cluster-binding protein
DVU0875	DVU1834	0.012	0.167341	-1	0.01	0	99	0.005	0	0	0	-3	0	0	0	0	0	0	0	0	0	0	0	0	0	0	0	0	0	0	-	fumarylacetoacetate hydrolase family protein	pyc, pyruvate carboxylase, putative
DVU1549	DVU2758	0.016	-1	-0.300756	0.1	0	99	0.009	0	0	0	-3	0	0	0	0	0	0	0	0	0	0	0	0	0	0	0	0	0	0	-	conserved hypothetical protein	conserved hypothetical protein
DVU1179	DVU1600	0.044	0.916109	0.249408	0.04	0.21	25	0.008	0	0	0	-3	0	0	0	0	0	0	0	0	0	0	0	0	0	0	0	0	0	0	-	aor, aldehyde:ferredoxin oxidoreductase, tungsten-containing	adenylate cyclase
DVU1611	DVU1878	0.012	-1	-0.888809	0.04	0	99	0.006	0	0	0	-3	0	0	0	0	0	0	0	0	0	0	0	0	0	0	0	0	0	0	-	molybdopterin oxidoreductase domain protein	ltaE, threonine aldolase, low-specificity
DVU0353	DVU0440	0.016	0.940014	0.441717	0.05	0.09	99	0.007	0	0	0	-3	0	0	0	0	0	0	0	0	0	0	0	0	0	0	0	0	0	0	-	alcohol dehydrogenase, iron-containing	conserved hypothetical protein
DVU0021	DVU2985	0.041	0.978322	0.350362	0.2	0.17	99	0.013	0	0	0	-3	0	0	0	0	0	0	0	0	0	0	0	0	0	0	0	0	0	0	-	conserved domain protein	leuB, 3-isopropylmalate dehydrogenase
DVU0933	DVU3373	0.011	-1	0.382041	0.04	0	99	0.007	0	0	0	-3	0	0	0	0	0	0	0	0	0	0	0	0	0	0	0	0	0	0	-	response regulator	ilvD, dihydroxy-acid dehydratase
DVU1833	DVU2398	0.031	0.997973	0.998517	0.08	0.03	40	0.011	0	0	0	-3	0	0	0	0	0	0	0	0	0	0	0	0	0	0	0	0	0	0	-	ppsA, phosphoenolpyruvate synthase, putative	conserved hypothetical protein
DVU0578	DVU0901	0.43	1	0.878998	0.35	0.77	15	0.025	0	0	0	-3	0	0	0	0	0	0	0	0	0	0	0	0	0	0	0	0	0	0	-	formate dehydrogenase accessory protein FdhD, putative	pyrF, orotidine 5`-phosphate decarboxylase
DVU0789	DVU1571	0.014	-1	-0.7792	0.07	0	99	0.007	0	0	0	-3	0	0	0	1	0	0	0	0	0	0	0	0	0	1	0	0	0	0	-	mreB-1, rod shape-determining protein MreB	rho, transcription termination factor Rho
DVU1199	DVU2820	0.011	-0.645828	0.568909	0.04	0	99	0.007	0	0	0	-3	0	0	0	0	0	0	0	0	0	0	0	0	0	0	0	0	0	0	-	ribAB, 3,4-dihydroxy-2-butanone 4-phosphate synthase/GTP cyclohydrolase II	amidohydrolase family protein
DVU1412	DVU2514	0.012	-1	-0.281825	0.05	0	99	0.012	102	0	0	-3	0	1	0	0	0	0	0	0	0	0	0	1	0	0	0	0	0	0	-	D-isomer specific 2-hydroxyacid dehydrogenase family protein	pyk, pyruvate kinase
DVU1079	DVU3151	0.071	0.943651	0.112477	0.22	0.06	38	0.019	0	0	0	-3	0	0	0	0	0	0	0	0	0	0	0	0	0	0	0	0	0	0	Protein synthesis	trmE, tRNA modification GTPase TrmE	MiaB-like tRNA modifying enzyme YliG, TIGR01125
DVU0352	DVU1466	0.013	0.76524	-1	0.02	0	99	0.011	152	0	0	-3	0	0	0	0	0	0	0	0	0	0	0	0	0	0	0	0	0	0	-	lpsC, aminotransferase, DegT/DnrJ/EryC1/StrS family	argB, acetylglutamate kinase
DVU1533	DVU2427	0.013	-0.0664947	-1	0.04	0	99	0.006	0	0	0	-3	0	0	0	0	0	0	0	0	0	0	0	0	0	0	0	0	0	0	-	miaA, tRNA delta(2)-isopentenylpyrophosphate transferase	hypothetical protein
DVU1279	DVU1886	0.012	-0.45487	-1	0.03	0	99	0.006	0	0	0	-3	0	0	0	0	0	0	0	0	0	0	0	0	0	0	0	0	0	0	-	folP, dihydropteroate synthase	hypothetical protein
DVU2900	DVU3282	0.012	-1	-0.256519	0.05	0	99	0.007	0	0	0	-3	0	0	0	0	0	0	0	0	0	0	0	0	0	0	0	0	0	0	-	amidohydrolase family protein	ADP-ribosylglycohydrolase family protein
DVU0461	DVUA0098	0.015	0.0993238	-1	0.06	0	99	0.007	0	0	0	-3	0	0	0	0	0	0	0	0	0	0	0	0	0	0	0	0	0	0	-	predicted 3-dehydroquinate synthase	dehydrogenase, putative
DVU0285	DVU0494	0.011	-0.81578	0.032756	0.04	0	99	0.007	0	0	0	-3	0	0	0	0	0	0	0	0	0	0	0	0	0	0	0	0	0	0	-	hisH, imidazole glycerol phosphate synthase, glutamine amidotransferase subunit	aminotransferase, class V
DVU0984	DVU2934	0.01	-1	0.645464	0.02	0	99	0.007	0	0	0	-3	0	0	0	0	0	0	0	0	0	0	0	0	0	0	0	0	0	0	-	miaB, tRNA-i(6)A37 modification enzyme MiaB	ntrX, sigma-54 dependent transcriptional regulator/response regulator
DVU2330	DVU3351	0.012	-0.327491	-1	0.03	0	99	0.006	0	0	0	-3	0	0	0	0	0	0	0	0	0	0	0	0	0	0	0	0	0	0	-	E.coliMinDlike), MRP family protein	queA, S-adenosylmethionine:tRNA ribosyltransferase-isomerase
DVU2349	DVU3181	0.028	0.840859	-0.237174	0.18	0	99	0.012	0	0	0	-3	0	0	0	0	0	0	0	0	0	0	0	0	0	0	0	0	0	0	-	carbohydrate phosphorylase family protein	purL, phosphoribosylformylglycinamidine synthase II
DVU0952	DVU1605	0.085	0.913315	-0.187622	0.2	0.36	67	0.036	224	0	0	-3	0	0	0	0	0	0	0	0	0	0	0	0	0	0	0	0	0	0	-	conserved hypothetical protein TIGR00282	uvrB, excinuclease ABC, B subunit
DVU0028	DVU3025	0.011	0.469363	-1	0	0	99	0.005	0	0	0	-3	0	0	0	0	0	0	0	0	0	0	0	0	0	0	0	0	0	0	-	csaA, chaperone CsaA	por, pyruvate-ferredoxin oxidoreductase
DVU1179	DVU1406	0.058	0.959853	0.282922	0.14	0.07	21	0.014	0	0	0	-3	0	0	0	0	0	0	0	0	0	0	0	0	0	0	0	0	0	0	-	aor, aldehyde:ferredoxin oxidoreductase, tungsten-containing	purM, phosphoribosylformylglycinamidine cyclo-ligase
DVU2571	DVU2905	0.019	-0.744308	-1	0.12	0	99	0.009	0	0	0	-3	0	0	0	0	0	0	0	0	0	0	0	0	0	0	0	0	0	0	-	feoB, ferrous iron transport protein B	alcohol dehydrogenase, iron-containing
DVU2014	DVU3032	0.023	-1	0.998389	0.05	0.14	57	0.009	0	0	0	-3	0	0	0	0	0	0	0	0	0	0	0	0	0	0	0	0	0	0	-	fprA-1, metallo-beta-lactamase family protein	conserved hypothetical protein
DVU2964	DVU3135	0.011	-1	0.145055	0.03	0	99	0.007	0	0	0	-3	0	0	0	0	0	0	0	0	0	0	0	0	0	0	0	0	0	0	-	hypothetical protein	mdaB, flavodoxin-like fold domain protein
DVU0685	DVU2499	0.013	-0.609916	0.472246	0.07	0	99	0.008	0	0	0	-3	0	0	0	0	0	0	0	0	0	0	0	0	0	0	0	0	0	0	-	rfbB, phosphomannomutase	ftsZ, cell division protein FtsZ
DVU3207	DVUA0002	0.011	-1	7.40149e-17	0.04	0	99	0.007	0	0	0	-3	0	0	0	0	0	0	0	0	0	0	0	0	0	0	0	0	0	0	-	RNB-like family protein	soj, ParA family protein
DVU0084	DVU2540	0.02	0.843688	0.0311081	0.12	0	99	0.01	0	0	0	-3	0	0	0	0	0	0	0	0	0	0	0	0	0	0	0	0	0	0	-	translation initiation factor, aIF-2BI family, putative	lyase, putative
DVU0172	DVU2420	0.012	-1	0.434157	0.06	0	99	0.008	0	0	0	-3	0	0	0	0	0	0	0	0	0	0	0	0	0	0	0	0	0	0	-	phsB, thiosulfate reductase (phsB)	conserved hypothetical protein
DVU1430	DVU1809	0.035	0.00890341	0.980551	0.07	0.07	23	0.011	0	0	0	-3	0	0	0	0	0	0	0	0	0	0	0	0	0	0	0	0	0	0	-	peptidase, M16 family	nadB, L-aspartate oxidase
DVU1878	DVU2548	0.013	0.0903812	-1	0.04	0	99	0.006	0	0	0	-3	0	0	0	0	0	0	0	0	0	0	0	0	0	0	0	0	0	0	-	ltaE, threonine aldolase, low-specificity	acpD, acyl carrier protein phosphodiesterase
DVU0440	DVU3349	0.048	0.997789	0.515195	0.07	0.27	40	0.008	0	0	0	-3	0	0	0	0	0	0	0	0	0	0	0	0	0	0	0	0	0	0	-	conserved hypothetical protein	pyruvate flavodoxin/ferredoxin oxidoreductase, thiamine diP-binding domain protein
DVU0418	DVU1336	0.011	-1	-0.866501	0.02	0	99	0.006	0	0	0	-3	0	0	0	0	0	0	0	0	0	0	0	0	0	0	0	0	0	0	-	lys1, saccharopine dehydrogenase	clpX, ATP-dependent Clp protease, ATP-binding subunit ClpX
DVU2755	DVU3353	0.011	-0.931038	-1	0.02	0	99	0.006	0	0	0	-3	0	0	0	0	0	0	0	0	0	0	0	0	0	0	0	0	0	0	-	conserved hypothetical protein	coaBC, phosphopantothenoylcysteine decarboxylase/phosphopantothenate--cysteine ligase
DVU0837	DVU2392	0.013	-1	-0.491592	0.06	0	99	0.007	0	0	0	-3	0	0	0	0	0	0	0	0	0	0	0	0	0	0	0	0	0	0	-	rimM, 16S rRNA processing protein RimM	type III secretion chaperone, CesT family
DVU0767	DVU2735	0.043	0.768173	0.99296	0.19	0.03	58	0.017	0	0	0	-3	0	0	0	0	0	0	0	0	0	0	0	0	0	0	0	0	0	0	-	aminotransferase, class V	paaK-3, phenylacetate-coenzyme A ligase
DVU0175	DVU2020	0.011	-1	0.120702	0.03	0	99	0.007	0	0	0	-3	0	0	0	0	0	0	0	0	0	0	0	0	0	0	0	0	0	0	-	tungsten formylmethanofuran dehydrogenase family protein/molybdopterin binding protein	conserved hypothetical protein
DVU0929	DVU1295	0.04	0.93161	-1	0.02	0.07	9	0.007	0	0	0	-3	0	0	0	0	0	0	0	0	0	0	0	0	0	0	0	0	0	0	-	obg, GTP-binding protein, GTP1/OBG family	sat, sulfate adenylyltransferase
DVU0302	DVU1568	0.014	-0.245271	-1	0.05	0	99	0.006	0	0	0	-3	0	0	0	0	0	0	0	0	0	0	0	0	0	0	0	0	0	0	-	chemotaxis protein CheX, putative	ftn, ferritin
DVU0510	DVU0953	0.03	1	-1	0.01	0.02	23	0.017	196	0	0	-3	0	0	0	0	0	0	0	0	0	0	0	0	0	0	0	0	0	0	-	nusA, N utilization substance protein A	tyrS, tyrosyl-tRNA synthetase
DVU0418	DVU0530	0.011	-1	-0.0822509	0.03	0	99	0.007	0	0	0	-3	0	0	0	0	0	0	0	0	0	0	0	0	0	0	0	0	0	0	-	lys1, saccharopine dehydrogenase	rrf1, Rrf1 protein
DVU2508	DVUA0146	0.02	0.907248	-0.30997	0.05	0.04	76	0.007	0	0	0	-3	0	0	0	0	0	0	0	0	0	0	0	0	0	0	0	0	0	0	-	murF, UDP-N-acetylmuramoylalanyl-D-glutamyl-2,6-diaminopimelate--D-alanyl-D-alanyl ligase	hypothetical protein
DVU0414	DVU2290	0.039	0.899472	0.14978	0.13	0.12	63	0.011	0	0	0	-3	0	0	0	0	0	0	0	0	0	0	0	0	0	0	0	0	0	0	-	tme, NADP-dependent malic enzyme-related protein	hydrogenase, CooU subunit, putative
DVU0157	DVU1334	0.018	0.253754	-1	0.09	0	99	0.008	0	0	0	-3	0	0	0	0	0	0	0	0	0	0	0	0	0	0	0	0	0	0	-	thiL, thiamin-monophosphate kinase	tig, trigger factor
DVU1000	DVU1335	0.085	0.917493	0.978214	0.27	0.17	56	0.023	0	0	0	-3	0	0	0	0	0	0	0	0	0	0	0	0	0	0	0	0	0	0	Protein fate	peptidase, M24 family	clpP, ATP-dependent Clp protease, proteolytic subunit
DVU1861	DVU2398	0.014	0.196153	-1	0.05	0	99	0.006	0	0	0	-3	0	0	0	0	0	0	0	0	0	0	0	0	0	0	0	0	0	0	-	prfB, peptide chain release factor 2, programmed frameshift	conserved hypothetical protein
DVU0527	DVU2985	0.079	0.319894	0.992105	0.3	0.04	50	0.03	0	0	0	-3	0	0	0	0	0	0	0	0	0	0	0	0	0	0	0	0	0	0	-	maF, septum formation protein Maf	leuB, 3-isopropylmalate dehydrogenase
DVU1012	DVU2405	0.013	-0.234457	0.702191	0.06	0	99	0.008	0	0	0	-3	0	0	0	0	0	0	0	0	0	0	0	0	0	0	0	0	0	0	-	hemolysin-type calcium-binding repeat protein	alcohol dehydrogenase, iron-containing
DVU1833	DVU2515	0.015	-1	0.999917	0.01	0.02	53	0.008	0	0	0	-3	0	0	0	0	0	0	0	0	0	0	0	0	0	0	0	0	0	0	-	ppsA, phosphoenolpyruvate synthase, putative	HD domain protein
DVU1352	DVU1540	0.013	-0.11733	-1	0.04	0	99	0.006	0	0	0	-3	0	0	0	0	0	0	0	0	0	0	0	0	0	0	0	0	0	0	-	6-pyruvoyl tetrahydrobiopterin synthase, putative	purU, formyltetrahydrofolate deformylase
DVU0058	DVU2247	0.012	-0.513452	-1	0.02	0	99	0.006	0	0	0	-3	0	0	0	0	0	0	0	0	0	0	0	0	0	0	0	0	0	0	-	efflux transporter, RND family, MFP subunit	ahpC, alkyl hydroperoxide reductase C
DVU3048	DVU3218	0.017	0.993284	-1	0.05	0.05	99	0.006	0	0	0	-3	0	0	0	0	0	0	0	0	0	0	0	0	0	0	0	0	0	0	-	asd, aspartate-semialdehyde dehydrogenase	pncA, pyrazinamidase/nicotinamidase
DVU0941	DVU2669	0.013	-0.0687878	-1	0.04	0	99	0.006	0	0	0	-3	0	0	0	0	0	0	0	0	0	0	0	0	0	0	0	0	0	0	-	pep*, metalloprotease, iron-related	conserved domain protein
DVU2291	DVU3032	0.04	0.991223	-1	0.07	0.16	50	0.007	0	0	0	-3	0	0	0	0	0	0	0	0	0	0	0	0	0	0	0	0	0	0	-	carbon monoxide-induced hydrogenase CooH, putative	conserved hypothetical protein
DVU2529	DVU2619	0.034	-1	0.996755	0.14	0.08	53	0.014	0	0	0	-3	0	0	0	0	0	0	0	0	0	0	0	0	0	0	0	0	0	0	-	pgk, phosphoglycerate kinase	conserved hypothetical protein
DVU0589	DVU1931	0.051	0.850033	0.741015	0.18	0.17	65	0.014	0	0	0	-3	0	0	0	0	0	0	0	0	0	0	0	0	0	0	0	0	0	0	-	molybdopterin-guanine dinucleotide biosynthesis protein B, putative	iron-sulfur cluster-binding protein
DVU1111	DVU1463	0.015	-1	0.487559	0.1	0	99	0.01	0	0	0	-3	0	0	0	0	0	0	0	0	0	0	0	0	0	0	0	0	0	0	-	hypothetical protein	cysG-1, siroheme synthase, N-terminal domain protein
DVU1455	DVU1925	0.012	-0.591529	0.147515	0.04	0	99	0.007	0	0	0	-3	0	0	0	0	0	0	0	0	0	0	0	0	0	0	0	0	0	0	-	conserved hypothetical protein	tesA, lipase, GDSL family
DVU0019	DVU1833	0.01	-1	-0.429715	0.01	0	99	0.006	0	0	0	-3	0	0	0	0	0	0	0	0	0	0	0	0	0	0	0	0	0	0	Energy metabolism	ngr, nigerythrin	ppsA, phosphoenolpyruvate synthase, putative
DVU0607	DVU2448	0.152	0.997033	0.999588	0.19	0.59	36	0.026	153	0	0	-3	0	0	0	0	0	0	0	0	0	0	0	0	0	0	0	0	0	0	-	ahcY, adenosylhomocysteinase	panC, pantoate--beta-alanine ligase
DVU2400	DVU3361	0.062	0.999644	0.465308	0.17	0.1	33	0.015	0	0	0	-3	0	0	0	0	0	0	0	0	0	0	0	0	0	0	0	0	0	0	-	hydrogenase, putative	rfaE, ADP-heptose synthase, putative
DVU0581	DVU0905	0.012	-1	-0.543918	0.05	0	99	0.007	0	0	0	-3	0	0	0	0	0	0	0	0	0	0	0	0	0	0	0	0	0	0	-	response regulator/anti-anti-sigma factor	lipA, lipoic acid synthetase
DVU0423	DVU1940	0.014	-1	0.164666	0.09	0	99	0.009	0	0	0	-3	0	0	0	0	0	0	0	0	0	0	0	0	0	0	0	0	0	0	-	universal stress protein family	glpA, anaerobic glycerol-3-phosphate dehydrogenase, A subunit, putative
DVU0138	DVU0296	0.018	0.171819	0.0479947	0.11	0	99	0.009	0	0	0	-3	0	0	0	0	0	0	0	0	0	0	0	0	0	0	0	0	0	0	-	response regulator	peptidase, M24 family
DVU1344	DVU2509	0.013	-0.0155372	-1	0.03	0	99	0.006	0	0	0	-3	0	0	0	0	0	0	0	0	0	0	0	0	0	0	0	0	0	0	-	ispG, 1-hydroxy-2-methyl-2-(E)-butenyl 4-diphosphate synthase	murE, UDP-N-acetylmuramoylalanyl-D-glutamate-2,6-diaminopimelate ligase
DVU0843	DVU2350	0.066	0.805378	0.961077	0.19	0.14	38	0.017	0	0	0	-3	0	0	0	0	0	0	0	0	0	0	0	0	0	0	0	0	0	0	-	hypothetical protein	gid, gid protein
DVU0663	DVU0946	0.014	-1	-0.16745	0.08	0	99	0.008	0	0	0	-3	0	0	0	0	0	0	0	0	0	0	0	0	0	0	0	0	0	0	-	cysK, cysteine synthase A	sigma-54 dependent transcriptional regulator/response regulator
DVU2336	DVUA0105	0.021	0.632862	0.294629	0.14	0	99	0.011	0	0	0	-3	0	0	0	0	0	0	0	0	0	0	0	0	0	0	0	0	0	0	-	carboxyl-terminal protease	conserved hypothetical protein
DVU1680	DVU2201	0.015	-0.0606831	-0.327265	0.07	0	99	0.007	0	0	0	-3	0	0	0	0	0	0	0	0	0	0	0	0	0	0	0	0	0	0	-	suhB, inositol-1-monophosphatase	b3011, alcohol dehydrogenase, iron-containing
DVU1889	DVU2784	0.047	0.833854	0.994237	0.2	0.25	94	0.013	0	0	0	-3	0	0	0	0	0	0	0	0	0	0	0	0	0	0	0	0	0	0	-	gmhA, phosphoheptose isomerase	lldD, dehydrogenase, FMN-dependent family
DVU0162	DVU2332	0.089	0.884648	0.877185	0.24	0.04	15	0.061	186	0	0	-3	0	0	0	0	0	0	0	0	0	0	0	0	0	0	0	0	0	0	-	carB, carbamoyl-phosphate synthase, large subunit	proC, pyrroline-5-carboxylate reductase
DVU0626	DVU1411	0.03	0.949186	0.555254	0.12	0.22	99	0.009	0	0	0	-3	0	0	0	0	0	0	0	0	0	0	0	0	0	0	0	0	0	0	-	ilvN-1, acetolactate synthase, small subunit	thiC, thiamine biosynthesis protein ThiC
DVU0462	DVU2499	0.02	0.689347	-0.0647679	0.12	0	99	0.01	0	0	0	-3	0	0	0	0	0	0	0	0	0	0	0	0	0	0	0	0	0	0	-	chorismate mutase/prephenate dehydratase	ftsZ, cell division protein FtsZ
DVU0849	DVU2934	0.092	0.9862	0.685889	0.28	0.22	65	0.021	0	0	0	-3	0	0	0	0	0	0	0	0	0	0	0	0	0	0	0	0	0	0	-	QmoB, Quinone-interacting membrane-bound oxidoreductase	ntrX, sigma-54 dependent transcriptional regulator/response regulator
DVU1144	DVU2735	0.012	-0.845582	-1	0.03	0	99	0.006	0	0	0	-3	0	0	0	0	0	0	0	0	0	0	0	0	0	0	0	0	0	0	-	transcriptional regulator, Cro/CI family	paaK-3, phenylacetate-coenzyme A ligase
DVU0319	DVU1609	0.01	-1	-0.298089	0.02	0	99	0.006	0	0	0	-3	0	0	0	0	0	0	0	0	0	0	0	0	0	0	0	0	0	0	-	NAD-dependent epimerase/dehydratase family protein	dapB, dihydrodipicolinate reductase
DVU2093	DVU2230	0.015	-0.123824	-1	0.06	0	99	0.007	0	0	0	-3	0	0	0	0	0	0	0	0	0	0	0	0	0	0	0	0	0	0	-	thiH, thiH protein	deoD, purine nucleoside phosphorylase
DVU1889	DVU3010	0.012	-1	0.339078	0.05	0	99	0.008	0	0	0	-3	0	0	0	0	0	0	0	0	0	0	0	0	0	0	0	0	0	0	-	gmhA, phosphoheptose isomerase	lpsC, aminotransferase, DegT/DnrJ/EryC1/StrS family
DVU0796	DVU2399	0.062	0.974783	0.902112	0.16	0.1	24	0.016	0	0	0	-3	0	0	0	0	0	0	0	0	0	0	0	0	0	0	0	0	0	0	-	hisD, histidinol dehydrogenase	hydrogenase, putative
DVU0056	DVU3361	0.025	1	-1	0.05	0.05	62	0.007	0	0	0	-3	0	0	0	0	0	0	0	0	0	0	0	0	0	0	0	0	0	0	-	cheV-1, chemotaxis protein CheV	rfaE, ADP-heptose synthase, putative
DVU0423	DVU2569	0.041	0.978018	-1	0.09	0.25	71	0.007	0	0	0	-3	0	0	0	0	0	0	0	0	0	0	0	0	0	0	0	0	0	0	-	universal stress protein family	slyD, peptidyl-prolyl cis-trans isomerase, FKBP-type
DVU1425	DVU2446	0.077	0.932101	0.867906	0.1	0.36	23	0.01	0	0	0	-3	0	0	0	0	0	0	0	0	0	0	0	0	0	0	0	0	0	0	-	gcvPA, glycine cleavage system P protein, subunit 1	panB, 3-methyl-2-oxobutanoate hydroxymethyltransferase
DVU1278	DVUA0146	0.013	0.468817	-1	0.03	0	99	0.006	0	0	0	-3	0	0	0	0	0	0	0	0	0	0	0	0	0	0	0	0	0	0	-	ftsH, cell division protein FtsH	hypothetical protein
DVU2503	DVU3373	0.073	0.953243	0.538678	0.23	0.04	33	0.021	0	0	0	-3	0	0	0	0	0	0	0	0	0	0	0	0	0	0	0	0	0	0	-	murC, UDP-N-acetylmuramate--alanine ligase	ilvD, dihydroxy-acid dehydratase
DVU2530	DVU3047	0.013	-0.41605	-1	0.04	0	99	0.006	0	0	0	-3	0	0	0	0	0	0	0	0	0	0	0	0	0	0	0	0	0	0	-	tkt, transketolase	aminotransferase, class IV
DVU0900	DVU2764	0.063	0.565983	-0.415595	0.35	0	99	0.028	0	0	0	-3	0	0	0	0	0	0	0	0	0	0	0	0	0	0	0	0	0	0	-	gmk, guanylate kinase	nitroreductase family protein
DVU0510	DVU1841	0.009	-1	0.866567	0.01	0.02	99	0.007	0	0	0	-3	0	0	0	0	0	0	0	0	0	0	0	0	0	0	0	0	0	0	-	nusA, N utilization substance protein A	fbp, fructose-1,6-bisphosphatase
DVU2686	DVU2983	0.011	-1	-0.209611	0.03	0	99	0.006	0	0	0	-3	0	0	0	0	0	0	0	0	0	0	0	0	0	0	0	0	0	0	-	peptidase, S24 family	leuD, 3-isopropylmalate dehydratase, small subunit
DVU1412	DVU2093	0.014	0.108435	-0.294167	0.06	0	99	0.007	0	0	0	-3	0	0	0	0	0	0	0	0	0	0	0	0	0	0	0	0	0	0	-	D-isomer specific 2-hydroxyacid dehydrogenase family protein	thiH, thiH protein
DVU0414	DVU2966	0.014	0.32702	-1	0.04	0	99	0.006	0	0	0	-3	0	0	0	0	0	0	0	0	0	0	0	0	0	0	0	0	0	0	-	tme, NADP-dependent malic enzyme-related protein	response regulator
DVU0456	DVU3003	0.014	0.364361	0.519654	0.06	0	99	0.008	0	0	0	-3	0	0	0	0	0	0	0	0	0	0	0	0	0	0	0	0	0	0	-	DHH family protein	radical SAM domain protein
DVU0161	DVU3167	0.105	0.961064	0.951696	0.23	0.15	14	0.022	0	0	0	-3	0	0	0	0	0	0	0	0	0	0	0	0	0	0	0	0	0	0	-	purF, amidophosphoribosyltransferase	heme biosynthesis protein, putative
DVU2776	DVU3282	0.013	-0.0456467	-1	0.03	0	99	0.006	0	0	0	-3	0	0	0	0	0	0	0	0	0	0	0	0	0	0	0	0	0	0	-	dsrC, dissimilatory sulfite reductase, gamma subunit	ADP-ribosylglycohydrolase family protein
DVU1000	DVU2514	0.02	0.840896	0.0520888	0.12	0	99	0.019	137	0	0	-3	0	0	0	0	0	0	0	0	0	0	0	0	0	0	0	0	0	0	-	peptidase, M24 family	pyk, pyruvate kinase
DVU2402	DVU3316	0.021	0.957868	-1	0.09	0.05	99	0.007	0	0	0	-3	0	0	0	0	0	0	0	0	0	0	0	0	0	0	0	0	0	0	-	hdrA, heterodisulfide reductase, A subunit	pyrD, dihydroorotate dehydrogenase
DVU1463	DVU3025	0.02	0.93784	-1	0.01	0.02	59	0.006	0	0	0	-3	0	0	0	0	0	0	0	0	0	0	0	0	0	0	0	0	0	0	-	cysG-1, siroheme synthase, N-terminal domain protein	por, pyruvate-ferredoxin oxidoreductase
DVU2983	DVU3281	0.017	0.576458	-0.0124736	0.09	0	99	0.008	0	0	0	-3	0	0	0	0	0	0	0	0	0	0	0	0	0	0	0	0	0	0	-	leuD, 3-isopropylmalate dehydratase, small subunit	hypothetical protein
DVU0419	DVU1177	0.032	-0.779483	0.728899	0.25	0	99	0.02	0	0	0	-3	0	0	0	0	0	0	0	0	0	0	0	0	0	0	0	0	0	0	-	nspC, carboxynorspermidine decarboxylase	hypothetical protein
DVU1425	DVU2072	0.016	0.497696	0.475245	0.09	0	99	0.009	0	0	0	-3	0	0	0	0	0	0	0	0	0	0	0	0	0	0	0	0	0	0	-	gcvPA, glycine cleavage system P protein, subunit 1	cheA-3, chemotaxis protein CheA
DVU0736	DVU1519	0.093	0.958074	-1	0.17	0.2	22	0.012	0	0	0	-3	0	0	0	0	0	0	0	0	0	0	0	0	0	0	0	0	0	0	-	purN, phosphoribosylglycinamide formyltransferase	transcriptional regulator, putative
DVU2512	DVU3185	0.012	0.511455	-0.227506	0.02	0	99	0.016	203	0	0	-3	0	0	0	0	0	0	0	0	0	0	0	0	0	0	0	0	0	0	-	mraW, S-adenosyl-methyltransferase MraW	roO, rubredoxin-oxygen oxidoreductase
DVU0600	DVU0837	0.016	-1	0.0340272	0.11	0	99	0.01	0	0	0	-3	0	0	0	0	0	0	0	0	0	0	0	0	0	0	0	0	0	0	-	ldh, L-lactate dehydrogenase	rimM, 16S rRNA processing protein RimM
DVU0417	DVU2332	0.011	-1	-0.657539	0.02	0	99	0.006	0	0	0	-3	0	0	0	0	0	0	0	0	0	0	0	0	0	0	0	0	0	0	-	speA, arginine decarboxylase	proC, pyrroline-5-carboxylate reductase
DVU0843	DVU3179	0.011	-1	0.265513	0.04	0	99	0.032	304	0	0	-3	0	0	0	0	0	0	0	0	0	0	0	0	0	0	0	0	0	0	-	hypothetical protein	ispB, octaprenyl-diphosphate synthase
DVU1344	DVU2532	0.012	-0.403034	0.811336	0.05	0	99	0.008	0	0	0	-3	0	0	0	0	0	0	0	0	0	0	0	0	0	0	0	0	0	0	-	ispG, 1-hydroxy-2-methyl-2-(E)-butenyl 4-diphosphate synthase	transcriptional regulator, MerR family
DVU0578	DVU0768	0.021	0.76094	-0.108331	0.13	0	99	0.01	0	0	0	-3	0	0	0	0	0	0	0	0	0	0	0	0	0	0	0	0	0	0	-	formate dehydrogenase accessory protein FdhD, putative	murI, glutamate racemase
DVU0734	DVU3220	0.081	0.947701	0.793245	0.14	0.47	56	0.01	0	0	0	-3	0	0	0	0	0	0	0	0	0	0	0	0	0	0	0	0	0	0	-	cysG-1, uroporphyrinogen III synthase/methyltransferase	atoC, sigma-54 dependent transcriptional regulator/response regulator
DVU0390	DVU2464	0.012	-1	-0.181999	0.05	0	99	0.007	0	0	0	-3	0	0	0	0	0	0	0	0	0	0	0	0	0	0	0	0	0	0	-	glcD, glycolate oxidase, subunit GlcD, putative	hypothetical protein
DVU0825	DVU2837	0.023	0.840775	-1	0.13	0	99	0.009	0	0	0	-3	0	0	0	0	0	0	0	0	0	0	0	0	0	0	0	0	0	0	-	secA, preprotein translocase, SecA subunit	conserved hypothetical protein
DVU1079	DVU2250	0.016	0.944976	-0.667515	0.04	0.06	99	0.006	0	0	0	-3	0	0	0	0	0	0	0	0	0	0	0	0	0	0	0	0	0	0	-	trmE, tRNA modification GTPase TrmE	AMP-binding protein
DVU1466	DVU2901	0.044	0.962356	0.986758	0.09	0.12	28	0.011	0	0	0	-3	0	0	0	0	0	0	0	0	0	0	0	0	0	0	0	0	0	0	-	argB, acetylglutamate kinase	pyrB, aspartate carbamoyltransferase
DVU0571	DVU1441	0.01	-1	-0.20286	0.02	0	99	0.006	0	0	0	-3	0	0	0	0	0	0	0	0	0	0	0	0	0	0	0	0	0	0	-	ald, alanine dehydrogenase	flaB1, flagellin
DVU1913	DVU2503	0.018	0.922512	-0.827072	0.06	0.07	99	0.02	239	0	0	-3	0	0	0	0	0	0	0	0	0	0	0	0	0	0	0	0	0	0	-	aspartate kinase, monofunctional class	murC, UDP-N-acetylmuramate--alanine ligase
DVU1461	DVU2449	0.051	0.917125	0.0443574	0.13	0.25	62	0.01	0	0	0	-3	0	0	0	0	0	0	0	0	0	0	0	0	0	0	0	0	0	0	-	hemA, glutamyl-tRNA reductase	metK, S-adenosylmethionine synthetase
DVU2487	DVU3348	0.011	-0.128516	0.548229	0.03	0	99	0.007	0	0	0	-3	0	0	0	0	0	0	0	0	0	0	0	0	0	0	0	0	0	0	-	hypothetical protein	pyruvate ferredoxin/flavodoxin oxidoreductase, beta subunit, putative
DVU0984	DVU2226	0.152	0.995108	0.823161	0.25	0.33	19	0.021	0	0	0	-3	0	0	0	0	0	0	0	0	0	0	0	0	0	0	0	0	0	0	-	miaB, tRNA-i(6)A37 modification enzyme MiaB	accC, acetyl-CoA carboxylase, biotin carboxylase, putative
DVU2499	DVU2938	0.011	-1	-0.440912	0.02	0	99	0.006	0	0	0	-3	0	0	0	0	0	0	0	0	0	0	0	0	0	0	0	0	0	0	-	ftsZ, cell division protein FtsZ	conserved hypothetical protein
DVU2503	DVU3006	0.041	0.891316	0.51591	0.13	0.07	47	0.012	0	0	0	-3	0	1	0	0	0	0	0	0	0	0	1	0	0	0	0	0	0	0	-	murC, UDP-N-acetylmuramate--alanine ligase	spsF, polysaccharide biosynthesis protein/methyltransferase, putative
DVU0319	DVU1760	0.015	0.747799	-0.612206	0.06	0	99	0.007	0	0	0	-3	0	0	0	0	0	0	0	0	0	0	0	0	0	0	0	0	0	0	-	NAD-dependent epimerase/dehydratase family protein	transcriptional regulator, TetR family
DVU0286	DVU1847	0.014	-0.915042	0.822728	0.09	0	99	0.01	0	0	0	-3	0	0	0	0	0	0	0	0	0	0	0	0	0	0	0	0	0	0	-	hisF, imidazoleglycerol phosphate synthase, cyclase subunit	conserved hypothetical protein
DVU0551	DVU3025	0.033	0.951081	0.815375	0.04	0.01	13	0.01	0	0	0	-3	0	0	0	0	0	0	0	0	0	0	0	0	0	0	0	0	0	0	-	livF, high-affinity branched-chain amino acid ABC transporter ATP-binding protein	por, pyruvate-ferredoxin oxidoreductase
DVU1095	DVU1378	0.012	0.457563	-1	0.01	0	99	0.005	0	0	0	-3	0	0	0	0	0	0	0	0	0	0	0	0	0	0	0	0	0	0	Amino acid biosynthesis	argG, argininosuccinate synthase	ilvC, ketol-acid reductoisomerase
DVU0522	DVU3003	0.182	0.998008	-0.0721347	0.31	0.38	43	0.022	0	0	0	-3	0	0	0	0	0	0	0	0	0	0	0	0	0	0	0	0	0	0	-	yviF, conserved hypothetical protein	radical SAM domain protein
DVU0405	DVU1384	0.013	-1	0.538037	0.07	0	99	0.009	0	0	0	-3	0	0	0	0	0	0	0	0	0	0	0	0	0	0	0	0	0	0	-	cobB-1, cobyrinic acid a,c-diamide synthase	pyrR, pyrimidine operon regulatory protein
DVU0501	DVU0796	0.013	-0.10992	-1	0.03	0	99	0.006	0	0	0	-3	0	0	0	0	0	0	0	0	0	0	0	0	0	0	0	0	0	0	-	conserved hypothetical protein	hisD, histidinol dehydrogenase
DVU1095	DVU2254	0.105	0.979262	-0.0123812	0.3	0.2	63	0.022	0	0	0	-3	0	0	0	0	0	0	0	0	0	0	0	0	0	0	0	0	0	0	-	argG, argininosuccinate synthase	thyX, thymidylate synthase ThyX
DVU0334	DVU1530	0.012	-0.0688046	-0.478142	0.03	0	99	0.006	0	0	0	-3	0	0	0	0	0	0	0	0	0	0	0	0	0	0	0	0	0	0	-	D-alanine--D-alanine ligase	metallo-beta-lactamase family protein
DVU1236	DVU2750	0.019	0.172669	-1	0.11	0	99	0.008	0	0	0	-3	0	0	0	0	0	0	0	0	0	0	0	0	0	0	0	0	0	0	-	amino acid ABC transporter, ATP-binding protein	cbiD, cobalamin biosynthesis protein CbiD
DVU0981	DVU3272	0.012	0.146621	0.322252	0.04	0	99	0.007	0	0	0	-3	0	0	0	0	0	0	0	0	0	0	0	0	0	0	0	0	0	0	-	ptsI, multiphosphoryl transfer protein, putative	TPR domain protein
DVU0579	DVU0905	0.014	-1	0.288331	0.09	0	99	0.009	0	0	0	-3	0	0	0	0	0	0	0	0	0	0	0	0	0	0	0	0	0	0	Biosynthesis of cofactors, prosthetic groups, and carriers	molybdopterin-guanine dinucleotide biosynthesis protein A, putative	lipA, lipoic acid synthetase
DVU0849	DVU2820	0.013	0.716458	-1	0.02	0	99	0.005	0	0	0	-3	0	0	0	0	0	0	0	0	0	0	0	0	0	0	0	0	0	0	-	QmoB, Quinone-interacting membrane-bound oxidoreductase	amidohydrolase family protein
DVU0646	DVU1868	0.028	0.652642	0.90263	0.11	0.25	99	0.008	0	0	0	-3	0	0	0	0	0	0	0	0	0	0	0	0	0	0	0	0	0	0	-	cobI, precorrin-2 C20-methyltransferase	dapA, dihydrodipicolinate synthase
DVU1972	DVU2141	0.013	-1	-0.0358686	0.07	0	99	0.008	0	0	0	-3	0	0	0	0	0	0	0	0	0	0	0	0	0	0	0	0	0	0	-	hypothetical protein	nucleic acid-binding protein, putative
DVU1295	DVU1413	0.012	0.701129	-1	0.01	0	99	0.005	0	0	0	-3	0	0	0	0	0	0	0	0	0	0	0	0	0	0	0	0	0	0	-	sat, sulfate adenylyltransferase	conserved hypothetical protein
DVU0488	DVU1821	0.014	-0.295456	0.532951	0.08	0	99	0.009	0	0	0	-3	0	0	0	0	0	0	0	0	0	0	0	0	0	0	0	0	0	0	-	purD, phosphoribosylamine--glycine ligase	gltB, glutamate synthase, large subunit
DVU0951	DVU1907	0.049	0.955169	0.625225	0.2	0.03	54	0.017	0	0	0	-3	0	0	0	0	0	0	0	0	0	0	0	0	0	0	0	0	0	0	-	moeA-2, molybdopterin biosynthesis MoeA protein, putative	ugd, UDP-glucose 6-dehydrogenase
DVU0849	DVU2884	0.024	0.909832	0.517393	0.07	0.04	62	0.009	0	0	0	-3	0	0	0	0	0	0	0	0	0	0	0	0	0	0	0	0	0	0	-	QmoB, Quinone-interacting membrane-bound oxidoreductase	peptidase, M18 family
DVU1807	DVU3371	0.01	-1	0.312067	0.02	0	99	0.007	0	0	0	-3	0	0	0	0	0	0	0	0	0	0	0	0	0	0	0	0	0	0	-	nadC, nicotinate-nucleotide pyrophosphorylase	metE, 5-methyltetrahydropteroyltriglutamate-homocysteine S-methyltransferase
DVU2398	DVU2737	0.017	0.769233	0.738296	0.1	0	99	0.009	0	0	0	-3	0	0	0	0	0	0	0	0	0	0	0	0	0	0	0	0	0	0	-	conserved hypothetical protein	RNA methyltransferase, TrmH family
DVU2291	DVU2532	0.011	0.54952	0.831218	0.03	0	99	0.007	0	0	0	-3	0	0	0	0	0	0	0	0	0	0	0	0	0	0	0	0	0	0	-	carbon monoxide-induced hydrogenase CooH, putative	transcriptional regulator, MerR family
DVU1360	DVU2981	0.019	-0.0129789	0.573138	0.13	0	99	0.011	0	0	0	-3	0	0	0	0	0	0	0	0	0	0	0	0	0	0	0	0	0	0	-	galE, UDP-glucose 4-epimerase	leuA, 2-isopropylmalate synthase
DVU1458	DVU1771	0.014	-1	-0.349227	0.08	0	99	0.008	0	0	0	-3	0	0	0	0	0	0	0	0	0	0	0	0	0	0	0	0	0	0	-	chemotaxis protein CheZ, putative	hydC, [Fe] hydrogenase gamma
DVU0701	DVU1336	0.012	0.775878	-1	0.01	0	99	0.005	0	0	0	-3	0	0	0	0	0	0	0	0	0	0	0	0	0	0	0	0	0	0	-	glcB, malate synthase G	clpX, ATP-dependent Clp protease, ATP-binding subunit ClpX
DVU0916	DVU0946	0.022	-0.5053	0.122487	0.16	0	99	0.012	0	0	0	-3	0	0	0	0	0	0	0	0	0	0	0	0	0	0	0	0	0	0	-	AT-rich DNA-binding protein	sigma-54 dependent transcriptional regulator/response regulator
DVU2094	DVU2905	0.011	-1	0.53149	0.05	0	99	0.008	0	0	0	-3	0	0	0	0	0	0	0	0	0	0	0	0	0	0	0	0	0	0	-	thiG, thiG protein	alcohol dehydrogenase, iron-containing
DVU0650	DVU1022	0.013	-0.0608049	-1	0.04	0	99	0.006	0	0	0	-3	0	0	0	0	0	0	0	0	0	0	0	0	0	0	0	0	0	0	-	chelatase, putative	SUF system FeS assembly ATPase SufC, putative
DVU0173	DVU1454	0.023	0.7744	-0.0452641	0.15	0	99	0.011	0	0	0	-3	0	0	0	0	0	0	0	0	0	0	0	0	0	0	0	0	0	0	-	phsA, thiosulfate reductase	ispD, 2-C-methyl-D-erythritol 4-phosphate cytidylyltransferase
DVU1345	DVU3373	0.056	0.840749	0.997889	0.08	0.37	44	0.012	67	0	0	-3	0	0	0	0	0	0	0	0	0	0	0	0	0	0	0	0	0	0	-	proS, prolyl-tRNA synthetase	ilvD, dihydroxy-acid dehydratase
DVU0881	DVU2290	0.025	0.778464	0.996475	0.09	0.12	78	0.009	0	0	0	-3	0	0	0	0	0	0	0	0	0	0	0	0	0	0	0	0	0	0	-	fusA, translation elongation factor G, putative	hydrogenase, CooU subunit, putative
DVU0264	DVU1174	0.012	-1	0.137415	0.05	0	99	0.007	0	0	0	-3	0	0	0	0	0	0	0	0	0	0	0	0	0	0	0	0	0	0	-	tmcB, Transmembrane complex, ferredoxin, 2 [4Fe-4S]	hypothetical protein
DVU1539	DVU1939	0.017	0.535727	-1	0.08	0	99	0.007	0	0	0	-3	0	0	0	0	0	0	0	0	0	0	0	0	0	0	0	0	0	0	-	glpX, fructose-1,6-bisphosphatase, class II	anaerobic glycerol-3-phosphate dehydrogenase, B subunit, putative
DVU0462	DVU2735	0.104	0.999889	0.430603	0.27	0.14	36	0.023	0	0	0	-3	0	0	0	0	0	0	0	0	0	0	0	0	0	0	0	0	0	0	-	chorismate mutase/prephenate dehydratase	paaK-3, phenylacetate-coenzyme A ligase
DVU0441	DVU0494	0.083	0.997495	0.997205	0.22	0.09	22	0.021	0	0	0	-3	0	0	0	0	0	0	0	0	0	0	0	0	0	0	0	0	0	0	-	ade, adenine deaminase	aminotransferase, class V
DVU0114	DVU0505	0.013	0.445909	-1	0.03	0	99	0.006	0	0	0	-3	0	0	0	0	0	0	0	0	0	0	0	0	0	0	0	0	0	0	-	hisG, ATP phosphoribosyltransferase	truB, tRNA pseudouridine synthase B
DVU0440	DVU1007	0.013	-1	-0.595388	0.05	0	99	0.007	0	0	0	-3	0	0	0	0	0	0	0	0	0	0	0	0	0	0	0	0	0	0	-	conserved hypothetical protein	cobU, cobinamide kinase/cobinamide phosphate guanylyltransferase
DVU1199	DVU1878	0.085	0.954134	0.991714	0.2	0.26	40	0.016	0	0	0	-3	0	0	0	0	0	0	0	0	0	0	0	0	0	0	0	0	0	0	-	ribAB, 3,4-dihydroxy-2-butanone 4-phosphate synthase/GTP cyclohydrolase II	ltaE, threonine aldolase, low-specificity
DVU0114	DVU0162	0.02	0.390349	-0.00357684	0.13	0	99	0.018	116	0	0	-3	0	0	0	0	0	0	0	0	0	0	0	0	0	0	0	0	0	0	-	hisG, ATP phosphoribosyltransferase	carB, carbamoyl-phosphate synthase, large subunit
DVU0501	DVU0841	0.025	0.108465	0.843254	0.19	0	99	0.015	0	0	0	-3	0	0	0	0	0	0	0	0	0	0	0	0	0	0	0	0	0	0	-	conserved hypothetical protein	aspartate aminotransferase, putative
DVU2401	DVU3197	0.01	-1	0.424204	0.02	0	99	0.007	0	0	0	-3	0	0	0	0	0	0	0	0	0	0	0	0	0	0	0	0	0	0	-	hydrogenase, iron-sulfur cluster-binding subunit, putative	ilvE, branched-chain amino acid aminotransferase
DVU1376	DVU1772	0.049	-1	0.912776	0.14	0.53	99	0.008	0	0	0	-3	0	0	0	0	0	0	0	0	0	0	0	0	0	0	0	0	0	0	-	ilvB-2, acetolactate synthase, large subunit, biosynthetic type	gltD, pyridine nucleotide-disulfide oxidoreductase
DVU0262	DVU0470	0.027	0.770885	0.999989	0.16	0.06	94	0.013	0	0	0	-3	0	0	0	0	0	0	0	0	0	0	0	0	0	0	0	0	0	0	-	hypothetical protein	trpB-2, tryptophan synthase, beta subunit
DVU0963	DVU3121	0.017	-0.700633	-1	0.1	0	99	0.008	0	0	0	-3	0	0	0	0	0	0	0	0	0	0	0	0	0	0	0	0	0	0	-	GTP cyclohydrolase I family protein	aminotransferase, class V
DVU2976	DVUA0079	0.01	-1	-0.247354	0.01	0	99	0.006	0	0	0	-3	0	0	0	0	0	0	0	0	0	0	0	0	0	0	0	0	0	0	-	conserved hypothetical protein	cysC, adenylylsulfate kinase
DVU0377	DVU3176	0.024	0.943499	-0.483428	0.06	0.04	66	0.007	0	0	0	-3	0	0	0	0	0	0	0	0	0	0	0	0	0	0	0	0	0	0	-	trxB-1, thioredoxin reductase	UDP-glucose/GDP-mannose dehydrogenase family protein
DVU0866	DVU2500	0.013	0.671914	-1	0.02	0	99	0.005	0	0	0	-3	0	0	0	0	0	0	0	0	0	0	0	0	0	0	0	0	0	0	-	dxr, 1-deoxy-D-xylulose 5-phosphate reductoisomerase	ftsA, cell division protein FtsA
DVU0465	DVU1945	0.061	0.948334	-1	0.04	0.43	43	0.005	0	0	0	-3	0	0	0	0	0	0	0	0	0	0	0	0	0	0	0	0	0	0	-	trpE, anthranilate synthase, component I	oorA, pyruvate ferredoxin oxidoreductase, alpha subunit, putative
DVU0266	DVU1201	0.024	0.746412	0.964816	0.06	0.07	58	0.009	0	0	0	-3	0	0	0	0	0	0	0	0	0	0	0	0	0	0	0	0	0	0	-	hypothetical protein	ribD, riboflavin biosynthesis protein RibD
DVU0589	DVU1885	0.034	0.932661	0.999258	0.15	0.05	65	0.013	0	0	0	-3	0	0	0	0	0	0	0	0	0	0	0	0	0	0	0	0	0	0	-	molybdopterin-guanine dinucleotide biosynthesis protein B, putative	gatB, glutamyl-tRNA(Gln) amidotransferase, B subunit
DVU3293	DVUA0074	0.011	-1	-0.402831	0.02	0	99	0.006	0	0	0	-3	0	0	0	0	0	0	0	0	0	0	0	0	0	0	0	0	0	0	-	thiamine pyrophosphate-requiring enzyme	sulfotransferase family protein
DVU2538	DVUA0074	0.019	0.684355	0.33563	0.12	0	99	0.01	0	0	0	-3	0	0	0	0	0	0	0	0	0	0	0	0	0	0	0	0	0	0	-	thrS, threonyl-tRNA synthetase	sulfotransferase family protein
DVU1850	DVU2175	0.01	-1	0.285471	0.02	0	99	0.006	0	0	0	-3	0	0	0	0	0	0	0	0	0	0	0	0	0	0	0	0	0	0	-	CBS domain protein	adenine specific DNA methyltransferase, putative
DVU2142	DVU2984	0.019	0.122758	-1	0.11	0	99	0.008	0	0	0	-3	0	0	0	0	0	0	0	0	0	0	0	0	0	0	0	0	0	0	-	surE, stationary-phase survival protein SurE	conserved hypothetical protein
DVU1823	DVU1885	0.025	0.993794	0.712298	0.15	0.05	98	0.011	0	0	0	-3	0	0	0	0	0	0	0	0	0	0	0	0	0	0	0	0	0	0	-	gltB-1, glutamate synthase, iron-sulfur cluster-binding subunit, putative	gatB, glutamyl-tRNA(Gln) amidotransferase, B subunit
DVU0156	DVU2503	0.01	-1	0.653058	0.03	0	99	0.007	0	0	0	-3	0	0	0	0	0	0	0	0	0	0	0	0	0	0	0	0	0	0	-	pcrA, ATP-dependent DNA helicase, UvrD/REP family	murC, UDP-N-acetylmuramate--alanine ligase
DVU2337	DVU2920	0.013	-0.605996	-1	0.04	0	99	0.006	0	0	0	-3	0	0	0	0	0	0	0	0	0	0	0	0	0	0	0	0	0	0	-	peptidase, M23/M37 family	tuf, translation elongation factor Tu
DVU0910	DVU1094	0.025	0.629598	0.185242	0.17	0	99	0.06	320	0	0	-3	0	0	0	0	0	0	0	0	0	0	0	0	0	0	0	0	0	0	-	fliM, flagellar motor switch protein FliM	argH, argininosuccinate lyase
DVU1196	DVU3392	0.038	0.985878	-1	0.14	0.02	62	0.011	0	0	0	-3	0	0	0	0	0	0	0	0	0	0	0	0	0	0	0	0	0	0	-	leuS, leucyl-tRNA synthetase	glnA, glutamine synthetase, type I
DVU3197	DVU3232	0.01	-1	-0.16451	0.02	0	99	0.006	0	0	0	-3	0	0	0	0	0	0	0	0	0	0	0	0	0	0	0	0	0	0	-	ilvE, branched-chain amino acid aminotransferase	flhA, flagellar biosynthetic protein FlhA
DVU1456	DVU2757	0.07	0.950822	-1	0.11	0.43	63	0.007	0	0	0	-3	0	0	0	0	0	0	0	0	0	0	0	0	0	0	0	0	0	0	-	NIF3 family protein	radical SAM domain protein
DVU0894	DVU3371	0.014	0.367673	-0.185628	0.06	0	99	0.007	0	0	0	-3	0	1	0	0	0	0	0	0	0	0	0	1	0	0	0	0	0	0	Amino acid biosynthesis	aroC, chorismate synthase	metE, 5-methyltetrahydropteroyltriglutamate-homocysteine S-methyltransferase
DVU1282	DVU2757	0.04	0.389978	0.839175	0.28	0	99	0.023	0	0	0	-3	0	0	0	0	0	0	0	0	0	0	0	0	0	0	0	0	0	0	-	glmM, phosphoglucosamine mutase	radical SAM domain protein
DVU0003	DVU3180	0.02	0.970139	-1	0.04	0.03	74	0.006	0	0	0	-3	0	0	0	0	0	0	0	0	0	0	0	0	0	0	0	0	0	0	-	gyrB, DNA gyrase, B subunit	GGDEF domain protein
DVU0384	DVU1455	0.013	0.378092	-0.273889	0.04	0	99	0.006	0	0	0	-3	0	0	0	0	0	0	0	0	0	0	0	0	0	0	0	0	0	0	-	flr, flavoredoxin	conserved hypothetical protein
DVU0161	DVU2152	0.014	0.828402	-1	0.03	0	99	0.006	0	0	0	-3	0	0	0	0	0	0	0	0	0	0	0	0	0	0	0	0	0	0	-	purF, amidophosphoribosyltransferase	hypothetical protein
DVU0319	DVU0506	0.013	0.563175	-1	0.02	0	99	0.005	0	0	0	-3	0	0	0	0	0	0	0	0	0	0	0	0	0	0	0	0	0	0	-	NAD-dependent epimerase/dehydratase family protein	DHH family protein
DVU1775	DVU2427	0.494	1	0.988503	0.49	0.67	38	0.047	0	0	0	-3	0	0	0	0	0	0	0	0	0	0	0	0	0	0	0	0	0	0	-	ribB, 3,4-dihydroxy-2-butanone 4-phosphate synthase	hypothetical protein
DVU0742	DVU2938	0.06	1	0.667722	0.14	0.05	11	0.015	0	0	0	-3	0	0	0	0	0	0	0	0	0	0	0	0	0	0	0	0	0	0	-	hypothetical protein	conserved hypothetical protein
DVU2399	DVU3111	0.014	-0.128323	-1	0.05	0	99	0.006	0	0	0	-3	0	0	0	0	0	0	0	0	0	0	0	0	0	0	0	0	0	0	-	hydrogenase, putative	transcriptional regulator, Crp/Fnr family
DVU0595	DVU0847	0.01	-1	-0.0946879	0.02	0	99	0.006	0	0	0	-3	0	0	0	0	0	0	0	0	0	0	0	0	0	0	0	0	0	0	-	conserved hypothetical protein	ApsA, adenylyl-sulphate reductase, alpha subunit
DVU0732	DVU1220	0.01	-1	0.649247	0.03	0	99	0.007	0	0	0	-3	0	0	0	0	0	0	0	0	0	0	0	0	0	0	0	0	0	0	-	valS, valyl-tRNA synthetase	nitroreductase family protein
DVU2103	DVU2984	0.05	0.999057	-1	0.07	0.18	32	0.035	309	0	0	-3	0	0	0	0	0	0	0	0	0	0	0	0	0	0	0	0	0	0	-	iron-sulfur cluster-binding/ATPase domain protein	conserved hypothetical protein
DVU0362	DVU2349	0.018	0.808424	-1	0.08	0	99	0.007	0	0	0	-3	0	0	0	0	0	0	0	0	0	0	0	0	0	0	0	0	0	0	-	conserved hypothetical protein	carbohydrate phosphorylase family protein
DVU1095	DVUA0149	0.014	0.701194	-1	0.03	0	99	0.006	0	0	0	-3	0	0	0	0	0	0	0	0	0	0	0	0	0	0	0	0	0	0	-	argG, argininosuccinate synthase	hypothetical protein
DVU0259	DVU2094	0.017	-1	0.350687	0.12	0	99	0.011	0	0	0	-3	0	0	0	0	0	0	0	0	0	0	0	0	0	0	0	0	0	0	-	divK, DNA-binding response regulator	thiG, thiG protein
DVU1468	DVU3268	0.023	0.0825248	-0.106815	0.16	0	99	0.012	0	0	0	-3	0	0	0	0	0	0	0	0	0	0	0	0	0	0	0	0	0	0	-	htrA, peptidase/PDZ domain protein	conserved hypothetical protein
DVU1833	DVUA0149	0.08	0.994854	0.843133	0.19	0.16	25	0.017	0	0	0	-3	0	0	0	0	0	0	0	0	0	0	0	0	0	0	0	0	0	0	-	ppsA, phosphoenolpyruvate synthase, putative	hypothetical protein
DVU1064	DVU1457	0.016	0.628412	0.0210661	0.08	0	99	0.008	0	0	0	-3	0	0	0	0	0	0	0	0	0	0	0	0	0	0	0	0	0	0	Energy metabolism	aco, aconitate hydratase, putative	trxB, thioredoxin reductase, putative
DVU1109	DVU2982	0.01	-1	-0.545676	0.01	0	99	0.006	0	0	0	-3	0	0	0	0	0	0	0	0	0	0	0	0	0	0	0	0	0	0	-	ATPase domain protein	leuC, 3-isopropylmalate dehydratase, large subunit, putative
DVU0849	DVU2643	0.018	0.60502	0.512546	0.11	0	99	0.01	0	0	0	-3	0	0	0	0	0	0	0	0	0	0	0	0	0	0	0	0	0	0	-	QmoB, Quinone-interacting membrane-bound oxidoreductase	htpG, heat shock protein HtpG
DVU1580	DVU2508	0.036	1	-1	0.11	0.04	56	0.009	0	0	0	-3	0	0	0	0	0	0	0	0	0	0	0	0	0	0	0	0	0	0	-	rpiB, ribose 5-phosphate isomerase, putative	murF, UDP-N-acetylmuramoylalanyl-D-glutamyl-2,6-diaminopimelate--D-alanyl-D-alanyl ligase
DVU0114	DVU0392	0.014	0.595491	-1	0.04	0	99	0.022	268	0	0	-3	0	0	0	0	0	0	0	0	0	0	0	0	0	0	0	0	0	0	-	hisG, ATP phosphoribosyltransferase	aromatic aminotransferase
DVU1579	DVU2901	0.011	-0.470901	0.228246	0.03	0	99	0.007	0	0	0	-3	0	0	0	0	0	0	0	0	0	0	0	0	0	0	0	0	0	0	-	cysS, cysteinyl-tRNA synthetase	pyrB, aspartate carbamoyltransferase
DVU0463	DVU0466	0.078	0.994858	-0.130552	0.2	0.13	34	0.413	746	0	0	-3	0	0	0	0	0	0	0	0	0	0	0	0	0	0	0	0	0	0	Amino acid biosynthesis	aroA, 3-phosphoshikimate 1-carboxyvinyltransferase	trpG, anthranilate synthase, glutamine amidotransferase component
DVU0531	DVU1432	0.012	-0.633674	-1	0.03	0	99	0.006	0	0	0	-3	0	0	0	0	0	0	0	0	0	0	0	0	0	0	0	0	0	0	-	hmcF, HmcF, 52.7 kd protein in hmc operon	radical SAM domain protein
DVU0843	DVU2464	0.012	0.176742	-1	0.02	0	99	0.005	0	0	0	-3	0	0	0	0	0	0	0	0	0	0	0	0	0	0	0	0	0	0	-	hypothetical protein	hypothetical protein
DVU1206	DVU3055	0.013	-1	-0.358143	0.06	0	99	0.007	0	0	0	-3	0	0	0	0	0	0	0	0	0	0	0	0	0	0	0	0	0	0	-	fabG, 3-oxoacyl-(acyl-carrier-protein) reductase	rne, ribonuclease, Rne/Rng family
DVU0664	DVU1332	0.081	0.993647	-1	0.07	0.33	12	0.011	90	0	0	-3	0	0	0	0	0	0	0	0	0	0	0	0	0	0	0	0	0	0	-	cysteine desulfurase	selD, selenide, water dikinase, selenocysteine-containing
DVU1775	DVU2092	0.054	1	-1	0.04	0.2	15	0.007	0	0	0	-3	0	0	0	0	0	0	0	0	0	0	0	0	0	0	0	0	0	0	Biosynthesis of cofactors, prosthetic groups, and carriers	ribB, 3,4-dihydroxy-2-butanone 4-phosphate synthase	moeB, thiF family protein
DVU1907	DVU2420	0.015	-0.312966	-0.447206	0.07	0	99	0.007	0	0	0	-3	0	0	0	0	0	0	0	0	0	0	0	0	0	0	0	0	0	0	-	ugd, UDP-glucose 6-dehydrogenase	conserved hypothetical protein
DVU0259	DVU2966	0.286	0.675366	0.873673	0.49	0.29	48	0.06	0	0	0	-3	0	0	0	0	0	0	0	0	0	0	0	0	0	0	0	0	0	0	Signal transduction	divK, DNA-binding response regulator	response regulator
DVU0157	DVU1941	0.044	0.981947	0.977455	0.09	0.14	32	0.011	0	0	0	-3	0	0	0	0	0	0	0	0	0	0	0	0	0	0	0	0	0	0	-	thiL, thiamin-monophosphate kinase	HAD-superfamily hydrolase, subfamily IIA
DVU2521	DVU3347	0.011	-1	-0.999951	0.02	0	99	0.006	0	0	0	-3	0	0	0	0	0	0	0	0	0	0	0	0	0	0	0	0	0	0	-	aroK-2, shikimate kinase	pyruvate ferredoxin/flavodoxin oxidoreductase family protein
DVU0269	DVU2552	0.012	-0.0218431	-1	0.02	0	99	0.005	0	0	0	-3	0	0	0	0	0	0	0	0	0	0	0	0	0	0	0	0	0	0	-	transcriptional regulator, rrf2 protein, putative	gltX-2, glutamyl-tRNA synthetase
DVU1568	DVU1913	0.038	0.414014	0.948848	0.15	0.11	64	0.013	0	0	0	-3	0	0	0	0	0	0	0	0	0	0	0	0	0	0	0	0	0	0	-	ftn, ferritin	aspartate kinase, monofunctional class
DVU1344	DVU3353	0.012	0.762655	-0.552081	0.02	0	99	0.006	0	0	0	-3	0	1	0	0	0	0	0	0	0	0	0	1	0	0	0	0	0	0	Biosynthesis of cofactors, prosthetic groups, and carriers	ispG, 1-hydroxy-2-methyl-2-(E)-butenyl 4-diphosphate synthase	coaBC, phosphopantothenoylcysteine decarboxylase/phosphopantothenate--cysteine ligase
DVU1248	DVU2255	0.028	0.806279	-1	0.17	0	99	0.011	0	0	0	-3	0	0	0	0	0	0	0	0	0	0	0	0	0	0	0	0	0	0	-	argS, arginyl-tRNA synthetase	ruvB, Holliday junction DNA helicase RuvB
DVU0819	DVU3030	0.082	0.991339	-1	0.11	0.33	30	0.008	0	0	0	-3	0	0	0	0	0	0	0	0	0	0	0	0	0	0	0	0	0	0	Energy metabolism	isf-1, FMN reductase, NADPH-dependent	ackA, acetate kinase
DVU1179	DVU3094	0.021	0.649322	0.942199	0.05	0.02	58	0.009	0	0	0	-3	0	0	0	0	0	0	0	0	0	0	0	0	0	0	0	0	0	0	-	aor, aldehyde:ferredoxin oxidoreductase, tungsten-containing	rbr, rubrerythrin
DVU2937	DVU3206	0.017	-1	0.282897	0.13	0	99	0.011	0	0	0	-3	0	0	0	0	0	0	0	0	0	0	0	0	0	0	0	0	0	0	-	TPR domain protein/response regulator receiver domain protein	purH, phosphoribosylaminoimidazolecarboxamide formyltransferase, putative
DVU1665	DVU1823	0.013	-0.153566	-1	0.03	0	99	0.006	0	0	0	-3	0	0	0	0	0	0	0	0	0	0	0	0	0	0	0	0	0	0	Amino acid biosynthesis	aroQ, 3-dehydroquinate dehydratase, type II	gltB-1, glutamate synthase, iron-sulfur cluster-binding subunit, putative
DVU1461	DVU1608	0.027	0.856801	-1	0.07	0.04	62	0.007	0	0	0	-3	0	0	0	0	0	0	0	0	0	0	0	0	0	0	0	0	0	0	-	hemA, glutamyl-tRNA reductase	ligA, DNA ligase, NAD-dependent
DVU0594	DVU1424	0.015	-0.715498	-0.416134	0.09	0	99	0.008	0	0	0	-3	0	0	0	0	0	0	0	0	0	0	0	0	0	0	0	0	0	0	-	iciA, chromosome initiation inhibitor	gcvPB, glycine cleavage system P protein, subunit 2
DVU0606	DVU3009	0.011	-1	-0.668023	0.03	0	99	0.006	0	0	0	-3	0	0	0	0	0	0	0	0	0	0	0	0	0	0	0	0	0	0	-	transcriptional regulator, ArsR family/methyltransferase, UbiE/COQ5 family	radical SAM domain protein
DVU0628	DVU1914	0.012	-0.297948	-1	0.03	0	99	0.006	0	0	0	-3	0	0	0	0	0	0	0	0	0	0	0	0	0	0	0	0	0	0	-	buk, butyrate kinase	2-isopropylmalate synthase/homocitrate synthase family protein
DVU2336	DVU3032	0.021	0.601205	0.277947	0.14	0	99	0.011	0	0	0	-3	0	0	0	0	0	0	0	0	0	0	0	0	0	0	0	0	0	0	-	carboxyl-terminal protease	conserved hypothetical protein
DVU2586	DVU2686	0.013	-0.697613	-1	0.05	0	99	0.006	0	0	0	-3	0	0	0	0	0	0	0	0	0	0	0	0	0	0	0	0	0	0	-	ABC transporter, ATP-binding protein	peptidase, S24 family
DVU1587	DVU3079	0.093	0.946103	-0.87696	0.21	0.29	55	0.013	0	0	0	-3	0	0	0	0	0	0	0	0	0	0	0	0	0	0	0	0	0	0	-	acetyltransferase, GNAT family	glyoxalase family protein
DVU0890	DVU1295	0.067	0.989208	0.992841	0.15	0.3	47	0.012	0	0	0	-3	0	0	0	0	0	0	0	0	0	0	0	0	0	0	0	0	0	0	-	hom, homoserine dehydrogenase	sat, sulfate adenylyltransferase
DVU0285	DVU2201	0.014	-0.708229	-1	0.06	0	99	0.007	0	0	0	-3	0	0	0	0	0	0	0	0	0	0	0	0	0	0	0	0	0	0	-	hisH, imidazole glycerol phosphate synthase, glutamine amidotransferase subunit	b3011, alcohol dehydrogenase, iron-containing
DVU0414	DVU0891	0.023	0.488903	0.577862	0.16	0	99	0.012	0	0	0	-3	0	0	0	0	0	0	0	0	0	0	0	0	0	0	0	0	0	0	-	tme, NADP-dependent malic enzyme-related protein	aminotransferase, classes I and II
DVU0258	DVU1809	0.013	0.0762429	0.460527	0.06	0	99	0.008	0	0	0	-3	0	0	0	0	0	0	0	0	0	0	0	0	0	0	0	0	0	0	-	sensory box histidine kinase/response regulator	nadB, L-aspartate oxidase
DVU0430	DVU1951	0.032	0.978474	0.400218	0.11	0.12	71	0.01	0	0	0	-3	0	0	0	0	0	0	0	0	0	0	0	0	0	0	0	0	0	0	Energy metabolism	Ech hydrogenase, subunit EchE, putative	indolepyruvate ferredoxin oxidoreductase, alpha subunit, putative
DVU2984	DVU3003	0.075	0.584384	0.955034	0.12	0.5	56	0.009	0	0	0	-3	0	0	0	0	0	0	0	0	0	0	0	0	0	0	0	0	0	0	-	conserved hypothetical protein	radical SAM domain protein
DVU2420	DVU2652	0.012	-1	-0.224116	0.04	0	99	0.007	0	0	0	-3	0	0	0	0	0	0	0	0	0	0	0	0	0	0	0	0	0	0	-	conserved hypothetical protein	hypothetical protein
DVU0875	DVU2360	0.043	0.932619	-1	0.05	0.17	35	0.007	0	0	0	-3	0	0	0	0	0	0	0	0	0	0	0	0	0	0	0	0	0	0	-	fumarylacetoacetate hydrolase family protein	oxidoreductase, FAD/NAD-binding family
DVU0224	DVU1022	0.017	0.337755	-1	0.08	0	99	0.007	0	0	0	-3	0	0	0	0	0	0	0	0	0	0	0	0	0	0	0	0	0	0	-	conserved hypothetical protein	SUF system FeS assembly ATPase SufC, putative
DVU0415	DVU0979	0.026	0.953516	-1	0.01	0.06	42	0.006	0	0	0	-3	0	0	0	0	0	0	0	0	0	0	0	0	0	0	0	0	0	0	-	pepA, cytosol aminopeptidase	b1200, DAK1 domain protein
DVU1605	DVU3379	0.011	-1	0.499618	0.05	0	99	0.008	0	0	0	-3	0	1	0	0	0	0	0	1	0	0	0	0	0	0	0	0	0	0	-	uvrB, excinuclease ABC, B subunit	ribonucleoside-diphosphate reductase
DVU0891	DVU0998	0.015	0.848446	-1	0.05	0	99	0.006	0	0	0	-3	0	0	0	0	0	0	0	0	0	0	0	0	0	0	0	0	0	0	-	aminotransferase, classes I and II	heptosyltransferase family protein
DVU0085	DVU1368	0.018	0.834456	-0.424199	0.09	0	99	0.008	0	0	0	-3	0	0	0	0	0	0	0	0	0	0	0	0	0	0	0	0	0	0	-	trpB-1, tryptophan synthase, beta subunit	rhodanese-like domain protein
DVU1804	DVU3113	0.021	0.373887	-1	0.12	0	99	0.009	0	0	0	-3	0	0	0	0	0	0	0	0	0	0	0	0	0	0	0	0	0	0	-	glycosyl transferase, group 1 family protein	carA, carbamoyl-phosphate synthase, small subunit
DVU0417	DVU3204	0.012	-1	-0.325976	0.05	0	99	0.007	0	0	0	-3	0	0	0	0	0	0	0	0	0	0	0	0	0	0	0	0	0	0	-	speA, arginine decarboxylase	purA, adenylosuccinate synthetase
DVU2512	DVU2894	0.013	-1	-0.678063	0.05	0	99	0.007	0	0	0	-3	0	0	0	0	0	0	0	0	0	0	0	0	0	0	0	0	0	0	-	mraW, S-adenosyl-methyltransferase MraW	flrA, sigma-54 dependent transcriptional regulator
DVU0415	DVU0642	0.011	0.414108	0.771058	0.03	0	99	0.007	0	0	0	-3	0	0	0	0	0	0	0	0	0	0	0	0	0	0	0	0	0	0	-	pepA, cytosol aminopeptidase	hydrolase, alpha/beta fold family
DVU2353	DVU3268	0.012	-1	-0.206825	0.04	0	99	0.007	0	0	0	-3	0	0	0	0	0	0	0	0	0	0	0	0	0	0	0	0	0	0	-	glycosyl transferase, group 2 family protein	conserved hypothetical protein
DVU2251	DVU3180	0.027	0.932012	-1	0.04	0.17	74	0.006	0	0	0	-3	0	0	0	0	0	0	0	0	0	0	0	0	0	0	0	0	0	0	-	DNA-binding protein	GGDEF domain protein
DVU0847	DVU1441	0.012	0.650715	0.311696	0.03	0	99	0.006	0	0	0	-3	0	0	0	0	0	0	0	0	0	0	0	0	0	0	0	0	0	0	-	ApsA, adenylyl-sulphate reductase, alpha subunit	flaB1, flagellin
DVU1225	DVUA0074	0.021	0.183348	-0.16591	0.14	0	99	0.011	0	0	0	-3	0	0	0	0	0	0	0	0	0	0	0	0	0	0	0	0	0	0	-	hypothetical protein	sulfotransferase family protein
DVU0037	DVU1636	0.009	-1	0.443115	0.01	0	99	0.006	0	0	0	-3	0	0	0	0	0	0	0	0	0	0	0	0	0	0	0	0	0	0	-	conserved hypothetical protein	ppaC, inorganic pyrophosphatase, manganese-dependent
DVU2400	DVUA0105	0.013	0.0165808	-1	0.03	0	99	0.006	0	0	0	-3	0	0	0	0	0	0	0	0	0	0	0	0	0	0	0	0	0	0	-	hydrogenase, putative	conserved hypothetical protein
DVU2143	DVU2935	0.069	0.991702	0.0625917	0.18	0.17	42	0.022	92	0	0	-3	0	0	0	0	0	0	0	0	0	0	0	0	0	0	0	0	0	0	Energy metabolism	fba, fructose-1,6-bisphosphate aldolase, class II	gpm, phosphoglycerate mutase
DVU1344	DVU3348	0.341	0.991531	0.999869	0.49	0.36	39	0.059	0	0	0	-3	0	0	0	0	0	0	0	0	0	0	0	0	0	0	0	0	0	0	-	ispG, 1-hydroxy-2-methyl-2-(E)-butenyl 4-diphosphate synthase	pyruvate ferredoxin/flavodoxin oxidoreductase, beta subunit, putative
DVU1087	DVU1878	0.236	0.982129	0.996052	0.39	0.3	28	0.04	0	0	0	-3	0	0	0	0	0	0	0	0	0	0	0	0	0	0	0	0	0	0	-	conserved hypothetical protein	ltaE, threonine aldolase, low-specificity
DVU0312	DVU1950	0.012	-0.309189	-1	0.02	0	99	0.005	0	0	0	-3	0	0	0	0	0	0	0	0	0	0	0	0	0	0	0	0	0	0	-	fliG, flagellar motor switch protein FliG	indolepyruvate ferredoxin oxidoreductase, beta subunit, putative
DVU0626	DVU2982	0.017	0.304077	0.53215	0.11	0	99	0.063	378	0	0	-3	0	0	0	0	0	0	0	0	0	0	0	0	0	0	0	0	0	0	Amino acid biosynthesis	ilvN-1, acetolactate synthase, small subunit	leuC, 3-isopropylmalate dehydratase, large subunit, putative
DVU1605	DVUA0106	0.025	-1	0.356854	0.2	0	99	0.016	0	0	0	-3	0	0	0	0	0	0	0	0	0	0	0	0	0	0	0	0	0	0	-	uvrB, excinuclease ABC, B subunit	type III secretion target, YopN family
DVU0360	DVU1611	0.032	0.939742	-0.767508	0.17	0.05	94	0.011	0	0	0	-3	0	0	0	0	0	0	0	0	0	0	0	0	0	0	0	0	0	0	-	ilvB-1, acetolactate synthase, large subunit, biosynthetic type	molybdopterin oxidoreductase domain protein
DVU1804	DVU1885	0.012	0.216039	-1	0.02	0	99	0.005	0	0	0	-3	0	0	0	0	0	0	0	0	0	0	0	0	0	0	0	0	0	0	-	glycosyl transferase, group 1 family protein	gatB, glutamyl-tRNA(Gln) amidotransferase, B subunit
DVU0847	DVU2837	0.049	0.928263	0.843226	0.13	0.09	32	0.013	0	0	0	-3	0	0	0	0	0	0	0	0	0	0	0	0	0	0	0	0	0	0	-	ApsA, adenylyl-sulphate reductase, alpha subunit	conserved hypothetical protein
DVU0891	DVU1176	0.012	0.216156	-0.214601	0.02	0	99	0.022	266	0	0	-3	0	0	0	0	0	0	0	0	0	0	0	0	0	0	0	0	0	0	-	aminotransferase, classes I and II	hypothetical protein
DVU1768	DVU3222	0.019	0.202285	-0.229366	0.12	0	99	0.01	0	0	0	-3	0	0	0	0	0	0	0	0	0	0	0	0	0	0	0	0	0	0	-	GTP-binding protein	pgi, glucose-6-phosphate isomerase
DVU0984	DVU2329	0.061	0.859047	0.944894	0.18	0.08	30	0.017	0	0	0	-3	0	0	0	0	0	0	0	0	0	0	0	0	0	0	0	0	0	0	-	miaB, tRNA-i(6)A37 modification enzyme MiaB	hypB, hydrogenase accessory protein HypB
DVU0283	DVU3027	0.015	-0.365256	0.21187	0.09	0	99	0.009	0	0	0	-3	0	1	0	0	0	0	0	0	0	0	0	1	0	0	0	0	0	0	Energy metabolism	AhpF family protein/thioredoxin reductase	glcD, glycolate oxidase, subunit GlcD
DVU0466	DVU1528	0.022	-0.581937	-1	0.15	0	99	0.01	0	0	0	-3	0	0	0	0	0	0	0	0	0	0	0	0	0	0	0	0	0	0	-	trpG, anthranilate synthase, glutamine amidotransferase component	cytidine/deoxycytidylate deaminase family protein
DVU0007	DVU2109	0.012	0.16398	-1	0.01	0	99	0.005	0	0	0	-3	0	0	0	0	0	0	0	0	0	0	0	0	0	0	0	0	0	0	-	asnS, asparaginyl-tRNA synthetase	mrp, MTH1175-like domain family protein
DVU0319	DVU0843	0.25	0.992849	0.973575	0.36	0.43	31	0.031	0	0	0	-3	0	0	0	0	0	0	0	0	0	0	0	0	0	0	0	0	0	0	-	NAD-dependent epimerase/dehydratase family protein	hypothetical protein
DVU1781	DVU3197	0.012	-0.561108	0.628462	0.06	0	99	0.008	0	0	0	-3	0	0	0	0	0	0	0	0	0	0	0	0	0	0	0	0	0	0	-	conserved hypothetical protein	ilvE, branched-chain amino acid aminotransferase
DVU1647	DVU3392	0.019	-1	0.24993	0.15	0	99	0.02	99	0	0	-3	0	0	0	0	0	0	0	0	0	0	0	0	0	0	0	0	0	0	Amino acid biosynthesis	lysA-1, diaminopimelate decarboxylase	glnA, glutamine synthetase, type I
DVU0527	DVU1579	0.045	0.990782	0.955872	0.17	0.05	50	0.034	158	0	0	-3	0	0	0	0	0	0	0	0	0	0	0	0	0	0	0	0	0	0	-	maF, septum formation protein Maf	cysS, cysteinyl-tRNA synthetase
DVU0319	DVU2509	0.013	0.257159	-1	0.03	0	99	0.006	0	0	0	-3	0	0	0	0	0	0	0	0	0	0	0	0	0	0	0	0	0	0	-	NAD-dependent epimerase/dehydratase family protein	murE, UDP-N-acetylmuramoylalanyl-D-glutamate-2,6-diaminopimelate ligase
DVU0470	DVU1893	0.017	0.872403	-1	0.05	0.03	94	0.006	0	0	0	-3	0	0	0	0	0	0	0	0	0	0	0	0	0	0	0	0	0	0	-	trpB-2, tryptophan synthase, beta subunit	ATP-dependent protease, putative
DVU0158	DVU1088	0.015	0.09664	0.508985	0.08	0	99	0.009	0	0	0	-3	0	0	0	0	0	0	0	0	0	0	0	0	0	0	0	0	0	0	-	conserved hypothetical protein TIGR00104	hypothetical protein
DVU0776	DVU1179	0.012	0.816327	-1	0.01	0	99	0.005	0	0	0	-3	0	0	0	0	0	0	0	0	0	0	0	0	0	0	0	0	0	0	-	atpG, ATP synthase, F1 gamma subunit	aor, aldehyde:ferredoxin oxidoreductase, tungsten-containing
DVU1199	DVU2981	0.053	0.894174	0.999361	0.16	0.08	34	0.016	0	0	0	-3	0	0	0	0	0	0	0	0	0	0	0	0	0	0	0	0	0	0	-	ribAB, 3,4-dihydroxy-2-butanone 4-phosphate synthase/GTP cyclohydrolase II	leuA, 2-isopropylmalate synthase
DVU0056	DVU0494	0.025	0.919047	-1	0.01	0.09	52	0.006	0	0	0	-3	0	0	0	0	0	0	0	0	0	0	0	0	0	0	0	0	0	0	-	cheV-1, chemotaxis protein CheV	aminotransferase, class V
DVU2538	DVU2547	0.012	-0.420007	-1	0.02	0	99	0.006	0	0	0	-3	0	0	0	0	0	0	0	0	0	0	0	0	0	0	0	0	0	0	-	thrS, threonyl-tRNA synthetase	transcriptional regulator, putative
DVU0004	DVU0353	0.013	0.642733	-1	0.02	0	99	0.005	0	0	0	-3	0	0	0	0	0	0	0	0	0	0	0	0	0	0	0	0	0	0	-	gyrA, DNA gyrase, A subunit	alcohol dehydrogenase, iron-containing
DVU1775	DVU2475	0.023	0.675123	-0.472724	0.14	0	99	0.01	0	0	0	-3	0	0	0	0	0	0	0	0	0	0	0	0	0	0	0	0	0	0	-	ribB, 3,4-dihydroxy-2-butanone 4-phosphate synthase	oxidoreductase, NAD-binding, putative
DVU1897	DVU1927	0.024	0.968088	0.261465	0.07	0.04	65	0.07	222	168	0	-3	0	0	0	0	0	0	0	0	0	0	0	0	0	0	0	0	0	0	Protein synthesis	glyS, glycyl-tRNA synthetase, beta subunit	ileS, isoleucyl-tRNA synthetase
DVU1627	DVU2899	0.027	0.698276	-1	0.17	0	99	0.011	0	0	0	-3	0	0	0	0	0	0	0	0	0	0	0	0	0	0	0	0	0	0	-	ABC transporter, ATP-binding protein	hypothetical protein
DVU2976	DVU3055	0.021	0.719235	0.0464586	0.13	0	99	0.01	0	0	0	-3	0	0	0	0	0	0	0	0	0	0	0	0	0	0	0	0	0	0	-	conserved hypothetical protein	rne, ribonuclease, Rne/Rng family
DVU1510	DVU1568	0.056	-0.578565	0.988716	0.07	0.5	51	0.007	0	0	0	-3	0	0	0	0	0	0	0	0	0	0	0	0	0	0	0	0	0	0	-	hypothetical protein	ftn, ferritin
DVU0418	DVU2996	0.014	0.437515	0.492749	0.07	0	99	0.008	0	0	0	-3	0	0	0	0	0	0	0	0	0	0	0	0	0	0	0	0	0	0	-	lys1, saccharopine dehydrogenase	NAD-dependent epimerase/dehydratase family protein
DVU0579	DVU1095	0.015	-0.750578	0.80204	0.11	0	99	0.011	0	0	0	-3	0	0	0	0	0	0	0	0	0	0	0	0	0	0	0	0	0	0	-	molybdopterin-guanine dinucleotide biosynthesis protein A, putative	argG, argininosuccinate synthase
DVU1953	DVU3308	0.016	-0.44271	-1	0.08	0	99	0.007	0	0	0	-3	0	0	0	0	0	0	0	0	0	0	0	0	0	0	0	0	0	0	-	proA, gamma-glutamyl phosphate reductase	metallo-beta-lactamase family protein
DVU0259	DVU2251	0.011	-1	0.658416	0.04	0	99	0.007	0	0	0	-3	0	0	0	0	0	0	0	0	0	0	0	0	0	0	0	0	0	0	-	divK, DNA-binding response regulator	DNA-binding protein
DVU1044	DVU1220	0.027	0.942754	-1	0.02	0.09	48	0.006	0	0	0	-3	0	0	0	0	0	0	0	0	0	0	0	0	0	0	0	0	0	0	-	guaB, inosine-5`-monophosphate dehydrogenase	nitroreductase family protein
DVU0461	DVU1549	0.014	-0.50681	0.390006	0.08	0	99	0.009	0	0	0	-3	0	0	0	0	0	0	0	0	0	0	0	0	0	0	0	0	0	0	-	predicted 3-dehydroquinate synthase	conserved hypothetical protein
DVU0261	DVU2472	0.022	0.862518	0.948207	0.01	0.05	43	0.007	0	0	0	-3	0	0	0	0	0	0	0	0	0	0	0	0	0	0	0	0	0	0	-	universal stress protein family	conserved hypothetical protein
DVU1083	DVU2427	0.161	0.981121	0.101095	0.3	0.33	41	0.022	0	0	0	-3	0	0	0	0	0	0	0	0	0	0	0	0	0	0	0	0	0	0	-	phoB, phosphate regulon transcriptional regulator PhoB	hypothetical protein
DVU2064	DVU2512	0.017	0.653769	-1	0.08	0	99	0.007	0	0	0	-3	0	0	0	0	0	0	0	0	0	0	0	0	0	0	0	0	0	0	-	fabK, oxidoreductase, 2-nitropropane dioxygenase family	mraW, S-adenosyl-methyltransferase MraW
DVU1007	DVU3113	0.011	-1	0.261244	0.03	0	99	0.007	0	0	0	-3	0	0	0	0	0	0	0	0	0	0	0	0	0	0	0	0	0	0	-	cobU, cobinamide kinase/cobinamide phosphate guanylyltransferase	carA, carbamoyl-phosphate synthase, small subunit
DVU0971	DVU2330	0.012	-0.307379	-0.188613	0.04	0	99	0.007	0	0	0	-3	0	0	0	0	0	0	0	0	0	0	0	0	0	0	0	0	0	0	-	molybdenum cofactor biosynthesis protein	E.coliMinDlike), MRP family protein
DVU1085	DVU1861	0.011	-0.644242	-1	0.02	0	99	0.016	206	0	0	-3	0	0	0	0	0	0	0	0	0	0	0	0	0	0	0	0	0	0	-	phoU, phosphate transport system protein PhoU	prfB, peptide chain release factor 2, programmed frameshift
DVU1545	DVU3033	0.012	-1	-0.359409	0.05	0	99	0.007	0	0	0	-3	0	0	0	0	0	0	0	0	0	0	0	0	0	0	0	0	0	0	-	hemolysin-type calcium-binding repeat/calx-beta domain protein	iron-sulfur cluster-binding protein
DVU1580	DVUA0020	0.08	0.980137	-1	0.18	0.08	20	0.014	0	0	0	-3	0	0	0	0	0	0	0	0	0	0	0	0	0	0	0	0	0	0	-	rpiB, ribose 5-phosphate isomerase, putative	type II restriction endonuclease, putative
DVU0450	DVU1177	0.021	0.382054	-0.17306	0.14	0	99	0.01	0	0	0	-3	0	0	0	0	0	0	0	0	0	0	0	0	0	0	0	0	0	0	-	ribF, riboflavin biosynthesis protein RibF	hypothetical protein
DVU0606	DVU1088	0.059	0.997281	-0.0566238	0.1	0.33	50	0.008	0	0	0	-3	0	0	0	0	0	0	0	0	0	0	0	0	0	0	0	0	0	0	-	transcriptional regulator, ArsR family/methyltransferase, UbiE/COQ5 family	hypothetical protein
DVU1945	DVU3360	0.046	0.887871	-1	0.09	0.18	48	0.008	0	0	0	-3	0	0	0	0	0	0	0	0	0	0	0	0	0	0	0	0	0	0	-	oorA, pyruvate ferredoxin oxidoreductase, alpha subunit, putative	parB, ParB family protein
DVU2398	DVU3047	0.016	0.3736	-1	0.07	0	99	0.007	0	0	0	-3	0	0	0	0	0	0	0	0	0	0	0	0	0	0	0	0	0	0	-	conserved hypothetical protein	aminotransferase, class IV
DVU2398	DVU2758	0.011	-1	-0.159315	0.03	0	99	0.006	0	0	0	-3	0	0	0	0	0	0	0	0	0	0	0	0	0	0	0	0	0	0	-	conserved hypothetical protein	conserved hypothetical protein
DVU0731	DVU3147	0.065	0.65355	0.51144	0.37	0	99	0.033	0	0	0	-3	0	0	0	0	0	0	0	0	0	0	0	0	0	0	0	0	0	0	-	hypothetical protein	6-phosphofructo-2-kinase/fructose-2,6-biphosphatase
DVU2475	DVU2748	0.015	-0.922857	-1	0.08	0	99	0.007	0	0	0	-3	0	0	0	0	0	0	0	0	0	0	0	0	0	0	0	0	0	0	-	oxidoreductase, NAD-binding, putative	cobM, precorrin-4 C11-methyltransferase
DVU1597	DVU1784	0.015	0.0958875	-1	0.06	0	99	0.007	0	0	0	-3	0	0	0	0	0	0	0	0	0	0	0	0	0	0	0	0	0	0	-	sir, sulfite reductase, assimilatory-type	oxidoreductase, short-chain dehydrogenase/reductase family
DVU0734	DVU2543	0.038	0.912829	0.758567	0.11	0.05	38	0.012	0	0	0	-3	0	0	0	0	0	0	0	0	0	0	0	0	0	0	0	0	0	0	-	cysG-1, uroporphyrinogen III synthase/methyltransferase	b0873, hybrid cluster protein
DVU1207	DVU1530	0.013	0.625044	-0.114857	0.04	0	99	0.006	0	0	0	-3	0	0	0	0	0	0	0	0	0	0	0	0	0	0	0	0	0	0	-	fabH, 3-oxoacyl-(acyl-carrier-protein) synthase III	metallo-beta-lactamase family protein
DVU0734	DVU1425	0.046	0.974348	0.637169	0.12	0.07	30	0.013	0	0	0	-3	0	0	0	0	0	0	0	0	0	0	0	0	0	0	0	0	0	0	-	cysG-1, uroporphyrinogen III synthase/methyltransferase	gcvPA, glycine cleavage system P protein, subunit 1
DVU0120	DVU1206	0.015	0.51718	0.415911	0.08	0	99	0.008	0	0	0	-3	0	0	0	0	0	0	0	0	0	0	0	0	0	0	0	0	0	0	-	ABC transporter, substrate-binding protein, putative	fabG, 3-oxoacyl-(acyl-carrier-protein) reductase
DVU0402	DVU1345	0.012	0.158634	0.0956514	0.03	0	99	0.006	0	0	0	-3	0	0	0	0	0	0	0	0	0	0	0	0	0	0	0	0	0	0	-	dsrA, dissimilatory sulfite reductase alpha subunit	proS, prolyl-tRNA synthetase
DVU1258	DVU3190	0.011	-1	-0.458367	0.02	0	99	0.006	0	0	0	-3	0	0	0	0	0	0	0	0	0	0	0	0	0	0	0	0	0	0	-	glnN, glutamine synthetase, type III	hypothetical protein
DVU0921	DVU1176	0.06	0.650736	0.935485	0.03	0.44	26	0.007	0	0	0	-3	0	0	0	0	0	0	0	0	0	0	0	0	0	0	0	0	0	0	-	5-nitroimidazole antibiotic resistance protein, putative	hypothetical protein
DVU0342	DVU2533	0.012	-1	-0.835495	0.03	0	99	0.006	0	0	0	-3	0	0	0	0	0	0	0	0	0	0	0	0	0	0	0	0	0	0	-	NAD-dependent epimerase/dehydratase family protein	pheT, phenylalanyl-tRNA synthetase, beta subunit
DVU0362	DVU0530	0.078	-1	-0.356637	0.42	0	99	0.041	0	0	0	-3	0	0	0	0	0	0	0	0	0	0	0	0	0	0	0	0	0	0	-	conserved hypothetical protein	rrf1, Rrf1 protein
DVU1552	DVU2990	0.011	-1	-0.0101774	0.03	0	99	0.02	221	0	0	-3	0	0	0	0	0	0	0	0	0	0	0	0	0	0	0	0	0	0	-	b2875, conserved hypothetical protein	moeA, molybdopterin biosynthesis MoeA protein
DVU3263	DVU3349	0.013	0.618959	-0.95386	0.03	0	99	0.006	0	0	0	-3	0	0	0	0	0	0	0	0	0	0	0	0	0	0	0	0	0	0	Energy metabolism	frdB, fumarate reductase, iron-sulfur protein	pyruvate flavodoxin/ferredoxin oxidoreductase, thiamine diP-binding domain protein
DVU2074	DVU2581	0.043	1	-1	0.13	0.12	62	0.009	0	0	0	-3	0	0	0	0	0	0	0	0	0	0	0	0	0	0	0	0	0	0	-	chemotaxis protein CheW	cheYIV, response regulator
DVU0646	DVU1602	0.014	0.301707	-1	0.05	0	99	0.006	0	0	0	-3	0	0	0	0	0	0	0	0	0	0	0	0	0	0	0	0	0	0	-	cobI, precorrin-2 C20-methyltransferase	clpA, ATP-dependent Clp protease, ATP-binding subunit ClpA
DVU1941	DVU2543	0.01	-0.628424	0.833212	0.03	0	99	0.007	0	0	0	-3	0	0	0	0	0	0	0	0	0	0	0	0	0	0	0	0	0	0	-	HAD-superfamily hydrolase, subfamily IIA	b0873, hybrid cluster protein
DVU0186	DVU1568	0.015	0.63436	-0.0837962	0.06	0	99	0.007	0	0	0	-3	0	0	0	0	0	0	0	0	0	0	0	0	0	0	0	0	0	0	-	conserved hypothetical protein	ftn, ferritin
DVU2882	DVUA0146	0.014	0.295833	-0.13027	0.06	0	99	0.007	0	0	0	-3	0	0	0	0	0	0	0	0	0	0	0	0	0	0	0	0	0	0	-	folC, folylpolyglutamate synthase	hypothetical protein
DVU0402	DVU1021	0.023	0.601969	-0.405641	0.15	0	99	0.011	0	0	0	-3	0	0	0	0	0	0	0	0	0	0	0	0	0	0	0	0	0	0	-	dsrA, dissimilatory sulfite reductase alpha subunit	conserved hypothetical protein
DVU0493	DVU2240	0.014	-0.397492	-1	0.05	0	99	0.006	0	0	0	-3	0	0	0	0	0	0	0	0	0	0	0	0	0	0	0	0	0	0	-	hypothetical protein	hydantoinase/oxoprolinase family protein
DVU0628	DVU2509	0.036	0.935463	0.986986	0.15	0.09	68	0.013	0	0	0	-3	0	0	0	0	0	0	0	0	0	0	0	0	0	0	0	0	0	0	-	buk, butyrate kinase	murE, UDP-N-acetylmuramoylalanyl-D-glutamate-2,6-diaminopimelate ligase
DVU1904	DVU2770	0.027	-1	-0.583723	0.2	0	99	0.147	105	0	38	-3	0	0	0	0	0	0	0	0	0	0	0	0	0	0	0	0	0	0	-	cheW-2, chemotaxis protein CheW	response regulator
DVU0953	DVU2310	0.032	1	-1	0.02	0.03	23	0.007	0	0	0	-3	0	0	0	0	0	0	0	0	0	0	0	0	0	0	0	0	0	0	-	tyrS, tyrosyl-tRNA synthetase	metallo-beta-lactamase family protein
DVU1841	DVUA0116	0.012	-0.0756156	-1	0.02	0	99	0.005	0	0	0	-3	0	0	0	0	0	0	0	0	0	0	0	0	0	0	0	0	0	0	-	fbp, fructose-1,6-bisphosphatase	conserved hypothetical protein
DVU0161	DVU1950	0.016	-0.0604947	0.371622	0.1	0	99	0.009	0	0	0	-3	0	0	0	0	0	0	0	0	0	0	0	0	0	0	0	0	0	0	-	purF, amidophosphoribosyltransferase	indolepyruvate ferredoxin oxidoreductase, beta subunit, putative
DVU0794	DVU0873	0.016	0.709502	-1	0.06	0	99	0.018	0	163	0	-3	0	0	0	0	0	0	0	0	0	0	0	0	0	0	0	0	0	0	-	fabI, enoyl-(acyl-carrier-protein) reductase	tsf, translation elongation factor Ts
DVU0607	DVU2261	0.013	0.590617	0.193431	0.05	0	99	0.007	0	0	0	-3	0	0	0	0	0	0	0	0	0	0	0	0	0	0	0	0	0	0	-	ahcY, adenosylhomocysteinase	hypothetical protein
DVU1572	DVU1685	0.028	-1	0.885289	0.07	0.12	47	0.01	0	0	0	-3	0	0	0	0	0	0	0	0	0	0	0	0	0	0	0	0	0	0	-	transcriptional regulator, CarD family	conserved hypothetical protein TIGR00046
DVU0453	DVU2838	0.013	-1	0.383134	0.07	0	99	0.008	0	0	0	-3	0	0	0	0	0	0	0	0	0	0	0	0	0	0	0	0	0	0	-	ATP-dependent DNA helicase, UvrD/REP family	conserved hypothetical protein
DVU2935	DVU3293	0.01	-1	-0.109552	0.02	0	99	0.006	0	0	0	-3	0	0	0	0	0	0	0	0	0	0	0	0	0	0	0	0	0	0	-	gpm, phosphoglycerate mutase	thiamine pyrophosphate-requiring enzyme
DVU1419	DVU2514	0.013	-1	-0.316638	0.06	0	99	0.007	0	0	0	-3	0	0	0	0	0	0	0	0	0	0	0	0	0	0	0	0	0	0	-	atoC, sigma-54 dependent transcriptional regulator/response regulator	pyk, pyruvate kinase
DVU1095	DVU1258	0.012	0.0467137	-1	0.02	0	99	0.005	0	0	0	-3	0	0	0	0	0	0	0	0	0	0	0	0	0	0	0	0	0	0	Amino acid biosynthesis	argG, argininosuccinate synthase	glnN, glutamine synthetase, type III
DVU0390	DVU3006	0.065	0.979233	-1	0.09	0.31	39	0.007	0	0	0	-3	0	0	0	0	0	0	0	0	0	0	0	0	0	0	0	0	0	0	-	glcD, glycolate oxidase, subunit GlcD, putative	spsF, polysaccharide biosynthesis protein/methyltransferase, putative
DVU0118	DVU1456	0.015	-0.0902057	-1	0.07	0	99	0.007	0	0	0	-3	0	0	0	0	0	0	0	0	0	0	0	0	0	0	0	0	0	0	-	ntrC, sigma-54 dependent transcriptional regulator/response regulator	NIF3 family protein
DVU1878	DVUA0074	0.01	-1	-0.142269	0.02	0	99	0.006	0	0	0	-3	0	0	0	0	0	0	0	0	0	0	0	0	0	0	0	0	0	0	-	ltaE, threonine aldolase, low-specificity	sulfotransferase family protein
DVU1585	DVU1917	0.211	0.9915	0.132846	0.15	0.84	33	0.008	0	0	0	-3	0	0	0	0	0	0	0	0	0	0	0	0	0	0	0	0	0	0	-	vitamin B12-dependent methionine synthase family protein	hysB, periplasmic [NiFeSe] hydrogenase, small subunit
DVU1636	DVU1950	0.041	0.923119	-0.371279	0.06	0.11	29	0.008	0	0	0	-3	0	0	0	0	0	0	0	0	0	0	0	0	0	0	0	0	0	0	-	ppaC, inorganic pyrophosphatase, manganese-dependent	indolepyruvate ferredoxin oxidoreductase, beta subunit, putative
DVU0489	DVU0595	0.013	-0.973335	-1	0.05	0	99	0.006	0	0	0	-3	0	0	0	0	0	0	0	0	0	0	0	0	0	0	0	0	0	0	-	paaK-1, phenylacetate-coenzyme A ligase	conserved hypothetical protein
DVU0461	DVU1983	0.012	-0.065913	-1	0.02	0	99	0.005	0	0	0	-3	0	0	0	0	0	0	0	0	0	0	0	0	0	0	0	0	0	0	-	predicted 3-dehydroquinate synthase	hypothetical protein
DVU2552	DVU3349	0.039	0.972646	0.459615	0.11	0.05	40	0.011	0	0	0	-3	0	0	0	0	0	0	0	0	0	0	0	0	0	0	0	0	0	0	-	gltX-2, glutamyl-tRNA synthetase	pyruvate flavodoxin/ferredoxin oxidoreductase, thiamine diP-binding domain protein
DVU1746	DVU3190	0.011	-0.167679	-1	0.01	0	99	0.005	0	0	0	-3	0	0	0	0	0	0	0	0	0	0	0	0	0	0	0	0	0	0	-	C-5 cytosine-specific DNA methylase family protein	hypothetical protein
DVU2509	DVU2983	0.013	0.297071	-0.335192	0.04	0	99	0.006	0	0	0	-3	0	0	0	0	0	0	0	0	0	0	0	0	0	0	0	0	0	0	-	murE, UDP-N-acetylmuramoylalanyl-D-glutamate-2,6-diaminopimelate ligase	leuD, 3-isopropylmalate dehydratase, small subunit
DVU0723	DVU2254	0.012	-0.653784	0.793819	0.06	0	99	0.008	0	0	0	-3	0	0	0	0	0	0	0	0	0	0	0	0	0	0	0	0	0	0	Purines, pyrimidines, nucleosides, and nucleotides	purT, phosphoribosylglycinamide formyltransferase 2	thyX, thymidylate synthase ThyX
DVU0453	DVU0736	0.015	0.14426	-1	0.06	0	99	0.007	0	0	0	-3	0	0	0	0	0	0	0	0	0	0	0	0	0	0	0	0	0	0	-	ATP-dependent DNA helicase, UvrD/REP family	purN, phosphoribosylglycinamide formyltransferase
DVU0339	DVU0365	0.022	-1	0.786059	0.18	0	99	0.015	0	0	0	-3	0	0	0	0	0	0	0	0	0	0	0	0	0	0	0	0	0	0	-	serA, D-isomer specific 2-hydroxyacid dehydrogenase family protein	conserved hypothetical protein
DVU1605	DVU3315	0.012	-1	0.492286	0.06	0	99	0.008	0	0	0	-3	0	0	0	0	0	0	0	0	0	0	0	0	0	0	0	0	0	0	-	uvrB, excinuclease ABC, B subunit	pyrK, dihydroorotate dehydrogenase, electron transfer subunit
DVU0075	DVU3232	0.033	-0.484132	-0.278644	0.24	0	99	0.017	0	0	0	-3	0	0	0	0	0	0	0	0	0	0	0	0	0	0	0	0	0	0	-	rfbE, aminotransferase, DegT/DnrJ/EryC1/StrS family	flhA, flagellar biosynthetic protein FlhA
DVU1530	DVU2210	0.013	0.0295545	-1	0.03	0	99	0.006	0	0	0	-3	0	0	0	0	0	0	0	0	0	0	0	0	0	0	0	0	0	0	-	metallo-beta-lactamase family protein	TPR domain protein
DVU1466	DVU2013	0.173	0.991168	0.45794	0.36	0.12	21	0.038	0	0	0	-3	0	0	0	0	0	0	0	0	0	0	0	0	0	0	0	0	0	0	-	argB, acetylglutamate kinase	hybrid cluster protein
DVU0309	DVU1044	0.01	-1	-0.247605	0.01	0	99	0.006	0	0	0	-3	0	0	0	0	0	0	0	0	0	0	0	0	0	0	0	0	0	0	-	transcriptional regulator, LysR family	guaB, inosine-5`-monophosphate dehydrogenase
DVU0565	DVU1466	0.031	0.968722	-1	0.02	0.04	28	0.007	0	0	0	-3	0	0	0	0	0	0	0	0	0	0	0	0	0	0	0	0	0	0	-	gap-1, glyceraldehyde 3-phosphate dehydrogenase	argB, acetylglutamate kinase
DVU0628	DVU1569	0.013	-1	0.997871	0.07	0.04	99	0.03	247	0	0	-3	0	0	0	0	0	0	0	0	0	0	0	0	0	0	0	0	0	0	Energy metabolism	buk, butyrate kinase	porA, pyruvate ferredoxin oxidoreductase, alpha subunit
DVU0341	DVU0606	0.012	-1	-0.319089	0.04	0	99	0.007	0	0	0	-3	0	0	0	0	0	0	0	0	0	0	0	0	0	0	0	0	0	0	-	kdsB, 3-deoxy-D-manno-octulosonate cytidylyltransferase	transcriptional regulator, ArsR family/methyltransferase, UbiE/COQ5 family
DVU0349	DVU0503	0.029	0.995371	-1	0.01	0.04	31	0.006	0	0	0	-3	0	0	0	0	0	0	0	0	0	0	0	0	0	0	0	0	0	0	-	NeuB family protein	pnp, polyribonucleotide nucleotidyltransferase
DVU1295	DVU3200	0.073	0.898087	-1	0.01	0.5	24	0.005	0	0	0	-3	0	0	0	0	0	0	0	0	0	0	0	0	0	0	0	0	0	0	-	sat, sulfate adenylyltransferase	recR, recombination protein RecR
DVU0352	DVU2350	0.315	0.984676	-1	0.24	0.82	31	0.011	0	0	0	-3	0	0	0	0	0	0	0	0	0	0	0	0	0	0	0	0	0	0	-	lpsC, aminotransferase, DegT/DnrJ/EryC1/StrS family	gid, gid protein
DVU0115	DVU2985	0.015	-1	0.280434	0.1	0	99	0.025	196	0	0	-3	0	0	0	0	0	0	0	0	0	0	0	0	0	0	0	0	0	0	Amino acid biosynthesis	aroE, shikimate 5-dehydrogenase	leuB, 3-isopropylmalate dehydrogenase
DVU1766	DVU2399	0.021	0.983669	0.0349864	0.02	0.08	63	0.006	0	0	0	-3	0	0	0	0	0	0	0	0	0	0	0	0	0	0	0	0	0	0	Energy metabolism	aspA, aspartate ammonia-lyase, putative	hydrogenase, putative
DVU0362	DVU2586	0.012	-0.444546	-1	0.03	0	99	0.006	0	0	0	-3	0	0	0	0	0	0	0	0	0	0	0	0	0	0	0	0	0	0	-	conserved hypothetical protein	ABC transporter, ATP-binding protein
DVU0694	DVU2476	0.025	0.552838	-0.771438	0.16	0	99	0.011	0	0	0	-3	0	0	0	0	0	0	0	0	0	0	0	0	0	0	0	0	0	0	-	molybdopterin oxidoreductase, molybdopterin-binding subunit, putative	gltA, glutamate synthase, small subunit
DVU0237	DVU3365	0.019	0.517126	0.407554	0.12	0	99	0.01	0	0	0	-3	0	0	0	0	0	0	0	0	0	0	0	0	0	0	0	0	0	0	Protein synthesis	serS, seryl-tRNA synthetase	fmt, methionyl-tRNA formyltransferase
DVU1530	DVU1951	0.043	0.937619	0.912239	0.13	0.08	42	0.013	0	0	0	-3	0	0	0	0	0	0	0	0	0	0	0	0	0	0	0	0	0	0	-	metallo-beta-lactamase family protein	indolepyruvate ferredoxin oxidoreductase, alpha subunit, putative
DVU0494	DVU2475	0.01	-1	-0.822684	0.01	0	99	0.005	0	0	0	-3	0	0	0	0	0	0	0	0	0	0	0	0	0	0	0	0	0	0	-	aminotransferase, class V	oxidoreductase, NAD-binding, putative
DVU0904	DVU2964	0.269	0.996794	0.831771	0.3	0.55	17	0.022	0	0	0	-3	0	0	0	0	0	0	0	0	0	0	0	0	0	0	0	0	0	0	-	recJ, single-stranded-DNA-specific exonuclease RecJ	hypothetical protein
DVU1083	DVU2764	0.158	0.928896	0.948196	0.36	0.2	41	0.036	0	0	0	-3	0	0	0	0	0	0	0	0	0	0	0	0	0	0	0	0	0	0	-	phoB, phosphate regulon transcriptional regulator PhoB	nitroreductase family protein
DVU0285	DVU0477	0.013	-0.822894	-1	0.05	0	99	0.006	0	0	0	-3	0	0	0	0	0	0	0	0	0	0	0	0	0	0	0	0	0	0	-	hisH, imidazole glycerol phosphate synthase, glutamine amidotransferase subunit	icd, isocitrate dehydrogenase, NADP-dependent
DVU0056	DVU0522	0.023	0.588266	-0.102296	0.15	0	99	0.011	0	0	0	-3	0	0	0	0	0	0	0	0	0	0	0	0	0	0	0	0	0	0	-	cheV-1, chemotaxis protein CheV	yviF, conserved hypothetical protein
DVU0090	DVU1841	0.045	0.975383	0.936148	0.14	0.11	46	0.013	0	0	0	-3	0	0	0	0	0	0	0	0	0	0	0	0	0	0	0	0	0	0	-	wcaG, GDP-fucose synthetase	fbp, fructose-1,6-bisphosphatase
DVU1198	DVU2093	0.019	-1	0.885517	0.03	0.22	82	0.007	0	0	0	-3	0	0	0	0	0	0	0	0	0	0	0	0	0	0	0	0	0	0	Biosynthesis of cofactors, prosthetic groups, and carriers	ribH, riboflavin synthase, beta subunit	thiH, thiH protein
DVU1220	DVU3054	0.054	0.95205	0.734827	0.19	0.12	56	0.016	0	0	0	-3	0	0	0	0	0	0	0	0	0	0	0	0	0	0	0	0	0	0	-	nitroreductase family protein	radical SAM domain protein
DVU1300	DVU1885	0.023	0.660599	0.551665	0.16	0	99	0.012	0	0	0	-3	0	0	0	0	0	0	0	0	0	0	0	0	0	0	0	0	0	0	Protein synthesis	fusA-1, translation elongation factor G	gatB, glutamyl-tRNA(Gln) amidotransferase, B subunit
DVU0365	DVU0869	0.011	-1	-0.178415	0.04	0	99	0.018	193	0	0	-3	0	0	0	0	0	0	0	0	0	0	0	0	0	0	0	0	0	0	-	conserved hypothetical protein	uppS, undecaprenyl diphosphate synthase
DVU0075	DVU3268	0.09	0.998506	0.0118294	0.21	0.33	59	0.013	0	0	0	-3	0	0	0	0	0	0	0	0	0	0	0	0	0	0	0	0	0	0	-	rfbE, aminotransferase, DegT/DnrJ/EryC1/StrS family	conserved hypothetical protein
DVU1783	DVU1912	0.013	-1	-0.425729	0.06	0	99	0.007	0	0	0	-3	0	0	0	0	0	0	0	0	0	0	0	0	0	0	0	0	0	0	-	cysteine-rich domain protein	conserved hypothetical protein TIGR00150
DVU0339	DVU1569	0.014	-0.796815	-0.286563	0.08	0	99	0.008	0	0	0	-3	0	0	0	0	0	0	0	0	0	0	0	0	0	0	0	0	0	0	-	serA, D-isomer specific 2-hydroxyacid dehydrogenase family protein	porA, pyruvate ferredoxin oxidoreductase, alpha subunit
DVU0326	DVU3071	0.013	0.541585	-1	0.03	0	99	0.006	0	0	0	-3	0	0	0	0	0	0	0	0	0	0	0	0	0	0	0	0	0	0	-	hypE, hydrogenase expression/formation protein HypE	oxidoreductase, FAD/iron-sulfur cluster-binding domain protein
DVU0869	DVU2330	0.016	0.539319	-0.154757	0.08	0	99	0.008	0	0	0	-3	0	0	0	0	0	0	0	0	0	0	0	0	0	0	0	0	0	0	-	uppS, undecaprenyl diphosphate synthase	E.coliMinDlike), MRP family protein
DVU0419	DVU2668	0.017	0.335158	-0.294579	0.09	0	99	0.008	0	0	0	-3	0	0	0	0	0	0	0	0	0	0	0	0	0	0	0	0	0	0	-	nspC, carboxynorspermidine decarboxylase	glmU, UDP-N-acetylglucosamine pyrophosphorylase, putative
DVU0046	DVU2201	0.013	0.362993	-1	0.03	0	99	0.006	0	0	0	-3	0	0	0	0	0	0	0	0	0	0	0	0	0	0	0	0	0	0	-	fliN, flagellar motor switch protein FliN	b3011, alcohol dehydrogenase, iron-containing
DVU1618	DVU1809	0.052	0.864664	-1	0.03	0.4	48	0.005	0	0	0	-3	0	0	0	0	0	0	0	0	0	0	0	0	0	0	0	0	0	0	-	iojap-related protein	nadB, L-aspartate oxidase
DVU0055	DVU2227	0.019	-0.782784	-1	0.12	0	99	0.009	0	0	0	-3	0	0	0	0	0	0	0	0	0	0	0	0	0	0	0	0	0	0	-	ispH, hydroxymethylbutenyl pyrophosphate reductase	hypothetical protein
DVU0090	DVU0501	0.01	-1	-0.328852	0.02	0	99	0.006	0	0	0	-3	0	0	0	0	0	0	0	0	0	0	0	0	0	0	0	0	0	0	-	wcaG, GDP-fucose synthetase	conserved hypothetical protein
DVU1983	DVU3027	0.022	0.714567	-1	0.13	0	99	0.009	0	0	0	-3	0	0	0	0	0	0	0	0	0	0	0	0	0	0	0	0	0	0	-	hypothetical protein	glcD, glycolate oxidase, subunit GlcD
DVU0916	DVU1249	0.011	-1	-0.27586	0.03	0	99	0.006	0	0	0	-3	0	0	0	0	0	0	0	0	0	0	0	0	0	0	0	0	0	0	-	AT-rich DNA-binding protein	fabD, malonyl CoA-acyl carrier protein transacylase
DVU2475	DVU3051	0.016	0.480264	-0.505431	0.08	0	99	0.008	0	0	0	-3	0	0	0	0	0	0	0	0	0	0	0	0	0	0	0	0	0	0	-	oxidoreductase, NAD-binding, putative	mutT, mutator mutT protein
DVU0650	DVU2619	0.01	-1	0.459697	0.03	0	99	0.007	0	0	0	-3	0	0	0	0	0	0	0	0	0	0	0	0	0	0	0	0	0	0	-	chelatase, putative	conserved hypothetical protein
DVU0160	DVU1647	0.015	-1	-0.0301538	0.09	0	99	0.009	0	0	0	-3	0	0	0	0	0	0	0	0	0	0	0	0	0	0	0	0	0	0	-	carbohydrate isomerase, KpsF/GutQ family	lysA-1, diaminopimelate decarboxylase
DVU1949	DVU2400	0.011	-0.73776	-1	0.01	0	99	0.005	0	0	0	-3	0	0	0	0	0	0	0	0	0	0	0	0	0	0	0	0	0	0	-	nifA-1, nif-specific regulatory protein	hydrogenase, putative
DVU0665	DVU1610	0.012	-0.433121	-1	0.02	0	99	0.006	0	0	0	-3	0	0	0	0	0	0	0	0	0	0	0	0	0	0	0	0	0	0	-	nitrogen fixation protein nifU	nadE, glutamine-dependent NAD+ synthetase
DVU0823	DVU1198	0.05	0.978879	-1	0.05	0.27	38	0.006	0	0	0	-3	0	0	0	0	0	0	0	0	0	0	0	0	0	0	0	0	0	0	-	argJ, arginine biosynthesis bifunctional protein ArgJ	ribH, riboflavin synthase, beta subunit
DVU0646	DVU2330	0.035	0.719049	0.890484	0.18	0.06	78	0.015	0	0	0	-3	0	0	0	0	0	0	0	0	0	0	0	0	0	0	0	0	0	0	-	cobI, precorrin-2 C20-methyltransferase	E.coliMinDlike), MRP family protein
DVU1079	DVU1179	0.053	0.997285	0.769427	0.15	0.11	38	0.014	0	0	0	-3	0	0	0	0	0	0	0	0	0	0	0	0	0	0	0	0	0	0	-	trmE, tRNA modification GTPase TrmE	aor, aldehyde:ferredoxin oxidoreductase, tungsten-containing
DVU0566	DVU2750	0.015	0.54572	-1	0.05	0	99	0.006	0	0	0	-3	0	0	0	0	0	0	0	0	0	0	0	0	0	0	0	0	0	0	-	GAF domain protein	cbiD, cobalamin biosynthesis protein CbiD
DVU2072	DVU2500	0.012	0.251028	-1	0.02	0	99	0.005	0	0	0	-3	0	0	0	0	0	0	0	0	0	0	0	0	0	0	0	0	0	0	Cellular processes	cheA-3, chemotaxis protein CheA	ftsA, cell division protein FtsA
DVU0400	DVU3025	0.017	-1	0.991712	0.01	0.08	57	0.007	0	0	0	-3	0	0	0	0	0	0	0	0	0	0	0	0	0	0	0	0	0	0	-	hypothetical protein	por, pyruvate-ferredoxin oxidoreductase
DVU1570	DVU2373	0.015	0.419483	-1	0.06	0	99	0.006	0	0	0	-3	0	0	0	0	0	0	0	0	0	0	0	0	0	0	0	0	0	0	-	porB, pyruvate ferredoxin oxidoreductase, beta subunit	outer membrane protein, OMP85 family
DVU0415	DVU1552	0.01	-1	-0.0578804	0.01	0	99	0.006	0	0	0	-3	0	0	0	0	0	0	0	0	0	0	0	0	0	0	0	0	0	0	-	pepA, cytosol aminopeptidase	b2875, conserved hypothetical protein
DVU0007	DVU0353	0.169	0.998168	0.316098	0.17	0.64	30	0.01	0	0	0	-3	0	0	0	0	0	0	0	0	0	0	0	0	0	0	0	0	0	0	-	asnS, asparaginyl-tRNA synthetase	alcohol dehydrogenase, iron-containing
DVU0732	DVU1329	0.011	-0.934897	-1	0.01	0	99	0.007	64	0	0	-3	0	0	0	0	0	0	0	0	0	0	0	0	0	0	0	0	0	0	-	valS, valyl-tRNA synthetase	rpoA, DNA-directed RNA polymerase, alpha subunit
DVU0488	DVU0595	0.014	-1	-0.368521	0.07	0	99	0.008	0	0	0	-3	0	0	0	0	0	0	0	0	0	0	0	0	0	0	0	0	0	0	-	purD, phosphoribosylamine--glycine ligase	conserved hypothetical protein
DVU0916	DVU1463	0.027	0.940802	-0.685218	0.11	0.14	99	0.008	0	0	0	-3	0	0	0	0	0	0	0	0	0	0	0	0	0	0	0	0	0	0	-	AT-rich DNA-binding protein	cysG-1, siroheme synthase, N-terminal domain protein
DVU0966	DVU3054	0.011	-1	-0.364385	0.02	0	99	0.006	0	0	0	-3	0	0	0	0	0	0	0	0	0	0	0	0	0	0	0	0	0	0	-	amino acid ABC transporter, periplasmic amino acid-binding protein	radical SAM domain protein
DVU1913	DVU3088	0.046	0.857133	0.86704	0.13	0.05	29	0.014	0	0	0	-3	0	0	0	0	0	0	0	0	0	0	0	0	0	0	0	0	0	0	-	aspartate kinase, monofunctional class	deaD, ATP-dependent RNA helicase, DEAD/DEAH box family
DVU0055	DVU2403	0.011	-1	0.180851	0.03	0	99	0.007	0	0	0	-3	0	0	0	0	0	0	0	0	0	0	0	0	0	0	0	0	0	0	-	ispH, hydroxymethylbutenyl pyrophosphate reductase	hdrB, heterodisulfide reductase, B subunit
DVU2471	DVU3371	0.049	0.857697	0.999935	0.14	0.05	26	0.015	0	0	0	-3	0	0	0	0	0	0	0	0	0	0	0	0	0	0	0	0	0	0	-	oxidoreductase, selenocysteine-containing	metE, 5-methyltetrahydropteroyltriglutamate-homocysteine S-methyltransferase
DVU1344	DVU2902	0.025	0.837557	0.257367	0.17	0	99	0.012	0	0	0	-3	0	0	0	0	0	0	0	0	0	0	0	0	0	0	0	0	0	0	-	ispG, 1-hydroxy-2-methyl-2-(E)-butenyl 4-diphosphate synthase	pyrC, dihydroorotase
DVU3147	DVU3181	0.012	-0.140349	-1	0.02	0	99	0.005	0	0	0	-3	0	0	0	0	0	0	0	0	0	0	0	0	0	0	0	0	0	0	-	6-phosphofructo-2-kinase/fructose-2,6-biphosphatase	purL, phosphoribosylformylglycinamidine synthase II
DVU2643	DVU3010	0.23	0.993181	0.328752	0.41	0.32	49	0.037	0	0	0	-3	0	0	0	0	0	0	0	0	0	0	0	0	0	0	0	0	0	0	-	htpG, heat shock protein HtpG	lpsC, aminotransferase, DegT/DnrJ/EryC1/StrS family
DVU0430	DVU1788	0.019	-0.88523	0.98717	0.1	0.12	94	0.01	0	0	0	-3	0	0	0	0	0	0	0	0	0	0	0	0	0	0	0	0	0	0	-	Ech hydrogenase, subunit EchE, putative	rpoD, RNA polymerase sigma-70 factor
DVU1220	DVU1875	0.011	-1	-0.0962403	0.03	0	99	0.007	0	0	0	-3	0	0	0	0	0	0	0	0	0	0	0	0	0	0	0	0	0	0	-	nitroreductase family protein	dafA protein
DVU0589	DVU2970	0.014	-0.127549	-1	0.05	0	99	0.006	0	0	0	-3	0	0	0	0	0	0	0	0	0	0	0	0	0	0	0	0	0	0	-	molybdopterin-guanine dinucleotide biosynthesis protein B, putative	acetyltransferase, GNAT family
DVU0452	DVU2074	0.015	-0.617487	-1	0.07	0	99	0.007	0	0	0	-3	0	0	0	0	0	0	0	0	0	0	0	0	0	0	0	0	0	0	-	hypothetical protein	chemotaxis protein CheW
DVU0334	DVU1914	0.012	-0.616158	-1	0.03	0	99	0.006	0	0	0	-3	0	0	0	0	0	0	0	0	0	0	0	0	0	0	0	0	0	0	-	D-alanine--D-alanine ligase	2-isopropylmalate synthase/homocitrate synthase family protein
DVU1279	DVU1850	0.022	-0.62376	-0.677169	0.15	0	99	0.011	0	0	0	-3	0	0	0	0	0	0	0	0	0	0	0	0	0	0	0	0	0	0	-	folP, dihydropteroate synthase	CBS domain protein
DVU1096	DVU3218	0.016	0.156292	-1	0.07	0	99	0.007	0	0	0	-3	0	0	0	0	0	0	0	0	0	0	0	0	0	0	0	0	0	0	-	argF, ornithine carbamoyltransferase	pncA, pyrazinamidase/nicotinamidase
DVU1335	DVU3025	0.018	-0.395592	0.914369	0.02	0.03	50	0.008	0	0	0	-3	0	0	0	0	0	0	0	0	0	0	0	0	0	0	0	0	0	0	-	clpP, ATP-dependent Clp protease, proteolytic subunit	por, pyruvate-ferredoxin oxidoreductase
DVU0090	DVU1786	0.012	-0.533283	-0.208029	0.04	0	99	0.007	0	0	0	-3	0	0	0	0	0	0	0	0	0	0	0	0	0	0	0	0	0	0	-	wcaG, GDP-fucose synthetase	GGDEF domain protein
DVU1300	DVU2920	0.037	0.77457	0.996588	0.17	0.23	99	0.341	579	138	0	-3	0	0	0	0	0	0	0	0	0	0	0	0	0	0	0	0	0	0	Protein synthesis	fusA-1, translation elongation factor G	tuf, translation elongation factor Tu
DVU0403	DVU3159	0.011	-1	-0.400765	0.02	0	99	0.006	0	0	0	-3	0	0	0	0	0	0	0	0	0	0	0	0	0	0	0	0	0	0	-	dvsB, dissimilatory sulfite reductase beta subunit	gpsA, glycerol-3-phosphate dehydrogenase (NAD(P)+)
DVU0455	DVU0866	0.013	-1	0.345738	0.08	0	99	0.009	0	0	0	-3	0	0	0	0	0	0	0	0	0	0	0	0	0	0	0	0	0	0	-	hypothetical protein	dxr, 1-deoxy-D-xylulose 5-phosphate reductoisomerase
DVU0606	DVU2067	0.012	-1	-0.592018	0.05	0	99	0.007	0	0	0	-3	0	0	0	0	0	0	0	0	0	0	0	0	0	0	0	0	0	0	-	transcriptional regulator, ArsR family/methyltransferase, UbiE/COQ5 family	GGDEF domain protein
DVU1206	DVU3023	0.019	-1	0.885038	0.05	0.09	65	0.009	0	0	0	-3	0	0	0	0	0	0	0	0	0	0	0	0	0	0	0	0	0	0	-	fabG, 3-oxoacyl-(acyl-carrier-protein) reductase	atoC, sigma-54 dependent DNA-binding response regulator
DVU0278	DVU2329	0.059	0.964834	-1	0.02	0.33	20	0.006	0	0	0	-3	0	0	0	0	0	0	0	0	0	0	0	0	0	0	0	0	0	0	-	glyoxalase family protein	hypB, hydrogenase accessory protein HypB
DVU0578	DVU3066	0.012	-1	-0.877573	0.03	0	99	0.006	0	0	0	-3	0	0	0	0	0	0	0	0	0	0	0	0	0	0	0	0	0	0	-	formate dehydrogenase accessory protein FdhD, putative	DNA-binding protein
DVU2399	DVU2754	0.015	0.554119	-0.187025	0.07	0	99	0.007	0	0	0	-3	0	0	0	0	0	0	0	0	0	0	0	0	0	0	0	0	0	0	Energy metabolism	hydrogenase, putative	qor, quinone oxidoreductase
DVU2398	DVU2684	0.328	1	0.928905	0.34	0.62	22	0.065	0	154	0	-3	0	0	0	0	0	0	0	0	0	0	0	0	0	0	0	0	0	0	-	conserved hypothetical protein	hypothetical protein
DVU1021	DVU3054	0.011	-1	-0.271099	0.03	0	99	0.006	0	0	0	-3	0	0	0	0	0	0	0	0	0	0	0	0	0	0	0	0	0	0	-	conserved hypothetical protein	radical SAM domain protein
DVU0627	DVU2072	0.011	-1	0.287755	0.04	0	99	0.007	0	0	0	-3	0	0	0	0	0	0	0	0	0	0	0	0	0	0	0	0	0	0	-	ptB, phosphotransbutyrylase	cheA-3, chemotaxis protein CheA
DVU0488	DVU0571	0.013	0.300751	-1	0.03	0	99	0.006	0	0	0	-3	0	0	0	0	0	0	0	0	0	0	0	0	0	0	0	0	0	0	-	purD, phosphoribosylamine--glycine ligase	ald, alanine dehydrogenase
DVU0403	DVU3010	0.129	0.997825	0.709836	0.14	0.57	29	0.01	0	0	0	-3	0	0	0	0	0	0	0	0	0	0	0	0	0	0	0	0	0	0	-	dvsB, dissimilatory sulfite reductase beta subunit	lpsC, aminotransferase, DegT/DnrJ/EryC1/StrS family
DVU3033	DVU3147	0.014	0.660017	0.473767	0.06	0	99	0.008	0	0	0	-3	0	0	0	0	0	0	0	0	0	0	0	0	0	0	0	0	0	0	Energy metabolism	iron-sulfur cluster-binding protein	6-phosphofructo-2-kinase/fructose-2,6-biphosphatase
DVU0471	DVU2055	0.014	-0.919089	0.481199	0.09	0	99	0.009	0	0	0	-3	0	0	0	0	0	0	0	0	0	0	0	0	0	0	0	0	0	0	-	trpA, tryptophan synthase, alpha subunit	metG, methionyl-tRNA synthetase
DVU1222	DVU1412	0.09	0.971308	-0.0607102	0.2	0.22	35	0.015	0	0	0	-3	0	0	0	0	0	0	0	0	0	0	0	0	0	0	0	0	0	0	-	hypothetical protein	D-isomer specific 2-hydroxyacid dehydrogenase family protein
DVU0847	DVU1835	0.009	-0.769114	0.795927	0.01	0	99	0.006	0	0	0	-3	0	0	0	0	0	0	0	0	0	0	0	0	0	0	0	0	0	0	-	ApsA, adenylyl-sulphate reductase, alpha subunit	biotin--acetyl-CoA-carboxylase ligase
DVU2137	DVU3268	0.065	0.93929	0.505706	0.28	0.22	99	0.018	0	0	0	-3	0	0	0	0	0	0	0	0	0	0	0	0	0	0	0	0	0	0	-	sucCD, succinyl-CoA synthetase, alpha/beta subunit (sucCD)	conserved hypothetical protein
DVU0353	DVU1458	0.021	0.93436	-0.269592	0.04	0.04	65	0.007	0	0	0	-3	0	0	0	0	0	0	0	0	0	0	0	0	0	0	0	0	0	0	-	alcohol dehydrogenase, iron-containing	chemotaxis protein CheZ, putative
DVU0172	DVU1406	0.012	-1	0.0878532	0.06	0	99	0.008	0	0	0	-3	0	0	0	0	0	0	0	0	0	0	0	0	0	0	0	0	0	0	-	phsB, thiosulfate reductase (phsB)	purM, phosphoribosylformylglycinamidine cyclo-ligase
DVU0941	DVU3066	0.011	-1	-0.665581	0.03	0	99	0.006	0	0	0	-3	0	0	0	0	0	0	0	0	0	0	0	0	0	0	0	0	0	0	-	pep*, metalloprotease, iron-related	DNA-binding protein
DVU1038	DVU2884	0.014	0.299173	-1	0.05	0	99	0.006	0	0	0	-3	0	0	0	0	0	0	0	0	0	0	0	0	0	0	0	0	0	0	-	hisA, phosphoribosylformimino-5-aminoimidazole carboxamide ribotide isomerase	peptidase, M18 family
DVU0916	DVU2175	0.031	0.995369	0.368838	0.09	0.02	48	0.01	0	0	0	-3	0	0	0	0	0	0	0	0	0	0	0	0	0	0	0	0	0	0	-	AT-rich DNA-binding protein	adenine specific DNA methyltransferase, putative
DVU0995	DVU2964	0.02	0.450043	0.673669	0.14	0	99	0.011	0	0	0	-3	0	0	0	0	0	0	0	0	0	0	0	0	0	0	0	0	0	0	-	ThiJ/PfpI family protein	hypothetical protein
DVU0339	DVU2964	0.122	0.947919	0.991158	0.28	0.22	34	0.025	0	0	0	-3	0	0	0	0	0	0	0	0	0	0	0	0	0	0	0	0	0	0	-	serA, D-isomer specific 2-hydroxyacid dehydrogenase family protein	hypothetical protein
DVU0161	DVU0448	0.013	-0.813178	-0.0202439	0.06	0	99	0.008	0	0	0	-3	0	0	0	0	0	0	0	0	0	0	0	0	0	0	0	0	0	0	-	purF, amidophosphoribosyltransferase	gmd, GDP-mannose 4,6-dehydratase
DVU1300	DVU2476	0.011	-1	-0.0846037	0.03	0	99	0.007	0	0	0	-3	0	0	0	0	0	0	0	0	0	0	0	0	0	0	0	0	0	0	-	fusA-1, translation elongation factor G	gltA, glutamate synthase, small subunit
DVU2500	DVU2942	0.04	-0.701105	0.997871	0.16	0.04	41	0.017	0	0	0	-3	0	0	0	0	0	0	0	0	0	0	0	0	0	0	0	0	0	0	-	ftsA, cell division protein FtsA	purB, adenylosuccinate lyase
DVU1425	DVU3279	0.014	0.514765	-1	0.04	0	99	0.006	0	0	0	-3	0	0	0	0	0	0	0	0	0	0	0	0	0	0	0	0	0	0	-	gcvPA, glycine cleavage system P protein, subunit 1	cobT, nicotinate-nucleotide--dimethylbenzimidazole phosphoribosyltransferase
DVU0462	DVU2756	0.204	0.966032	0.951131	0.38	0.38	55	0.033	0	0	0	-3	0	0	0	0	0	0	0	0	0	0	0	0	0	0	0	0	0	0	-	chorismate mutase/prephenate dehydratase	radical SAM domain protein
DVU1376	DVU1631	0.122	0.783303	0.513743	0.5	0	99	0.061	0	0	0	-3	0	0	0	0	0	0	0	0	0	0	0	0	0	0	0	0	0	0	-	ilvB-2, acetolactate synthase, large subunit, biosynthetic type	conserved hypothetical protein
DVU1850	DVU1950	0.095	0.844191	0.998606	0.25	0.2	41	0.021	0	0	0	-3	0	0	0	0	0	0	0	0	0	0	0	0	0	0	0	0	0	0	-	CBS domain protein	indolepyruvate ferredoxin oxidoreductase, beta subunit, putative
DVU0298	DVU2490	0.056	0.818265	-1	0.31	0	99	0.021	0	0	0	-3	0	0	0	0	0	0	0	0	0	0	0	0	0	0	0	0	0	0	-	hypothetical protein	Histidinol phosphatase
DVU0421	DVU0510	0.061	0.995638	0.634014	0.07	0.33	27	0.008	0	0	0	-3	0	0	0	0	0	0	0	0	0	0	0	0	0	0	0	0	0	0	-	agmatinase, putative	nusA, N utilization substance protein A
DVU3121	DVU3168	0.011	-1	-0.375182	0.03	0	99	0.006	0	0	0	-3	0	0	0	0	0	0	0	0	0	0	0	0	0	0	0	0	0	0	-	aminotransferase, class V	hemL, glutamate-1-semialdehyde-2,1-aminomutase
DVU1907	DVU3237	0.031	0.925414	-1	0.06	0.33	99	0.005	0	0	0	-3	0	0	0	0	0	0	0	0	0	0	0	0	0	0	0	0	0	0	-	ugd, UDP-glucose 6-dehydrogenase	phosphoenolpyruvate synthase-related protein
DVU0261	DVU2210	0.026	0.943758	-0.0591264	0.04	0.02	41	0.008	0	0	0	-3	0	0	0	0	0	0	0	0	0	0	0	0	0	0	0	0	0	0	-	universal stress protein family	TPR domain protein
DVU1063	DVU3113	0.016	0.571519	-1	0.06	0	99	0.006	0	0	0	-3	0	0	0	0	0	0	0	0	0	0	0	0	0	0	0	0	0	0	-	flrC, transcriptional regulatory protein	carA, carbamoyl-phosphate synthase, small subunit
DVU1022	DVU3272	0.064	0.639069	0.997762	0.1	0.33	32	0.01	0	0	0	-3	0	0	0	0	0	0	0	0	0	0	0	0	0	0	0	0	0	0	-	SUF system FeS assembly ATPase SufC, putative	TPR domain protein
DVU0334	DVU0430	0.295	0.947694	0.998909	0.42	0.43	38	0.041	0	0	0	-3	0	0	0	0	0	0	0	0	0	0	0	0	0	0	0	0	0	0	-	D-alanine--D-alanine ligase	Ech hydrogenase, subunit EchE, putative
DVU1823	DVU2305	0.016	0.302964	0.586081	0.09	0	99	0.009	0	0	0	-3	0	0	0	0	0	0	0	0	0	0	0	0	0	0	0	0	0	0	-	gltB-1, glutamate synthase, iron-sulfur cluster-binding subunit, putative	conserved hypothetical protein
DVU0594	DVU0734	0.01	-1	-0.100673	0.02	0	99	0.006	0	0	0	-3	0	0	0	0	0	0	0	0	0	0	0	0	0	0	0	0	0	0	-	iciA, chromosome initiation inhibitor	cysG-1, uroporphyrinogen III synthase/methyltransferase
DVU0365	DVU1569	0.019	-0.832111	0.924807	0.06	0.04	62	0.009	0	0	0	-3	0	0	0	0	0	0	0	0	0	0	0	0	0	0	0	0	0	0	-	conserved hypothetical protein	porA, pyruvate ferredoxin oxidoreductase, alpha subunit
DVU0981	DVU1411	0.048	0.990039	0.997283	0.12	0.12	34	0.012	0	0	0	-3	0	0	0	0	0	0	0	0	0	0	0	0	0	0	0	0	0	0	-	ptsI, multiphosphoryl transfer protein, putative	thiC, thiamine biosynthesis protein ThiC
DVU0843	DVU1611	0.014	-0.352802	-0.562537	0.06	0	99	0.007	0	0	0	-3	0	0	0	0	0	0	0	0	0	0	0	0	0	0	0	0	0	0	-	hypothetical protein	molybdopterin oxidoreductase domain protein
DVU1210	DVU2668	0.058	0.86897	-1	0.06	0.23	21	0.007	0	0	0	-3	0	0	0	0	0	0	0	0	0	0	0	0	0	0	0	0	0	0	-	conserved hypothetical protein	glmU, UDP-N-acetylglucosamine pyrophosphorylase, putative
DVU0175	DVU1927	0.015	0.527169	-0.728653	0.06	0	99	0.007	0	0	0	-3	0	0	0	0	0	0	0	0	0	0	0	0	0	0	0	0	0	0	-	tungsten formylmethanofuran dehydrogenase family protein/molybdopterin binding protein	ileS, isoleucyl-tRNA synthetase
DVU2251	DVU3308	0.012	0.140347	-1	0.02	0	99	0.005	0	0	0	-3	0	0	0	0	0	0	0	0	0	0	0	0	0	0	0	0	0	0	-	DNA-binding protein	metallo-beta-lactamase family protein
DVU1329	DVU3052	0.03	0.957195	0.444588	0.03	0.11	38	0.008	0	0	0	-3	0	0	0	0	0	0	0	0	0	0	0	0	0	0	0	0	0	0	-	rpoA, DNA-directed RNA polymerase, alpha subunit	ABC transporter, ATP-binding protein
DVU1822	DVU1889	0.013	-0.158952	-1	0.04	0	99	0.006	0	0	0	-3	0	0	0	0	0	0	0	0	0	0	0	0	0	0	0	0	0	0	-	glutamate synthase, amidotransferase subunit, putative	gmhA, phosphoheptose isomerase
DVU0090	DVU3033	0.013	-0.999443	0.418304	0.08	0	99	0.009	0	0	0	-3	0	0	0	0	0	0	0	0	0	0	0	0	0	0	0	0	0	0	-	wcaG, GDP-fucose synthetase	iron-sulfur cluster-binding protein
DVU1337	DVU1647	0.012	-0.753617	-1	0.03	0	99	0.032	340	0	0	-3	0	0	0	0	0	0	0	0	0	0	0	0	0	0	0	0	0	0	-	lon, ATP-dependent protease La	lysA-1, diaminopimelate decarboxylase
DVU3079	DVU3272	0.015	0.0090407	-0.876631	0.06	0	99	0.007	0	0	0	-3	0	0	0	0	0	0	0	0	0	0	0	0	0	0	0	0	0	0	-	glyoxalase family protein	TPR domain protein
DVU0028	DVU0589	0.012	0.0261547	-1	0.02	0	99	0.015	201	0	0	-3	0	0	0	0	0	0	0	0	0	0	0	0	0	0	0	0	0	0	-	csaA, chaperone CsaA	molybdopterin-guanine dinucleotide biosynthesis protein B, putative
DVU0224	DVU3308	0.012	-0.469483	-1	0.02	0	99	0.006	0	0	0	-3	0	0	0	0	0	0	0	0	0	0	0	0	0	0	0	0	0	0	-	conserved hypothetical protein	metallo-beta-lactamase family protein
DVU0900	DVU3025	0.011	-0.167215	-1	0.01	0	99	0.005	0	0	0	-3	0	0	0	0	0	0	0	0	0	0	0	0	0	0	0	0	0	0	-	gmk, guanylate kinase	por, pyruvate-ferredoxin oxidoreductase
DVU0578	DVU2082	0.175	0.667741	0.948829	0.28	0.38	23	0.023	0	0	0	-3	0	0	0	0	0	0	0	0	0	0	0	0	0	0	0	0	0	0	-	formate dehydrogenase accessory protein FdhD, putative	flaD, flagellin, putative
DVU0915	DVU3009	0.012	-0.501829	-1	0.03	0	99	0.017	0	174	0	-3	0	0	0	0	0	0	0	0	0	0	0	0	0	0	0	0	0	0	-	conserved hypothetical protein	radical SAM domain protein
DVU1384	DVU3180	0.043	0.923116	-1	0.03	0.45	74	0.004	0	0	0	-3	0	0	0	0	0	0	0	0	0	0	0	0	0	0	0	0	0	0	-	pyrR, pyrimidine operon regulatory protein	GGDEF domain protein
DVU2538	DVU3170	0.013	-0.644661	-0.254961	0.06	0	99	0.007	0	0	0	-3	0	0	0	0	0	0	0	0	0	0	0	0	0	0	0	0	0	0	-	thrS, threonyl-tRNA synthetase	cobJ, precorrin-3b C17-methyltransferase
DVU0769	DVU0908	0.021	-1	0.908004	0.11	0.17	99	0.009	0	0	0	-3	0	0	0	0	0	0	0	0	0	0	0	0	0	0	0	0	0	0	-	pyridoxal kinase, putative	iron-sulfur cluster-binding protein, putative
DVU0186	DVU2764	0.022	-0.0647404	0.1129	0.16	0	99	0.012	0	0	0	-3	0	0	0	0	0	0	0	0	0	0	0	0	0	0	0	0	0	0	-	conserved hypothetical protein	nitroreductase family protein
DVU0726	DVU3006	0.067	0.992446	0.968607	0.19	0.15	39	0.017	0	0	0	-3	0	0	0	0	0	0	0	0	0	0	0	0	0	0	0	0	0	0	-	tgt, queuine tRNA-ribosyltransferase	spsF, polysaccharide biosynthesis protein/methyltransferase, putative
DVU0551	DVU2798	0.145	0.981049	-1	0.11	0.67	33	0.006	0	0	0	-3	0	0	0	0	0	0	0	0	0	0	0	0	0	0	0	0	0	0	-	livF, high-affinity branched-chain amino acid ABC transporter ATP-binding protein	ApbE family protein
DVU0415	DVU3262	0.011	-0.435413	-1	0.01	0	99	0.005	0	0	0	-3	0	0	0	0	0	0	0	0	0	0	0	0	0	0	0	0	0	0	-	pepA, cytosol aminopeptidase	fdrA, fumarate reductase, flavoprotein subunit
DVU0911	DVU2404	0.016	-1	-0.836559	0.1	0	99	0.008	0	0	0	-3	0	0	0	0	0	0	0	0	0	0	0	0	0	0	0	0	0	0	-	truA, tRNA pseudouridine synthase A	hdrC, heterodisulfide reductase, C subunit
DVU1204	DVU1889	0.013	-1	-0.00850069	0.07	0	99	0.008	0	0	0	-3	0	0	0	0	0	0	0	0	0	0	0	0	0	0	0	0	0	0	-	fabF, 3-oxoacyl-(acyl-carrier-protein) synthase II	gmhA, phosphoheptose isomerase
DVU0522	DVU1176	0.009	-1	0.782577	0.01	0	99	0.007	0	0	0	-3	0	0	0	0	0	0	0	0	0	0	0	0	0	0	0	0	0	0	-	yviF, conserved hypothetical protein	hypothetical protein
DVU2499	DVU2970	0.154	0.971572	0.993871	0.38	0.19	51	0.038	0	0	0	-3	0	0	0	0	0	0	0	0	0	0	0	0	0	0	0	0	0	0	-	ftsZ, cell division protein FtsZ	acetyltransferase, GNAT family
DVU1059	DVU2318	0.016	-0.381195	-1	0.08	0	99	0.007	0	0	0	-3	0	0	0	0	0	0	0	0	0	0	0	0	0	0	0	0	0	0	-	aminotransferase, putative	rbr2, rubrerythrin, putative
DVU2394	DVU2824	0.047	0.911613	-1	0.06	0.16	28	0.007	0	0	0	-3	0	0	0	0	0	0	0	0	0	0	0	0	0	0	0	0	0	0	-	ntrC1, sigma-54 dependent transcriptional regulator/response regulator	formate acetyltransferase
DVU0224	DVU1054	0.011	-1	-0.547545	0.03	0	99	0.006	0	0	0	-3	0	0	0	0	0	0	0	0	0	0	0	0	0	0	0	0	0	0	-	conserved hypothetical protein	hydrolase, HAD-superfamily, subfamily IIIA
DVU1043	DVU1424	0.012	0.337627	-1	0.01	0	99	0.005	0	0	0	-3	0	0	0	0	0	0	0	0	0	0	0	0	0	0	0	0	0	0	-	guaA, GMP synthase	gcvPB, glycine cleavage system P protein, subunit 2
DVU0055	DVU0334	0.014	-1	-0.173547	0.08	0	99	0.008	0	0	0	-3	0	0	0	0	0	0	0	0	0	0	0	0	0	0	0	0	0	0	-	ispH, hydroxymethylbutenyl pyrophosphate reductase	D-alanine--D-alanine ligase
DVU0841	DVU2735	0.06	0.946643	0.915075	0.19	0.14	49	0.016	0	0	0	-3	0	0	0	0	0	0	0	0	0	0	0	0	0	0	0	0	0	0	-	aspartate aminotransferase, putative	paaK-3, phenylacetate-coenzyme A ligase
DVU1407	DVU1951	0.013	0.484599	0.711489	0.06	0	99	0.008	0	0	0	-3	0	0	0	0	0	0	0	0	0	0	0	0	0	0	0	0	0	0	-	radical SAM domain protein	indolepyruvate ferredoxin oxidoreductase, alpha subunit, putative
DVU2349	DVU2367	0.011	-1	-0.528188	0.02	0	99	0.006	0	0	0	-3	0	0	0	0	0	0	0	0	0	0	0	0	0	0	0	0	0	0	-	carbohydrate phosphorylase family protein	lpxA, acyl-(acyl-carrier-protein)--UDP-N-acetylglucosamine O-acyltransferase
DVU0319	DVU1931	0.011	-1	0.0144354	0.03	0	99	0.007	0	0	0	-3	0	0	0	0	0	0	0	0	0	0	0	0	0	0	0	0	0	0	Energy metabolism	NAD-dependent epimerase/dehydratase family protein	iron-sulfur cluster-binding protein
DVU1377	DVU2735	0.012	-0.744742	-1	0.03	0	99	0.006	0	0	0	-3	0	0	0	0	0	0	0	0	0	0	0	0	0	0	0	0	0	0	-	ilvN-2, acetolactate synthase, small subunit	paaK-3, phenylacetate-coenzyme A ligase
DVU2787	DVU2984	0.046	0.915873	-1	0.09	0.17	46	0.008	0	0	0	-3	0	0	0	0	0	0	0	0	0	0	0	0	0	0	0	0	0	0	-	conserved domain protein	conserved hypothetical protein
DVU0796	DVU1344	0.047	0.824721	0.867754	0.19	0.08	59	0.016	0	0	0	-3	0	0	0	0	0	0	0	0	0	0	0	0	0	0	0	0	0	0	-	hisD, histidinol dehydrogenase	ispG, 1-hydroxy-2-methyl-2-(E)-butenyl 4-diphosphate synthase
DVU0319	DVU2109	0.031	0.916546	-0.253875	0.04	0.04	31	0.008	0	0	0	-3	0	0	0	0	0	0	0	0	0	0	0	0	0	0	0	0	0	0	-	NAD-dependent epimerase/dehydratase family protein	mrp, MTH1175-like domain family protein
DVU1203	DVU3180	0.024	0.940606	-1	0.01	0.19	74	0.005	0	0	0	-3	0	0	0	0	0	0	0	0	0	0	0	0	0	0	0	0	0	0	-	glyA, serine hydroxymethyltransferase	GGDEF domain protein
DVU0066	DVU2938	0.041	0.902986	0.984551	0.13	0.09	47	0.013	0	0	0	-3	0	0	0	0	0	0	0	0	0	0	0	0	0	0	0	0	0	0	-	cytidine/deoxycytidylate deaminase domain protein	conserved hypothetical protein
DVU0262	DVU1176	0.045	0.965381	0.897622	0.24	0.11	94	0.018	0	0	0	-3	0	0	0	0	0	0	0	0	0	0	0	0	0	0	0	0	0	0	-	hypothetical protein	hypothetical protein
DVU0765	DVU2159	0.017	-1	-0.105054	0.12	0	99	0.01	0	0	0	-3	0	0	0	0	0	0	0	0	0	0	0	0	0	0	0	0	0	0	-	hydroxypyruvate reductase, putative	hypothetical protein
DVU2476	DVU2670	0.019	-1	0.950679	0.04	0.2	82	0.007	0	0	0	-3	0	0	0	0	0	0	0	0	0	0	0	0	0	0	0	0	0	0	-	gltA, glutamate synthase, small subunit	hypothetical protein
DVU0343	DVU2063	0.016	0.0574351	-1	0.07	0	99	0.007	0	0	0	-3	0	0	0	0	0	0	0	0	0	0	0	0	0	0	0	0	0	0	-	HPCH/HPAI aldolase family protein	conserved hypothetical protein
DVU0587	DVU3258	0.031	0.320421	-1	0.2	0	99	0.013	0	0	0	-3	0	0	0	0	0	0	0	0	0	0	0	0	0	0	0	0	0	0	-	fdnG-1, formate dehydrogenase, alpha subunit, selenocysteine-containing	murA, UDP-N-acetylglucosamine 1-carboxyvinyltransferase
DVU1352	DVU2983	0.042	0.999671	0.769997	0.11	0.1	40	0.031	202	0	0	-3	0	0	0	0	0	0	0	0	0	0	0	0	0	0	0	0	0	0	-	6-pyruvoyl tetrahydrobiopterin synthase, putative	leuD, 3-isopropylmalate dehydratase, small subunit
DVU2100	DVU2336	0.013	-0.804793	-1	0.05	0	99	0.006	0	0	0	-3	0	0	0	0	0	0	0	0	0	0	0	0	0	0	0	0	0	0	-	universal stress protein family	carboxyl-terminal protease
DVU2103	DVU2320	0.011	-0.614218	-1	0.02	0	99	0.006	0	0	0	-3	0	0	0	0	0	0	0	0	0	0	0	0	0	0	0	0	0	0	-	iron-sulfur cluster-binding/ATPase domain protein	3-octaprenyl-4-hydroxybenzoate carboxy-lyase family protein
DVU1425	DVU1613	0.012	-1	0.388999	0.06	0	99	0.008	0	0	0	-3	0	0	0	0	0	0	0	0	0	0	0	0	0	0	0	0	0	0	-	gcvPA, glycine cleavage system P protein, subunit 1	pyridine nucleotide-disulfide oxidoreductase
DVU0395	DVU3113	0.013	-1	-0.556686	0.06	0	99	0.007	0	0	0	-3	0	0	0	0	0	0	0	0	0	0	0	0	0	0	0	0	0	0	-	hit, HIT family protein	carA, carbamoyl-phosphate synthase, small subunit
DVU0436	DVU3373	0.012	0.463568	-1	0.01	0	99	0.005	0	0	0	-3	0	0	0	0	0	0	0	0	0	0	0	0	0	0	0	0	0	0	-	transcriptional regulator, TetR family	ilvD, dihydroxy-acid dehydratase
DVU0073	DVU2543	0.011	-0.567128	-0.0655675	0.03	0	99	0.006	0	0	0	-3	0	0	0	0	0	0	0	0	0	0	0	0	0	0	0	0	0	0	-	CDP-glucose-4,6-dehydratase, putative	b0873, hybrid cluster protein
DVU0847	DVU2376	0.011	-0.665216	-0.0284957	0.03	0	99	0.006	0	0	0	-3	0	0	0	0	0	0	0	0	0	0	0	0	0	0	0	0	0	0	-	ApsA, adenylyl-sulphate reductase, alpha subunit	lysS, lysyl-tRNA synthetase
DVU0941	DVU1283	0.022	0.77048	0.74905	0.15	0	99	0.012	0	0	0	-3	0	0	0	0	0	0	0	0	0	0	0	0	0	0	0	0	0	0	-	pep*, metalloprotease, iron-related	galU, UTP-glucose-1-phosphate uridylyltransferase
DVU1039	DVU3025	0.011	0.216841	-1	0	0	99	0.005	0	0	0	-3	0	0	0	0	0	0	0	0	0	0	0	0	0	0	0	0	0	0	-	lipoprotein, putative	por, pyruvate-ferredoxin oxidoreductase
DVU0664	DVU1665	0.013	0.818533	-1	0.02	0	99	0.005	0	0	0	-3	0	0	0	0	0	0	0	0	0	0	0	0	0	0	0	0	0	0	-	cysteine desulfurase	aroQ, 3-dehydroquinate dehydratase, type II
DVU0825	DVU1907	0.058	0.987492	-0.154782	0.16	0.19	55	0.012	0	0	0	-3	0	0	0	0	0	0	0	0	0	0	0	0	0	0	0	0	0	0	-	secA, preprotein translocase, SecA subunit	ugd, UDP-glucose 6-dehydrogenase
DVU0353	DVU0697	0.127	0.984187	0.986897	0.26	0.36	46	0.019	0	0	0	-3	0	0	0	0	0	0	0	0	0	0	0	0	0	0	0	0	0	0	-	alcohol dehydrogenase, iron-containing	rfbA, mannose-1-phosphate guanylyltransferase/mannose-6-phosphate isomerase
DVU0462	DVU1870	0.011	-1	-0.934968	0.02	0	99	0.006	0	0	0	-3	0	0	0	0	0	0	0	0	0	0	0	0	0	0	0	0	0	0	-	chorismate mutase/prephenate dehydratase	cyclase, putative
DVU1454	DVU3347	0.028	-1	0.998875	0.07	0.22	63	0.009	0	0	0	-3	0	0	0	0	0	0	0	0	0	0	0	0	0	0	0	0	0	0	-	ispD, 2-C-methyl-D-erythritol 4-phosphate cytidylyltransferase	pyruvate ferredoxin/flavodoxin oxidoreductase family protein
DVU0259	DVU1035	0.015	-1	-0.161871	0.09	0	99	0.009	0	0	0	-3	0	0	0	0	0	0	0	0	0	0	0	0	0	0	0	0	0	0	-	divK, DNA-binding response regulator	glk, glucokinase, putative
DVU0620	DVU1329	0.012	0.469696	-1	0.01	0	99	0.005	0	0	0	-3	0	0	0	0	0	0	0	0	0	0	0	0	0	0	0	0	0	0	Transcription	endoribonuclease, L-PSP family	rpoA, DNA-directed RNA polymerase, alpha subunit
DVU0352	DVU3053	0.016	-0.553678	0.321786	0.1	0	99	0.009	0	0	0	-3	0	0	0	0	0	0	0	0	0	0	0	0	0	0	0	0	0	0	-	lpsC, aminotransferase, DegT/DnrJ/EryC1/StrS family	conserved hypothetical protein
DVU0849	DVU1455	0.021	0.984215	0.903413	0.05	0.06	65	0.008	0	0	0	-3	0	0	0	0	0	0	0	0	0	0	0	0	0	0	0	0	0	0	-	QmoB, Quinone-interacting membrane-bound oxidoreductase	conserved hypothetical protein
DVU0367	DVU1352	0.076	0.983967	-1	0.06	0.5	45	0.005	0	0	0	-3	0	0	0	0	0	0	0	0	0	0	0	0	0	0	0	0	0	0	-	Ser/Thr protein phosphatase family protein	6-pyruvoyl tetrahydrobiopterin synthase, putative
DVU1891	DVU2318	0.033	-0.437458	-0.0836024	0.24	0	99	0.018	0	0	0	-3	0	0	0	0	0	0	0	0	0	0	0	0	0	0	0	0	0	0	-	conserved hypothetical protein	rbr2, rubrerythrin, putative
DVU2206	DVU2330	0.078	0.968442	0.59908	0.09	0.62	65	0.006	0	0	0	-3	0	0	0	0	0	0	0	0	0	0	0	0	0	0	0	0	0	0	-	conserved hypothetical protein	E.coliMinDlike), MRP family protein
DVU1840	DVU2903	0.01	-1	0.421956	0.03	0	99	0.027	274	0	0	-3	0	0	0	0	0	0	0	0	0	0	0	0	0	0	0	0	0	0	-	gcp, metalloendopeptidase, putative, glycoprotease family	pcnB2, HD domain protein
DVU0765	DVU1886	0.16	0.970397	0.450327	0.34	0.13	22	0.035	0	0	0	-3	0	0	0	0	0	0	0	0	0	0	0	0	0	0	0	0	0	0	-	hydroxypyruvate reductase, putative	hypothetical protein
DVU1044	DVU1078	0.013	0.70394	-1	0.02	0	99	0.005	0	0	0	-3	0	0	0	0	0	0	0	0	0	0	0	0	0	0	0	0	0	0	-	guaB, inosine-5`-monophosphate dehydrogenase	R3H domain protein
DVU0767	DVU1931	0.011	-1	0.152823	0.03	0	99	0.007	0	0	0	-3	0	0	0	0	0	0	0	0	0	0	0	0	0	0	0	0	0	0	-	aminotransferase, class V	iron-sulfur cluster-binding protein
DVU1295	DVU3003	0.042	0.99978	0.932831	0.15	0.03	43	0.015	0	0	0	-3	0	0	0	0	0	0	0	0	0	0	0	0	0	0	0	0	0	0	-	sat, sulfate adenylyltransferase	radical SAM domain protein
DVU1898	DVU3071	0.121	0.98785	0.276861	0.31	0.1	33	0.029	0	0	0	-3	0	0	0	0	0	0	0	0	0	0	0	0	0	0	0	0	0	0	-	glyQ, glycyl-tRNA synthetase, alpha subunit	oxidoreductase, FAD/iron-sulfur cluster-binding domain protein
DVU0522	DVU1775	0.145	0.588266	0.99528	0.31	0.38	56	0.024	0	0	0	-3	0	0	0	0	0	0	0	0	0	0	0	0	0	0	0	0	0	0	-	yviF, conserved hypothetical protein	ribB, 3,4-dihydroxy-2-butanone 4-phosphate synthase
DVU1282	DVU3023	0.013	-1	-0.5168	0.06	0	99	0.007	0	0	0	-3	0	0	0	0	0	0	0	0	0	0	0	0	0	0	0	0	0	0	-	glmM, phosphoglucosamine mutase	atoC, sigma-54 dependent DNA-binding response regulator
DVU0237	DVU0650	0.022	0.918299	0.785098	0.07	0.07	76	0.008	0	0	0	-3	0	0	0	0	0	0	0	0	0	0	0	0	0	0	0	0	0	0	-	serS, seryl-tRNA synthetase	chelatase, putative
DVU1606	DVU2735	0.01	-1	-0.201603	0.02	0	99	0.006	0	0	0	-3	0	0	0	0	0	0	0	0	0	0	0	0	0	0	0	0	0	0	-	potassium uptake protein, TrkA family	paaK-3, phenylacetate-coenzyme A ligase
DVU0262	DVU1765	0.016	-0.927878	-0.104876	0.11	0	99	0.01	0	0	0	-3	0	0	0	0	0	0	0	0	0	0	0	0	0	0	0	0	0	0	-	hypothetical protein	thiH, thiH protein, putative
DVU0777	DVU0851	0.012	-0.0229729	-1	0.02	0	99	0.005	0	0	0	-3	0	0	0	0	0	0	0	0	0	0	0	0	0	0	0	0	0	0	-	atpA, ATP synthase, F1 alpha subunit	hypothetical protein
DVU0462	DVU3151	0.028	0.632043	0.871338	0.15	0.03	80	0.013	0	0	0	-3	0	0	0	0	0	0	0	0	0	0	0	0	0	0	0	0	0	0	-	chorismate mutase/prephenate dehydratase	MiaB-like tRNA modifying enzyme YliG, TIGR01125
DVU0339	DVU2746	0.013	-1	-0.294374	0.06	0	99	0.007	0	0	0	-3	0	0	0	0	0	0	0	0	0	0	0	0	0	0	0	0	0	0	-	serA, D-isomer specific 2-hydroxyacid dehydrogenase family protein	conserved hypothetical protein
DVU2560	DVU2964	0.012	0.4641	-1	0.01	0	99	0.005	0	0	0	-3	0	0	0	0	0	0	0	0	0	0	0	0	0	0	0	0	0	0	-	conserved domain protein	hypothetical protein
DVU0161	DVU3356	0.198	0.988558	0.991133	0.24	0.44	4	0.02	0	0	0	-3	0	0	0	0	0	0	0	0	0	0	0	0	0	0	0	0	0	0	-	purF, amidophosphoribosyltransferase	NAD-dependent epimerase/dehydratase family protein
DVU3140	DVU3230	0.01	-1	-0.87166	0.01	0	99	0.005	0	0	0	-3	0	0	0	0	0	0	0	0	0	0	0	0	0	0	0	0	0	0	-	capsular polysaccharide transport protein, putative	flagellar synthesis regulator FleN
DVU2142	DVU2254	0.024	0.281347	0.815818	0.18	0	99	0.014	0	0	0	-3	0	0	0	0	0	0	0	0	0	0	0	0	0	0	0	0	0	0	-	surE, stationary-phase survival protein SurE	thyX, thymidylate synthase ThyX
DVU0905	DVU2329	0.013	0.445803	0.339587	0.05	0	99	0.007	0	0	0	-3	0	0	0	0	0	0	0	0	0	0	0	0	0	0	0	0	0	0	-	lipA, lipoic acid synthetase	hypB, hydrogenase accessory protein HypB
DVU0054	DVU0175	0.022	-1	0.976231	0.03	0.2	63	0.007	0	0	0	-3	0	0	0	0	0	0	0	0	0	0	0	0	0	0	0	0	0	0	-	dihydrouridine synthase family protein	tungsten formylmethanofuran dehydrogenase family protein/molybdopterin binding protein
DVU0353	DVU2403	0.023	0.941855	-0.60714	0.1	0.09	99	0.008	0	0	0	-3	0	0	0	0	0	0	0	0	0	0	0	0	0	0	0	0	0	0	Energy metabolism	alcohol dehydrogenase, iron-containing	hdrB, heterodisulfide reductase, B subunit
DVU1828	DVU2905	0.021	0.101325	-1	0.13	0	99	0.009	0	0	0	-3	0	0	0	0	0	0	0	0	0	0	0	0	0	0	0	0	0	0	-	gidA, glucose inhibited division protein A	alcohol dehydrogenase, iron-containing
DVU0522	DVU2581	0.015	0.406194	0.232279	0.08	0	99	0.008	0	0	0	-3	0	0	0	0	0	0	0	0	0	0	0	0	0	0	0	0	0	0	-	yviF, conserved hypothetical protein	cheYIV, response regulator
DVU1913	DVU3222	0.012	-0.565738	-1	0.02	0	99	0.006	0	0	0	-3	0	0	0	0	0	0	0	0	0	0	0	0	0	0	0	0	0	0	-	aspartate kinase, monofunctional class	pgi, glucose-6-phosphate isomerase
DVU1177	DVU1412	0.016	0.166287	-1	0.07	0	99	0.007	0	0	0	-3	0	0	0	0	0	0	0	0	0	0	0	0	0	0	0	0	0	0	-	hypothetical protein	D-isomer specific 2-hydroxyacid dehydrogenase family protein
DVU1454	DVUA0105	0.013	-0.333903	-1	0.04	0	99	0.006	0	0	0	-3	0	0	0	0	0	0	0	0	0	0	0	0	0	0	0	0	0	0	-	ispD, 2-C-methyl-D-erythritol 4-phosphate cytidylyltransferase	conserved hypothetical protein
DVU3179	DVUA0146	0.011	-1	-0.491851	0.03	0	99	0.006	0	0	0	-3	0	0	0	0	0	0	0	0	0	0	0	0	0	0	0	0	0	0	-	ispB, octaprenyl-diphosphate synthase	hypothetical protein
DVU0366	DVU0901	0.02	-1	0.301501	0.16	0	99	0.013	0	0	0	-3	0	0	0	0	0	0	0	0	0	0	0	0	0	0	0	0	0	0	-	5-formyltetrahydrofolate cyclo-ligase family protein	pyrF, orotidine 5`-phosphate decarboxylase
DVU1636	DVU3167	0.075	0.974731	0.919456	0.21	0.08	26	0.02	0	0	0	-3	0	0	0	0	0	0	0	0	0	0	0	0	0	0	0	0	0	0	-	ppaC, inorganic pyrophosphatase, manganese-dependent	heme biosynthesis protein, putative
DVU0448	DVU3176	0.337	0.999146	0.996637	0.45	0.37	24	0.051	0	0	0	-3	0	0	0	0	0	0	0	0	0	0	0	0	0	0	0	0	0	0	Cell envelope	gmd, GDP-mannose 4,6-dehydratase	UDP-glucose/GDP-mannose dehydrogenase family protein
DVU0503	DVU1941	0.016	0.760803	-0.21021	0.08	0	99	0.008	0	0	0	-3	0	0	0	0	0	0	0	0	0	0	0	0	0	0	0	0	0	0	-	pnp, polyribonucleotide nucleotidyltransferase	HAD-superfamily hydrolase, subfamily IIA
DVU1950	DVU3237	0.013	-0.412849	-1	0.04	0	99	0.006	0	0	0	-3	0	0	0	0	0	0	0	0	0	0	0	0	0	0	0	0	0	0	-	indolepyruvate ferredoxin oxidoreductase, beta subunit, putative	phosphoenolpyruvate synthase-related protein
DVU0343	DVU1710	0.018	-0.184258	-1	0.1	0	99	0.008	0	0	0	-3	0	0	0	0	0	0	0	0	0	0	0	0	0	0	0	0	0	0	-	HPCH/HPAI aldolase family protein	conserved hypothetical protein
DVU1608	DVU2820	0.016	-0.45446	-1	0.08	0	99	0.007	0	0	0	-3	0	0	0	0	0	0	0	0	0	0	0	0	0	0	0	0	0	0	-	ligA, DNA ligase, NAD-dependent	amidohydrolase family protein
DVU0310	DVU0501	0.038	-1	0.947305	0.17	0.25	86	0.013	0	0	0	-3	0	0	0	0	0	0	0	0	0	0	0	0	0	0	0	0	0	0	-	fliI, flagellum-specific ATP synthase FliI	conserved hypothetical protein
DVU0277	DVU0742	0.012	-1	-0.255706	0.04	0	99	0.007	0	0	0	-3	0	0	0	0	0	0	0	0	0	0	0	0	0	0	0	0	0	0	-	transcriptional regulator, AraC family	hypothetical protein
DVU0319	DVU1529	0.018	0.722343	-0.425971	0.09	0	99	0.008	0	0	0	-3	0	0	0	0	0	0	0	0	0	0	0	0	0	0	0	0	0	0	-	NAD-dependent epimerase/dehydratase family protein	decarboxylase family protein
DVU0012	DVU3194	0.02	0.696591	-1	0.11	0	99	0.008	0	0	0	-3	0	0	0	0	0	0	0	0	0	0	0	0	0	0	0	0	0	0	-	hypothetical protein	engA, GTP-binding protein EngA
DVU0566	DVU0995	0.018	0.229513	-1	0.09	0	99	0.008	0	0	0	-3	0	0	0	0	0	0	0	0	0	0	0	0	0	0	0	0	0	0	-	GAF domain protein	ThiJ/PfpI family protein
DVU1431	DVU2577	0.015	0.373908	-1	0.06	0	99	0.006	0	0	0	-3	0	0	0	0	0	0	0	0	0	0	0	0	0	0	0	0	0	0	-	hpt domain protein/STAS domain protein	DNA-binding response regulator, LuxR family
DVU0488	DVU1035	0.014	0.109498	0.00120903	0.06	0	99	0.007	0	0	0	-3	0	0	0	0	0	0	0	0	0	0	0	0	0	0	0	0	0	0	-	purD, phosphoribosylamine--glycine ligase	glk, glucokinase, putative
DVU1182	DVU2937	0.048	0.279852	-1	0.29	0	99	0.02	0	0	0	-3	0	0	0	0	0	0	0	0	0	0	0	0	0	0	0	0	0	0	-	hypothetical protein	TPR domain protein/response regulator receiver domain protein
DVU0892	DVU1083	0.013	-1	-0.202652	0.07	0	99	0.008	0	0	0	-3	0	0	0	0	0	0	0	0	0	0	0	0	0	0	0	0	0	0	-	aroK-1, shikimate kinase	phoB, phosphate regulon transcriptional regulator PhoB
DVU2405	DVU2534	0.046	0.991702	0.789309	0.09	0.12	25	0.011	0	0	0	-3	0	0	0	0	0	0	0	0	0	0	0	0	0	0	0	0	0	0	-	alcohol dehydrogenase, iron-containing	pheS, phenylalanyl-tRNA synthetase, alpha subunit
DVU1878	DVU2350	0.016	-1	-0.155547	0.1	0	99	0.009	0	0	0	-3	0	0	0	0	0	0	0	0	0	0	0	0	0	0	0	0	0	0	-	ltaE, threonine aldolase, low-specificity	gid, gid protein
DVU0501	DVU2549	0.021	-0.166566	-1	0.13	0	99	0.009	0	0	0	-3	0	0	0	0	0	0	0	0	0	0	0	0	0	0	0	0	0	0	-	conserved hypothetical protein	hypothetical protein
DVU0525	DVU3088	0.011	-0.675435	-1	0.02	0	99	0.006	0	0	0	-3	0	0	0	0	0	0	0	0	0	0	0	0	0	0	0	0	0	0	-	transcriptional regulator, MarR family	deaD, ATP-dependent RNA helicase, DEAD/DEAH box family
DVU0988	DVU2548	0.015	0.779241	-1	0.05	0	99	0.006	0	0	0	-3	0	0	0	0	0	0	0	0	0	0	0	0	0	0	0	0	0	0	-	cbhK, carbohydrate kinase, PfkB family	acpD, acyl carrier protein phosphodiesterase
DVU3293	DVUA0104.1	0.013	-0.637442	-1	0.04	0	99	0.006	0	0	0	-3	0	0	0	0	0	0	0	0	0	0	0	0	0	0	0	0	0	0	-	thiamine pyrophosphate-requiring enzyme
DVU1198	DVU1455	0.076	0.979957	1	0.22	0.07	27	0.021	0	0	0	-3	0	0	0	0	0	0	0	0	0	0	0	0	0	0	0	0	0	0	-	ribH, riboflavin synthase, beta subunit	conserved hypothetical protein
DVU0565	DVU1775	0.013	0.100193	-1	0.03	0	99	0.006	0	0	0	-3	0	0	0	0	0	0	0	0	0	0	0	0	0	0	0	0	0	0	-	gap-1, glyceraldehyde 3-phosphate dehydrogenase	ribB, 3,4-dihydroxy-2-butanone 4-phosphate synthase
DVU0470	DVU1838	0.025	0.515355	0.0776836	0.17	0	99	0.012	0	0	0	-3	0	0	0	0	0	0	0	0	0	0	0	0	0	0	0	0	0	0	-	trpB-2, tryptophan synthase, beta subunit	trxB-2, thioredoxin reductase
DVU0339	DVU1206	0.097	0.980103	0.772365	0.26	0.17	41	0.022	0	0	0	-3	0	0	0	0	0	0	0	0	0	0	0	0	0	0	0	0	0	0	-	serA, D-isomer specific 2-hydroxyacid dehydrogenase family protein	fabG, 3-oxoacyl-(acyl-carrier-protein) reductase
DVU1029	DVU1886	0.012	-1	0.175315	0.05	0	99	0.007	0	0	0	-3	0	0	0	0	0	0	0	0	0	0	0	0	0	0	0	0	0	0	-	hisC, histidinol-phosphate aminotransferase	hypothetical protein
DVU0851	DVU2291	0.016	0.791438	-0.382084	0.07	0	99	0.007	0	0	0	-3	0	0	0	0	0	0	0	0	0	0	0	0	0	0	0	0	0	0	-	hypothetical protein	carbon monoxide-induced hydrogenase CooH, putative
DVU0162	DVU2201	0.012	-0.439974	-1	0.02	0	99	0.006	0	0	0	-3	0	0	0	0	0	0	0	0	0	0	0	0	0	0	0	0	0	0	-	carB, carbamoyl-phosphate synthase, large subunit	b3011, alcohol dehydrogenase, iron-containing
DVU1611	DVU1941	0.014	-0.582589	0.831616	0.09	0	99	0.01	0	0	0	-3	0	0	0	0	0	0	0	0	0	0	0	0	0	0	0	0	0	0	-	molybdopterin oxidoreductase domain protein	HAD-superfamily hydrolase, subfamily IIA
DVU0440	DVU3121	0.019	-1	0.240367	0.15	0	99	0.012	0	0	0	-3	0	0	0	0	0	0	0	0	0	0	0	0	0	0	0	0	0	0	-	conserved hypothetical protein	aminotransferase, class V
DVU1913	DVU3282	0.074	1	0.12025	0.14	0.27	35	0.011	0	0	0	-3	0	0	0	0	0	0	0	0	0	0	0	0	0	0	0	0	0	0	-	aspartate kinase, monofunctional class	ADP-ribosylglycohydrolase family protein
DVU0421	DVU1345	0.013	-0.142337	-1	0.03	0	99	0.006	0	0	0	-3	0	0	0	0	0	0	0	0	0	0	0	0	0	0	0	0	0	0	-	agmatinase, putative	proS, prolyl-tRNA synthetase
DVU1177	DVU1358	0.011	-1	0.114795	0.04	0	99	0.007	0	0	0	-3	0	0	0	0	0	0	0	0	0	0	0	0	0	0	0	0	0	0	-	hypothetical protein	hydrolase, haloacid dehalogenase-like family
DVU2074	DVUA0105	0.013	-1	-0.192964	0.06	0	99	0.007	0	0	0	-3	0	0	0	0	0	0	0	0	0	0	0	0	0	0	0	0	0	0	Cellular processes	chemotaxis protein CheW	conserved hypothetical protein
DVU0587	DVU1206	0.013	0.548276	-1	0.03	0	99	0.006	0	0	0	-3	0	0	0	0	0	0	0	0	0	0	0	0	0	0	0	0	0	0	-	fdnG-1, formate dehydrogenase, alpha subunit, selenocysteine-containing	fabG, 3-oxoacyl-(acyl-carrier-protein) reductase
DVU2336	DVU2731	0.014	0.261998	-1	0.05	0	99	0.006	0	0	0	-3	0	0	0	0	0	0	0	0	0	0	0	0	0	0	0	0	0	0	-	carboxyl-terminal protease	tail fiber assembly protein, putative
DVU0579	DVU2144	0.012	-1	0.38721	0.05	0	99	0.008	0	0	0	-3	0	0	0	0	0	0	0	0	0	0	0	0	0	0	0	0	0	0	-	molybdopterin-guanine dinucleotide biosynthesis protein A, putative	gap-2, glyceraldehyde 3-phosphate dehydrogenase
DVU0866	DVU3315	0.015	0.437965	-1	0.06	0	99	0.006	0	0	0	-3	0	0	0	0	0	0	0	0	0	0	0	0	0	0	0	0	0	0	-	dxr, 1-deoxy-D-xylulose 5-phosphate reductoisomerase	pyrK, dihydroorotate dehydrogenase, electron transfer subunit
DVU1207	DVU1636	0.053	0.944386	0.635343	0.13	0.11	29	0.013	0	0	0	-3	0	0	0	0	0	0	0	0	0	0	0	0	0	0	0	0	0	0	-	fabH, 3-oxoacyl-(acyl-carrier-protein) synthase III	ppaC, inorganic pyrophosphatase, manganese-dependent
DVU1622	DVU2586	0.013	-0.400604	-1	0.04	0	99	0.006	0	0	0	-3	0	0	0	0	0	0	0	0	0	0	0	0	0	0	0	0	0	0	-	purQ, phosphoribosylformylglycinamidine synthase I	ABC transporter, ATP-binding protein
DVU0933	DVU1874	0.024	0.886035	-1	0.03	0.01	49	0.007	0	0	0	-3	0	0	0	0	0	0	0	0	0	0	0	0	0	0	0	0	0	0	-	response regulator	clpB, ATP-dependent Clp protease, ATP-binding subunit ClpB
DVU1783	DVU2290	0.108	0.98729	0.843435	0.31	0.18	55	0.027	0	0	0	-3	0	0	0	0	0	0	0	0	0	0	0	0	0	0	0	0	0	0	-	cysteine-rich domain protein	hydrogenase, CooU subunit, putative
DVU0467	DVU2938	0.028	0.976114	-1	0.01	0.05	33	0.006	0	0	0	-3	0	0	0	0	0	0	0	0	0	0	0	0	0	0	0	0	0	0	-	trpD, anthranilate phosphoribosyltransferase	conserved hypothetical protein
DVU0392	DVU1283	0.015	0.751394	-0.413291	0.06	0	99	0.007	0	0	0	-3	0	0	0	0	0	0	0	0	0	0	0	0	0	0	0	0	0	0	-	aromatic aminotransferase	galU, UTP-glucose-1-phosphate uridylyltransferase
DVU0765	DVU0869	0.011	-1	-0.00968777	0.04	0	99	0.007	0	0	0	-3	0	0	0	0	0	0	0	0	0	0	0	0	0	0	0	0	0	0	-	hydroxypyruvate reductase, putative	uppS, undecaprenyl diphosphate synthase
DVU0261	DVU2209	0.011	-0.374762	-1	0.01	0	99	0.005	0	0	0	-3	0	0	0	0	0	0	0	0	0	0	0	0	0	0	0	0	0	0	-	universal stress protein family	conserved hypothetical protein
DVU1028	DVU2394	0.016	-1	-0.101518	0.11	0	99	0.01	0	0	0	-3	0	0	0	0	0	0	0	0	0	0	0	0	0	0	0	0	0	0	-	cmk, cytidylate kinase	ntrC1, sigma-54 dependent transcriptional regulator/response regulator
DVU0671	DVU2884	0.073	0.995542	0.926079	0.14	0.15	9	0.039	0	160	0	-3	0	0	0	0	0	0	0	0	0	0	0	0	0	0	0	0	0	0	-	conserved hypothetical protein	peptidase, M18 family
DVU1295	DVU2534	0.184	0.999973	0.982296	0.11	0.82	20	0.007	0	0	0	-3	0	0	0	0	0	0	0	0	0	0	0	0	0	0	0	0	0	0	-	sat, sulfate adenylyltransferase	pheS, phenylalanyl-tRNA synthetase, alpha subunit
DVU0084	DVU2403	0.011	-1	-0.138092	0.03	0	99	0.006	0	0	0	-3	0	0	0	0	0	0	0	0	0	0	0	0	0	0	0	0	0	0	-	translation initiation factor, aIF-2BI family, putative	hdrB, heterodisulfide reductase, B subunit
DVU0492	DVU0703	0.016	-0.618768	-1	0.08	0	99	0.007	0	0	0	-3	0	0	0	0	0	0	0	0	0	0	0	0	0	0	0	0	0	0	-	argC, N-acetyl-gamma-glutamyl-phosphate reductase	lepA, GTP-binding protein LepA
DVU1089	DVU1397	0.041	0.930776	0.660246	0.09	0.07	27	0.011	0	0	0	-3	0	0	0	0	0	0	0	0	0	0	0	0	0	0	0	0	0	0	-	alaS, alanyl-tRNA synthetase	bfr, bacterioferritin
DVU1766	DVU2942	0.106	0.983512	0.830671	0.15	0.44	29	0.069	368	0	0	-3	0	0	0	0	0	0	0	0	0	0	0	0	0	0	0	0	0	0	-	aspA, aspartate ammonia-lyase, putative	purB, adenylosuccinate lyase
DVU1456	DVU2934	0.014	-0.0203357	-1	0.05	0	99	0.014	158	0	0	-3	0	0	0	0	0	0	0	0	0	0	0	0	0	0	0	0	0	0	-	NIF3 family protein	ntrX, sigma-54 dependent transcriptional regulator/response regulator
DVU1768	DVU2914	0.012	-1	-0.600069	0.04	0	99	0.006	0	0	0	-3	0	0	0	0	0	0	0	0	0	0	0	0	0	0	0	0	0	0	-	GTP-binding protein	prfA, peptide chain release factor 1
DVU1863	DVU2091	0.023	-1	-0.191124	0.18	0	99	0.013	0	0	0	-3	0	0	0	0	0	0	0	0	0	0	0	0	0	0	0	0	0	0	-	flagellar synthesis regulator FleN, putative	thiE-1, thiamine-phosphate pyrophosphorylase
DVU0687	DVU0769	0.024	0.303511	0.677172	0.18	0	99	0.014	0	0	0	-3	0	0	0	0	0	0	0	0	0	0	0	0	0	0	0	0	0	0	-	aor-2, aldehyde:ferredoxin oxidoreductase, tungsten-containing, putative	pyridoxal kinase, putative
DVU2754	DVU3168	0.014	-0.490244	-1	0.05	0	99	0.006	0	0	0	-3	0	0	0	0	0	0	0	0	0	0	0	0	0	0	0	0	0	0	-	qor, quinone oxidoreductase	hemL, glutamate-1-semialdehyde-2,1-aminomutase
DVU1335	DVU3353	0.084	-0.15709	0.983749	0.12	0.5	39	0.01	0	0	0	-3	0	0	0	0	0	0	0	0	0	0	0	0	0	0	0	0	0	0	-	clpP, ATP-dependent Clp protease, proteolytic subunit	coaBC, phosphopantothenoylcysteine decarboxylase/phosphopantothenate--cysteine ligase
DVU1931	DVU3371	0.082	0.957646	0.992979	0.23	0.07	24	0.023	0	0	0	-3	0	0	0	0	0	0	0	0	0	0	0	0	0	0	0	0	0	0	-	iron-sulfur cluster-binding protein	metE, 5-methyltetrahydropteroyltriglutamate-homocysteine S-methyltransferase
DVU1012	DVU1951	0.032	0.947796	0.999345	0.1	0.04	46	0.011	0	0	0	-3	0	0	0	0	0	0	0	0	0	0	0	0	0	0	0	0	0	0	-	hemolysin-type calcium-binding repeat protein	indolepyruvate ferredoxin oxidoreductase, alpha subunit, putative
DVU1611	DVU1850	0.014	-0.934763	-0.461805	0.07	0	99	0.008	0	0	0	-3	0	0	0	0	0	0	0	0	0	0	0	0	0	0	0	0	0	0	-	molybdopterin oxidoreductase domain protein	CBS domain protein
DVU1891	DVU2074	0.033	0.727742	-0.30202	0.22	0	99	0.015	0	0	0	-3	0	0	0	0	0	0	0	0	0	0	0	0	0	0	0	0	0	0	-	conserved hypothetical protein	chemotaxis protein CheW
DVU0869	DVU1680	0.018	0.710217	0.442495	0.11	0	99	0.01	0	0	0	-3	0	0	0	0	0	0	0	0	0	0	0	0	0	0	0	0	0	0	-	uppS, undecaprenyl diphosphate synthase	suhB, inositol-1-monophosphatase
DVU0808	DVU1345	0.012	-1	-0.37409	0.05	0	99	0.01	64	0	0	-3	0	0	0	0	0	0	0	0	0	0	0	0	0	0	0	0	0	0	Protein synthesis	gatA, glutamyl-tRNA(Gln) amidotransferase, A subunit	proS, prolyl-tRNA synthetase
DVU0084	DVU2928	0.013	0.727122	-1	0.02	0	99	0.008	81	0	0	-3	0	0	0	0	0	0	0	0	0	0	0	0	0	0	0	0	0	0	-	translation initiation factor, aIF-2BI family, putative	rpoB, DNA-directed RNA polymerase, beta subunit
DVU2374	DVU2900	0.032	-0.307141	-1	0.22	0	99	0.037	191	0	0	-3	0	0	0	0	0	0	0	0	0	0	0	0	0	0	0	0	0	0	-	lolD, lipoprotein releasing system, ATP-binding protein	amidohydrolase family protein
DVU1874	DVU1939	0.07	0.239305	0.865939	0.33	0.04	75	0.031	0	0	0	-3	0	0	0	0	0	0	0	0	0	0	0	0	0	0	0	0	0	0	-	clpB, ATP-dependent Clp protease, ATP-binding subunit ClpB	anaerobic glycerol-3-phosphate dehydrogenase, B subunit, putative
DVU0430	DVU3029	0.03	0.959802	0.995946	0.08	0.12	59	0.009	0	0	0	-3	0	1	0	0	0	0	0	0	0	0	0	1	0	0	0	0	0	0	Energy metabolism	Ech hydrogenase, subunit EchE, putative	pta, phosphate acetyltransferase
DVU0841	DVU1656	0.037	0.969976	-1	0.03	0.14	35	0.006	0	0	0	-3	0	0	0	0	0	0	0	0	0	0	0	0	0	0	0	0	0	0	-	aspartate aminotransferase, putative	folK, 2-amino-4-hydroxy-6-hydroxymethyldihydropteridine pyrophosphokinase
DVU2398	DVU3151	0.016	0.366485	0.0338893	0.09	0	99	0.008	0	0	0	-3	0	0	0	0	0	0	0	0	0	0	0	0	0	0	0	0	0	0	-	conserved hypothetical protein	MiaB-like tRNA modifying enzyme YliG, TIGR01125
DVU0115	DVU3113	0.027	-0.600627	0.925449	0.07	0.11	49	0.031	236	0	0	-3	0	0	0	0	0	0	0	0	0	0	0	0	0	0	0	0	0	0	-	aroE, shikimate 5-dehydrogenase	carA, carbamoyl-phosphate synthase, small subunit
DVU1941	DVU2291	0.111	0.987012	0.987532	0.21	0.45	53	0.014	0	0	0	-3	0	0	0	0	0	0	0	0	0	0	0	0	0	0	0	0	0	0	-	HAD-superfamily hydrolase, subfamily IIA	carbon monoxide-induced hydrogenase CooH, putative
DVU1579	DVU2427	0.018	-0.359045	-1	0.1	0	99	0.008	0	0	0	-3	0	0	0	0	0	0	0	0	0	0	0	0	0	0	0	0	0	0	-	cysS, cysteinyl-tRNA synthetase	hypothetical protein
DVU1466	DVU3264	0.076	0.909476	0.802547	0.18	0.31	52	0.013	0	0	0	-3	0	0	0	0	0	0	0	0	0	0	0	0	0	0	0	0	0	0	-	argB, acetylglutamate kinase	tartrate dehydratase alpha subunit, putative
DVU1907	DVU2402	0.045	0.965828	0.764139	0.15	0.05	42	0.014	0	0	0	-3	0	0	0	0	0	0	0	0	0	0	0	0	0	0	0	0	0	0	-	ugd, UDP-glucose 6-dehydrogenase	hdrA, heterodisulfide reductase, A subunit
DVU2077	DVU2903	0.118	0.976047	0.998056	0.27	0.08	8	0.029	0	0	0	-3	0	0	0	0	0	0	0	0	0	0	0	0	0	0	0	0	0	0	-	conserved hypothetical protein	pcnB2, HD domain protein
DVU2515	DVU2859	0.036	0.570887	0.484384	0.25	0	99	0.019	0	0	0	-3	0	0	0	0	0	0	0	0	0	0	0	0	0	0	0	0	0	0	-	HD domain protein	tail sheath protein, putative
DVU0501	DVU2575	0.023	-0.937198	-0.40824	0.17	0	99	0.012	0	0	0	-3	0	0	0	0	0	0	0	0	0	0	0	0	0	0	0	0	0	0	-	conserved hypothetical protein	peptidase, M20/M25/M40 family
DVU2247	DVU2540	0.01	-1	0.528815	0.03	0	99	0.007	0	0	0	-3	0	0	0	0	0	0	0	0	0	0	0	0	0	0	0	0	0	0	-	ahpC, alkyl hydroperoxide reductase C	lyase, putative
DVU1529	DVUA0074	0.01	-1	0.353428	0.02	0	99	0.007	0	0	0	-3	0	0	0	0	0	0	0	0	0	0	0	0	0	0	0	0	0	0	-	decarboxylase family protein	sulfotransferase family protein
DVU0589	DVU1941	0.021	0.986192	-0.6385	0.09	0.08	99	0.007	0	0	0	-3	0	0	0	0	0	0	0	0	0	0	0	0	0	0	0	0	0	0	-	molybdopterin-guanine dinucleotide biosynthesis protein B, putative	HAD-superfamily hydrolase, subfamily IIA
DVU0450	DVU2982	0.34	1	0.983171	0.27	0.79	15	0.017	0	0	0	-3	0	0	0	0	0	0	0	0	0	0	0	0	0	0	0	0	0	0	-	ribF, riboflavin biosynthesis protein RibF	leuC, 3-isopropylmalate dehydratase, large subunit, putative
DVU0665	DVU0854	0.013	0.547352	-1	0.03	0	99	0.006	0	0	0	-3	0	0	0	0	0	0	0	0	0	0	0	0	0	0	0	0	0	0	-	nitrogen fixation protein nifU	NirD protein, putative
DVU0365	DVU2548	0.014	-1	0.147355	0.08	0	99	0.009	0	0	0	-3	0	0	0	0	0	0	0	0	0	0	0	0	0	0	0	0	0	0	-	conserved hypothetical protein	acpD, acyl carrier protein phosphodiesterase
DVU0403	DVU1186	0.019	0.809452	0.997266	0.08	0.03	82	0.009	0	0	0	-3	0	0	0	0	0	0	0	0	0	0	0	0	0	0	0	0	0	0	-	dvsB, dissimilatory sulfite reductase beta subunit	mazG, MazG family protein
DVU1885	DVU1893	0.052	0.98838	-1	0.1	0.05	18	0.048	317	0	0	-3	0	0	0	0	0	0	0	0	0	0	0	0	0	0	0	0	0	0	-	gatB, glutamyl-tRNA(Gln) amidotransferase, B subunit	ATP-dependent protease, putative
DVU2448	DVU3007	0.019	-0.734795	-1	0.12	0	99	0.009	0	0	0	-3	0	0	0	0	0	0	0	0	0	0	0	0	0	0	0	0	0	0	-	panC, pantoate--beta-alanine ligase	hypothetical protein
DVU0775	DVU3002	0.064	0.985952	0.0388723	0.1	0.33	42	0.008	0	0	0	-3	0	0	0	0	0	0	0	0	0	0	0	0	0	0	0	0	0	0	-	atpD, ATP synthase, F1 beta subunit	conserved domain protein
DVU0890	DVU1833	0.047	0.968104	0.98758	0.1	0.05	14	0.013	0	0	0	-3	0	0	0	0	0	0	0	0	0	0	0	0	0	0	0	0	0	0	-	hom, homoserine dehydrogenase	ppsA, phosphoenolpyruvate synthase, putative
DVU0143	DVU1682	0.016	-1	-0.743752	0.1	0	99	0.009	0	0	0	-3	0	0	0	0	0	0	0	0	0	0	0	0	0	0	0	0	0	0	-	conserved hypothetical protein	GAF domain protein
DVU2140	DVU2884	0.017	0.97336	-1	0.01	0.15	99	0.004	0	0	0	-3	0	0	0	0	0	0	0	0	0	0	0	0	0	0	0	0	0	0	-	tmk, thymidylate kinase	peptidase, M18 family
DVU0650	DVU3190	0.033	0.87326	-0.147227	0.07	0.09	46	0.008	0	0	0	-3	0	0	0	0	0	0	0	0	0	0	0	0	0	0	0	0	0	0	-	chelatase, putative	hypothetical protein
DVU1838	DVU3368	0.019	-0.788138	-0.21462	0.13	0	99	0.01	0	0	0	-3	0	0	0	0	0	0	0	0	0	0	0	0	0	0	0	0	0	0	-	trxB-2, thioredoxin reductase	hisS, histidyl-tRNA synthetase
DVU0261	DVU1549	0.012	0.147634	0.176867	0.04	0	99	0.007	0	0	0	-3	0	0	0	0	0	0	0	0	0	0	0	0	0	0	0	0	0	0	-	universal stress protein family	conserved hypothetical protein
DVU0160	DVU3197	0.015	0.71844	0.466989	0.08	0	99	0.008	0	0	0	-3	0	0	0	0	0	0	0	0	0	0	0	0	0	0	0	0	0	0	-	carbohydrate isomerase, KpsF/GutQ family	ilvE, branched-chain amino acid aminotransferase
DVU2131	DVU2175	0.013	-0.710318	0.295445	0.07	0	99	0.008	0	0	0	-3	0	0	0	0	0	0	0	0	0	0	0	0	0	0	0	0	0	0	-	hypothetical protein	adenine specific DNA methyltransferase, putative
DVU2142	DVU2756	0.081	0.180784	0.882722	0.28	0.14	55	0.025	0	0	0	-3	0	0	0	0	0	0	0	0	0	0	0	0	0	0	0	0	0	0	-	surE, stationary-phase survival protein SurE	radical SAM domain protein
DVU0448	DVU1262	0.012	0.0451388	0.149668	0.04	0	99	0.007	0	0	0	-3	0	0	0	0	0	0	0	0	0	0	0	0	0	0	0	0	0	0	-	gmd, GDP-mannose 4,6-dehydratase	pilT-1, twitching motility protein PilT
DVU1465	DVU2109	0.012	0.678199	-1	0.01	0	99	0.005	0	0	0	-3	0	0	0	0	0	0	0	0	0	0	0	0	0	0	0	0	0	0	-	CgeB family protein	mrp, MTH1175-like domain family protein
DVU0395	DVU2774	0.032	0.315603	0.315592	0.23	0	99	0.017	0	0	0	-3	0	0	0	0	0	0	0	0	0	0	0	0	0	0	0	0	0	0	-	hit, HIT family protein	CBS domain protein/ACT domain protein
DVU0418	DVU0904	0.115	0.989202	0.428846	0.23	0.29	34	0.017	0	0	0	-3	0	0	0	0	0	0	0	0	0	0	0	0	0	0	0	0	0	0	-	lys1, saccharopine dehydrogenase	recJ, single-stranded-DNA-specific exonuclease RecJ
DVU0767	DVU2530	0.015	-0.901169	0.185049	0.09	0	99	0.019	154	0	0	-3	0	0	0	0	0	0	0	0	0	0	0	0	0	0	0	0	0	0	-	aminotransferase, class V	tkt, transketolase
DVU0768	DVU1867	0.06	0.957572	0.188321	0.17	0.09	36	0.043	221	0	0	-3	0	0	0	0	0	0	0	0	0	0	0	0	0	0	0	0	0	0	-	murI, glutamate racemase	dapF, diaminopimelate epimerase
DVU2784	DVU2928	0.009	-1	0.513476	0.01	0	99	0.006	0	0	0	-3	0	0	0	0	0	0	0	0	0	0	0	0	0	0	0	0	0	0	-	lldD, dehydrogenase, FMN-dependent family	rpoB, DNA-directed RNA polymerase, beta subunit
DVU1423	DVU3030	0.042	0.913411	-0.550697	0.1	0.03	31	0.044	296	0	0	-3	0	0	0	0	0	0	0	0	0	0	0	0	0	0	0	0	0	0	Energy metabolism	lpdA, 2-oxoglutarate dehydrogenase, E3 component, lipoamide dehydrogenase	ackA, acetate kinase
DVU0295	DVU0339	0.011	-1	-0.310526	0.03	0	99	0.006	0	0	0	-3	0	0	0	0	0	0	0	0	0	0	0	0	0	0	0	0	0	0	-	amine oxidase, flavin-containing	serA, D-isomer specific 2-hydroxyacid dehydrogenase family protein
DVU2093	DVU2140	0.023	0.812485	0.320516	0.15	0	99	0.011	0	0	0	-3	0	0	0	0	0	0	0	0	0	0	0	0	0	0	0	0	0	0	-	thiH, thiH protein	tmk, thymidylate kinase
DVU0318	DVU0607	0.026	-0.344987	0.999567	0.07	0.22	73	0.008	0	0	0	-3	0	0	0	0	0	0	0	0	0	0	0	0	0	0	0	0	0	0	-	TPR domain protein	ahcY, adenosylhomocysteinase
DVU0169	DVU2984	0.021	0.09767	0.211518	0.15	0	99	0.012	0	0	0	-3	0	0	0	0	0	0	0	0	0	0	0	0	0	0	0	0	0	0	-	oligopeptide/dipeptide ABC transporter, periplasmic oligopeptide/dipeptide-binding protein	conserved hypothetical protein
DVU3088	DVU3190	0.011	-0.655442	-1	0.01	0	99	0.005	0	0	0	-3	0	0	0	0	0	0	0	0	0	0	0	0	0	0	0	0	0	0	-	deaD, ATP-dependent RNA helicase, DEAD/DEAH box family	hypothetical protein
DVU0847	DVU2230	0.033	0.992656	0.573739	0.06	0.05	31	0.009	0	0	0	-3	0	0	0	0	0	0	0	0	0	0	0	0	0	0	0	0	0	0	-	ApsA, adenylyl-sulphate reductase, alpha subunit	deoD, purine nucleoside phosphorylase
DVU3294	DVU3360	0.01	-1	0.833789	0.03	0	99	0.007	0	0	0	-3	0	0	0	0	0	0	0	0	0	0	0	0	0	0	0	0	0	0	-	areC, aldehyde dehydrogenase (NADP) family protein	parB, ParB family protein
DVU1923	DVU2929	0.038	0.89054	-1	0.01	0.21	35	0.005	0	0	0	-3	0	0	0	0	0	0	0	0	0	0	0	0	0	0	0	0	0	0	-	hupD, hydrogenase expression/formation protein HupD	rpoC, DNA-directed RNA polymerase, beta prime subunit
DVU0084	DVU2291	0.079	0.998329	0.897311	0.18	0.26	39	0.014	0	0	0	-3	0	0	0	0	0	0	0	0	0	0	0	0	0	0	0	0	0	0	-	translation initiation factor, aIF-2BI family, putative	carbon monoxide-induced hydrogenase CooH, putative
DVU2756	DVU2837	0.028	0.779247	0.60808	0.2	0	99	0.015	0	0	0	-3	0	0	0	0	0	0	0	0	0	0	0	0	0	0	0	0	0	0	-	radical SAM domain protein	conserved hypothetical protein
DVU3059	DVU3223	0.017	-1	0.292556	0.13	0	99	0.011	0	0	0	-3	0	0	0	0	0	0	0	0	0	0	0	0	0	0	0	0	0	0	-	ftsY, signal recognition particle-docking protein FtsY	aspB, aspartate aminotransferase
DVU1623	DVU2929	0.012	0.807709	-1	0.01	0	99	0.005	0	0	0	-3	0	0	0	1	0	0	0	0	0	0	0	0	0	0	1	0	0	0	-	pyrG, CTP synthase	rpoC, DNA-directed RNA polymerase, beta prime subunit
DVU1647	DVUA0074	0.028	0.299888	0.680512	0.21	0	99	0.016	0	0	0	-3	0	0	0	0	0	0	0	0	0	0	0	0	0	0	0	0	0	0	-	lysA-1, diaminopimelate decarboxylase	sulfotransferase family protein
DVU0697	DVU2903	0.359	0.98283	0.997986	0.5	0.38	40	0.061	0	0	0	-3	0	0	0	0	0	0	0	0	0	0	0	0	0	0	0	0	0	0	-	rfbA, mannose-1-phosphate guanylyltransferase/mannose-6-phosphate isomerase	pcnB2, HD domain protein
DVU0479	DVU1658	0.012	-1	-0.414605	0.04	0	99	0.007	0	0	0	-3	0	0	0	0	0	0	0	0	0	0	0	0	0	0	0	0	0	0	-	serine/threonine protein kinase, putative	transaldolase, putative
DVU0494	DVU2894	0.047	0.984285	0.941084	0.15	0.09	44	0.014	0	0	0	-3	0	0	0	0	0	0	0	0	0	0	0	0	0	0	0	0	0	0	-	aminotransferase, class V	flrA, sigma-54 dependent transcriptional regulator
DVU1833	DVU2055	0.014	0.599972	0.542578	0.07	0	99	0.02	188	0	0	-3	0	0	0	0	0	0	0	0	0	0	0	0	0	0	0	0	0	0	-	ppsA, phosphoenolpyruvate synthase, putative	metG, methionyl-tRNA synthetase
DVU0259	DVU1572	0.03	-1	0.917848	0.18	0.14	93	0.014	0	0	0	-3	0	0	0	0	0	0	0	0	0	0	0	0	0	0	0	0	0	0	-	divK, DNA-binding response regulator	transcriptional regulator, CarD family
DVU1823	DVU2376	0.094	0.866597	0.988011	0.29	0.19	59	0.024	0	0	0	-3	0	0	0	0	0	0	0	0	0	0	0	0	0	0	0	0	0	0	-	gltB-1, glutamate synthase, iron-sulfur cluster-binding subunit, putative	lysS, lysyl-tRNA synthetase
DVU1647	DVU2902	0.015	0.00322013	-1	0.06	0	99	0.007	0	0	0	-3	0	0	0	0	0	0	0	0	0	0	0	0	0	0	0	0	0	0	-	lysA-1, diaminopimelate decarboxylase	pyrC, dihydroorotase
DVU1827	DVU2500	0.012	0.0197108	-1	0.02	0	99	0.005	0	0	0	-3	0	0	0	0	0	0	0	0	0	0	0	0	0	0	0	0	0	0	-	acetylornithine deacetylase/succinyl-diaminopimelate desuccinylase family protein	ftsA, cell division protein FtsA
DVU0955	DVU2353	0.016	0.325489	-1	0.07	0	99	0.007	0	0	0	-3	0	0	0	0	0	0	0	0	0	0	0	0	0	0	0	0	0	0	Cell envelope	alr, alanine racemase	glycosyl transferase, group 2 family protein
DVU2983	DVU3005	0.043	-0.631788	0.95458	0.14	0.3	72	0.011	0	0	0	-3	0	0	0	0	0	0	0	0	0	0	0	0	0	0	0	0	0	0	-	leuD, 3-isopropylmalate dehydratase, small subunit	rfbE, aminotransferase, DegT/DnrJ/EryC1/StrS family
DVU1329	DVU3212	0.079	0.986919	0.99103	0.23	0.11	35	0.021	0	0	0	-3	0	0	0	0	0	0	0	0	0	0	0	0	0	0	0	0	0	0	-	rpoA, DNA-directed RNA polymerase, alpha subunit	nox, pyridine nucleotide-disulfide oxidoreductase
DVU0467	DVU1000	0.016	-0.376161	0.532551	0.11	0	99	0.03	219	0	0	-3	0	0	0	0	0	0	0	0	0	0	0	0	0	0	0	0	0	0	-	trpD, anthranilate phosphoribosyltransferase	peptidase, M24 family
DVU1568	DVUA0146	0.09	0.877017	0.903754	0.25	0.12	33	0.023	0	0	0	-3	0	0	0	0	0	0	0	0	0	0	0	0	0	0	0	0	0	0	-	ftn, ferritin	hypothetical protein
DVU1898	DVU2138	0.087	-0.00787265	0.994129	0.21	0.29	41	0.017	0	0	0	-3	0	0	0	0	0	0	0	0	0	0	0	0	0	0	0	0	0	0	-	glyQ, glycyl-tRNA synthetase, alpha subunit	conserved hypothetical protein
DVU2448	DVU3232	0.019	-1	0.538195	0.15	0	99	0.013	0	0	0	-3	0	0	0	0	0	0	0	0	0	0	0	0	0	0	0	0	0	0	-	panC, pantoate--beta-alanine ligase	flhA, flagellar biosynthetic protein FlhA
DVU1258	DVU3294	0.158	0.977842	0.58967	0.26	0.42	37	0.018	0	0	0	-3	0	0	0	0	0	0	0	0	0	0	0	0	0	0	0	0	0	0	-	glnN, glutamine synthetase, type III	areC, aldehyde dehydrogenase (NADP) family protein
DVU0581	DVU1656	0.016	0.627316	-1	0.06	0	99	0.006	0	0	0	-3	0	0	0	0	0	0	0	0	0	0	0	0	0	0	0	0	0	0	-	response regulator/anti-anti-sigma factor	folK, 2-amino-4-hydroxy-6-hydroxymethyldihydropteridine pyrophosphokinase
DVU2328	DVU3347	0.013	-0.173818	-1	0.03	0	99	0.051	0	354	0	-3	0	0	0	0	0	0	0	0	0	0	0	0	0	0	0	0	0	0	-	hypA, hydrogenase nickel insertion protein HypA, putative	pyruvate ferredoxin/flavodoxin oxidoreductase family protein
DVU0726	DVU2530	0.012	-0.747302	0.367246	0.06	0	99	0.026	238	0	0	-3	0	0	0	0	0	0	0	0	0	0	0	0	0	0	0	0	0	0	-	tgt, queuine tRNA-ribosyltransferase	tkt, transketolase
DVU2755	DVU3349	0.016	0.489753	-0.400643	0.08	0	99	0.008	0	0	0	-3	0	0	0	0	0	0	0	0	0	0	0	0	0	0	0	0	0	0	-	conserved hypothetical protein	pyruvate flavodoxin/ferredoxin oxidoreductase, thiamine diP-binding domain protein
DVU0756	DVU2400	0.02	0.146568	0.98976	0.13	0.04	96	0.011	0	0	0	-3	0	0	0	0	0	0	0	0	0	0	0	0	0	0	0	0	0	0	-	TPR domain protein	hydrogenase, putative
DVU0074	DVU2427	0.225	0.997336	0.914022	0.39	0.33	40	0.037	0	0	0	-3	0	0	0	0	0	0	0	0	0	0	0	0	0	0	0	0	0	0	-	polysaccharide biosynthesis domain protein	hypothetical protein
DVU0402	DVU2824	0.013	0.762479	-1	0.02	0	99	0.005	0	0	0	-3	0	0	0	0	0	0	0	0	0	0	0	0	0	0	0	0	0	0	-	dsrA, dissimilatory sulfite reductase alpha subunit	formate acetyltransferase
DVU0855	DVU1222	0.312	0.784426	0.986064	0.42	0.46	35	0.04	0	0	0	-3	0	0	0	0	0	0	0	0	0	0	0	0	0	0	0	0	0	0	-	radical SAM domain protein	hypothetical protein
DVU1413	DVU2074	0.016	-1	-0.222165	0.11	0	99	0.009	0	0	0	-3	0	0	0	0	0	0	0	0	0	0	0	0	0	0	0	0	0	0	-	conserved hypothetical protein	chemotaxis protein CheW
DVU1203	DVU1979	0.022	0.947521	0.706822	0.06	0.05	67	0.032	273	0	0	-3	0	0	0	0	0	0	0	0	0	0	0	0	0	0	0	0	0	0	-	glyA, serine hydroxymethyltransferase	ABC transporter, ATP-binding protein
DVU1833	DVU2764	0.043	0.942344	0.026506	0.06	0.15	28	0.008	0	0	0	-3	0	0	0	0	0	0	0	0	0	0	0	0	0	0	0	0	0	0	-	ppsA, phosphoenolpyruvate synthase, putative	nitroreductase family protein
DVU1364	DVU3178	0.015	-1	-0.981309	0.08	0	99	0.008	0	0	0	-3	0	0	0	0	0	0	0	0	0	0	0	0	0	0	0	0	0	0	-	rfbB, dTDP-glucose 4,6-dehydratase	conserved hypothetical protein
DVU0843	DVU2668	0.062	0.999351	-0.792372	0.13	0.15	33	0.069	386	0	0	-3	0	0	0	0	0	0	0	0	0	0	0	0	0	0	0	0	0	0	-	hypothetical protein	glmU, UDP-N-acetylglucosamine pyrophosphorylase, putative
DVU0403	DVU2756	0.147	0.997743	0.969699	0.21	0.57	46	0.013	0	0	0	-3	0	0	0	0	0	0	0	0	0	0	0	0	0	0	0	0	0	0	-	dvsB, dissimilatory sulfite reductase beta subunit	radical SAM domain protein
DVU0867	DVU2250	0.017	0.196177	0.0182892	0.1	0	99	0.009	0	0	0	-3	0	0	0	0	0	0	0	0	0	0	0	0	0	0	0	0	0	0	-	aromatic amino acid decarboxylase, putative	AMP-binding protein
DVU0441	DVU0895	0.01	-1	0.650256	0.03	0	99	0.007	0	0	0	-3	0	0	0	0	0	0	0	0	0	0	0	0	0	0	0	0	0	0	-	ade, adenine deaminase	recD, helicase, RecD/TraA family
DVU0731	DVU2076	0.013	-0.747638	-1	0.05	0	99	0.006	0	0	0	-3	0	0	0	0	0	0	0	0	0	0	0	0	0	0	0	0	0	0	-	hypothetical protein	cheR-2, chemotaxis protein methyltransferase
DVU0671	DVU1834	0.111	0.997548	0.959382	0.17	0.31	10	0.015	0	0	0	-3	0	0	0	0	0	0	0	0	0	0	0	0	0	0	0	0	0	0	-	conserved hypothetical protein	pyc, pyruvate carboxylase, putative
DVU0703	DVU3052	0.018	0.511197	0.618677	0.11	0	99	0.01	0	0	0	-3	0	0	0	0	0	0	0	0	0	0	0	0	0	0	0	0	0	0	-	lepA, GTP-binding protein LepA	ABC transporter, ATP-binding protein
DVU0302	DVU3381	0.016	-0.755626	-1	0.09	0	99	0.008	0	0	0	-3	0	0	0	0	0	0	0	0	0	0	0	0	0	0	0	0	0	0	-	chemotaxis protein CheX, putative	ntrC, transcriptional regulatory protein zraR
DVU0777	DVU2684	0.167	1	0.652888	0.21	0.5	22	0.015	0	0	0	-3	0	0	0	0	0	0	0	0	0	0	0	0	0	0	0	0	0	0	-	atpA, ATP synthase, F1 alpha subunit	hypothetical protein
DVU0827	DVU1568	0.01	-1	-0.284942	0.02	0	99	0.006	0	0	0	-3	0	0	0	0	0	0	0	0	0	0	0	0	0	0	0	0	0	0	-	glycolate oxidase, subunit GlcD, putative	ftn, ferritin
DVU2329	DVU2423	0.011	-0.701524	-1	0.01	0	99	0.005	0	0	0	-3	0	0	0	0	0	0	0	0	0	0	0	0	0	0	0	0	0	0	-	hypB, hydrogenase accessory protein HypB	transcriptional regulator, putative
DVU0952	DVU1432	0.095	0.900159	0.926664	0.19	0.35	41	0.014	0	0	0	-3	0	0	0	0	0	0	0	0	0	0	0	0	0	0	0	0	0	0	-	conserved hypothetical protein TIGR00282	radical SAM domain protein
DVU0963	DVU3002	0.014	-0.324774	-1	0.06	0	99	0.007	0	0	0	-3	0	0	0	0	0	0	0	0	0	0	0	0	0	0	0	0	0	0	-	GTP cyclohydrolase I family protein	conserved domain protein
DVU1282	DVU3065	0.068	-0.489008	0.940986	0.16	0.33	45	0.013	0	0	0	-3	0	0	0	0	0	0	0	0	0	0	0	0	0	0	0	0	0	0	-	glmM, phosphoglucosamine mutase	AMP-binding enzyme family protein
DVU0237	DVU0319	0.226	0.999297	0.979905	0.4	0.25	29	0.043	0	0	0	-3	0	0	0	0	0	0	0	0	0	0	0	0	0	0	0	0	0	0	-	serS, seryl-tRNA synthetase	NAD-dependent epimerase/dehydratase family protein
DVU0489	DVU0767	0.011	-1	-0.224068	0.03	0	99	0.006	0	0	0	-3	0	0	0	0	0	0	0	0	0	0	0	0	0	0	0	0	0	0	-	paaK-1, phenylacetate-coenzyme A ligase	aminotransferase, class V
DVU2643	DVU2903	0.416	0.999889	0.995108	0.38	0.68	17	0.03	0	0	0	-3	0	0	0	0	0	0	0	0	0	0	0	0	0	0	0	0	0	0	-	htpG, heat shock protein HtpG	pcnB2, HD domain protein
DVU1839	DVU3140	0.036	0.80103	-0.354772	0.23	0	99	0.016	0	0	0	-3	0	1	0	0	0	0	0	0	0	0	0	1	0	0	0	0	0	0	-	trx, thioredoxin	capsular polysaccharide transport protein, putative
DVU3308	DVU3368	0.01	-1	-0.21278	0.02	0	99	0.006	0	0	0	-3	0	0	0	0	0	0	0	0	0	0	0	0	0	0	0	0	0	0	-	metallo-beta-lactamase family protein	hisS, histidyl-tRNA synthetase
DVU0085	DVU1871	0.016	-1	0.998959	0.08	0.07	94	0.009	0	0	0	-3	0	0	0	0	0	0	0	0	0	0	0	0	0	0	0	0	0	0	-	trpB-1, tryptophan synthase, beta subunit	aspA, aspartate ammonia-lyase
DVU0390	DVU0496	0.014	-1	0.102213	0.09	0	99	0.009	0	0	0	-3	0	0	0	0	0	0	0	0	0	0	0	0	0	0	0	0	0	0	-	glcD, glycolate oxidase, subunit GlcD, putative	polA, DNA polymerase I
DVU0321	DVU1457	0.018	-0.302771	-0.290041	0.11	0	99	0.009	0	0	0	-3	0	0	0	0	0	0	0	0	0	0	0	0	0	0	0	0	0	0	-	transcriptional activator, putative, Baf family	trxB, thioredoxin reductase, putative
DVU0421	DVU2756	0.017	-0.440696	0.68796	0.12	0	99	0.011	0	0	0	-3	0	0	0	0	0	0	0	0	0	0	0	0	0	0	0	0	0	0	-	agmatinase, putative	radical SAM domain protein
DVU0565	DVU2529	0.03	-0.183561	0.924091	0.11	0.07	56	0.163	555	0	0	-3	0	0	0	1	0	0	0	0	0	0	0	0	0	0	0	1	0	0	Energy metabolism	gap-1, glyceraldehyde 3-phosphate dehydrogenase	pgk, phosphoglycerate kinase
DVU1352	DVU2938	0.044	0.559367	0.870476	0.11	0.23	53	0.01	0	0	0	-3	0	0	0	0	0	0	0	0	0	0	0	0	0	0	0	0	0	0	-	6-pyruvoyl tetrahydrobiopterin synthase, putative	conserved hypothetical protein
DVU0819	DVU1248	0.065	0.98998	-1	0.16	0.05	26	0.013	0	0	0	-3	0	0	0	0	0	0	0	0	0	0	0	0	0	0	0	0	0	0	-	isf-1, FMN reductase, NADPH-dependent	argS, arginyl-tRNA synthetase
DVU0701	DVU2503	0.034	0.917885	-0.151841	0.06	0.02	28	0.009	0	0	0	-3	0	0	0	0	0	0	0	0	0	0	0	0	0	0	0	0	0	0	-	glcB, malate synthase G	murC, UDP-N-acetylmuramate--alanine ligase
DVU0959	DVU2398	0.177	0.953723	0.997279	0.19	0.67	34	0.012	0	0	0	-3	0	0	0	0	0	0	0	0	0	0	0	0	0	0	0	0	0	0	-	dnaB, replicative DNA helicase	conserved hypothetical protein
DVU1335	DVU1833	0.059	0.989785	0.60268	0.05	0.29	14	0.008	0	0	0	-3	0	0	0	0	0	0	0	0	0	0	0	0	0	0	0	0	0	0	-	clpP, ATP-dependent Clp protease, proteolytic subunit	ppsA, phosphoenolpyruvate synthase, putative
DVU0306	DVU0578	0.214	0.956405	0.495861	0.3	0.42	23	0.023	0	0	0	-3	0	0	0	0	0	0	0	0	0	0	0	0	0	0	0	0	0	0	-	hypothetical protein	formate dehydrogenase accessory protein FdhD, putative
DVU0418	DVU2490	0.013	0.685329	0.488912	0.05	0	99	0.007	0	0	0	-3	0	0	0	0	0	0	0	0	0	0	0	0	0	0	0	0	0	0	Amino acid biosynthesis	lys1, saccharopine dehydrogenase	Histidinol phosphatase
DVU0326	DVU0470	0.018	0.700475	-1	0.09	0	99	0.007	0	0	0	-3	0	0	0	0	0	0	0	0	0	0	0	0	0	0	0	0	0	0	-	hypE, hydrogenase expression/formation protein HypE	trpB-2, tryptophan synthase, beta subunit
DVU1336	DVU1545	0.013	0.457709	-1	0.02	0	99	0.005	0	0	0	-3	0	0	0	0	0	0	0	0	0	0	0	0	0	0	0	0	0	0	-	clpX, ATP-dependent Clp protease, ATP-binding subunit ClpX	hemolysin-type calcium-binding repeat/calx-beta domain protein
DVU2042	DVUA0116	0.181	0.934607	0.219077	0.44	0.13	56	0.048	0	0	0	-3	0	0	0	0	0	0	0	0	0	0	0	0	0	0	0	0	0	0	-	Fic family protein	conserved hypothetical protein
DVU1376	DVU1931	0.011	-0.580976	-1	0.01	0	99	0.005	0	0	0	-3	0	0	0	0	0	0	0	0	0	0	0	0	0	0	0	0	0	0	-	ilvB-2, acetolactate synthase, large subunit, biosynthetic type	iron-sulfur cluster-binding protein
DVU0415	DVU3367	0.01	-1	-0.193378	0.02	0	99	0.006	0	0	0	-3	0	0	0	0	0	0	0	0	0	0	0	0	0	0	0	0	0	0	-	pepA, cytosol aminopeptidase	aspS, aspartyl-tRNA synthetase
DVU0819	DVUA0002	0.031	-0.158493	-1	0.21	0	99	0.014	0	0	0	-3	0	0	0	0	0	0	0	0	0	0	0	0	0	0	0	0	0	0	-	isf-1, FMN reductase, NADPH-dependent	soj, ParA family protein
DVU0334	DVU2448	0.037	0.464322	0.999969	0.17	0.05	64	0.015	0	0	0	-3	0	0	0	0	0	0	0	0	0	0	0	0	0	0	0	0	0	0	-	D-alanine--D-alanine ligase	panC, pantoate--beta-alanine ligase
DVU0261	DVU0803	0.01	-0.0784448	0.190392	0.01	0	99	0.006	0	0	0	-3	0	0	0	0	0	0	0	0	0	0	0	0	0	0	0	0	0	0	-	universal stress protein family	sensor histidine kinase
DVU1607	DVU2506	0.012	-1	-0.209915	0.04	0	99	0.007	0	0	0	-3	0	0	0	0	0	0	0	0	0	0	0	0	0	0	0	0	0	0	-	hypothetical protein	murD, UDP-N-acetylmuramoylalanine--D-glutamate ligase
DVU1179	DVU2588	0.022	-1	0.989774	0.04	0.14	57	0.008	0	0	0	-3	0	0	0	0	0	0	0	0	0	0	0	0	0	0	0	0	0	0	-	aor, aldehyde:ferredoxin oxidoreductase, tungsten-containing	trcR, DNA-binding response regulator
DVU0302	DVU1295	0.01	0.0590555	0.227671	0.01	0	99	0.006	0	0	0	-3	0	0	0	0	0	0	0	0	0	0	0	0	0	0	0	0	0	0	-	chemotaxis protein CheX, putative	sat, sulfate adenylyltransferase
DVU0417	DVU1990	0.048	-0.566193	0.998853	0.14	0.25	53	0.012	0	0	0	-3	0	0	0	0	0	0	0	0	0	0	0	0	0	0	0	0	0	0	-	speA, arginine decarboxylase	hypothetical protein
DVU1708	DVU2255	0.014	-1	-0.974839	0.07	0	99	0.007	0	0	0	-3	0	0	0	0	0	0	0	0	0	0	0	0	0	0	0	0	0	0	-	conserved hypothetical protein	ruvB, Holliday junction DNA helicase RuvB
DVU0594	DVU2400	0.015	0.804545	0.361384	0.07	0	99	0.008	0	0	0	-3	0	0	0	0	0	0	0	0	0	0	0	0	0	0	0	0	0	0	-	iciA, chromosome initiation inhibitor	hydrogenase, putative
DVU2330	DVU2590	0.026	-0.593736	0.999199	0.06	0.09	45	0.01	0	0	0	-3	0	0	0	0	0	0	0	0	0	0	0	0	0	0	0	0	0	0	-	E.coliMinDlike), MRP family protein	sensory box protein
DVU1411	DVU3315	0.281	0.985112	0.99958	0.42	0.44	46	0.039	0	0	0	-3	0	0	0	0	0	0	0	0	0	0	0	0	0	0	0	0	0	0	-	thiC, thiamine biosynthesis protein ThiC	pyrK, dihydroorotate dehydrogenase, electron transfer subunit
DVU0933	DVU1191	0.068	0.941158	0.0793826	0.2	0.15	49	0.015	0	0	0	-3	0	0	0	0	0	0	0	0	0	0	0	0	0	0	0	0	0	0	-	response regulator	lon, ATP-dependent protease La, putative
DVU2516	DVU2774	0.032	0.830831	-1	0.2	0	99	0.013	0	0	0	-3	0	0	0	0	0	0	0	0	0	0	0	0	0	0	0	0	0	0	-	CBS domain protein	CBS domain protein/ACT domain protein
DVU0855	DVU3268	0.019	0.66263	0.720207	0.12	0	99	0.01	0	0	0	-3	0	0	0	0	0	0	0	0	0	0	0	0	0	0	0	0	0	0	-	radical SAM domain protein	conserved hypothetical protein
DVU1225	DVU2061	0.015	-1	0.897354	0.06	0.12	96	0.008	0	0	0	-3	0	0	0	0	0	0	0	0	0	0	0	0	0	0	0	0	0	0	-	hypothetical protein	pfkA, 6-phosphofructokinase
DVU2859	DVU2984	0.013	-0.5	-1	0.05	0	99	0.006	0	0	0	-3	0	0	0	0	0	0	0	0	0	0	0	0	0	0	0	0	0	0	-	tail sheath protein, putative	conserved hypothetical protein
DVU1419	DVU2448	0.019	-1	0.606064	0.15	0	99	0.013	0	0	0	-3	0	0	0	0	0	0	0	0	0	0	0	0	0	0	0	0	0	0	-	atoC, sigma-54 dependent transcriptional regulator/response regulator	panC, pantoate--beta-alanine ligase
DVU0338	DVU2471	0.012	-0.809018	-1	0.04	0	99	0.006	0	0	0	-3	0	0	0	0	0	0	0	0	0	0	0	0	0	0	0	0	0	0	-	hydrolase, haloacid dehalogenase-like family	oxidoreductase, selenocysteine-containing
DVU0436	DVU2247	0.011	-0.732398	-1	0.02	0	99	0.006	0	0	0	-3	0	0	0	0	0	0	0	0	0	0	0	0	0	0	0	0	0	0	-	transcriptional regulator, TetR family	ahpC, alkyl hydroperoxide reductase C
DVU0021	DVU0418	0.014	-0.0491843	0.479602	0.08	0	99	0.009	0	0	0	-3	0	0	0	0	0	0	0	0	0	0	0	0	0	0	0	0	0	0	-	conserved domain protein	lys1, saccharopine dehydrogenase
DVU1021	DVU2920	0.056	0.881573	0.44451	0.15	0.11	34	0.014	0	0	0	-3	0	0	0	0	0	0	0	0	0	0	0	0	0	0	0	0	0	0	-	conserved hypothetical protein	tuf, translation elongation factor Tu
DVU1097	DVU1612	0.189	0.937339	0.407094	0.31	0.4	38	0.023	0	0	0	-3	0	0	0	0	0	0	0	0	0	0	0	0	0	0	0	0	0	0	-	conserved hypothetical protein	ACT domain protein
DVU1765	DVU3151	0.058	0.954114	0.936869	0.2	0.13	55	0.017	0	0	0	-3	0	0	0	0	0	0	0	0	0	0	0	0	0	0	0	0	0	0	-	thiH, thiH protein, putative	MiaB-like tRNA modifying enzyme YliG, TIGR01125
DVU1179	DVU1775	0.01	-1	-0.324671	0.02	0	99	0.006	0	0	0	-3	0	0	0	0	0	0	0	0	0	0	0	0	0	0	0	0	0	0	-	aor, aldehyde:ferredoxin oxidoreductase, tungsten-containing	ribB, 3,4-dihydroxy-2-butanone 4-phosphate synthase
DVU0352	DVU2109	0.014	0.813063	-1	0.03	0	99	0.006	0	0	0	-3	0	0	0	0	0	0	0	0	0	0	0	0	0	0	0	0	0	0	-	lpsC, aminotransferase, DegT/DnrJ/EryC1/StrS family	mrp, MTH1175-like domain family protein
DVU1914	DVU3071	0.021	0.820203	0.643836	0.14	0	99	0.011	0	0	0	-3	0	0	0	0	0	0	0	0	0	0	0	0	0	0	0	0	0	0	-	2-isopropylmalate synthase/homocitrate synthase family protein	oxidoreductase, FAD/iron-sulfur cluster-binding domain protein
DVU1850	DVU1861	0.018	0.138085	-0.0427181	0.11	0	99	0.009	0	0	0	-3	0	0	0	0	0	0	0	0	0	0	0	0	0	0	0	0	0	0	-	CBS domain protein	prfB, peptide chain release factor 2, programmed frameshift
DVU1344	DVU3272	0.043	0.919417	0.280583	0.14	0.06	46	0.013	0	0	0	-3	0	0	0	0	0	0	0	0	0	0	0	0	0	0	0	0	0	0	-	ispG, 1-hydroxy-2-methyl-2-(E)-butenyl 4-diphosphate synthase	TPR domain protein
DVU1881	DVU2892	0.011	-0.835455	-1	0.02	0	99	0.006	0	0	0	-3	0	0	0	0	0	0	0	0	0	0	0	0	0	0	0	0	0	0	-	phoH, phoH family protein	conserved hypothetical protein
DVU1618	DVU2538	0.011	-0.919819	-1	0.01	0	99	0.005	0	0	0	-3	0	0	0	0	0	0	0	0	0	0	0	0	0	0	0	0	0	0	-	iojap-related protein	thrS, threonyl-tRNA synthetase
DVU1191	DVU1682	0.025	0.866191	0.506983	0.14	0.09	99	0.01	0	0	0	-3	0	0	0	0	0	0	0	0	0	0	0	0	0	0	0	0	0	0	-	lon, ATP-dependent protease La, putative	GAF domain protein
DVU0924	DVU1907	0.011	-1	0.262174	0.03	0	99	0.007	0	0	0	-3	0	0	0	0	0	0	0	0	0	0	0	0	0	0	0	0	0	0	-	rumA, 23S rRNA (uracil-5-)-methyltransferase RumA	ugd, UDP-glucose 6-dehydrogenase
DVU1777	DVU2982	0.01	-1	0.821771	0.03	0	99	0.007	0	0	0	-3	0	0	0	0	0	0	0	0	0	0	0	0	0	0	0	0	0	0	-	cynT, carbonic anhydrase	leuC, 3-isopropylmalate dehydratase, large subunit, putative
DVU0628	DVU1636	0.009	-1	0.788334	0.01	0	99	0.007	0	0	0	-3	0	0	0	0	0	0	0	0	0	0	0	0	0	0	0	0	0	0	-	buk, butyrate kinase	ppaC, inorganic pyrophosphatase, manganese-dependent
DVU1863	DVU2668	0.02	-0.58794	0.358114	0.15	0	99	0.012	0	0	0	-3	0	0	0	0	0	0	0	0	0	0	0	0	0	0	0	0	0	0	-	flagellar synthesis regulator FleN, putative	glmU, UDP-N-acetylglucosamine pyrophosphorylase, putative
DVU0115	DVU1622	0.017	-0.50683	-1	0.09	0	99	0.008	0	0	0	-3	0	0	0	0	0	0	0	0	0	0	0	0	0	0	0	0	0	0	-	aroE, shikimate 5-dehydrogenase	purQ, phosphoribosylformylglycinamidine synthase I
DVU1207	DVU2291	0.233	0.999661	0.876814	0.42	0.32	48	0.042	0	0	0	-3	0	0	0	0	0	0	0	0	0	0	0	0	0	0	0	0	0	0	-	fabH, 3-oxoacyl-(acyl-carrier-protein) synthase III	carbon monoxide-induced hydrogenase CooH, putative
DVU1089	DVU2222	0.012	0.012306	-1	0.02	0	99	0.005	0	0	0	-3	0	0	0	0	0	0	0	0	0	0	0	0	0	0	0	0	0	0	-	alaS, alanyl-tRNA synthetase	ssb, single-strand binding protein
DVU1917	DVU3379	0.016	0.109521	0.336469	0.09	0	99	0.009	0	0	0	-3	0	0	0	0	0	0	0	0	0	0	0	0	0	0	0	0	0	0	-	hysB, periplasmic [NiFeSe] hydrogenase, small subunit	ribonucleoside-diphosphate reductase
DVU0051	DVU3202	0.026	-0.0332015	-1	0.17	0	99	0.097	446	0	0	-3	0	0	0	0	0	0	0	0	0	0	0	0	0	0	0	0	0	0	-	conserved hypothetical protein TIGR00044	hydrolase, TatD family
DVU1611	DVU3003	0.009	-1	0.351085	0.01	0	99	0.006	0	0	0	-3	0	0	0	0	0	0	0	0	0	0	0	0	0	0	0	0	0	0	-	molybdopterin oxidoreductase domain protein	radical SAM domain protein
DVU0756	DVU1953	0.02	0.99932	-1	0.06	0.05	87	0.006	0	0	0	-3	0	0	0	0	0	0	0	0	0	0	0	0	0	0	0	0	0	0	-	TPR domain protein	proA, gamma-glutamyl phosphate reductase
DVU0527	DVU0698	0.048	0.783708	-0.384434	0.29	0	99	0.021	0	0	0	-3	0	0	0	0	0	0	0	0	0	0	0	0	0	0	0	0	0	0	-	maF, septum formation protein Maf	rfbC, dTDP-4-dehydrorhamnose 3,5-epimerase
DVU1282	DVU2094	0.014	0.230605	0.720979	0.07	0	99	0.008	0	0	0	-3	0	0	0	0	0	0	0	0	0	0	0	0	0	0	0	0	0	0	-	glmM, phosphoglucosamine mutase	thiG, thiG protein
DVU0701	DVU2532	0.012	-0.442341	-1	0.02	0	99	0.006	0	0	0	-3	0	0	0	0	0	0	0	0	0	0	0	0	0	0	0	0	0	0	-	glcB, malate synthase G	transcriptional regulator, MerR family
DVU0847	DVU1378	0.033	0.953464	-1	0.01	0.18	42	0.005	0	0	0	-3	0	0	0	0	0	0	0	0	0	0	0	0	0	0	0	0	0	0	-	ApsA, adenylyl-sulphate reductase, alpha subunit	ilvC, ketol-acid reductoisomerase
DVU1885	DVU1953	0.012	-0.941443	-1	0.03	0	99	0.029	318	0	0	-3	0	0	0	0	0	0	0	0	0	0	0	0	0	0	0	0	0	0	-	gatB, glutamyl-tRNA(Gln) amidotransferase, B subunit	proA, gamma-glutamyl phosphate reductase
DVU0349	DVU2255	0.012	-1	0.0919718	0.06	0	99	0.008	0	0	0	-3	0	0	0	0	0	0	0	0	0	0	0	0	0	0	0	0	0	0	-	NeuB family protein	ruvB, Holliday junction DNA helicase RuvB
DVU0451	DVU1438	0.021	-0.878624	-1	0.14	0	99	0.01	0	0	0	-3	0	0	0	0	0	0	0	0	0	0	0	0	0	0	0	0	0	0	-	chloride channel family protein	cobyrinic acid a,c-diamide synthase family protein
DVU0114	DVU0665	0.075	0.910186	0.996998	0.23	0.06	30	0.022	0	0	0	-3	0	0	0	0	0	0	0	0	0	0	0	0	0	0	0	0	0	0	-	hisG, ATP phosphoribosyltransferase	nitrogen fixation protein nifU
DVU3159	DVUA0116	0.045	0.967807	-1	0.11	0.09	44	0.009	0	0	0	-3	0	0	0	0	0	0	0	0	0	0	0	0	0	0	0	0	0	0	-	gpsA, glycerol-3-phosphate dehydrogenase (NAD(P)+)	conserved hypothetical protein
DVU0607	DVU2717	0.011	-1	-0.971105	0.01	0	99	0.005	0	0	0	-3	0	0	0	0	0	0	0	0	0	0	0	0	0	0	0	0	0	0	-	ahcY, adenosylhomocysteinase	hypothetical protein
DVU1868	DVU2251	0.019	0.827636	-0.278665	0.11	0	99	0.009	0	0	0	-3	0	0	0	0	0	0	0	0	0	0	0	0	0	0	0	0	0	0	-	dapA, dihydrodipicolinate synthase	DNA-binding protein
DVU1063	DVU2903	0.011	-0.446756	-1	0.01	0	99	0.005	0	0	0	-3	0	0	0	0	0	0	0	0	0	0	0	0	0	0	0	0	0	0	-	flrC, transcriptional regulatory protein	pcnB2, HD domain protein
DVU0003	DVU1609	0.392	0.999443	-0.21608	0.27	0.87	18	0.026	126	0	0	-3	0	0	0	0	0	0	0	0	0	0	0	0	0	0	0	0	0	0	-	gyrB, DNA gyrase, B subunit	dapB, dihydrodipicolinate reductase
DVU0029	DVU2532	0.01	-1	0.572141	0.02	0	99	0.007	0	0	0	-3	0	0	0	0	0	0	0	0	0	0	0	0	0	0	0	0	0	0	-	hydantoinase/oxoprolinase family protein	transcriptional regulator, MerR family
DVU1924	DVU3185	0.012	0.0561084	-1	0.01	0	99	0.005	0	0	0	-3	0	0	0	0	0	0	0	0	0	0	0	0	0	0	0	0	0	0	-	hypC, hydrogenase assembly chaperone hypC/hupF	roO, rubredoxin-oxygen oxidoreductase
DVU1576	DVU3156	0.01	-1	0.656442	0.03	0	99	0.007	0	0	0	-3	0	0	0	1	0	0	0	0	0	0	0	0	0	1	0	0	0	0	-	ispE, 4-diphosphocytidyl-2C-methyl-D-erythritol kinase	glmS, glucosamine--fructose-6-phosphate aminotransferase (isomerizing)
DVU2061	DVU3235	0.426	1	0.990047	0.34	0.81	18	0.023	0	0	0	-3	0	0	0	0	0	0	0	0	0	0	0	0	0	0	0	0	0	0	-	pfkA, 6-phosphofructokinase	purH, IMP cyclohydrolase, putative
DVU1182	DVU2137	0.05	-0.346158	-0.167907	0.32	0	99	0.025	0	0	0	-3	0	0	0	0	0	0	0	0	0	0	0	0	0	0	0	0	0	0	-	hypothetical protein	sucCD, succinyl-CoA synthetase, alpha/beta subunit (sucCD)
DVU0462	DVU3379	0.078	0.983164	0.545595	0.24	0.08	38	0.021	0	0	0	-3	0	0	0	0	0	0	0	0	0	0	0	0	0	0	0	0	0	0	-	chorismate mutase/prephenate dehydratase	ribonucleoside-diphosphate reductase
DVU0161	DVU3281	0.013	-0.12688	-1	0.04	0	99	0.006	0	0	0	-3	0	0	0	0	0	0	0	0	0	0	0	0	0	0	0	0	0	0	-	purF, amidophosphoribosyltransferase	hypothetical protein
DVU1432	DVU3052	0.012	-1	-0.335239	0.04	0	99	0.007	0	0	0	-3	0	0	0	0	0	0	0	0	0	0	0	0	0	0	0	0	0	0	-	radical SAM domain protein	ABC transporter, ATP-binding protein
DVU0269	DVU1607	0.012	-1	0.71334	0.07	0	99	0.009	0	0	0	-3	0	0	0	0	0	0	0	0	0	0	0	0	0	0	0	0	0	0	-	transcriptional regulator, rrf2 protein, putative	hypothetical protein
DVU0441	DVU1623	0.164	0.998099	0.919198	0.3	0.21	12	0.03	0	0	0	-3	0	0	0	0	0	0	0	0	0	0	0	0	0	0	0	0	0	0	Purines, pyrimidines, nucleosides, and nucleotides	ade, adenine deaminase	pyrG, CTP synthase
DVU0172	DVU1807	0.015	-1	0.711209	0.1	0	99	0.01	0	0	0	-3	0	0	0	0	0	0	0	0	0	0	0	0	0	0	0	0	0	0	-	phsB, thiosulfate reductase (phsB)	nadC, nicotinate-nucleotide pyrophosphorylase
DVU0325	DVU1279	0.034	0.97237	0.792937	0.1	0.08	50	0.011	0	0	0	-3	0	0	0	0	0	0	0	0	0	0	0	0	0	0	0	0	0	0	-	hypD, hydrogenase expression/formation protein HypD	folP, dihydropteroate synthase
DVU0334	DVU1841	0.04	0.9022	0.975789	0.1	0.22	58	0.01	0	0	0	-3	0	0	0	0	0	0	0	0	0	0	0	0	0	0	0	0	0	0	-	D-alanine--D-alanine ligase	fbp, fructose-1,6-bisphosphatase
DVU1054	DVU1636	0.022	0.368137	0.103631	0.15	0	99	0.011	0	0	0	-3	0	0	0	0	0	0	0	0	0	0	0	0	0	0	0	0	0	0	-	hydrolase, HAD-superfamily, subfamily IIIA	ppaC, inorganic pyrophosphatase, manganese-dependent
DVU0289	DVU2226	0.01	-1	-0.121524	0.02	0	99	0.006	0	0	0	-3	0	0	0	0	0	0	0	0	0	0	0	0	0	0	0	0	0	0	-	moaC, molybdenum cofactor biosynthesis protein C	accC, acetyl-CoA carboxylase, biotin carboxylase, putative
DVU0471	DVU0734	0.017	-0.217111	0.873063	0.06	0.04	80	0.009	0	0	0	-3	0	0	0	0	0	0	0	0	0	0	0	0	0	0	0	0	0	0	-	trpA, tryptophan synthase, alpha subunit	cysG-1, uroporphyrinogen III synthase/methyltransferase
DVU1783	DVU1822	0.015	0.477991	-1	0.06	0	99	0.006	0	0	0	-3	0	0	0	0	0	0	0	0	0	0	0	0	0	0	0	0	0	0	-	cysteine-rich domain protein	glutamate synthase, amidotransferase subunit, putative
DVU0362	DVU0607	0.053	0.994329	0.973479	0.1	0.3	47	0.009	0	0	0	-3	0	0	0	0	0	0	0	0	0	0	0	0	0	0	0	0	0	0	-	conserved hypothetical protein	ahcY, adenosylhomocysteinase
DVU1623	DVU2882	0.059	0.951836	-0.185253	0.15	0.16	43	0.023	132	0	0	-3	0	0	0	0	0	0	0	0	0	0	0	0	0	0	0	0	0	0	-	pyrG, CTP synthase	folC, folylpolyglutamate synthase
DVU0173	DVU1598	0.012	-1	0.954449	0.02	0.14	99	0.006	0	0	0	-3	0	0	0	0	0	0	0	0	0	0	0	0	0	0	0	0	0	0	-	phsA, thiosulfate reductase	conserved hypothetical protein
DVU0448	DVU1207	0.019	0.615517	0.493877	0.12	0	99	0.01	0	0	0	-3	0	0	0	0	0	0	0	0	0	0	0	0	0	0	0	0	0	0	-	gmd, GDP-mannose 4,6-dehydratase	fabH, 3-oxoacyl-(acyl-carrier-protein) synthase III
DVU0723	DVU1821	0.01	-1	0.767733	0.02	0	99	0.007	0	0	0	-3	0	0	0	0	0	0	0	0	0	0	0	0	0	0	0	0	0	0	-	purT, phosphoribosylglycinamide formyltransferase 2	gltB, glutamate synthase, large subunit
DVU0365	DVU3170	0.013	-1	-0.0179181	0.06	0	99	0.008	0	0	0	-3	0	0	0	0	0	0	0	0	0	0	0	0	0	0	0	0	0	0	-	conserved hypothetical protein	cobJ, precorrin-3b C17-methyltransferase
DVU1029	DVU1623	0.091	0.921155	0.903167	0.19	0.16	12	0.037	142	0	0	-3	0	0	0	0	0	0	0	0	0	0	0	0	0	0	0	0	0	0	-	hisC, histidinol-phosphate aminotransferase	pyrG, CTP synthase
DVU2619	DVU2774	0.116	0.995895	0.828036	0.37	0.08	57	0.038	0	0	0	-3	0	0	0	0	0	0	0	0	0	0	0	0	0	0	0	0	0	0	-	conserved hypothetical protein	CBS domain protein/ACT domain protein
DVU1352	DVU3268	0.017	0.0921411	-1	0.08	0	99	0.007	0	0	0	-3	0	0	0	0	0	0	0	0	0	0	0	0	0	0	0	0	0	0	-	6-pyruvoyl tetrahydrobiopterin synthase, putative	conserved hypothetical protein
DVU0056	DVU2776	0.017	0.819963	-1	0.07	0	99	0.007	0	0	0	-3	0	0	0	0	0	0	0	0	0	0	0	0	0	0	0	0	0	0	-	cheV-1, chemotaxis protein CheV	dsrC, dissimilatory sulfite reductase, gamma subunit
DVU0003	DVU0343	0.011	-1	-0.118191	0.03	0	99	0.007	0	0	0	-3	0	0	0	0	0	0	0	0	0	0	0	0	0	0	0	0	0	0	-	gyrB, DNA gyrase, B subunit	HPCH/HPAI aldolase family protein
DVU0353	DVU0873	0.035	0.888975	-1	0.04	0.18	50	0.006	0	0	0	-3	0	0	0	0	0	0	0	0	0	0	0	0	0	0	0	0	0	0	-	alcohol dehydrogenase, iron-containing	tsf, translation elongation factor Ts
DVU1431	DVU1747	0.016	-0.127343	-1	0.08	0	99	0.007	0	0	0	-3	0	0	0	0	0	0	0	0	0	0	0	0	0	0	0	0	0	0	-	hpt domain protein/STAS domain protein	ATPase, histidine kinase-, DNA gyrase B-, and HSP90-like domain protein
DVU3365	DVUA0116	0.015	-0.32759	-1	0.07	0	99	0.007	0	0	0	-3	0	0	0	0	0	0	0	0	0	0	0	0	0	0	0	0	0	0	-	fmt, methionyl-tRNA formyltransferase	conserved hypothetical protein
DVU1606	DVU2329	0.01	-1	-0.500002	0.01	0	99	0.006	0	0	0	-3	0	0	0	0	0	0	0	0	0	0	0	0	0	0	0	0	0	0	-	potassium uptake protein, TrkA family	hypB, hydrogenase accessory protein HypB
DVU0748	DVU1871	0.021	-1	0.996875	0.11	0.15	94	0.01	0	0	0	-3	0	0	0	0	0	0	0	0	0	0	0	0	0	0	0	0	0	0	Energy metabolism	acs, acetyl-CoA synthetase	aspA, aspartate ammonia-lyase
DVU0334	DVU0353	0.025	0.989473	0.799861	0.14	0.09	99	0.011	0	0	0	-3	0	0	0	0	0	0	0	0	0	0	0	0	0	0	0	0	0	0	-	D-alanine--D-alanine ligase	alcohol dehydrogenase, iron-containing
DVU1295	DVU2983	0.013	0.328882	-0.261292	0.04	0	99	0.006	0	0	0	-3	0	0	0	0	0	0	0	0	0	0	0	0	0	0	0	0	0	0	-	sat, sulfate adenylyltransferase	leuD, 3-isopropylmalate dehydratase, small subunit
DVU1834	DVU2776	0.022	-1	0.998524	0.01	0.17	46	0.007	0	0	0	-3	0	0	0	0	0	0	0	0	0	0	0	0	0	0	0	0	0	0	-	pyc, pyruvate carboxylase, putative	dsrC, dissimilatory sulfite reductase, gamma subunit
DVU0102	DVU0296	0.011	-1	-0.154215	0.04	0	99	0.007	0	0	0	-3	0	0	0	0	0	0	0	0	0	0	0	0	0	0	0	0	0	0	-	cation ABC transporter, periplasmic binding protein	peptidase, M24 family
DVU1345	DVU2226	0.03	0.869797	-1	0.04	0.05	40	0.018	191	0	0	-3	0	0	0	0	0	0	0	0	0	0	0	0	0	0	0	0	0	0	-	proS, prolyl-tRNA synthetase	accC, acetyl-CoA carboxylase, biotin carboxylase, putative
DVU0508	DVU2250	0.07	0.999502	0.789215	0.1	0.4	40	0.009	0	0	0	-3	0	0	0	0	0	0	0	0	0	0	0	0	0	0	0	0	0	0	-	infB, translation initiation factor IF-2	AMP-binding protein
DVU1344	DVU1878	0.068	0.993965	0.995863	0.24	0.07	47	0.022	0	0	0	-3	0	0	0	0	0	0	0	0	0	0	0	0	0	0	0	0	0	0	-	ispG, 1-hydroxy-2-methyl-2-(E)-butenyl 4-diphosphate synthase	ltaE, threonine aldolase, low-specificity
DVU0742	DVU0900	0.283	1	0.987589	0.41	0.38	30	0.041	0	0	0	-3	0	0	0	0	0	0	0	0	0	0	0	0	0	0	0	0	0	0	-	hypothetical protein	gmk, guanylate kinase
DVU1622	DVU2241	0.019	-0.429723	-1	0.12	0	99	0.009	0	0	0	-3	0	0	0	0	0	0	0	0	0	0	0	0	0	0	0	0	0	0	-	purQ, phosphoribosylformylglycinamidine synthase I	pdxA, pyridoxal phosphate biosynthetic protein PdxA
DVU1251	DVU2776	0.044	-1	0.855464	0.07	0.25	26	0.01	0	0	0	-3	1	0	0	0	0	1	0	0	0	0	0	0	0	0	0	0	0	0	-	hypothetical protein	dsrC, dissimilatory sulfite reductase, gamma subunit
DVU2996	DVU3170	0.012	-1	-0.212873	0.05	0	99	0.007	0	0	0	-3	0	0	0	0	0	0	0	0	0	0	0	0	0	0	0	0	0	0	-	NAD-dependent epimerase/dehydratase family protein	cobJ, precorrin-3b C17-methyltransferase
DVU1007	DVU1344	0.01	-1	0.493276	0.02	0	99	0.007	0	0	0	-3	0	0	0	0	0	0	0	0	0	0	0	0	0	0	0	0	0	0	Biosynthesis of cofactors, prosthetic groups, and carriers	cobU, cobinamide kinase/cobinamide phosphate guanylyltransferase	ispG, 1-hydroxy-2-methyl-2-(E)-butenyl 4-diphosphate synthase
DVU1529	DVU2272	0.013	-0.331087	-1	0.04	0	99	0.006	0	0	0	-3	0	0	0	0	0	0	0	0	0	0	0	0	0	0	0	0	0	0	-	decarboxylase family protein	formate acetyltransferase, putative
DVU1612	DVU2224	0.144	1	0.999253	0.3	0.2	23	0.029	0	0	0	-3	0	0	0	0	0	0	0	0	0	0	0	0	0	0	0	0	0	0	-	ACT domain protein	hypothetical protein
DVU1095	DVU2643	0.083	0.999119	0.437539	0.24	0.11	39	0.02	0	0	0	-3	0	0	0	0	0	0	0	0	0	0	0	0	0	0	0	0	0	0	-	argG, argininosuccinate synthase	htpG, heat shock protein HtpG
DVU1085	DVU2492	0.087	0.95724	0.995886	0.2	0.25	36	0.016	0	0	0	-3	0	0	0	0	0	0	0	0	0	0	0	0	0	0	0	0	0	0	-	phoU, phosphate transport system protein PhoU	trpF-2, N-(5-phosphoribosyl)anthranilate isomerase
DVU0392	DVU2476	0.048	0.88977	0.943601	0.19	0.11	63	0.016	0	0	0	-3	0	0	0	0	0	0	0	0	0	0	0	0	0	0	0	0	0	0	-	aromatic aminotransferase	gltA, glutamate synthase, small subunit
DVU1412	DVU3294	0.035	0.749798	0.571533	0.24	0	99	0.025	65	0	0	-3	0	0	0	0	0	0	0	0	0	0	0	0	0	0	0	0	0	0	-	D-isomer specific 2-hydroxyacid dehydrogenase family protein	areC, aldehyde dehydrogenase (NADP) family protein
DVU0402	DVUA0149	0.011	-0.685239	-0.383503	0.02	0	99	0.006	0	0	0	-3	0	0	0	0	0	0	0	0	0	0	0	0	0	0	0	0	0	0	-	dsrA, dissimilatory sulfite reductase alpha subunit	hypothetical protein
DVU2508	DVU3054	0.106	0.969446	0.994188	0.28	0.12	31	0.027	0	0	0	-3	0	0	0	0	0	0	0	0	0	0	0	0	0	0	0	0	0	0	-	murF, UDP-N-acetylmuramoylalanyl-D-glutamyl-2,6-diaminopimelate--D-alanyl-D-alanyl ligase	radical SAM domain protein
DVU1085	DVU1455	0.028	0.993486	0.0837536	0.08	0.07	61	0.009	0	0	0	-3	0	0	0	0	0	0	0	0	0	0	0	0	0	0	0	0	0	0	-	phoU, phosphate transport system protein PhoU	conserved hypothetical protein
DVU0482	DVU3349	0.012	-0.29859	-1	0.02	0	99	0.005	0	0	0	-3	0	0	0	0	0	0	0	0	0	0	0	0	0	0	0	0	0	0	-	sensory box histidine kinase/response regulator	pyruvate flavodoxin/ferredoxin oxidoreductase, thiamine diP-binding domain protein
DVU0339	DVU0554	0.011	-1	-0.419816	0.03	0	99	0.006	0	0	0	-3	0	0	0	0	0	0	0	0	0	0	0	0	0	0	0	0	0	0	-	serA, D-isomer specific 2-hydroxyacid dehydrogenase family protein	NAD-dependent epimerase/dehydratase family protein
DVU0430	DVU1875	0.013	-1	0.458683	0.07	0	99	0.008	0	0	0	-3	0	0	0	0	0	0	0	0	0	0	0	0	0	0	0	0	0	0	-	Ech hydrogenase, subunit EchE, putative	dafA protein
DVU1454	DVU2934	0.195	0.870015	0.991897	0.4	0.33	59	0.113	238	0	0	-3	0	0	0	0	0	0	0	0	0	0	0	0	0	0	0	0	0	0	-	ispD, 2-C-methyl-D-erythritol 4-phosphate cytidylyltransferase	ntrX, sigma-54 dependent transcriptional regulator/response regulator
DVU1021	DVU1539	0.016	0.143717	-1	0.07	0	99	0.007	0	0	0	-3	0	0	0	0	0	0	0	0	0	0	0	0	0	0	0	0	0	0	-	conserved hypothetical protein	glpX, fructose-1,6-bisphosphatase, class II
DVU0581	DVU1198	0.011	-0.630139	-0.258618	0.03	0	99	0.006	0	0	0	-3	0	0	0	0	0	0	0	0	0	0	0	0	0	0	0	0	0	0	-	response regulator/anti-anti-sigma factor	ribH, riboflavin synthase, beta subunit
DVU0073	DVU1623	0.018	0.585256	-1	0.09	0	99	0.007	0	0	0	-3	0	0	0	0	0	0	0	0	0	0	0	0	0	0	0	0	0	0	-	CDP-glucose-4,6-dehydratase, putative	pyrG, CTP synthase
DVU1249	DVU2508	0.014	-1	-0.332722	0.08	0	99	0.008	0	0	0	-3	0	0	0	0	0	0	0	0	0	0	0	0	0	0	0	0	0	0	-	fabD, malonyl CoA-acyl carrier protein transacylase	murF, UDP-N-acetylmuramoylalanyl-D-glutamyl-2,6-diaminopimelate--D-alanyl-D-alanyl ligase
DVU0905	DVU1397	0.013	-0.0841988	0.706646	0.06	0	99	0.008	0	0	0	-3	0	0	0	0	0	0	0	0	0	0	0	0	0	0	0	0	0	0	-	lipA, lipoic acid synthetase	bfr, bacterioferritin
DVU0299	DVU0694	0.02	-1	-0.48154	0.14	0	99	0.023	156	0	0	-3	0	0	0	0	0	0	0	0	0	0	0	0	0	0	0	0	0	0	-	anaerobic ribonucleoside-triphosphate reductase, putative	molybdopterin oxidoreductase, molybdopterin-binding subunit, putative
DVU0110	DVU0326	0.025	-0.0387063	-1	0.16	0	99	0.011	0	0	0	-3	0	0	0	0	0	0	0	0	0	0	0	0	0	0	0	0	0	0	-	ntrC, sigma-54 dependent transcriptional regulator/response regulator	hypE, hydrogenase expression/formation protein HypE
DVU0402	DVU3004	0.049	0.914477	0.747524	0.14	0.05	29	0.014	0	0	0	-3	0	0	0	0	0	0	0	0	0	0	0	0	0	0	0	0	0	0	-	dsrA, dissimilatory sulfite reductase alpha subunit	radical SAM domain protein
DVU3025	DVUA0097	0.018	0.84534	0.998176	0.07	0.01	78	0.009	0	0	0	-3	0	0	0	0	0	0	0	0	0	0	0	0	0	0	0	0	0	0	-	por, pyruvate-ferredoxin oxidoreductase	radical SAM domain protein
DVU1912	DVU2251	0.013	-0.0853955	-1	0.04	0	99	0.006	0	0	0	-3	0	0	0	0	0	0	0	0	0	0	0	0	0	0	0	0	0	0	-	conserved hypothetical protein TIGR00150	DNA-binding protein
DVU1179	DVU1842	0.08	0.998214	0.986079	0.15	0.33	36	0.012	0	0	0	-3	0	0	0	0	0	0	0	0	0	0	0	0	0	0	0	0	0	0	-	aor, aldehyde:ferredoxin oxidoreductase, tungsten-containing	lipoprotein, putative
DVU3179	DVUA0091	0.035	0.874713	-1	0.06	0.06	38	0.008	0	0	0	-3	0	0	0	0	0	0	0	0	0	0	0	0	0	0	0	0	0	0	-	ispB, octaprenyl-diphosphate synthase	katA, catalase
DVU1300	DVU1411	0.023	0.877205	0.0237699	0.1	0.03	82	0.014	91	0	0	-3	0	0	0	0	0	0	0	0	0	0	0	0	0	0	0	0	0	0	-	fusA-1, translation elongation factor G	thiC, thiamine biosynthesis protein ThiC
DVU0506	DVU1927	0.027	0.888517	0.686413	0.1	0.04	65	0.01	0	0	0	-3	0	0	0	0	0	0	0	0	0	0	0	0	0	0	0	0	0	0	-	DHH family protein	ileS, isoleucyl-tRNA synthetase
DVU0295	DVU2530	0.018	-1	0.0404899	0.13	0	99	0.032	223	0	0	-3	0	0	0	0	0	0	0	0	0	0	0	0	0	0	0	0	0	0	Energy metabolism	amine oxidase, flavin-containing	tkt, transketolase
DVU3054	DVU3185	0.01	-0.547334	-0.429593	0.01	0	99	0.006	0	0	0	-3	0	0	0	0	0	0	0	0	0	0	0	0	0	0	0	0	0	0	-	radical SAM domain protein	roO, rubredoxin-oxygen oxidoreductase
DVU2920	DVU2982	0.15	0.996581	0.995922	0.31	0.21	25	0.03	0	0	0	-3	0	0	0	0	0	0	0	0	0	0	0	0	0	0	0	0	0	0	-	tuf, translation elongation factor Tu	leuC, 3-isopropylmalate dehydratase, large subunit, putative
DVU0492	DVU0808	0.065	0.999088	0.960909	0.14	0.25	37	0.026	151	0	0	-3	0	0	0	0	0	0	0	0	0	0	0	0	0	0	0	0	0	0	-	argC, N-acetyl-gamma-glutamyl-phosphate reductase	gatA, glutamyl-tRNA(Gln) amidotransferase, A subunit
DVU0463	DVU2330	0.048	0.881571	0.270963	0.11	0.13	34	0.011	0	0	0	-3	0	0	0	0	0	0	0	0	0	0	0	0	0	0	0	0	0	0	-	aroA, 3-phosphoshikimate 1-carboxyvinyltransferase	E.coliMinDlike), MRP family protein
DVU0351	DVU2347	0.016	0.646935	-1	0.07	0	99	0.007	0	0	0	-3	0	0	0	0	0	0	0	0	0	0	0	0	0	0	0	0	0	0	-	cytidine 5monophosphate N-acetylneuraminic acid synthetase, putative/polysaccharide biosynthesis protein	argD, acetylornithine aminotransferase
DVU0090	DVU1111	0.01	-1	0.399668	0.02	0	99	0.007	0	0	0	-3	0	0	0	0	0	0	0	0	0	0	0	0	0	0	0	0	0	0	-	wcaG, GDP-fucose synthetase	hypothetical protein
DVU0418	DVU1225	0.054	0.693263	0.997936	0.16	0.14	41	0.015	0	0	0	-3	0	0	0	0	0	0	0	0	0	0	0	0	0	0	0	0	0	0	-	lys1, saccharopine dehydrogenase	hypothetical protein
DVU1083	DVUA0149	0.075	0.984938	-1	0.16	0.2	38	0.011	0	0	0	-3	0	0	0	0	0	0	0	0	0	0	0	0	0	0	0	0	0	0	-	phoB, phosphate regulon transcriptional regulator PhoB	hypothetical protein
DVU1392	DVU1397	0.015	-0.450255	-1	0.07	0	99	0.007	0	0	0	-3	0	0	0	0	0	0	0	0	0	0	0	0	0	0	0	0	0	0	-	NLP/P60 family protein	bfr, bacterioferritin
DVU2332	DVU3348	0.067	0.985992	0.45048	0.16	0.07	15	0.016	0	0	0	-3	0	0	0	0	0	0	0	0	0	0	0	0	0	0	0	0	0	0	-	proC, pyrroline-5-carboxylate reductase	pyruvate ferredoxin/flavodoxin oxidoreductase, beta subunit, putative
DVU1419	DVU3197	0.01	-1	-0.0706499	0.02	0	99	0.006	0	0	0	-3	0	0	0	0	0	0	0	0	0	0	0	0	0	0	0	0	0	0	-	atoC, sigma-54 dependent transcriptional regulator/response regulator	ilvE, branched-chain amino acid aminotransferase
DVU2784	DVU3212	0.012	-0.386189	-0.0101759	0.04	0	99	0.007	0	0	0	-3	0	0	0	0	0	0	0	0	0	0	0	0	0	0	0	0	0	0	-	lldD, dehydrogenase, FMN-dependent family	nox, pyridine nucleotide-disulfide oxidoreductase
DVU0578	DVU2475	0.016	0.516674	-0.00702728	0.08	0	99	0.008	0	0	0	-3	0	0	0	0	0	0	0	0	0	0	0	0	0	0	0	0	0	0	-	formate dehydrogenase accessory protein FdhD, putative	oxidoreductase, NAD-binding, putative
DVU0277	DVU3365	0.011	-1	0.49241	0.04	0	99	0.007	0	0	0	-3	0	0	0	0	0	0	0	0	0	0	0	0	0	0	0	0	0	0	-	transcriptional regulator, AraC family	fmt, methionyl-tRNA formyltransferase
DVU0869	DVU2731	0.053	1	-1	0.17	0.12	62	0.011	0	0	0	-3	0	0	0	0	0	0	0	0	0	0	0	0	0	0	0	0	0	0	-	uppS, undecaprenyl diphosphate synthase	tail fiber assembly protein, putative
DVU1109	DVU2055	0.017	0.253614	-0.285991	0.09	0	99	0.008	0	0	0	-3	0	0	0	0	0	0	0	0	0	0	0	0	0	0	0	0	0	0	-	ATPase domain protein	metG, methionyl-tRNA synthetase
DVU1206	DVU2475	0.012	-1	-0.0927551	0.05	0	99	0.007	0	0	0	-3	0	0	0	0	0	0	0	0	0	0	0	0	0	0	0	0	0	0	-	fabG, 3-oxoacyl-(acyl-carrier-protein) reductase	oxidoreductase, NAD-binding, putative
DVU0350	DVU1572	0.024	-0.017046	0.619424	0.18	0	99	0.037	0	158	0	-3	0	0	0	0	0	0	0	0	0	0	0	0	0	0	0	0	0	0	-	spsF, spore coat polysaccharide biosynthesis protein spsF	transcriptional regulator, CarD family
DVU0224	DVU1220	0.017	0.67641	-1	0.07	0	99	0.007	0	0	0	-3	0	0	0	0	0	0	0	0	0	0	0	0	0	0	0	0	0	0	-	conserved hypothetical protein	nitroreductase family protein
DVU0687	DVU2825	0.037	0.896756	-1	0.14	0.22	99	0.008	0	0	0	-3	0	0	0	0	0	0	0	0	0	0	0	0	0	0	0	0	0	0	-	aor-2, aldehyde:ferredoxin oxidoreductase, tungsten-containing, putative	pyruvate formate-lyase 1 activating enzyme, putative
DVU1061	DVU2798	0.712	0.963905	-1	0.5	1	33	0.032	0	0	0	-3	0	0	0	0	0	0	0	0	0	0	0	0	0	0	0	0	0	0	-	glycosyl transferase, group 1 family protein	ApbE family protein
DVU2038	DVU2533	0.014	0.433635	-1	0.04	0	99	0.006	0	0	0	-3	0	0	0	0	0	0	0	0	0	0	0	0	0	0	0	0	0	0	-	hypothetical protein	pheT, phenylalanyl-tRNA synthetase, beta subunit
DVU2905	DVU3054	0.045	0.923925	0.354524	0.14	0.06	42	0.013	0	0	0	-3	0	0	0	0	0	0	0	0	0	0	0	0	0	0	0	0	0	0	-	alcohol dehydrogenase, iron-containing	radical SAM domain protein
DVU0421	DVU1919	0.13	-1	0.99733	0.09	1	64	0.005	0	0	0	-3	0	0	0	0	0	0	0	0	0	0	0	0	0	0	0	0	0	0	-	agmatinase, putative	hydrogenase expression/formation protein, putative
DVU1768	DVUA0002	0.013	-0.733526	-1	0.04	0	99	0.015	175	0	0	-3	0	0	0	0	0	0	0	0	0	0	0	0	0	0	0	0	0	0	-	GTP-binding protein	soj, ParA family protein
DVU0418	DVU0796	0.013	0.343035	-1	0.03	0	99	0.006	0	0	0	-3	0	0	0	0	0	0	0	0	0	0	0	0	0	0	0	0	0	0	Amino acid biosynthesis	lys1, saccharopine dehydrogenase	hisD, histidinol dehydrogenase
DVU1343	DVU2678	0.044	-0.861765	0.927157	0.08	0.25	33	0.01	0	0	0	-3	0	0	0	0	0	0	0	0	0	0	0	0	0	0	0	0	0	0	-	znuA, periplasmic component of zinc ABC transporter	RNA pseudouridine synthase family protein
DVU0430	DVU2330	0.064	0.998653	0.986627	0.18	0.33	71	0.012	0	0	0	-3	0	0	0	0	0	0	0	0	0	0	0	0	0	0	0	0	0	0	-	Ech hydrogenase, subunit EchE, putative	E.coliMinDlike), MRP family protein
DVU0510	DVU1384	0.014	0.151907	-0.417407	0.05	0	99	0.007	0	0	0	-3	0	0	0	0	0	0	0	0	0	0	0	0	0	0	0	0	0	0	-	nusA, N utilization substance protein A	pyrR, pyrimidine operon regulatory protein
DVU0881	DVU2312	0.02	-0.790217	-0.0592046	0.15	0	99	0.012	0	0	0	-3	0	0	0	0	0	0	0	0	0	0	0	0	0	0	0	0	0	0	-	fusA, translation elongation factor G, putative	hypothetical protein
DVU1613	DVU2222	0.014	-0.201694	-1	0.05	0	99	0.006	0	0	0	-3	0	0	0	0	0	0	0	0	0	0	0	0	0	0	0	0	0	0	-	pyridine nucleotide-disulfide oxidoreductase	ssb, single-strand binding protein
DVU0160	DVU2951	0.017	-1	0.103915	0.12	0	99	0.022	152	0	0	-3	0	0	0	0	0	0	0	0	0	0	0	0	0	0	0	0	0	0	-	carbohydrate isomerase, KpsF/GutQ family	glnS, glutaminyl-tRNA synthetase
DVU0237	DVU1461	0.045	0.872811	0.582111	0.13	0.11	45	0.012	0	0	0	-3	0	0	0	0	0	0	0	0	0	0	0	0	0	0	0	0	0	0	-	serS, seryl-tRNA synthetase	hemA, glutamyl-tRNA reductase
DVU1095	DVU1203	0.025	0.957411	0.780334	0.04	0.06	47	0.008	0	0	0	-3	0	0	0	1	0	0	0	0	0	0	0	0	0	1	0	0	0	0	-	argG, argininosuccinate synthase	glyA, serine hydroxymethyltransferase
DVU2104	DVU3272	0.011	-1	0.807217	0.04	0	99	0.008	0	0	0	-3	0	0	0	0	0	0	0	0	0	0	0	0	0	0	0	0	0	0	-	iron-sulfur cluster-binding/ATPase domain protein	TPR domain protein
DVU0173	DVU0946	0.048	0.824207	0.972358	0.21	0.08	67	0.017	0	0	0	-3	0	0	0	0	0	0	0	0	0	0	0	0	0	0	0	0	0	0	-	phsA, thiosulfate reductase	sigma-54 dependent transcriptional regulator/response regulator
DVU1432	DVU1833	0.011	0.0146181	-1	0.01	0	99	0.005	0	0	0	-3	0	0	0	0	0	0	0	0	0	0	0	0	0	0	0	0	0	0	-	radical SAM domain protein	ppsA, phosphoenolpyruvate synthase, putative
DVU1885	DVU2471	0.026	0.97637	0.615222	0.09	0.05	65	0.01	0	0	0	-3	0	0	0	0	0	0	0	0	0	0	0	0	0	0	0	0	0	0	-	gatB, glutamyl-tRNA(Gln) amidotransferase, B subunit	oxidoreductase, selenocysteine-containing
DVU1198	DVU1336	0.057	0.946964	0.929135	0.16	0.07	27	0.016	0	0	0	-3	0	0	0	0	0	0	0	0	0	0	0	0	0	0	0	0	0	0	-	ribH, riboflavin synthase, beta subunit	clpX, ATP-dependent Clp protease, ATP-binding subunit ClpX
DVU1364	DVU1885	0.029	0.878448	-0.430711	0.1	0.05	67	0.009	0	0	0	-3	0	0	0	0	0	0	0	0	0	0	0	0	0	0	0	0	0	0	-	rfbB, dTDP-glucose 4,6-dehydratase	gatB, glutamyl-tRNA(Gln) amidotransferase, B subunit
DVU0565	DVU2892	0.152	0.977544	0.630402	0.25	0.28	11	0.022	0	0	0	-3	0	0	0	0	0	0	0	0	0	0	0	0	0	0	0	0	0	0	-	gap-1, glyceraldehyde 3-phosphate dehydrogenase	conserved hypothetical protein
DVU2836	DVU3368	0.173	-0.603311	0.894219	0.36	0.2	20	0.04	0	0	0	-3	0	0	0	0	0	0	0	0	0	0	0	0	0	0	0	0	0	0	-	hypothetical protein	hisS, histidyl-tRNA synthetase
DVU1623	DVU2400	0.055	0.924888	-1	0.16	0.04	38	0.013	0	0	0	-3	0	0	0	0	0	0	0	0	0	0	0	0	0	0	0	0	0	0	-	pyrG, CTP synthase	hydrogenase, putative
DVU2401	DVU2586	0.082	0.921879	0.996695	0.22	0.23	48	0.018	0	0	0	-3	0	0	0	0	0	0	0	0	0	0	0	0	0	0	0	0	0	0	-	hydrogenase, iron-sulfur cluster-binding subunit, putative	ABC transporter, ATP-binding protein
DVU0326	DVU2901	0.013	-0.39223	-0.499203	0.05	0	99	0.007	0	0	0	-3	0	0	0	0	0	0	0	0	0	0	0	0	0	0	0	0	0	0	-	hypE, hydrogenase expression/formation protein HypE	pyrB, aspartate carbamoyltransferase
DVU0723	DVU3373	0.079	0.943362	0.179447	0.22	0.08	31	0.019	0	0	0	-3	0	0	0	0	0	0	0	0	0	0	0	0	0	0	0	0	0	0	-	purT, phosphoribosylglycinamide formyltransferase 2	ilvD, dihydroxy-acid dehydratase
DVU0405	DVU1841	0.017	0.492091	-1	0.08	0	99	0.023	239	0	0	-3	0	0	0	0	0	0	0	0	0	0	0	0	0	0	0	0	0	0	-	cobB-1, cobyrinic acid a,c-diamide synthase	fbp, fructose-1,6-bisphosphatase
DVU2540	DVU3392	0.064	0.905762	0.478131	0.16	0.2	42	0.013	0	0	0	-3	0	0	0	0	0	0	0	0	0	0	0	0	0	0	0	0	0	0	-	lyase, putative	glnA, glutamine synthetase, type I
DVU0352	DVU2014	0.015	-0.57735	-0.625478	0.08	0	99	0.008	0	0	0	-3	0	0	0	0	0	0	0	0	0	0	0	0	0	0	0	0	0	0	-	lpsC, aminotransferase, DegT/DnrJ/EryC1/StrS family	fprA-1, metallo-beta-lactamase family protein
DVU1864	DVU2109	0.03	0.863571	-1	0.01	0.04	25	0.006	0	0	0	-3	0	0	0	0	0	0	0	0	0	0	0	0	0	0	0	0	0	0	-	ihfB, DNA-binding protein HU, beta subunit, putative	mrp, MTH1175-like domain family protein
DVU0414	DVU0489	0.013	-1	-0.209895	0.07	0	99	0.008	0	0	0	-3	0	0	0	0	0	0	0	0	0	0	0	0	0	0	0	0	0	0	-	tme, NADP-dependent malic enzyme-related protein	paaK-1, phenylacetate-coenzyme A ligase
DVU0736	DVU2464	0.016	-0.618675	-1	0.09	0	99	0.008	0	0	0	-3	0	0	0	0	0	0	0	0	0	0	0	0	0	0	0	0	0	0	-	purN, phosphoribosylglycinamide formyltransferase	hypothetical protein
DVU0262	DVU2569	0.013	-0.675177	-1	0.04	0	99	0.006	0	0	0	-3	0	0	0	0	0	0	0	0	0	0	0	0	0	0	0	0	0	0	-	hypothetical protein	slyD, peptidyl-prolyl cis-trans isomerase, FKBP-type
DVU1283	DVU2967	0.012	-0.416324	-1	0.02	0	99	0.006	0	0	0	-3	0	0	0	0	0	0	0	0	0	0	0	0	0	0	0	0	0	0	-	galU, UTP-glucose-1-phosphate uridylyltransferase	sensor histidine kinase/response regulator
DVU0664	DVU3308	0.066	0.91408	0.435688	0.18	0.22	52	0.014	0	0	0	-3	0	0	0	0	0	0	0	0	0	0	0	0	0	0	0	0	0	0	-	cysteine desulfurase	metallo-beta-lactamase family protein
DVU1804	DVU2399	0.027	0.96473	-1	0.02	0.05	43	0.006	0	0	0	-3	0	0	0	0	0	0	0	0	0	0	0	0	0	0	0	0	0	0	-	glycosyl transferase, group 1 family protein	hydrogenase, putative
DVU0418	DVU0522	0.151	0.999462	0.0471154	0.23	0.38	25	0.016	0	0	0	-3	0	0	0	0	0	0	0	0	0	0	0	0	0	0	0	0	0	0	-	lys1, saccharopine dehydrogenase	yviF, conserved hypothetical protein
DVU0460	DVU2254	0.014	0.122413	-1	0.05	0	99	0.006	0	0	0	-3	0	0	0	0	0	0	0	0	0	0	0	0	0	0	0	0	0	0	-	predicted phospho-2-dehydro-3-deoxyheptonate aldolase	thyX, thymidylate synthase ThyX
DVU1775	DVU3094	0.012	-1	-0.578527	0.05	0	99	0.007	0	0	0	-3	0	0	0	0	0	0	0	0	0	0	0	0	0	0	0	0	0	0	-	ribB, 3,4-dihydroxy-2-butanone 4-phosphate synthase	rbr, rubrerythrin
DVU1203	DVU1685	0.024	-1	0.92973	0.04	0.12	47	0.009	0	0	0	-3	0	0	0	0	0	0	0	0	0	0	0	0	0	0	0	0	0	0	-	glyA, serine hydroxymethyltransferase	conserved hypothetical protein TIGR00046
DVU1096	DVU1179	0.052	0.975139	0.611579	0.19	0.05	49	0.017	0	0	0	-3	0	0	0	0	0	0	0	0	0	0	0	0	0	0	0	0	0	0	-	argF, ornithine carbamoyltransferase	aor, aldehyde:ferredoxin oxidoreductase, tungsten-containing
DVU0143	DVU3315	0.072	0.315829	0.972673	0.29	0.06	57	0.027	0	0	0	-3	0	0	0	0	0	0	0	0	0	0	0	0	0	0	0	0	0	0	-	conserved hypothetical protein	pyrK, dihydroorotate dehydrogenase, electron transfer subunit
DVU0701	DVU2884	0.013	0.719997	0.565619	0.04	0	99	0.007	0	0	0	-3	0	0	0	0	0	0	0	0	0	0	0	0	0	0	0	0	0	0	-	glcB, malate synthase G	peptidase, M18 family
DVU1203	DVU1828	0.032	0.955556	-0.321434	0.04	0.03	28	0.024	221	0	0	-3	0	0	0	0	0	0	0	0	0	0	0	0	0	0	0	0	0	0	-	glyA, serine hydroxymethyltransferase	gidA, glucose inhibited division protein A
DVU1419	DVU2503	0.219	0.97051	0.997563	0.36	0.29	21	0.036	0	0	0	-3	0	0	0	0	0	0	0	0	0	0	0	0	0	0	0	0	0	0	-	atoC, sigma-54 dependent transcriptional regulator/response regulator	murC, UDP-N-acetylmuramate--alanine ligase
DVU0003	DVU0160	0.022	0.773039	-0.936186	0.13	0	99	0.009	0	0	0	-3	0	0	0	0	0	0	0	0	0	0	0	0	0	0	0	0	0	0	-	gyrB, DNA gyrase, B subunit	carbohydrate isomerase, KpsF/GutQ family
DVU2444	DVU3187	0.013	-0.193189	-1	0.03	0	99	0.006	0	0	0	-3	0	0	0	0	0	0	0	0	0	0	0	0	0	0	0	0	0	0	-	flaB3, flagellin	hup-4, DNA-binding protein HU
DVU0175	DVUA0074	0.1	0.951357	0.977216	0.14	0.56	50	0.025	0	157	0	-3	0	0	0	0	0	0	0	0	0	0	0	0	0	0	0	0	0	0	-	tungsten formylmethanofuran dehydrogenase family protein/molybdopterin binding protein	sulfotransferase family protein
DVU0768	DVU2093	0.01	-1	0.725225	0.03	0	99	0.007	0	0	0	-3	0	0	0	0	0	0	0	0	0	0	0	0	0	0	0	0	0	0	-	murI, glutamate racemase	thiH, thiH protein
DVU0441	DVU3373	0.333	0.999798	0.994138	0.44	0.42	30	0.046	0	0	0	-3	0	0	0	0	0	0	0	0	0	0	0	0	0	0	0	0	0	0	-	ade, adenine deaminase	ilvD, dihydroxy-acid dehydratase
DVU0554	DVU1206	0.012	-1	-0.0491575	0.05	0	99	0.007	0	0	0	-3	0	0	0	0	0	0	0	0	0	0	0	0	0	0	0	0	0	0	-	NAD-dependent epimerase/dehydratase family protein	fabG, 3-oxoacyl-(acyl-carrier-protein) reductase
DVU0776	DVU2141	0.015	0.41505	-1	0.06	0	99	0.006	0	0	0	-3	0	0	0	0	0	0	0	0	0	0	0	0	0	0	0	0	0	0	-	atpG, ATP synthase, F1 gamma subunit	nucleic acid-binding protein, putative
DVU0390	DVU2984	0.016	0.199787	-1	0.07	0	99	0.007	0	0	0	-3	0	0	0	0	0	0	0	0	0	0	0	0	0	0	0	0	0	0	-	glcD, glycolate oxidase, subunit GlcD, putative	conserved hypothetical protein
DVU1191	DVU2552	0.01	-1	0.365396	0.02	0	99	0.007	0	0	0	-3	0	0	0	0	0	0	0	0	0	0	0	0	0	0	0	0	0	0	-	lon, ATP-dependent protease La, putative	gltX-2, glutamyl-tRNA synthetase
DVU0262	DVU1823	0.014	0.482719	0.797605	0.07	0	99	0.008	0	0	0	-3	0	0	0	0	0	0	0	0	0	0	0	0	0	0	0	0	0	0	-	hypothetical protein	gltB-1, glutamate synthase, iron-sulfur cluster-binding subunit, putative
DVU0904	DVU1064	0.012	0.576759	0.107268	0.02	0	99	0.006	0	0	0	-3	0	0	0	0	0	0	0	0	0	0	0	0	0	0	0	0	0	0	-	recJ, single-stranded-DNA-specific exonuclease RecJ	aco, aconitate hydratase, putative
DVU1021	DVU1090	0.017	-0.872465	0.500245	0.12	0	99	0.011	0	0	0	-3	0	0	0	0	0	0	0	0	0	0	0	0	0	0	0	0	0	0	-	conserved hypothetical protein	recA, recA protein
DVU1335	DVU1344	0.015	0.586439	0.335165	0.08	0	99	0.008	0	0	0	-3	0	0	0	0	0	0	0	0	0	0	0	0	0	0	0	0	0	0	-	clpP, ATP-dependent Clp protease, proteolytic subunit	ispG, 1-hydroxy-2-methyl-2-(E)-butenyl 4-diphosphate synthase
DVU0506	DVU2142	0.194	0.486146	0.973958	0.47	0.14	55	0.06	0	0	0	-3	0	0	0	0	0	0	0	0	0	0	0	0	0	0	0	0	0	0	-	DHH family protein	surE, stationary-phase survival protein SurE
DVU0924	DVU3361	0.014	-0.288644	-1	0.05	0	99	0.006	0	0	0	-3	0	0	0	0	0	0	0	0	0	0	0	0	0	0	0	0	0	0	-	rumA, 23S rRNA (uracil-5-)-methyltransferase RumA	rfaE, ADP-heptose synthase, putative
DVU1079	DVU2463	0.013	-0.752186	0.0130743	0.07	0	99	0.008	0	0	0	-3	0	0	0	0	0	0	0	0	0	0	0	0	0	0	0	0	0	0	-	trmE, tRNA modification GTPase TrmE	recN, DNA repair protein RecN
DVU1419	DVU2201	0.012	-1	-0.444734	0.04	0	99	0.007	0	0	0	-3	0	0	0	0	0	0	0	0	0	0	0	0	0	0	0	0	0	0	-	atoC, sigma-54 dependent transcriptional regulator/response regulator	b3011, alcohol dehydrogenase, iron-containing
DVU1206	DVU3052	0.011	-1	0.0479647	0.03	0	99	0.007	0	0	0	-3	0	0	0	0	0	0	0	0	0	0	0	0	0	0	0	0	0	0	-	fabG, 3-oxoacyl-(acyl-carrier-protein) reductase	ABC transporter, ATP-binding protein
DVU0175	DVU3113	0.047	0.395018	0.992418	0.12	0.11	28	0.013	0	0	0	-3	0	0	0	0	0	0	0	0	0	0	0	0	0	0	0	0	0	0	-	tungsten formylmethanofuran dehydrogenase family protein/molybdopterin binding protein	carA, carbamoyl-phosphate synthase, small subunit
DVU1222	DVU2318	0.018	0.687509	-0.105327	0.1	0	99	0.009	0	0	0	-3	0	0	0	0	0	0	0	0	0	0	0	0	0	0	0	0	0	0	-	hypothetical protein	rbr2, rubrerythrin, putative
DVU1788	DVU2942	0.031	0.930055	-1	0.08	0.04	54	0.008	0	0	0	-3	0	0	0	0	0	0	0	0	0	0	0	0	0	0	0	0	0	0	-	rpoD, RNA polymerase sigma-70 factor	purB, adenylosuccinate lyase
DVU1623	DVU2141	0.032	0.867092	-0.221052	0.06	0.04	38	0.009	0	0	0	-3	0	0	0	0	0	0	0	0	0	0	0	0	0	0	0	0	0	0	-	pyrG, CTP synthase	nucleic acid-binding protein, putative
DVU1377	DVU2825	0.019	-0.633661	-1	0.12	0	99	0.009	0	0	0	-3	0	0	0	0	0	0	0	0	0	0	0	0	0	0	0	0	0	0	-	ilvN-2, acetolactate synthase, small subunit	pyruvate formate-lyase 1 activating enzyme, putative
DVU1472	DVU2402	0.018	-0.685786	-0.79771	0.11	0	99	0.009	0	0	0	-3	0	0	0	0	0	0	0	0	0	0	0	0	0	0	0	0	0	0	-	ATP-dependent protease, putative	hdrA, heterodisulfide reductase, A subunit
DVU1893	DVU2784	0.02	0.703438	-1	0.11	0	99	0.008	0	0	0	-3	0	0	0	0	0	0	0	0	0	0	0	0	0	0	0	0	0	0	-	ATP-dependent protease, putative	lldD, dehydrogenase, FMN-dependent family
DVU0452	DVU1775	0.026	-0.484834	-0.165624	0.19	0	99	0.014	0	0	0	-3	0	0	0	0	0	0	0	0	0	0	0	0	0	0	0	0	0	0	-	hypothetical protein	ribB, 3,4-dihydroxy-2-butanone 4-phosphate synthase
DVU1445	DVU2678	0.019	-1	0.682325	0.15	0	99	0.013	0	0	0	-3	0	0	0	0	0	0	0	0	0	0	0	0	0	0	0	0	0	0	-	flagellar hook-length control domain protein	RNA pseudouridine synthase family protein
DVU2290	DVU2329	0.07	0.980671	0.999935	0.19	0.23	49	0.015	0	0	0	-3	0	0	0	0	0	0	0	0	0	0	0	0	0	0	0	0	0	0	-	hydrogenase, CooU subunit, putative	hypB, hydrogenase accessory protein HypB
DVU2109	DVU2476	0.041	0.935632	0.970453	0.08	0.41	82	0.007	0	0	0	-3	0	0	0	0	0	0	0	0	0	0	0	0	0	0	0	0	0	0	-	mrp, MTH1175-like domain family protein	gltA, glutamate synthase, small subunit
DVU1028	DVU1875	0.011	-1	-0.397652	0.02	0	99	0.006	0	0	0	-3	0	0	0	0	0	0	0	0	0	0	0	0	0	0	0	0	0	0	-	cmk, cytidylate kinase	dafA protein
DVU1885	DVU2934	0.143	0.991332	0.999408	0.3	0.33	47	0.024	0	0	0	-3	0	0	0	0	0	0	0	0	0	0	0	0	0	0	0	0	0	0	-	gatB, glutamyl-tRNA(Gln) amidotransferase, B subunit	ntrX, sigma-54 dependent transcriptional regulator/response regulator
DVU0171	DVU1835	0.014	-0.793333	-1	0.06	0	99	0.007	0	0	0	-3	0	0	0	0	0	0	0	0	0	0	0	0	0	0	0	0	0	0	-	patB, hemolysin-related protein	biotin--acetyl-CoA-carboxylase ligase
DVU1088	DVU3294	0.073	0.877013	0.0200804	0.18	0.33	65	0.011	0	0	0	-3	0	0	0	0	0	0	0	0	0	0	0	0	0	0	0	0	0	0	-	hypothetical protein	areC, aldehyde dehydrogenase (NADP) family protein
DVU1459	DVU3140	0.01	-1	0.177034	0.01	0	99	0.006	0	0	0	-3	0	0	0	0	0	0	0	0	0	0	0	0	0	0	0	0	0	0	-	conserved domain protein	capsular polysaccharide transport protein, putative
DVU2308	DVU3032	0.079	0.834368	0.853074	0.3	0.11	67	0.026	0	0	0	-3	0	0	0	0	0	0	0	0	0	0	0	0	0	0	0	0	0	0	-	conserved hypothetical protein TIGR00022	conserved hypothetical protein
DVU1878	DVU2534	0.051	0.995685	0.0316304	0.12	0.07	25	0.012	0	0	0	-3	0	0	0	0	0	0	0	0	0	0	0	0	0	0	0	0	0	0	-	ltaE, threonine aldolase, low-specificity	pheS, phenylalanyl-tRNA synthetase, alpha subunit
DVU2476	DVU3193	0.015	-0.145956	-1	0.06	0	99	0.007	0	0	0	-3	0	0	0	0	0	0	0	0	0	0	0	0	0	0	0	0	0	0	-	gltA, glutamate synthase, small subunit	DNA-binding domain, excisionase family
DVU1494	DVU2405	0.012	0.36738	-1	0.02	0	99	0.005	0	0	0	-3	0	0	0	0	0	0	0	0	0	0	0	0	0	0	0	0	0	0	-	hypothetical protein	alcohol dehydrogenase, iron-containing
DVU0402	DVUA0097	0.031	0.972036	-0.0812273	0.11	0.05	65	0.01	0	0	0	-3	0	0	0	0	0	0	0	0	0	0	0	0	0	0	0	0	0	0	-	dsrA, dissimilatory sulfite reductase alpha subunit	radical SAM domain protein
DVU1207	DVU2820	0.013	-0.00949164	0.473313	0.06	0	99	0.008	0	0	0	-3	0	0	0	0	0	0	0	0	0	0	0	0	0	0	0	0	0	0	-	fabH, 3-oxoacyl-(acyl-carrier-protein) synthase III	amidohydrolase family protein
DVU0890	DVU3258	0.013	0.630464	-1	0.02	0	99	0.005	0	0	0	-3	0	0	0	0	0	0	0	0	0	0	0	0	0	0	0	0	0	0	-	hom, homoserine dehydrogenase	murA, UDP-N-acetylglucosamine 1-carboxyvinyltransferase
DVU1441	DVU1571	0.015	0.449418	-1	0.05	0	99	0.006	0	0	0	-3	0	0	0	0	0	0	0	0	0	0	0	0	0	0	0	0	0	0	-	flaB1, flagellin	rho, transcription termination factor Rho
DVU0955	DVU1182	0.043	0.856421	0.357844	0.17	0.06	60	0.014	0	0	0	-3	0	0	0	0	0	0	0	0	0	0	0	0	0	0	0	0	0	0	-	alr, alanine racemase	hypothetical protein
DVU2348	DVU3181	0.03	1	-1	0.02	0.1	43	0.013	150	0	0	-3	0	0	0	0	0	0	0	0	0	0	0	0	0	0	0	0	0	0	Purines, pyrimidines, nucleosides, and nucleotides	dut, deoxyuridine 5-triphosphate nucleotidohydrolase	purL, phosphoribosylformylglycinamidine synthase II
DVU1607	DVU2255	0.016	-1	-0.200147	0.1	0	99	0.009	0	0	0	-3	0	0	0	0	0	0	0	0	0	0	0	0	0	0	0	0	0	0	-	hypothetical protein	ruvB, Holliday junction DNA helicase RuvB
DVU1438	DVU3281	0.057	0.37096	0.201542	0.34	0	99	0.028	0	0	0	-3	0	0	0	0	0	0	0	0	0	0	0	0	0	0	0	0	0	0	-	cobyrinic acid a,c-diamide synthase family protein	hypothetical protein
DVU0237	DVU0261	0.079	0.940319	0.920928	0.21	0.17	37	0.018	0	0	0	-3	0	0	0	0	0	0	0	0	0	0	0	0	0	0	0	0	0	0	-	serS, seryl-tRNA synthetase	universal stress protein family
DVU1413	DVU1841	0.029	0.936999	-1	0.04	0.22	74	0.005	0	0	0	-3	0	0	0	0	0	0	0	0	0	0	0	0	0	0	0	0	0	0	-	conserved hypothetical protein	fbp, fructose-1,6-bisphosphatase
DVU0441	DVU2757	0.013	0.372274	0.591895	0.06	0	99	0.008	0	0	0	-3	0	0	0	0	0	0	0	0	0	0	0	0	0	0	0	0	0	0	-	ade, adenine deaminase	radical SAM domain protein
DVU2538	DVUA0116	0.031	0.957326	-1	0.03	0.11	44	0.006	0	0	0	-3	0	0	0	0	0	0	0	0	0	0	0	0	0	0	0	0	0	0	-	thrS, threonyl-tRNA synthetase	conserved hypothetical protein
DVU1203	DVU2837	0.067	0.977379	0.51392	0.14	0.23	34	0.012	0	0	0	-3	0	0	0	0	0	0	0	0	0	0	0	0	0	0	0	0	0	0	-	glyA, serine hydroxymethyltransferase	conserved hypothetical protein
DVU0496	DVU1680	0.02	-1	-0.508731	0.14	0	99	0.011	0	0	0	-3	0	0	0	0	0	0	0	0	0	0	0	0	0	0	0	0	0	0	-	polA, DNA polymerase I	suhB, inositol-1-monophosphatase
DVU0162	DVU0594	0.02	0.819171	0.340712	0.13	0	99	0.01	0	0	0	-3	0	0	0	0	0	0	0	0	0	0	0	0	0	0	0	0	0	0	-	carB, carbamoyl-phosphate synthase, large subunit	iciA, chromosome initiation inhibitor
DVU0767	DVU2575	0.095	0.968158	0.268263	0.29	0.12	51	0.047	134	0	0	-3	0	0	0	0	0	0	0	0	0	0	0	0	0	0	0	0	0	0	-	aminotransferase, class V	peptidase, M20/M25/M40 family
DVU1358	DVU3381	0.015	-1	-0.357541	0.09	0	99	0.008	0	0	0	-3	0	0	0	0	0	0	0	0	0	0	0	0	0	0	0	0	0	0	-	hydrolase, haloacid dehalogenase-like family	ntrC, transcriptional regulatory protein zraR
DVU0325	DVU1044	0.019	-1	0.998516	0.02	0.08	48	0.008	0	0	0	-3	0	0	0	0	0	0	0	0	0	0	0	0	0	0	0	0	0	0	-	hypD, hydrogenase expression/formation protein HypD	guaB, inosine-5`-monophosphate dehydrogenase
DVU2771	DVU2982	0.012	-0.65452	-0.271879	0.04	0	99	0.007	0	0	0	-3	0	0	0	0	0	0	0	0	0	0	0	0	0	0	0	0	0	0	-	conserved hypothetical protein	leuC, 3-isopropylmalate dehydratase, large subunit, putative
DVU1207	DVU1360	0.189	0.99649	0.80425	0.29	0.43	32	0.022	0	0	0	-3	0	0	0	0	0	0	0	0	0	0	0	0	0	0	0	0	0	0	-	fabH, 3-oxoacyl-(acyl-carrier-protein) synthase III	galE, UDP-glucose 4-epimerase
DVU0029	DVU0448	0.391	0.999695	0.996127	0.3	0.89	27	0.017	0	0	0	-3	0	0	0	0	0	0	0	0	0	0	0	0	0	0	0	0	0	0	-	hydantoinase/oxoprolinase family protein	gmd, GDP-mannose 4,6-dehydratase
DVU2241	DVU2254	0.011	-0.931871	-1	0.02	0	99	0.006	0	0	0	-3	0	0	0	0	0	0	0	0	0	0	0	0	0	0	0	0	0	0	-	pdxA, pyridoxal phosphate biosynthetic protein PdxA	thyX, thymidylate synthase ThyX
DVU2911	DVU3027	0.015	-0.609679	-1	0.07	0	99	0.018	188	0	0	-3	0	0	0	0	0	0	0	0	0	0	0	0	0	0	0	0	0	0	-	hemolysin A	glcD, glycolate oxidase, subunit GlcD
DVU1335	DVU2964	0.011	-0.92986	-1	0.01	0	99	0.005	0	0	0	-3	0	0	0	0	0	0	0	0	0	0	0	0	0	0	0	0	0	0	-	clpP, ATP-dependent Clp protease, proteolytic subunit	hypothetical protein
DVU0441	DVU2920	0.015	0.989238	-1	0.04	0.02	99	0.006	0	0	0	-3	0	0	0	0	0	0	0	0	0	0	0	0	0	0	0	0	0	0	-	ade, adenine deaminase	tuf, translation elongation factor Tu
DVU1206	DVUA0075	0.01	-1	-0.28171	0.02	0	99	0.006	0	0	0	-3	0	0	0	0	0	0	0	0	0	0	0	0	0	0	0	0	0	0	-	fabG, 3-oxoacyl-(acyl-carrier-protein) reductase	radical SAM domain protein
DVU1886	DVU2420	0.059	0.214021	0.99675	0.17	0.33	68	0.012	0	0	0	-3	0	0	0	0	0	0	0	0	0	0	0	0	0	0	0	0	0	0	-	hypothetical protein	conserved hypothetical protein
DVU0090	DVU2735	0.029	0.856272	0.932287	0.1	0.07	61	0.011	0	0	0	-3	0	0	0	0	0	0	0	0	0	0	0	0	0	0	0	0	0	0	-	wcaG, GDP-fucose synthetase	paaK-3, phenylacetate-coenzyme A ligase
DVU2928	DVU2990	0.017	0.835961	-1	0.07	0	99	0.007	0	0	0	-3	0	0	0	0	0	0	0	0	0	0	0	0	0	0	0	0	0	0	-	rpoB, DNA-directed RNA polymerase, beta subunit	moeA, molybdopterin biosynthesis MoeA protein
DVU1647	DVU1867	0.012	-1	-0.764126	0.04	0	99	0.333	579	227	0	-3	0	0	0	0	0	0	0	0	0	0	0	0	0	0	0	0	0	0	Amino acid biosynthesis	lysA-1, diaminopimelate decarboxylase	dapF, diaminopimelate epimerase
DVU1279	DVU1455	0.015	0.524919	-1	0.05	0	99	0.006	0	0	0	-3	0	0	0	0	0	0	0	0	0	0	0	0	0	0	0	0	0	0	-	folP, dihydropteroate synthase	conserved hypothetical protein
DVU1458	DVU2349	0.013	0.622874	0.249142	0.04	0	99	0.007	0	0	0	-3	0	0	0	0	0	0	0	0	0	0	0	0	0	0	0	0	0	0	-	chemotaxis protein CheZ, putative	carbohydrate phosphorylase family protein
DVU1939	DVU2330	0.034	0.889178	0.614538	0.18	0.08	87	0.013	0	0	0	-3	0	0	0	0	0	0	0	0	0	0	0	0	0	0	0	0	0	0	-	anaerobic glycerol-3-phosphate dehydrogenase, B subunit, putative	E.coliMinDlike), MRP family protein
DVU2366	DVU2586	0.011	-1	0.681303	0.04	0	99	0.007	0	0	0	-3	0	0	0	0	0	0	0	0	0	0	0	0	0	0	0	0	0	0	-	hypothetical protein	ABC transporter, ATP-binding protein
DVU0626	DVU2392	0.012	-0.860144	-1	0.04	0	99	0.006	0	0	0	-3	0	0	0	0	0	0	0	0	0	0	0	0	0	0	0	0	0	0	-	ilvN-1, acetolactate synthase, small subunit	type III secretion chaperone, CesT family
DVU1329	DVU1765	0.009	-1	0.406306	0.01	0	99	0.006	0	0	0	-3	0	0	0	0	0	0	0	0	0	0	0	0	0	0	0	0	0	0	-	rpoA, DNA-directed RNA polymerase, alpha subunit	thiH, thiH protein, putative
DVU2349	DVU2530	0.025	0.976006	0.984321	0.08	0.04	61	0.01	0	0	0	-3	0	0	0	0	0	0	0	0	0	0	0	0	0	0	0	0	0	0	Energy metabolism	carbohydrate phosphorylase family protein	tkt, transketolase
DVU0775	DVU1282	0.036	0.720244	0.982145	0.13	0.14	67	0.011	0	0	0	-3	0	0	0	0	0	0	0	0	0	0	0	0	0	0	0	0	0	0	-	atpD, ATP synthase, F1 beta subunit	glmM, phosphoglucosamine mutase
DVU1291	DVU2549	0.015	0.459169	-1	0.06	0	99	0.006	0	0	0	-3	0	0	0	0	0	0	0	0	0	0	0	0	0	0	0	0	0	0	-	hypothetical protein	hypothetical protein
DVU1283	DVU1886	0.015	0.78195	-1	0.05	0	99	0.006	0	0	0	-3	0	0	0	0	0	0	0	0	0	0	0	0	0	0	0	0	0	0	-	galU, UTP-glucose-1-phosphate uridylyltransferase	hypothetical protein
DVU1874	DVU2500	0.012	-1	-0.250182	0.04	0	99	0.007	0	0	0	-3	0	0	0	0	0	0	0	0	0	0	0	0	0	0	0	0	0	0	-	clpB, ATP-dependent Clp protease, ATP-binding subunit ClpB	ftsA, cell division protein FtsA
DVU1090	DVU1530	0.015	0.455317	-1	0.05	0	99	0.006	0	0	0	-3	0	0	0	0	0	0	0	0	0	0	0	0	0	0	0	0	0	0	-	recA, recA protein	metallo-beta-lactamase family protein
DVU0843	DVU1617	0.012	0.154061	0.0595518	0.04	0	99	0.007	0	0	0	-3	0	0	0	0	0	0	0	0	0	0	0	0	0	0	0	0	0	0	-	hypothetical protein	nitroreductase family protein
DVU0002	DVU1334	0.035	0.983764	-1	0.06	0.05	38	0.008	0	0	0	-3	0	0	0	0	0	0	0	0	0	0	0	0	0	0	0	0	0	0	-	dnaN, DNA polymerase III, beta subunit	tig, trigger factor
DVU1196	DVU2332	0.012	-0.786033	-1	0.03	0	99	0.027	303	0	0	-3	0	0	0	0	0	0	0	0	0	0	0	0	0	0	0	0	0	0	-	leuS, leucyl-tRNA synthetase	proC, pyrroline-5-carboxylate reductase
DVU1063	DVU2920	0.012	0.12899	0.0770327	0.03	0	99	0.006	0	0	0	-3	0	0	0	0	0	0	0	0	0	0	0	0	0	0	0	0	0	0	-	flrC, transcriptional regulatory protein	tuf, translation elongation factor Tu
DVU0777	DVU3156	0.015	0.329296	0.649639	0.08	0	99	0.085	468	0	0	-3	0	0	0	0	0	0	0	0	0	0	0	0	0	0	0	0	0	0	-	atpA, ATP synthase, F1 alpha subunit	glmS, glucosamine--fructose-6-phosphate aminotransferase (isomerizing)
DVU0440	DVU0846	0.017	-0.471963	-1	0.09	0	99	0.008	0	0	0	-3	0	0	0	0	0	0	0	0	0	0	0	0	0	0	0	0	0	0	-	conserved hypothetical protein	ApsB, adenylylsulphate reductase, beta subunit
DVU0819	DVU1460	0.019	0.378172	-1	0.1	0	99	0.008	0	0	0	-3	0	0	0	0	0	0	0	0	0	0	0	0	0	0	0	0	0	0	-	isf-1, FMN reductase, NADPH-dependent	hypothetical protein
DVU1064	DVU2255	0.014	0.785525	0.271297	0.05	0	99	0.007	0	0	0	-3	0	0	0	0	0	0	0	0	0	0	0	0	0	0	0	0	0	0	-	aco, aconitate hydratase, putative	ruvB, Holliday junction DNA helicase RuvB
DVU0295	DVU0571	0.011	-1	-0.178815	0.04	0	99	0.007	0	0	0	-3	0	0	0	0	0	0	0	0	0	0	0	0	0	0	0	0	0	0	Energy metabolism	amine oxidase, flavin-containing	ald, alanine dehydrogenase
DVU0319	DVU0339	0.011	-1	-0.162601	0.04	0	99	0.007	0	0	0	-3	0	0	0	0	0	0	0	0	0	0	0	0	0	0	0	0	0	0	-	NAD-dependent epimerase/dehydratase family protein	serA, D-isomer specific 2-hydroxyacid dehydrogenase family protein
DVU0725	DVU1376	0.249	0.97894	0.994471	0.35	0.59	55	0.024	0	0	0	-3	0	0	0	0	0	0	0	0	0	0	0	0	0	0	0	0	0	0	-	conserved hypothetical protein	ilvB-2, acetolactate synthase, large subunit, biosynthetic type
DVU0450	DVU3381	0.288	0.978402	0.944902	0.43	0.43	46	0.041	0	0	0	-3	0	0	0	0	0	0	0	0	0	0	0	0	0	0	0	0	0	0	-	ribF, riboflavin biosynthesis protein RibF	ntrC, transcriptional regulatory protein zraR
DVU0102	DVU0963	0.015	-0.670996	-1	0.08	0	99	0.007	0	0	0	-3	0	0	0	0	0	0	0	0	0	0	0	0	0	0	0	0	0	0	-	cation ABC transporter, periplasmic binding protein	GTP cyclohydrolase I family protein
DVU0847	DVU1748	0.012	0.275436	-1	0.01	0	99	0.005	0	0	0	-3	0	0	0	0	0	0	0	0	0	0	0	0	0	0	0	0	0	0	-	ApsA, adenylyl-sulphate reductase, alpha subunit	conserved hypothetical protein
DVU2549	DVU3193	0.044	-0.874449	-1	0.29	0	99	0.021	0	0	0	-3	0	0	0	0	0	0	0	0	0	0	0	0	0	0	0	0	0	0	-	hypothetical protein	DNA-binding domain, excisionase family
DVU0995	DVU3381	0.033	0.721637	-0.0211072	0.22	0	99	0.015	0	0	0	-3	0	0	0	0	0	0	0	0	0	0	0	0	0	0	0	0	0	0	-	ThiJ/PfpI family protein	ntrC, transcriptional regulatory protein zraR
DVU3347	DVUA0075	0.011	-1	0.273606	0.03	0	99	0.007	0	0	0	-3	0	0	0	0	0	0	0	0	0	0	0	0	0	0	0	0	0	0	-	pyruvate ferredoxin/flavodoxin oxidoreductase family protein	radical SAM domain protein
DVU2935	DVU2942	0.015	-1	0.24483	0.1	0	99	0.021	158	0	0	-3	0	0	0	0	0	0	0	0	0	0	0	0	0	0	0	0	0	0	-	gpm, phosphoglycerate mutase	purB, adenylosuccinate lyase
DVU0465	DVU2109	0.048	0.994452	0.996434	0.12	0.17	42	0.025	153	0	0	-3	0	0	0	0	0	0	0	0	0	0	0	0	0	0	0	0	0	0	-	trpE, anthranilate synthase, component I	mrp, MTH1175-like domain family protein
DVU0114	DVU3194	0.035	0.858945	-1	0.06	0.04	35	0.008	0	0	0	-3	0	0	0	0	0	0	0	0	0	0	0	0	0	0	0	0	0	0	-	hisG, ATP phosphoribosyltransferase	engA, GTP-binding protein EngA
DVU0302	DVU3047	0.017	0.0887732	-1	0.09	0	99	0.008	0	0	0	-3	0	0	0	0	0	0	0	0	0	0	0	0	0	0	0	0	0	0	-	chemotaxis protein CheX, putative	aminotransferase, class IV
DVU2308	DVU2571	0.183	0.872874	0.675585	0.36	0.33	50	0.031	0	0	0	-3	0	0	0	0	0	0	0	0	0	0	0	0	0	0	0	0	0	0	-	conserved hypothetical protein TIGR00022	feoB, ferrous iron transport protein B
DVU0906	DVU2784	0.011	-1	-0.329656	0.03	0	99	0.006	0	0	0	-3	0	0	0	0	0	0	0	0	0	0	0	0	0	0	0	0	0	0	-	lipB, lipoate-protein ligase B	lldD, dehydrogenase, FMN-dependent family
DVU1278	DVU2401	0.027	0.420864	0.992428	0.08	0.04	48	0.011	0	0	0	-3	0	0	0	0	0	0	0	0	0	0	0	0	0	0	0	0	0	0	-	ftsH, cell division protein FtsH	hydrogenase, iron-sulfur cluster-binding subunit, putative
DVU1345	DVU3204	0.026	0.680442	-0.210437	0.17	0	99	0.093	424	0	0	-3	0	0	0	0	0	0	0	0	0	0	0	0	0	0	0	0	0	0	-	proS, prolyl-tRNA synthetase	purA, adenylosuccinate synthetase
DVU1886	DVU3009	0.012	-0.898459	0.37068	0.05	0	99	0.008	0	0	0	-3	0	0	0	0	0	0	0	0	0	0	0	0	0	0	0	0	0	0	-	hypothetical protein	radical SAM domain protein
DVU1878	DVU2920	0.012	0.419151	-1	0.01	0	99	0.005	0	0	0	-3	0	0	0	0	0	0	0	0	0	0	0	0	0	0	0	0	0	0	-	ltaE, threonine aldolase, low-specificity	tuf, translation elongation factor Tu
DVU0289	DVU3104	0.016	0.181598	-1	0.07	0	99	0.007	0	0	0	-3	0	0	0	0	0	0	0	0	0	0	0	0	0	0	0	0	0	0	-	moaC, molybdenum cofactor biosynthesis protein C	pal, peptidoglycan-associated lipoprotein, putative
DVU0319	DVU1335	0.025	0.471987	0.52337	0.18	0	99	0.014	0	0	0	-3	0	0	0	0	0	0	0	0	0	0	0	0	0	0	0	0	0	0	-	NAD-dependent epimerase/dehydratase family protein	clpP, ATP-dependent Clp protease, proteolytic subunit
DVU0506	DVU2446	0.013	0.132838	-1	0.03	0	99	0.006	0	0	0	-3	0	0	0	0	0	0	0	0	0	0	0	0	0	0	0	0	0	0	-	DHH family protein	panB, 3-methyl-2-oxobutanoate hydroxymethyltransferase
DVU1891	DVU2543	0.011	-0.884183	-1	0.01	0	99	0.005	0	0	0	-3	0	0	0	0	0	0	0	0	0	0	0	0	0	0	0	0	0	0	-	conserved hypothetical protein	b0873, hybrid cluster protein
DVU0775	DVU2138	0.054	0.924277	0.024605	0.08	0.24	32	0.008	0	0	0	-3	0	0	0	0	0	0	0	0	0	0	0	0	0	0	0	0	0	0	-	atpD, ATP synthase, F1 beta subunit	conserved hypothetical protein
DVU1432	DVU1622	0.01	-1	0.406967	0.02	0	99	0.007	0	0	0	-3	0	0	0	0	0	0	0	0	0	0	0	0	0	0	0	0	0	0	-	radical SAM domain protein	purQ, phosphoribosylformylglycinamidine synthase I
DVU0685	DVU2061	0.013	-1	-0.150287	0.07	0	99	0.008	0	0	0	-3	0	0	0	0	0	0	0	0	0	0	0	0	0	0	0	0	0	0	Energy metabolism	rfbB, phosphomannomutase	pfkA, 6-phosphofructokinase
DVU0566	DVU2776	0.048	0.868286	-1	0.08	0.25	52	0.007	0	0	0	-3	0	0	0	0	0	0	0	0	0	0	0	0	0	0	0	0	0	0	-	GAF domain protein	dsrC, dissimilatory sulfite reductase, gamma subunit
DVU2837	DVU2903	0.03	0.952924	0.800747	0.07	0.09	51	0.009	0	0	0	-3	0	0	0	0	0	0	0	0	0	0	0	0	0	0	0	0	0	0	-	conserved hypothetical protein	pcnB2, HD domain protein
DVU1043	DVU2533	0.051	0.959248	0.745646	0.12	0.04	15	0.023	107	0	0	-3	0	0	0	0	0	0	0	0	0	0	0	0	0	0	0	0	0	0	-	guaA, GMP synthase	pheT, phenylalanyl-tRNA synthetase, beta subunit
DVU2131	DVU3307	0.012	-1	0.373073	0.06	0	99	0.008	0	0	0	-3	0	0	0	0	0	0	0	0	0	0	0	0	0	0	0	0	0	0	-	hypothetical protein	ubiX, 3-octaprenyl-4-hydroxybenzoate carboxy-lyase
DVU1656	DVU2543	0.01	-1	-0.217154	0.01	0	99	0.006	0	0	0	-3	0	0	0	0	0	0	0	0	0	0	0	0	0	0	0	0	0	0	-	folK, 2-amino-4-hydroxy-6-hydroxymethyldihydropteridine pyrophosphokinase	b0873, hybrid cluster protein
DVU0090	DVU2571	0.016	0.757421	-0.290059	0.07	0	99	0.007	0	0	0	-3	0	0	0	0	0	0	0	0	0	0	0	0	0	0	0	0	0	0	-	wcaG, GDP-fucose synthetase	feoB, ferrous iron transport protein B
DVU0143	DVUA0126	0.013	-1	0.4489	0.08	0	99	0.009	0	0	0	-3	0	0	0	0	0	0	0	0	0	0	0	0	0	0	0	0	0	0	-	conserved hypothetical protein	conserved hypothetical protein
DVU2586	DVU3222	0.021	0.953359	-1	0.03	0.03	67	0.009	88	0	0	-3	0	0	0	0	0	0	0	0	0	0	0	0	0	0	0	0	0	0	-	ABC transporter, ATP-binding protein	pgi, glucose-6-phosphate isomerase
DVU1177	DVU1377	0.014	-1	0.0341666	0.08	0	99	0.008	0	0	0	-3	0	0	0	0	0	0	0	0	0	0	0	0	0	0	0	0	0	0	-	hypothetical protein	ilvN-2, acetolactate synthase, small subunit
DVU0908	DVU3054	0.01	-1	-0.048099	0.02	0	99	0.006	0	0	0	-3	0	0	0	0	0	0	0	0	0	0	0	0	0	0	0	0	0	0	-	iron-sulfur cluster-binding protein, putative	radical SAM domain protein
DVU0479	DVUA0097	0.023	0.731107	0.247486	0.15	0	99	0.011	0	0	0	-3	0	0	0	0	0	0	0	0	0	0	0	0	0	0	0	0	0	0	-	serine/threonine protein kinase, putative	radical SAM domain protein
DVU1940	DVU2981	0.019	0.88774	-1	0.03	0.08	82	0.006	0	0	0	-3	0	0	0	0	0	0	0	0	0	0	0	0	0	0	0	0	0	0	-	glpA, anaerobic glycerol-3-phosphate dehydrogenase, A subunit, putative	leuA, 2-isopropylmalate synthase
DVU0665	DVU3047	0.035	0.975426	-1	0.06	0.2	65	0.006	0	0	0	-3	0	0	0	0	0	0	0	0	0	0	0	0	0	0	0	0	0	0	-	nitrogen fixation protein nifU	aminotransferase, class IV
DVU1783	DVU2934	0.013	0.821826	-1	0.02	0	99	0.005	0	0	0	-3	0	0	0	0	0	0	0	0	0	0	0	0	0	0	0	0	0	0	-	cysteine-rich domain protein	ntrX, sigma-54 dependent transcriptional regulator/response regulator
DVU0471	DVU3264	0.042	0.933842	0.646639	0.13	0.19	65	0.011	0	0	0	-3	0	0	0	0	0	0	0	0	0	0	0	0	0	0	0	0	0	0	-	trpA, tryptophan synthase, alpha subunit	tartrate dehydratase alpha subunit, putative
DVU1370	DVU1679	0.014	-0.286321	-1	0.06	0	99	0.007	0	0	0	-3	0	0	0	0	0	0	0	0	0	0	0	0	0	0	0	0	0	0	-	hypothetical protein	idi, isopentenyl-diphosphate delta-isomerase
DVU1438	DVU1625	0.039	0.898287	0.14379	0.17	0.22	99	0.01	0	0	0	-3	0	0	0	0	0	0	0	0	0	0	0	0	0	0	0	0	0	0	-	cobyrinic acid a,c-diamide synthase family protein	phosphatase, YrbI family
DVU1177	DVU1406	0.011	-1	0.653864	0.05	0	99	0.008	0	0	0	-3	0	0	0	0	0	0	0	0	0	0	0	0	0	0	0	0	0	0	-	hypothetical protein	purM, phosphoribosylformylglycinamidine cyclo-ligase
DVU2330	DVU2735	0.076	0.946989	0.927977	0.24	0.14	49	0.02	0	0	0	-3	0	0	0	0	0	0	0	0	0	0	0	0	0	0	0	0	0	0	-	E.coliMinDlike), MRP family protein	paaK-3, phenylacetate-coenzyme A ligase
DVU0415	DVU0929	0.014	0.829572	-1	0.03	0	99	0.017	226	0	0	-3	0	0	0	0	0	0	0	0	0	0	0	0	0	0	0	0	0	0	-	pepA, cytosol aminopeptidase	obg, GTP-binding protein, GTP1/OBG family
DVU1295	DVUA0075	0.016	-1	0.993004	0.03	0.07	67	0.008	0	0	0	-3	0	0	0	0	0	0	0	0	0	0	0	0	0	0	0	0	0	0	-	sat, sulfate adenylyltransferase	radical SAM domain protein
DVU0595	DVU1854	0.018	-1	-0.996106	0.12	0	99	0.009	0	0	0	-3	0	0	0	0	0	0	0	0	0	0	0	0	0	0	0	0	0	0	-	conserved hypothetical protein	hypothetical protein
DVU0298	DVU2035	0.055	-0.498204	-1	0.33	0	99	0.024	0	0	0	-3	0	0	0	0	0	0	0	0	0	0	0	0	0	0	0	0	0	0	-	hypothetical protein	plasmid stabilization system family protein
DVU0931	DVU2098	0.263	0.995773	-1	0.26	0.83	65	0.01	0	0	0	-3	0	0	0	0	0	0	0	0	0	0	0	0	0	0	0	0	0	0	-	thiD, phosphomethylpyrimidine kinase	cooS, carbon monoxide dehydrogenase
DVU1035	DVU3088	0.011	-0.697339	-1	0.02	0	99	0.006	0	0	0	-3	0	0	0	0	0	0	0	0	0	0	0	0	0	0	0	0	0	0	-	glk, glucokinase, putative	deaD, ATP-dependent RNA helicase, DEAD/DEAH box family
DVU0607	DVU3381	0.048	0.994185	0.353553	0.12	0.11	36	0.012	0	0	0	-3	0	0	0	0	0	0	0	0	0	0	0	0	0	0	0	0	0	0	-	ahcY, adenosylhomocysteinase	ntrC, transcriptional regulatory protein zraR
DVU3030	DVUA0003	0.01	-1	-0.217342	0.02	0	99	0.006	0	0	0	-3	0	0	0	0	0	0	0	0	0	0	0	0	0	0	0	0	0	0	-	ackA, acetate kinase	hypothetical protein
DVU0415	DVU2159	0.01	-1	-0.426104	0.01	0	99	0.006	0	0	0	-3	0	0	0	0	0	0	0	0	0	0	0	0	0	0	0	0	0	0	-	pepA, cytosol aminopeptidase	hypothetical protein
DVU0085	DVU1931	0.012	-0.588979	0.210964	0.04	0	99	0.007	0	0	0	-3	0	0	0	0	0	0	0	0	0	0	0	0	0	0	0	0	0	0	-	trpB-1, tryptophan synthase, beta subunit	iron-sulfur cluster-binding protein
DVU0463	DVU1144	0.016	-0.553755	-1	0.09	0	99	0.008	0	0	0	-3	0	0	0	0	0	0	0	0	0	0	0	0	0	0	0	0	0	0	-	aroA, 3-phosphoshikimate 1-carboxyvinyltransferase	transcriptional regulator, Cro/CI family
DVU0114	DVU1847	0.022	0.56792	0.725152	0.16	0	99	0.013	0	0	0	-3	0	0	0	0	0	0	0	0	0	0	0	0	0	0	0	0	0	0	-	hisG, ATP phosphoribosyltransferase	conserved hypothetical protein
DVU0341	DVU2175	0.012	-1	-0.223896	0.04	0	99	0.007	0	0	0	-3	0	0	0	0	0	0	0	0	0	0	0	0	0	0	0	0	0	0	-	kdsB, 3-deoxy-D-manno-octulosonate cytidylyltransferase	adenine specific DNA methyltransferase, putative
DVU3002	DVU3179	0.048	-1	0.99544	0.18	0.22	63	0.015	0	0	0	-3	0	0	0	0	0	0	0	0	0	0	0	0	0	0	0	0	0	0	-	conserved domain protein	ispB, octaprenyl-diphosphate synthase
DVU0579	DVU2367	0.013	-0.74949	-1	0.04	0	99	0.006	0	0	0	-3	0	0	0	0	0	0	0	0	0	0	0	0	0	0	0	0	0	0	-	molybdopterin-guanine dinucleotide biosynthesis protein A, putative	lpxA, acyl-(acyl-carrier-protein)--UDP-N-acetylglucosamine O-acyltransferase
DVU2772	DVU3025	0.039	-0.442322	0.999047	0.01	0.43	46	0.006	0	0	0	-3	0	0	0	0	0	0	0	0	0	0	0	0	0	0	0	0	0	0	-	conserved hypothetical protein	por, pyruvate-ferredoxin oxidoreductase
DVU0775	DVU2231	0.011	-1	0.187972	0.04	0	99	0.007	0	0	0	-3	0	0	0	0	0	0	0	0	0	0	0	0	0	0	0	0	0	0	-	atpD, ATP synthase, F1 beta subunit	typA, GTP-binding protein TypA
DVU0157	DVU0894	0.162	0.801615	0.938963	0.31	0.27	27	0.028	0	0	0	-3	0	0	0	0	0	0	0	0	0	0	0	0	0	0	0	0	0	0	-	thiL, thiamin-monophosphate kinase	aroC, chorismate synthase
DVU0723	DVU2658	0.016	-1	-0.140705	0.11	0	99	0.01	0	0	0	-3	0	0	0	0	0	0	0	0	0	0	0	0	0	0	0	0	0	0	-	purT, phosphoribosylglycinamide formyltransferase 2	conserved hypothetical protein
DVU0796	DVU1897	0.016	-0.138421	0.763221	0.11	0	99	0.01	0	0	0	-3	0	0	0	0	0	0	0	0	0	0	0	0	0	0	0	0	0	0	-	hisD, histidinol dehydrogenase	glyS, glycyl-tRNA synthetase, beta subunit
DVU1222	DVU3190	0.122	0.728227	0.855111	0.36	0.02	35	0.041	0	0	0	-3	0	0	0	0	0	0	0	0	0	0	0	0	0	0	0	0	0	0	-	hypothetical protein	hypothetical protein
DVU0904	DVU2765	0.019	0.524958	-1	0.1	0	99	0.09	500	0	0	-3	0	0	0	0	0	0	0	0	0	0	0	0	0	0	0	0	0	0	-	recJ, single-stranded-DNA-specific exonuclease RecJ	metallo-beta-lactamase family protein
DVU0392	DVU0585	0.013	0.478619	-1	0.03	0	99	0.006	0	0	0	-3	0	0	0	0	0	0	0	0	0	0	0	0	0	0	0	0	0	0	-	aromatic aminotransferase	conserved hypothetical protein
DVU1176	DVU1602	0.012	-0.0955747	-1	0.02	0	99	0.005	0	0	0	-3	0	0	0	0	0	0	0	0	0	0	0	0	0	0	0	0	0	0	-	hypothetical protein	clpA, ATP-dependent Clp protease, ATP-binding subunit ClpA
DVU1454	DVU2349	0.029	0.976828	0.999982	0.08	0.05	49	0.01	0	0	0	-3	0	0	0	0	0	0	0	0	0	0	0	0	0	0	0	0	0	0	-	ispD, 2-C-methyl-D-erythritol 4-phosphate cytidylyltransferase	carbohydrate phosphorylase family protein
DVU0410	DVU3197	0.01	-1	-0.296805	0.01	0	99	0.006	0	0	0	-3	0	0	0	0	0	0	0	0	0	0	0	0	0	0	0	0	0	0	-	hypothetical protein	ilvE, branched-chain amino acid aminotransferase
DVU0161	DVU0984	0.064	0.991685	0.266128	0.15	0.15	30	0.013	0	0	0	-3	0	0	0	0	0	0	0	0	0	0	0	0	0	0	0	0	0	0	-	purF, amidophosphoribosyltransferase	miaB, tRNA-i(6)A37 modification enzyme MiaB
DVU2604	DVU3185	0.012	0.846635	-1	0.01	0	99	0.005	0	0	0	-3	0	0	0	0	0	0	0	0	0	0	0	0	0	0	0	0	0	0	-	conserved hypothetical protein	roO, rubredoxin-oxygen oxidoreductase
DVU0403	DVU3307	0.012	-0.246236	-1	0.02	0	99	0.005	0	0	0	-3	0	0	0	0	0	0	0	0	0	0	0	0	0	0	0	0	0	0	-	dvsB, dissimilatory sulfite reductase beta subunit	ubiX, 3-octaprenyl-4-hydroxybenzoate carboxy-lyase
DVU2735	DVU3353	0.179	0.855651	0.748267	0.2	0.52	12	0.014	0	0	0	-3	0	0	0	0	0	0	0	0	0	0	0	0	0	0	0	0	0	0	-	paaK-3, phenylacetate-coenzyme A ligase	coaBC, phosphopantothenoylcysteine decarboxylase/phosphopantothenate--cysteine ligase
DVU2668	DVU3079	0.011	-1	0.367849	0.04	0	99	0.007	0	0	0	-3	0	0	0	0	0	0	0	0	0	0	0	0	0	0	0	0	0	0	-	glmU, UDP-N-acetylglucosamine pyrophosphorylase, putative	glyoxalase family protein
DVU1587	DVU2929	0.024	-1	0.984158	0.02	0.25	57	0.007	0	0	0	-3	0	0	0	0	0	0	0	0	0	0	0	0	0	0	0	0	0	0	-	acetyltransferase, GNAT family	rpoC, DNA-directed RNA polymerase, beta prime subunit
DVU0066	DVU0295	0.246	0.99163	0.985715	0.36	0.6	63	0.025	0	0	0	-3	0	0	0	0	0	0	0	0	0	0	0	0	0	0	0	0	0	0	-	cytidine/deoxycytidylate deaminase domain protein	amine oxidase, flavin-containing
DVU0924	DVU3347	0.027	0.474383	0.880984	0.13	0.11	86	0.011	0	0	0	-3	0	0	0	0	0	0	0	0	0	0	0	0	0	0	0	0	0	0	-	rumA, 23S rRNA (uracil-5-)-methyltransferase RumA	pyruvate ferredoxin/flavodoxin oxidoreductase family protein
DVU2201	DVU2995	0.02	-0.0488554	-1	0.12	0	99	0.009	0	0	0	-3	0	0	0	0	0	0	0	0	0	0	0	0	0	0	0	0	0	0	-	b3011, alcohol dehydrogenase, iron-containing	glycosyl transferase, group 1 family protein
DVU1940	DVU3030	0.013	0.779832	-1	0.02	0	99	0.005	0	0	0	-3	0	0	0	0	0	0	0	0	0	0	0	0	0	0	0	0	0	0	Energy metabolism	glpA, anaerobic glycerol-3-phosphate dehydrogenase, A subunit, putative	ackA, acetate kinase
DVU1191	DVU2246	0.01	-1	0.9934	0.02	0.05	99	0.007	0	0	0	-3	0	0	0	0	0	0	0	0	0	0	0	0	0	0	0	0	0	0	-	lon, ATP-dependent protease La, putative	S1 RNA binding domain protein
DVU0157	DVU1868	0.012	-0.177303	-0.218241	0.03	0	99	0.006	0	0	0	-3	0	0	0	0	0	0	0	0	0	0	0	0	0	0	0	0	0	0	-	thiL, thiamin-monophosphate kinase	dapA, dihydrodipicolinate synthase
DVU1682	DVU3185	0.064	0.933919	0.628093	0.18	0.08	29	0.017	0	0	0	-3	0	0	0	0	0	0	0	0	0	0	0	0	0	0	0	0	0	0	-	GAF domain protein	roO, rubredoxin-oxygen oxidoreductase
DVU0283	DVU2140	0.017	0.480585	0.816759	0.11	0	99	0.01	0	0	0	-3	0	0	0	0	0	0	0	0	0	0	0	0	0	0	0	0	0	0	-	AhpF family protein/thioredoxin reductase	tmk, thymidylate kinase
[truncated: 144,793 more rows]
