# Supplementary material for: Quantitative Tagless Copurification: A Method to Validate and Identify Protein-Protein Interactions
Source: Mol Cell Proteomics. 2016 Apr 20;15(6):2186–202. doi: 10.1074/mcp.M115.057117 (PMC5083090; doi:10.1074/mcp.M115.057117)
Supplement: Supplemental Data [file 10.1074_M115.057117_mcp.M115.057117-5.xls]

## Sheet: Legend
Legend for Dataset S4: the high confidence tagless PPIs (top 200 MS+STRING)
gene 1 - one of the partners for a PPI in the high confidence tagless interactome.
gene 2 - one of the partners for a PPI in the high confidence tagless interactome.
MS only - a PPI also identified in the top 201 MS only tagless set.
Ms only LogScore - the logistic regression score from the MS only regression.
CC1 - maximum CC value for the SEC dimension. A score of -1 indicates that both members of the pair were not detected in the same multiplex for the SEC dimension.
CC2 maximum CC value for the HIC dimension. A score of -1 indicates that both members of the pair were not detected in the same multiplex for the HIC dimension.
dice - dice's coefficient.
max peptide ratio
min protein number
MS+STRING LogScore - the logistic regression score for the MS+STRING regression.
STRING neighborhood.
STRING co-occurrence.
STRING fusion.
Gold standard - whether the pair is a part of the gold standard, 1 - gold positive, 0 -gold negative, -3 not part of the gold standard.
AP-MS D. vulgaris - a PPI present in the high confidence AP-MS interactome for D. vulgaris.
Y2H other species - indicates a PPI for which an interolog is present in a Y2H interactome for another bacterial species.
AP-MS other species - indicates a PPI for which an interolog is present in a AP-MS interactome for another bacterial species.
same operon - indicates a PPI where both partners are encoded in the same operon in D. vulgaris.
same TIGR role - the TIGR role for cases were both proteins share a common TIGR role.
function gene 1 - functional annotation information for gene 1.
function gene 2 - functional annotation information for gene 2.

## Sheet: MS+STRING Top 200
gene 1	gene 2	MS only	MS only LogScore	CC1	CC2	dice	max pept ratio	min protein number	MS+STRING LogScore	STRING neighborhood	STRING co-occurence	STRING fusion	gold standard	AP-MS D. vulgaris	Y2H other species	AP-MS other species	same operon	same TIGR role	function gene 1	function gene 2
DVU2928	DVU2929	1	0.96	1	1	0.9	0.96	5	1	831	764	889	1	1	1	1	1	Transcription	rpoB, DNA-directed RNA polymerase, beta subunit	rpoC, DNA-directed RNA polymerase, beta prime subunit
DVU1087	DVU1088	1	0.924	1	1	0.81	1	20	1	694	0	768	-3	1	0	0	1	-	conserved hypothetical protein	hypothetical protein
DVU2533	DVU2534	1	0.92	1	1	0.8	0.82	7	1	814	651	0	1	1	1	1	1	Protein synthesis	pheT, phenylalanyl-tRNA synthetase, beta subunit	pheS, phenylalanyl-tRNA synthetase, alpha subunit
DVU3348	DVU3349	1	0.91	1	1	0.81	1	16	1	886	765	33	1	1	0	0	1	Energy metabolism	pyruvate ferredoxin/flavodoxin oxidoreductase, beta subunit, putative	pyruvate flavodoxin/ferredoxin oxidoreductase, thiamine diP-binding domain protein
DVU0402	DVU0403	1	0.91	1	1	0.83	0.8	4	1	893	430	0	1	1	0	0	1	Central intermediary metabolism	dsrA, dissimilatory sulfite reductase alpha subunit	dvsB, dissimilatory sulfite reductase beta subunit
DVU1822	DVU1823	1	0.883	0.998	1	0.74	0.88	8	1	885	766	600	-3	1	0	0	1	Amino acid biosynthesis	glutamate synthase, amidotransferase subunit, putative	gltB-1, glutamate synthase, iron-sulfur cluster-binding subunit, putative
DVU1569	DVU1570	1	0.88	1	1	0.7	1	8	1	921	766	0	1	1	0	0	1	Energy metabolism	porA, pyruvate ferredoxin oxidoreductase, alpha subunit	porB, pyruvate ferredoxin oxidoreductase, beta subunit
DVU0285	DVU0286	1	0.8	1	0.996	0.68	0.79	14	1	941	766	872	1	1	0	0	1	Amino acid biosynthesis	hisH, imidazole glycerol phosphate synthase, glutamine amidotransferase subunit	hisF, imidazoleglycerol phosphate synthase, cyclase subunit
DVU1897	DVU1898	1	0.76	0.998	1	0.57	1	24	1	921	766	894	1	1	1	0	1	Protein synthesis	glyS, glycyl-tRNA synthetase, beta subunit	glyQ, glycyl-tRNA synthetase, alpha subunit
DVU3315	DVU3316	1	0.748	1	0.998	0.65	0.75	27	1	924	748	135	-3	1	0	0	1	Purines, pyrimidines, nucleosides, and nucleotides	pyrK, dihydroorotate dehydrogenase, electron transfer subunit	pyrD, dihydroorotate dehydrogenase
DVU1950	DVU1951	1	0.743	0.996	0.996	0.63	0.7	11	1	935	766	671	-3	1	0	0	1	Energy metabolism	indolepyruvate ferredoxin oxidoreductase, beta subunit, putative	indolepyruvate ferredoxin oxidoreductase, alpha subunit, putative
DVU0776	DVU0778	0	0.71	0.979	0.762	0.71	0.5	18	1	918	599	29	1	1	0	0	1	Energy metabolism	atpG, ATP synthase, F1 gamma subunit	atpH, ATP synthase, F1 delta subunit
DVU0864	DVU1840	0	0.603	0.999	-1	0.36	1	12	1	472	0	191	-3	1	0	0	0	Protein fate	glycoprotease family protein, putative	gcp, metalloendopeptidase, putative, glycoprotease family
DVU1821	DVU1823	1	0.568	1	0.998	0.44	0.78	8	1	893	766	899	-3	1	0	0	1	-	gltB, glutamate synthase, large subunit	gltB-1, glutamate synthase, iron-sulfur cluster-binding subunit, putative
DVU1821	DVU1822	1	0.568	0.991	1	0.44	0.78	8	1	918	766	880	-3	1	0	0	1	-	gltB, glutamate synthase, large subunit	glutamate synthase, amidotransferase subunit, putative
DVU3262	DVU3263	0	0.54	0.883	-1	0.67	0.5	74	1	924	766	0	1	1	1	0	1	Energy metabolism	fdrA, fumarate reductase, flavoprotein subunit	frdB, fumarate reductase, iron-sulfur protein
DVU0470	DVU0471	0	0.5	0.983	0.999	0.47	0.62	22	1	936	710	402	1	1	0	0	1	Amino acid biosynthesis	trpB-2, tryptophan synthase, beta subunit	trpA, tryptophan synthase, alpha subunit
DVU2290	DVU2291	0	0.452	0.99	1	0.53	0.45	32	1	906	589	707	-3	1	0	0	1	Energy metabolism	hydrogenase, CooU subunit, putative	carbon monoxide-induced hydrogenase CooH, putative
DVU0363	DVU0364	0	0.424	0.985	-1	0.25	1	26	1	355	764	743	-3	0	0	0	0	Biosynthesis of cofactors, prosthetic groups, and carriers	pabB, para-aminobenzoate synthase, component I	pabA, para-aminobenzoate/anthranilate synthase glutamine amidotransferase
DVU0046	DVU0910	0	0.39	1	0.996	0.5	0.53	50	1	624	759	10	1	1	1	0	0	Cellular processes	fliN, flagellar motor switch protein FliN	fliM, flagellar motor switch protein FliM
DVU2401	DVU2402	0	0.36	1	0.997	0.32	0.88	46	1	902	766	246	-3	1	0	0	1	Energy metabolism	hydrogenase, iron-sulfur cluster-binding subunit, putative	hdrA, heterodisulfide reductase, A subunit
DVU3347	DVU3349	0	0.35	0.998	1	0.28	1	30	1	886	560	140	1	1	0	0	1	Energy metabolism	pyruvate ferredoxin/flavodoxin oxidoreductase family protein	pyruvate flavodoxin/ferredoxin oxidoreductase, thiamine diP-binding domain protein
DVU3347	DVU3348	0	0.34	0.999	1	0.27	1	30	1	944	766	829	1	1	0	0	1	Energy metabolism	pyruvate ferredoxin/flavodoxin oxidoreductase family protein	pyruvate ferredoxin/flavodoxin oxidoreductase, beta subunit, putative
DVU2459	DVU2460	0	0.315	0.52	0.998	0.38	0.5	20	1	844	766	703	-3	1	0	0	1	-	hypothetical protein	hypothetical protein
DVU2530	DVU2531	0	0.308	0.927	0.927	0.22	1	42	1	760	171	174	-3	0	0	0	1	Energy metabolism	tkt, transketolase	rpe, ribulose-phosphate 3-epimerase
DVU2748	DVU3169	0	0.27	0.957	-1	0.44	0.2	32	1	562	753	894	-3	0	0	0	0	Biosynthesis of cofactors, prosthetic groups, and carriers	cobM, precorrin-4 C11-methyltransferase	cbiG, cobalamin biosynthesis protein CbiG
DVU1939	DVU1940	0	0.27	0.982	0.975	0.34	0.6	46	1	903	766	291	1	1	0	0	1	Energy metabolism	anaerobic glycerol-3-phosphate dehydrogenase, B subunit, putative	glpA, anaerobic glycerol-3-phosphate dehydrogenase, A subunit, putative
DVU0468	DVU0469	0	0.237	0.969	-0.195	0.33	0.33	14	1	885	697	880	-3	0	0	0	1	Amino acid biosynthesis	trpC, indole-3-glycerol phosphate synthase	trpF-1, N-(5-phosphoribosyl)anthranilate isomerase
DVU1931	DVU2938	0	0.218	1	0.999	0.24	0.5	4	1	496	711	785	-3	1	0	0	0	-	iron-sulfur cluster-binding protein	conserved hypothetical protein
DVU0893	DVU2100	0	0.159	1	0.397	0.32	0.12	12	1	0	367	531	-3	0	0	0	0	Cellular processes	universal stress protein family	universal stress protein family
DVU0855	DVU3167	0	0.144	0.934	0.995	0.31	0.17	22	1	409	0	470	-3	0	0	0	0	-	radical SAM domain protein	heme biosynthesis protein, putative
DVU0488	DVU1406	0	0.143	0.973	0.992	0.3	0.38	56	1	562	763	779	-3	0	0	0	0	Purines, pyrimidines, nucleosides, and nucleotides	purD, phosphoribosylamine--glycine ligase	purM, phosphoribosylformylglycinamidine cyclo-ligase
DVU0162	DVU2902	0	0.135	0.982	0.788	0.37	0.21	65	1	562	0	641	-3	0	0	0	0	Purines, pyrimidines, nucleosides, and nucleotides	carB, carbamoyl-phosphate synthase, large subunit	pyrC, dihydroorotase
DVU2901	DVU2902	0	0.13	0.986	0.998	0.28	0.21	26	1	944	754	499	-3	1	1	0	1	Purines, pyrimidines, nucleosides, and nucleotides	pyrB, aspartate carbamoyltransferase	pyrC, dihydroorotase
DVU0777	DVU0778	0	0.12	0.982	0.379	0.15	0.5	18	1	941	208	437	1	0	0	1	1	Energy metabolism	atpA, ATP synthase, F1 alpha subunit	atpH, ATP synthase, F1 delta subunit
DVU1025	DVU1580	0	0.119	0.944	-1	0.05	0.84	56	1	562	0	768	-3	0	0	0	0	-	upp, uracil phosphoribosyltransferase	rpiB, ribose 5-phosphate isomerase, putative
DVU0162	DVU2901	0	0.104	0.936	0.968	0.18	0.42	40	1	562	197	660	-3	0	0	0	0	Purines, pyrimidines, nucleosides, and nucleotides	carB, carbamoyl-phosphate synthase, large subunit	pyrB, aspartate carbamoyltransferase
DVU2093	DVU2094	0	0.1	0.993	0.917	0.33	0.09	47	1	927	736	251	1	1	0	0	1	Biosynthesis of cofactors, prosthetic groups, and carriers	thiH, thiH protein	thiG, thiG protein
DVU0430	DVU2290	0	0.091	0.973	0.763	0.26	0.12	38	1	350	0	661	-3	0	0	0	0	Energy metabolism	Ech hydrogenase, subunit EchE, putative	hydrogenase, CooU subunit, putative
DVU0465	DVU0466	0	0.09	0.957	0.956	0.24	0.14	32	1	926	766	688	-3	0	1	0	1	Amino acid biosynthesis	trpE, anthranilate synthase, component I	trpG, anthranilate synthase, glutamine amidotransferase component
DVU0173	DVU0664	0	0.089	0.996	0.58	0.2	0.24	36	1	0	0	230	-3	0	0	0	0	-	phsA, thiosulfate reductase	cysteine desulfurase
DVU0854	DVU0857	0	0.081	0.925	0.806	0.25	0.03	28	1	758	766	52	-3	0	0	0	1	-	NirD protein, putative	nirJ-1, radical SAM domain protein
DVU0162	DVU3113	0	0.08	0.897	0.999	0.08	0.45	15	1	614	766	879	1	1	1	1	0	Purines, pyrimidines, nucleosides, and nucleotides	carB, carbamoyl-phosphate synthase, large subunit	carA, carbamoyl-phosphate synthase, small subunit
DVU0085	DVU0471	0	0.08	0.991	0.474	0.24	0.12	46	1	561	640	395	1	0	1	0	0	Amino acid biosynthesis	trpB-1, tryptophan synthase, beta subunit	trpA, tryptophan synthase, alpha subunit
DVU0318	DVU3272	0	0.078	0.908	0.975	0.24	0.19	55	1	0	217	392	-3	0	0	0	0	-	TPR domain protein	TPR domain protein
DVU2901	DVU3113	0	0.076	0.917	0.985	0.22	0.11	33	1	562	199	652	-3	0	0	0	0	Purines, pyrimidines, nucleosides, and nucleotides	pyrB, aspartate carbamoyltransferase	carA, carbamoyl-phosphate synthase, small subunit
DVU0463	DVU1028	0	0.072	1	0.156	0.21	0.12	43	1	540	0	884	-3	0	0	0	0	-	aroA, 3-phosphoshikimate 1-carboxyvinyltransferase	cmk, cytidylate kinase
DVU0463	DVU2521	0	0.071	1	0.854	0.2	0.17	43	1	410	599	248	-3	0	0	0	0	Amino acid biosynthesis	aroA, 3-phosphoshikimate 1-carboxyvinyltransferase	aroK-2, shikimate kinase
DVU0664	DVU0665	0	0.07	0.995	0.987	0.21	0.1	34	1	942	759	0	1	1	1	1	1	-	cysteine desulfurase	nitrogen fixation protein nifU
DVU2144	DVU2530	0	0.063	0.857	0.392	0.13	0.07	6	1	504	0	409	-3	0	0	0	0	Energy metabolism	gap-2, glyceraldehyde 3-phosphate dehydrogenase	tkt, transketolase
DVU0414	DVU3029	0	0.061	0.986	0.997	0.19	0.19	55	1	107	0	898	-3	0	0	0	0	-	tme, NADP-dependent malic enzyme-related protein	pta, phosphate acetyltransferase
DVU0494	DVU2055	0	0.058	0.996	0.562	0.17	0.09	37	1	0	0	425	-3	0	0	0	0	-	aminotransferase, class V	metG, methionyl-tRNA synthetase
DVU1203	DVU1580	0	0.056	0.992	-1	0.04	0.35	38	1	562	0	786	-3	0	0	0	0	-	glyA, serine hydroxymethyltransferase	rpiB, ribose 5-phosphate isomerase, putative
DVU1384	DVU2901	0	0.054	-0.08	0.974	0.07	0.73	99	1	596	459	523	-3	1	0	0	0	-	pyrR, pyrimidine operon regulatory protein	pyrB, aspartate carbamoyltransferase
DVU1295	DVUA0079	0	0.052	0.945	0.115	0.04	0.28	23	1	516	262	899	-3	0	0	0	0	Central intermediary metabolism	sat, sulfate adenylyltransferase	cysC, adenylylsulfate kinase
DVU2476	DVU3316	0	0.048	0.931	0.543	0.16	0.17	63	1	203	0	564	-3	0	0	0	0	-	gltA, glutamate synthase, small subunit	pyrD, dihydroorotate dehydrogenase
DVU1647	DVU1913	0	0.045	0.998	0.052	0.19	0.17	87	1	428	189	270	-3	0	0	0	0	Amino acid biosynthesis	lysA-1, diaminopimelate decarboxylase	aspartate kinase, monofunctional class
DVU1622	DVU3181	0	0.043	1	-0.019	0.09	0.15	43	1	610	766	899	-3	0	1	0	0	Purines, pyrimidines, nucleosides, and nucleotides	purQ, phosphoribosylformylglycinamidine synthase I	purL, phosphoribosylformylglycinamidine synthase II
DVU2982	DVU2983	0	0.04	0.789	0.987	0.18	0.14	72	1	914	766	844	1	1	1	1	1	Amino acid biosynthesis	leuC, 3-isopropylmalate dehydratase, large subunit, putative	leuD, 3-isopropylmalate dehydratase, small subunit
DVU1054	DVU2508	0	0.035	1	-0.547	0.11	0.04	56	1	118	0	592	-3	0	0	0	0	-	hydrolase, HAD-superfamily, subfamily IIIA	murF, UDP-N-acetylmuramoylalanyl-D-glutamyl-2,6-diaminopimelate--D-alanyl-D-alanyl ligase
DVU1609	DVU2364	0	0.032	0.968	-1	0.04	0.07	40	1	151	0	233	-3	0	0	0	0	-	dapB, dihydrodipicolinate reductase	aminotransferase, classes I and II
DVU0162	DVU1096	0	0.032	0.968	0.692	0.21	0.03	99	1	469	0	188	-3	0	0	0	0	-	carB, carbamoyl-phosphate synthase, large subunit	argF, ornithine carbamoyltransferase
DVU1043	DVU1044	0	0.031	0.957	0.82	0.02	0.04	15	1	915	727	355	-3	0	0	1	1	Purines, pyrimidines, nucleosides, and nucleotides	guaA, GMP synthase	guaB, inosine-5`-monophosphate dehydrogenase
DVU0162	DVU1095	0	0.028	0.861	-0.032	0.07	0.12	65	1	496	0	817	-3	0	0	0	0	-	carB, carbamoyl-phosphate synthase, large subunit	argG, argininosuccinate synthase
DVU0685	DVU1283	0	0.025	0.852	-1	0.04	0.12	71	1	497	0	633	-3	0	0	0	0	-	rfbB, phosphomannomutase	galU, UTP-glucose-1-phosphate uridylyltransferase
DVU1384	DVU2902	0	0.021	-1	0.977	0.1	0.21	99	1	579	214	473	-3	1	0	0	0	-	pyrR, pyrimidine operon regulatory protein	pyrC, dihydroorotase
DVU0579	DVU0589	0	0.014	-1	0.887	0.04	0.08	87	1	0	169	335	-3	0	0	0	0	Biosynthesis of cofactors, prosthetic groups, and carriers	molybdopterin-guanine dinucleotide biosynthesis protein A, putative	molybdopterin-guanine dinucleotide biosynthesis protein B, putative
DVU2062	DVU2063	1	0.829	0.999	1	0.64	1	23	0.999	916	766	0	-3	0	0	0	1	-	ATP-dependent DNA helicase, UvrD/REP family	conserved hypothetical protein
DVU0264	DVU0266	1	0.7	0.998	0.999	0.57	0.72	6	0.998	803	717	0	-3	1	0	0	1	-	tmcB, Transmembrane complex, ferredoxin, 2 [4Fe-4S]	hypothetical protein
DVU1580	DVU1677	0	0.804	0.998	-1	0.55	1	11	0.997	268	0	144	-3	0	0	0	0	Energy metabolism	rpiB, ribose 5-phosphate isomerase, putative	tpiA, triosephosphate isomerase
DVU2399	DVU2400	0	0.339	0.998	0.994	0.37	0.67	40	0.997	880	766	0	-3	1	0	0	1	Energy metabolism	hydrogenase, putative	hydrogenase, putative
DVUA0130	DVUA0132	0	0.151	0.977	-1	0.24	0.25	14	0.996	926	766	0	-3	0	0	0	1	Mobile and extrachromosomal element functions	CRISPR-associated protein, CT1134 family	CRISPR-associated protein, TM1801 family
DVU0857	DVU3167	0	0.091	0.997	0.825	0.22	0.17	28	0.996	409	766	49	-3	0	0	0	0	-	nirJ-1, radical SAM domain protein	heme biosynthesis protein, putative
DVU2902	DVU3316	0	0.122	0.991	0.99	0.35	0.21	65	0.995	562	172	92	-3	0	0	0	0	Purines, pyrimidines, nucleosides, and nucleotides	pyrC, dihydroorotase	pyrD, dihydroorotate dehydrogenase
DVU1783	DVU3032	0	0.149	0.992	0.419	0.3	0.18	20	0.991	442	722	29	-3	0	0	0	0	-	cysteine-rich domain protein	conserved hypothetical protein
DVU2476	DVU2902	0	0.039	0.943	0.859	0.22	0.09	94	0.991	117	0	159	-3	0	0	0	0	-	gltA, glutamate synthase, small subunit	pyrC, dihydroorotase
DVU1917	DVU1918	0	0.4	1	0.999	0.36	0.81	33	0.99	845	766	0	1	0	0	0	1	Energy metabolism	hysB, periplasmic [NiFeSe] hydrogenase, small subunit	hysA, periplasmic [NiFeSe] hydrogenase, large subunit, selenocysteine-containing
DVU0808	DVU1885	0	0.31	0.997	0.991	0.41	0.47	31	0.99	604	763	0	1	1	0	0	0	Protein synthesis	gatA, glutamyl-tRNA(Gln) amidotransferase, A subunit	gatB, glutamyl-tRNA(Gln) amidotransferase, B subunit
DVU0775	DVU0776	0	0.17	0.986	0.691	0.22	0.52	18	0.99	919	742	0	1	1	0	1	1	Energy metabolism	atpD, ATP synthase, F1 beta subunit	atpG, ATP synthase, F1 gamma subunit
DVU0325	DVU0326	0	0.05	0.916	-1	0.17	0.08	36	0.99	935	766	0	1	0	0	1	1	Protein fate	hypD, hydrogenase expression/formation protein HypD	hypE, hydrogenase expression/formation protein HypE
DVU0465	DVU0471	0	0.02	0.892	0.083	0.03	0.03	65	0.99	828	652	0	0	0	0	0	1	Amino acid biosynthesis	trpE, anthranilate synthase, component I	trpA, tryptophan synthase, alpha subunit
DVU1424	DVU1425	1	0.708	0.974	0.995	0.48	1	11	0.986	942	425	0	-3	1	0	0	1	Energy metabolism	gcvPB, glycine cleavage system P protein, subunit 2	gcvPA, glycine cleavage system P protein, subunit 1
DVU1096	DVU2902	0	0.269	0.996	0.998	0.44	0.34	43	0.984	156	0	123	-3	0	0	0	0	-	argF, ornithine carbamoyltransferase	pyrC, dihydroorotase
DVU0847	DVU0849	0	0.027	0.968	0.817	0.07	0.02	45	0.981	736	766	0	-3	0	0	0	1	-	ApsA, adenylyl-sulphate reductase, alpha subunit	QmoB, Quinone-interacting membrane-bound oxidoreductase
DVU2982	DVU2985	0	0.092	0.935	0.902	0.26	0.21	52	0.979	848	542	0	-3	0	0	0	1	Amino acid biosynthesis	leuC, 3-isopropylmalate dehydratase, large subunit, putative	leuB, 3-isopropylmalate dehydrogenase
DVU2756	DVU2757	1	0.899	1	0.979	0.79	1	38	0.972	926	101	0	-3	1	1	0	1	-	radical SAM domain protein	radical SAM domain protein
DVU1411	DVU2094	0	0.035	0.964	0.954	0.07	0.06	28	0.972	579	158	81	-3	0	0	0	0	Biosynthesis of cofactors, prosthetic groups, and carriers	thiC, thiamine biosynthesis protein ThiC	thiG, thiG protein
DVU3029	DVU3030	0	0.069	0.953	0.997	0.14	0.22	25	0.971	903	520	0	-3	0	0	0	1	Energy metabolism	pta, phosphate acetyltransferase	ackA, acetate kinase
DVU1376	DVU3373	0	0.073	0.977	0.721	0.19	0.08	21	0.961	489	749	0	-3	0	0	0	0	Amino acid biosynthesis	ilvB-2, acetolactate synthase, large subunit, biosynthetic type	ilvD, dihydroxy-acid dehydratase
DVU0847	DVU1295	0	0.246	1	0.991	0.33	0.38	10	0.958	407	718	0	-3	0	0	0	0	Central intermediary metabolism	ApsA, adenylyl-sulphate reductase, alpha subunit	sat, sulfate adenylyltransferase
DVU1411	DVU2093	0	0.032	0.898	0.747	0.11	0.03	50	0.951	474	0	97	-3	0	0	0	0	Biosynthesis of cofactors, prosthetic groups, and carriers	thiC, thiamine biosynthesis protein ThiC	thiH, thiH protein
DVU2399	DVU2401	0	0.453	1	1	0.43	0.71	32	0.947	874	279	0	-3	1	0	0	1	Energy metabolism	hydrogenase, putative	hydrogenase, iron-sulfur cluster-binding subunit, putative
DVU0325	DVU1924	0	0.16	0.935	0.986	0.2	0.5	19	0.941	548	669	0	-3	1	0	0	0	Protein fate	hypD, hydrogenase expression/formation protein HypD	hypC, hydrogenase assembly chaperone hypC/hupF
DVU1329	DVU2929	1	0.95	0.999	1	0.82	1	5	0.94	469	315	0	1	1	0	1	0	Transcription	rpoA, DNA-directed RNA polymerase, alpha subunit	rpoC, DNA-directed RNA polymerase, beta prime subunit
DVU0775	DVU0777	0	0.33	0.999	1	0.4	0.52	18	0.94	891	298	0	1	1	1	1	1	Energy metabolism	atpD, ATP synthase, F1 beta subunit	atpA, ATP synthase, F1 alpha subunit
DVU0697	DVU1282	0	0.241	0.891	0.995	0.48	0.18	45	0.939	412	0	65	-3	0	0	0	0	Cell envelope	rfbA, mannose-1-phosphate guanylyltransferase/mannose-6-phosphate isomerase	glmM, phosphoglucosamine mutase
DVU0360	DVU3373	0	0.061	0.955	0.686	0.17	0.21	51	0.938	489	722	0	-3	0	0	0	0	Amino acid biosynthesis	ilvB-1, acetolactate synthase, large subunit, biosynthetic type	ilvD, dihydroxy-acid dehydratase
DVU2995	DVU2996	0	0.095	0.885	-1	0.19	0.18	25	0.937	710	536	0	-3	0	0	0	1	-	glycosyl transferase, group 1 family protein	NAD-dependent epimerase/dehydratase family protein
DVU2399	DVU2402	0	0.14	0.989	0.997	0.14	0.71	43	0.936	848	499	0	-3	0	0	0	1	Energy metabolism	hydrogenase, putative	hdrA, heterodisulfide reductase, A subunit
DVU0848	DVU0849	0	0.12	0.994	0.765	0.19	0.37	16	0.93	939	333	0	1	1	0	0	1	Energy metabolism	QmoA, Quinone-interacting membrane-bound oxidoreductase	QmoB, Quinone-interacting membrane-bound oxidoreductase
DVU3004	DVU3006	0	0.16	0.987	0.924	0.39	0.12	40	0.927	792	259	0	-3	0	0	0	1	-	radical SAM domain protein	spsF, polysaccharide biosynthesis protein/methyltransferase, putative
DVU1282	DVU2668	0	0.053	0.87	0.892	0.19	0.23	76	0.925	433	731	0	-3	0	0	0	0	Cell envelope	glmM, phosphoglucosamine mutase	glmU, UDP-N-acetylglucosamine pyrophosphorylase, putative
DVU1282	DVU1283	0	0.079	0.903	0.984	0.2	0.25	45	0.913	841	0	43	-3	0	0	0	1	Cell envelope	glmM, phosphoglucosamine mutase	galU, UTP-glucose-1-phosphate uridylyltransferase
DVU1329	DVU2928	1	0.94	0.999	1	0.8	1	5	0.91	468	261	0	1	1	0	1	0	Transcription	rpoA, DNA-directed RNA polymerase, alpha subunit	rpoB, DNA-directed RNA polymerase, beta subunit
DVU0776	DVU0777	0	0.29	0.999	0.564	0.19	1	18	0.91	922	428	0	1	1	0	1	1	Energy metabolism	atpG, ATP synthase, F1 gamma subunit	atpA, ATP synthase, F1 alpha subunit
DVU2503	DVU2509	0	0.021	0.963	0.07	0.09	0.04	89	0.909	903	399	0	-3	0	0	0	1	Cell envelope	murC, UDP-N-acetylmuramate--alanine ligase	murE, UDP-N-acetylmuramoylalanyl-D-glutamate-2,6-diaminopimelate ligase
DVU0951	DVU2990	1	0.705	1	0.992	0.65	0.63	25	0.903	592	219	0	-3	0	0	0	0	Biosynthesis of cofactors, prosthetic groups, and carriers	moeA-2, molybdopterin biosynthesis MoeA protein, putative	moeA, molybdopterin biosynthesis MoeA protein
DVU3032	DVU3033	0	0.08	0.978	-1	0.11	0.33	32	0.903	943	360	0	-3	1	0	0	1	-	conserved hypothetical protein	iron-sulfur cluster-binding protein
DVU2400	DVU2402	0	0.102	0.981	1	0.26	0.22	43	0.902	914	223	0	-3	1	0	0	1	Energy metabolism	hydrogenase, putative	hdrA, heterodisulfide reductase, A subunit
DVU0403	DVU2776	0	0.16	0.989	0.982	0.18	0.57	7	0.9	393	758	0	1	1	0	0	0	Central intermediary metabolism	dvsB, dissimilatory sulfite reductase beta subunit	dsrC, dissimilatory sulfite reductase, gamma subunit
DVU2399	DVU3316	0	0.045	0.391	0.873	0.16	0.05	42	0.894	375	0	85	-3	0	0	0	0	-	hydrogenase, putative	pyrD, dihydroorotate dehydrogenase
DVU0258	DVU0266	0	0.03	0.807	0.945	0.08	0.06	46	0.893	432	717	0	-3	0	0	0	0	-	sensory box histidine kinase/response regulator	hypothetical protein
DVU1683	DVU2763	0	0.842	0.941	-1	0.67	1	43	0.892	0	750	0	-3	0	0	0	0	-	hypothetical protein	TPR/GGDEF domain protein
DVU3003	DVU3009	0	0.211	1	0.983	0.38	0.32	40	0.883	543	407	0	-3	0	0	0	0	-	radical SAM domain protein	radical SAM domain protein
DVU0402	DVU2776	0	0.15	0.995	0.994	0.18	0.52	7	0.88	332	757	0	1	1	0	0	0	Central intermediary metabolism	dsrA, dissimilatory sulfite reductase alpha subunit	dsrC, dissimilatory sulfite reductase, gamma subunit
DVU2103	DVU2104	0	0.468	0.956	0.983	0.28	1	9	0.877	942	215	0	-3	1	0	0	1	-	iron-sulfur cluster-binding/ATPase domain protein	iron-sulfur cluster-binding/ATPase domain protein
DVU2400	DVU2401	0	0.524	0.995	0.993	0.39	1	40	0.876	934	154	0	-3	1	0	0	1	Energy metabolism	hydrogenase, putative	hydrogenase, iron-sulfur cluster-binding subunit, putative
DVU0869	DVU0873	0	0.082	1	0.603	0.25	0.14	49	0.857	669	0	44	-3	0	0	0	0	-	uppS, undecaprenyl diphosphate synthase	tsf, translation elongation factor Ts
DVU0325	DVU2329	0	0.056	0.974	0.706	0.21	0.08	55	0.855	640	407	0	-3	0	0	0	0	Protein fate	hypD, hydrogenase expression/formation protein HypD	hypB, hydrogenase accessory protein HypB
DVU0869	DVU2509	0	0.104	0.974	0.278	0.33	0.06	50	0.851	275	604	0	-3	0	0	0	0	Cell envelope	uppS, undecaprenyl diphosphate synthase	murE, UDP-N-acetylmuramoylalanyl-D-glutamate-2,6-diaminopimelate ligase
DVU0626	DVU0627	0	0.389	0.997	0.985	0.5	0.37	27	0.849	874	0	0	-3	1	0	0	1	-	ilvN-1, acetolactate synthase, small subunit	ptB, phosphotransbutyrylase
DVU1454	DVU2503	0	0.088	0.988	0.457	0.21	0.09	15	0.847	331	626	0	-3	0	0	0	0	-	ispD, 2-C-methyl-D-erythritol 4-phosphate cytidylyltransferase	murC, UDP-N-acetylmuramate--alanine ligase
DVU0854	DVU3167	1	0.736	1	1	0.54	0.88	5	0.842	516	294	0	-3	1	0	0	0	Biosynthesis of cofactors, prosthetic groups, and carriers	NirD protein, putative	heme biosynthesis protein, putative
DVU0143	DVU0849	0	0.098	0.853	0.211	0.28	0.09	38	0.824	78	766	0	-3	0	0	0	0	-	conserved hypothetical protein	QmoB, Quinone-interacting membrane-bound oxidoreductase
DVU3185	DVU3212	0	0.028	0.912	0.998	0.06	0.04	40	0.82	173	0	102	-3	0	0	0	0	-	roO, rubredoxin-oxygen oxidoreductase	nox, pyridine nucleotide-disulfide oxidoreductase
DVU2502	DVU2509	0	0.035	0.988	-1	0.07	0.02	36	0.818	882	290	0	-3	0	0	0	1	Cell envelope	murB, UDP-N-acetylenolpyruvoylglucosamine reductase	murE, UDP-N-acetylmuramoylalanyl-D-glutamate-2,6-diaminopimelate ligase
DVU0849	DVU0851	0	0.362	0.978	0.992	0.52	0.16	9	0.815	761	0	0	-3	1	0	0	1	-	QmoB, Quinone-interacting membrane-bound oxidoreductase	hypothetical protein
DVU0849	DVU1295	0	0.071	0.995	0.964	0.18	0.06	14	0.785	274	616	0	-3	0	0	0	0	-	QmoB, Quinone-interacting membrane-bound oxidoreductase	sat, sulfate adenylyltransferase
DVU2981	DVU2982	0	0.035	0.673	0.952	0.11	0.03	41	0.783	924	158	0	-3	0	0	0	1	Amino acid biosynthesis	leuA, 2-isopropylmalate synthase	leuC, 3-isopropylmalate dehydratase, large subunit, putative
DVU1089	DVU2533	0	0.076	0.996	0.482	0.2	0.1	27	0.777	88	763	0	-3	0	0	0	0	Protein synthesis	alaS, alanyl-tRNA synthetase	pheT, phenylalanyl-tRNA synthetase, beta subunit
DVU0589	DVU0951	0	0.023	0.872	0.698	0.15	0.03	99	0.777	451	0	66	-3	0	0	0	0	Biosynthesis of cofactors, prosthetic groups, and carriers	molybdopterin-guanine dinucleotide biosynthesis protein B, putative	moeA-2, molybdopterin biosynthesis MoeA protein, putative
DVU0114	DVU0286	0	0.016	0.199	0.925	0.07	0.06	93	0.777	579	493	0	-3	0	0	0	0	Amino acid biosynthesis	hisG, ATP phosphoribosyltransferase	hisF, imidazoleglycerol phosphate synthase, cyclase subunit
DVU2668	DVU3156	0	0.037	0.999	-1	0.06	0.1	40	0.775	579	510	0	-3	0	0	0	0	-	glmU, UDP-N-acetylglucosamine pyrophosphorylase, putative	glmS, glucosamine--fructose-6-phosphate aminotransferase (isomerizing)
DVU0261	DVU0266	0	0.029	0.949	0.739	0.06	0.02	37	0.766	700	362	0	-3	0	0	0	1	-	universal stress protein family	hypothetical protein
DVU1378	DVU3373	0	0.03	0.976	-1	0.01	0.04	25	0.759	562	532	0	-3	0	0	0	0	Amino acid biosynthesis	ilvC, ketol-acid reductoisomerase	ilvD, dihydroxy-acid dehydratase
DVU0461	DVU0462	0	0.089	0.992	0.589	0.27	0.07	38	0.747	941	0	0	-3	0	0	0	1	Amino acid biosynthesis	predicted 3-dehydroquinate synthase	chorismate mutase/prephenate dehydratase
DVU0325	DVU1917	0	0.048	0.95	-1	0.1	0.15	44	0.741	418	587	0	-3	0	0	0	0	-	hypD, hydrogenase expression/formation protein HypD	hysB, periplasmic [NiFeSe] hydrogenase, small subunit
DVU0823	DVU2347	0	0.095	0.999	0.729	0.25	0.18	41	0.732	489	378	0	-3	0	0	0	0	Amino acid biosynthesis	argJ, arginine biosynthesis bifunctional protein ArgJ	argD, acetylornithine aminotransferase
DVU3006	DVU3010	0	0.095	0.874	-1	0.16	0.4	50	0.731	873	200	0	-3	0	0	0	0	-	spsF, polysaccharide biosynthesis protein/methyltransferase, putative	lpsC, aminotransferase, DegT/DnrJ/EryC1/StrS family
DVU0734	DVU0856	0	0.087	0.981	0.994	0.22	0.17	31	0.725	656	249	0	-3	0	0	0	0	Biosynthesis of cofactors, prosthetic groups, and carriers	cysG-1, uroporphyrinogen III synthase/methyltransferase	hemB, porphobilinogen synthase
DVU0606	DVU0607	0	0.119	0.992	0.529	0.31	0.14	40	0.714	882	0	0	-3	0	0	0	1	-	transcriptional regulator, ArsR family/methyltransferase, UbiE/COQ5 family	ahcY, adenosylhomocysteinase
DVU0855	DVU0857	0	0.116	0.943	0.949	0.2	0.38	31	0.709	776	181	0	-3	0	0	0	1	-	radical SAM domain protein	nirJ-1, radical SAM domain protein
DVU0115	DVU0363	0	0.152	0.997	0.27	0.22	0.37	16	0.694	408	452	0	-3	0	0	0	0	-	aroE, shikimate 5-dehydrogenase	pabB, para-aminobenzoate synthase, component I
DVU0172	DVU0173	0	0.088	0.985	0.858	0.18	0.33	41	0.686	890	0	11	-3	1	0	0	1	Energy metabolism	phsB, thiosulfate reductase (phsB)	phsA, thiosulfate reductase
DVU0734	DVU3168	0	0.055	0.986	0.997	0.11	0.28	45	0.685	656	325	0	-3	0	0	0	0	Biosynthesis of cofactors, prosthetic groups, and carriers	cysG-1, uroporphyrinogen III synthase/methyltransferase	hemL, glutamate-1-semialdehyde-2,1-aminomutase
DVU0321	DVU0322	0	0.233	0.995	-0.324	0.39	0.18	18	0.674	776	0	0	-3	0	0	0	0	-	transcriptional activator, putative, Baf family	eno, enolase
DVU1885	DVU1886	0	0.105	0.997	0.258	0.26	0.2	42	0.668	904	0	0	-3	0	0	0	1	-	gatB, glutamyl-tRNA(Gln) amidotransferase, B subunit	hypothetical protein
DVU0734	DVU1461	0	0.049	0.855	0.929	0.15	0.12	45	0.667	656	263	0	-3	0	0	0	0	Biosynthesis of cofactors, prosthetic groups, and carriers	cysG-1, uroporphyrinogen III synthase/methyltransferase	hemA, glutamyl-tRNA reductase
DVU0055	DVU1344	0	0.043	0.938	-1	0.1	0.07	39	0.644	89	766	0	-3	0	0	0	0	Biosynthesis of cofactors, prosthetic groups, and carriers	ispH, hydroxymethylbutenyl pyrophosphate reductase	ispG, 1-hydroxy-2-methyl-2-(E)-butenyl 4-diphosphate synthase
DVU1196	DVU1204	0	0.118	0.88	0.982	0.32	0.1	34	0.642	368	335	0	-3	0	0	0	1	-	leuS, leucyl-tRNA synthetase	fabF, 3-oxoacyl-(acyl-carrier-protein) synthase II
DVU2399	DVU2403	0	0.07	0.996	0.745	0.26	0.05	52	0.639	853	0	0	-3	0	0	0	1	Energy metabolism	hydrogenase, putative	hdrB, heterodisulfide reductase, B subunit
DVU0402	DVU0405	0	0.022	0.979	-1	0.03	0.04	65	0.639	687	349	0	-3	0	0	0	0	-	dsrA, dissimilatory sulfite reductase alpha subunit	cobB-1, cobyrinic acid a,c-diamide synthase
DVUA0145	DVUA0146	1	0.578	0.999	1	0.4	1	25	0.634	827	0	0	-3	0	0	0	0	-	conserved domain protein	hypothetical protein
DVU1875	DVU1876	1	0.61	0.997	0.984	0.38	1	4	0.63	827	0	0	-3	1	0	0	1	Protein fate	dafA protein	dnaJ, dnaJ protein, putative
DVU2255	DVU3351	0	0.14	0.859	-0.02	0.31	0.06	12	0.63	562	179	0	-3	0	0	0	0	-	ruvB, Holliday junction DNA helicase RuvB	queA, S-adenosylmethionine:tRNA ribosyltransferase-isomerase
DVU1406	DVU3181	0	0.016	0.773	0.949	0.07	0.06	99	0.624	562	395	0	-3	0	0	0	0	Purines, pyrimidines, nucleosides, and nucleotides	purM, phosphoribosylformylglycinamidine cyclo-ligase	purL, phosphoribosylformylglycinamidine synthase II
DVU2669	DVU2670	0	0.361	0.994	1	0.34	0.6	5	0.621	800	0	0	-3	0	0	0	1	-	conserved domain protein	hypothetical protein
DVU2329	DVU2330	0	0.088	0.969	0.991	0.25	0.23	55	0.614	865	0	0	-3	0	0	0	1	-	hypB, hydrogenase accessory protein HypB	E.coliMinDlike), MRP family protein
DVU0522	DVU2082	1	0.732	0.979	0.999	0.49	1	5	0.611	251	365	0	-3	1	1	0	0	-	yviF, conserved hypothetical protein	flaD, flagellin, putative
DVU0901	DVU0902	0	0.187	1	0.804	0.35	0.19	18	0.611	736	0	0	-3	0	0	0	0	-	pyrF, orotidine 5`-phosphate decarboxylase	TPR domain protein
DVU0577	DVU2482	0	0.17	0.39	0.935	0.33	0.33	31	0.61	392	327	0	1	0	1	1	0	Energy metabolism	formate dehydrogenase formation protein FdhE, putative	fdnG-2, formate dehydrogenase, alpha subunit, selenocysteine-containing
DVU0007	DVU1196	1	0.75	0.998	0.972	0.71	0.51	11	0.607	424	0	0	-3	0	0	0	0	Protein synthesis	asnS, asparaginyl-tRNA synthetase	leuS, leucyl-tRNA synthetase
DVU3005	DVU3009	0	0.026	0.91	-1	0.02	0.1	56	0.607	827	224	0	-3	0	0	0	0	-	rfbE, aminotransferase, DegT/DnrJ/EryC1/StrS family	radical SAM domain protein
DVU2250	DVU2251	0	0.109	0.988	0.999	0.16	0.43	28	0.603	678	219	0	-3	1	0	0	0	-	AMP-binding protein	DNA-binding protein
DVU0402	DVU0849	0	0.158	0.999	0.948	0.36	0.09	22	0.595	0	561	0	-3	0	0	0	0	-	dsrA, dissimilatory sulfite reductase alpha subunit	QmoB, Quinone-interacting membrane-bound oxidoreductase
DVU0161	DVU3181	0	0.03	0.737	0.926	0.06	0.03	31	0.588	562	334	0	-3	0	0	0	0	Purines, pyrimidines, nucleosides, and nucleotides	purF, amidophosphoribosyltransferase	purL, phosphoribosylformylglycinamidine synthase II
DVU3004	DVU3010	0	0.122	0.902	-1	0.32	0.12	49	0.58	793	0	0	-3	0	0	0	0	-	radical SAM domain protein	lpsC, aminotransferase, DegT/DnrJ/EryC1/StrS family
DVU0319	DVU3176	0	0.06	0.988	-0.137	0.17	0.12	44	0.572	562	278	0	-3	0	0	0	0	-	NAD-dependent epimerase/dehydratase family protein	UDP-glucose/GDP-mannose dehydrogenase family protein
DVU0461	DVU0463	0	0.04	0.913	-0.024	0.13	0.03	46	0.558	921	0	0	-3	0	0	0	1	Amino acid biosynthesis	predicted 3-dehydroquinate synthase	aroA, 3-phosphoshikimate 1-carboxyvinyltransferase
DVU2920	DVUA0079	0	0.024	0.947	-1	0.01	0.04	47	0.548	0	0	103	-3	0	0	0	0	-	tuf, translation elongation factor Tu	cysC, adenylylsulfate kinase
DVU0890	DVU0891	0	0.052	0.979	0.979	0.11	0.27	47	0.543	942	0	0	-3	0	0	0	1	-	hom, homoserine dehydrogenase	aminotransferase, classes I and II
DVU3007	DVU3009	0	0.046	0.907	0.997	0.17	0.1	57	0.542	865	0	0	-3	0	0	0	0	-	hypothetical protein	radical SAM domain protein
DVU2398	DVU2399	0	0.453	1	1	0.43	0.71	32	0.536	681	0	0	-3	1	0	0	1	-	conserved hypothetical protein	hydrogenase, putative
DVU0414	DVU0415	0	0.072	0.999	0.967	0.22	0.09	36	0.536	796	0	0	-3	0	0	0	0	-	tme, NADP-dependent malic enzyme-related protein	pepA, cytosol aminopeptidase
DVU0518	DVU0519	0	0.072	-1	0.994	0.18	0.5	75	0.534	907	0	0	-3	0	0	0	1	-	hypothetical protein	flagellar hook-associated protein FlgK, putative
DVU2140	DVU2142	0	0.07	0.63	0.996	0.27	0.18	75	0.533	785	0	0	-3	0	0	0	0	-	tmk, thymidylate kinase	surE, stationary-phase survival protein SurE
DVU0261	DVU0262	0	0.049	0.982	0.991	0.15	0.1	41	0.531	864	0	0	-3	0	0	0	1	-	universal stress protein family	hypothetical protein
DVU2400	DVU2404	0	0.028	-1	0.973	0.06	0.04	27	0.531	917	0	0	-3	0	0	0	1	Energy metabolism	hydrogenase, putative	hdrC, heterodisulfide reductase, C subunit
DVU1206	DVU2368	0	0.014	-1	0.966	0.02	0.05	71	0.526	521	374	0	-3	0	0	0	0	Fatty acid and phospholipid metabolism	fabG, 3-oxoacyl-(acyl-carrier-protein) reductase	fabZ, beta-hydroxyacyl-(acyl-carrier-protein) dehydratase FabZ
DVU1336	DVU1337	0	0.07	0.983	0.336	0.21	0.05	31	0.519	797	0	0	-3	0	0	0	1	Protein fate	clpX, ATP-dependent Clp protease, ATP-binding subunit ClpX	lon, ATP-dependent protease La
DVU0862	DVU1441	1	0.575	0.992	0.99	0.35	1	3	0.517	380	308	0	-3	0	1	0	0	Cellular processes	flagellar protein FliS/hypothetical protein, fusion	flaB1, flagellin
DVU0259	DVU2581	0	0.034	-1	0.982	0.11	0.29	75	0.514	173	155	55	-3	0	0	0	0	Signal transduction	divK, DNA-binding response regulator	cheYIV, response regulator
DVU0866	DVU1454	0	0.024	-1	0.998	0.05	0.2	63	0.513	78	710	0	-3	0	0	0	0	Biosynthesis of cofactors, prosthetic groups, and carriers	dxr, 1-deoxy-D-xylulose 5-phosphate reductoisomerase	ispD, 2-C-methyl-D-erythritol 4-phosphate cytidylyltransferase
DVU0342	DVU0343	0	0.045	0.935	0.417	0.13	0.18	59	0.505	901	0	0	-3	0	0	0	1	Energy metabolism	NAD-dependent epimerase/dehydratase family protein	HPCH/HPAI aldolase family protein
DVU0775	DVU0778	0	0.13	0.959	0.96	0.18	0.5	18	0.5	872	0	9	1	0	0	1	1	Energy metabolism	atpD, ATP synthase, F1 beta subunit	atpH, ATP synthase, F1 delta subunit
DVU0461	DVU0471	0	0.128	0.951	0.441	0.41	0.07	67	0.499	616	0	0	-3	0	0	0	0	Amino acid biosynthesis	predicted 3-dehydroquinate synthase	trpA, tryptophan synthase, alpha subunit
DVU0286	DVU1029	0	0.055	0.91	0.37	0.13	0.06	19	0.496	579	215	0	-3	0	0	0	0	Amino acid biosynthesis	hisF, imidazoleglycerol phosphate synthase, cyclase subunit	hisC, histidinol-phosphate aminotransferase
DVU2398	DVU2401	1	0.602	1	1	0.45	0.96	32	0.493	664	0	0	-3	1	0	0	1	-	conserved hypothetical protein	hydrogenase, iron-sulfur cluster-binding subunit, putative
DVU1203	DVU1204	0	0.069	0.979	0.859	0.14	0.15	14	0.492	833	0	0	-3	0	0	0	1	-	glyA, serine hydroxymethyltransferase	fabF, 3-oxoacyl-(acyl-carrier-protein) synthase II
DVU0663	DVU0924	0	0.504	0.992	0.999	0.56	0.42	22	0.49	469	0	0	-3	0	0	0	0	-	cysK, cysteine synthase A	rumA, 23S rRNA (uracil-5-)-methyltransferase RumA
DVU0951	DVU0952	0	0.163	0.996	-0.208	0.23	0.65	67	0.487	879	0	0	-3	0	0	0	1	-	moeA-2, molybdopterin biosynthesis MoeA protein, putative	conserved hypothetical protein TIGR00282
DVU1841	DVU1842	0	0.098	0.913	0.612	0.23	0.22	36	0.474	764	0	0	-3	0	0	0	1	-	fbp, fructose-1,6-bisphosphatase	lipoprotein, putative
DVU0072	DVU0074	0	0.022	-1	0.851	0.09	0.1	75	0.474	891	0	0	-3	0	0	0	1	-	mpg, glucose-1-phosphate cytidylyl-transferase	polysaccharide biosynthesis domain protein
DVU3025	DVU3029	0	0.302	0.996	0.999	0.44	0.26	14	0.471	540	0	0	-3	0	0	0	1	Energy metabolism	por, pyruvate-ferredoxin oxidoreductase	pta, phosphate acetyltransferase
DVU2398	DVU2403	0	0.205	1	0.987	0.36	0.25	22	0.469	621	0	0	-3	0	0	0	1	-	conserved hypothetical protein	hdrB, heterodisulfide reductase, B subunit
DVU1279	DVU1282	0	0.045	0.947	0.056	0.18	0.1	71	0.468	829	0	0	-3	0	0	0	1	-	folP, dihydropteroate synthase	glmM, phosphoglucosamine mutase
DVU1012	DVU1545	0	0.376	1	0.996	0.38	0.54	7	0.464	0	504	0	-3	0	0	0	0	-	hemolysin-type calcium-binding repeat protein	hemolysin-type calcium-binding repeat/calx-beta domain protein
DVU0259	DVU2770	0	0.49	-1	0.879	0.56	0.57	39	0.462	0	0	46	-3	0	0	0	0	Signal transduction	divK, DNA-binding response regulator	response regulator
DVU0417	DVU0421	0	0.145	0.942	0.968	0.23	0.37	20	0.457	534	175	0	-3	0	0	0	0	Central intermediary metabolism	speA, arginine decarboxylase	agmatinase, putative
DVU2499	DVU2503	0	0.038	0.806	0.997	0.15	0.07	59	0.45	808	0	0	-3	0	0	0	1	-	ftsZ, cell division protein FtsZ	murC, UDP-N-acetylmuramate--alanine ligase
