# Supplementary material for: Quantitative Tagless Copurification: A Method to Validate and Identify Protein-Protein Interactions
Source: Mol Cell Proteomics. 2016 Apr 20;15(6):2186–202. doi: 10.1074/mcp.M115.057117 (PMC5083090; doi:10.1074/mcp.M115.057117)
Supplement: Supplemental Data [file 10.1074_M115.057117_mcp.M115.057117-6.xls]

## Sheet: Legend
Legend for Dataset S5: the combined high confidence AP-MS and tagless interactome
gene 1 - one of the partners for a PPI in the combined AP-MS / tagless interactome.
gene 2 - one of the partners for a PPI in the combined AP-MS / tagless interactome.
MS+STRING top 200 - a PPI from the high confidence tagless interactome.
MS only - a PPI also identified in the MS only tagless set.
Gold standard - whether the pair is a part of the gold standard, 1 - gold positive, 0 -gold negative, -3 not part of the gold standard.
AP-MS D. vulgaris - a PPI present in the high confidence AP-MS interactome for D. vulgaris.
Overlap - 1 indicates a PPI present only in the high confidence tagless interactome, 2 indicates a PPI present only in the high confidence AP-MS interactome, 3 indicates a PPI present in both tagless and AP-MS interactomes.
Y2H other species - indicates a PPI for which an interolog is present in a Y2H interactome for another bacterial species.
AP-MS other species - indicates a PPI for which an interolog is present in a AP-MS interactome for another bacterial species.
same operon - indicates a PPI where both partners are encoded in the same operon in D. vulgaris.
same TIGR role - the TIGR role for cases were both proteins share a common TIGR role.
function gene 1 - functional annotation information for gene 1.
function gene 2 - functional annotation information for gene 2.

## Sheet: AP-MS tagless combined
gene 1	gene 2	MS+STRING top 200	MS only	Gold standard	AP-MS D. vulgaris	Overlap	Y2H other species	AP-MS other species	same operon	same TIGR role	function gene 1	function gene 2
DVU2459	DVU2460	1	0	-3	1	3	0	0	1	-	hypothetical protein	hypothetical protein
DVU3032	DVU3033	1	0	-3	1	3	0	0	1	-	conserved hypothetical protein	iron-sulfur cluster-binding protein
DVU2401	DVU2402	1	0	-3	1	3	0	0	1	Energy metabolism	hydrogenase, iron-sulfur cluster-binding subunit, putative	hdrA, heterodisulfide reductase, A subunit
DVU2399	DVU2401	1	0	-3	1	3	0	0	1	Energy metabolism	hydrogenase, putative	hydrogenase, iron-sulfur cluster-binding subunit, putative
DVU0849	DVU0851	1	0	-3	1	3	0	0	1	-	QmoB, Quinone-interacting membrane-bound oxidoreductase	Qmo D, hypothetical protein
DVU2400	DVU2401	1	0	-3	1	3	0	0	1	Energy metabolism	hydrogenase, putative	hydrogenase, iron-sulfur cluster-binding subunit, putative
DVU2290	DVU2291	1	0	-3	1	3	0	0	1	Energy metabolism	hydrogenase, CooU subunit, putative	carbon monoxide-induced hydrogenase CooH, putative
DVU1821	DVU1823	1	1	-3	1	3	0	0	1	-	gltB, glutamate synthase, large subunit	gltB-1, glutamate synthase, iron-sulfur cluster-binding subunit, putative
DVU2103	DVU2104	1	0	-3	1	3	0	0	1	-	iron-sulfur cluster-binding/ATPase domain protein	iron-sulfur cluster-binding/ATPase domain protein
DVU1822	DVU1823	1	1	-3	1	3	0	0	1	Amino acid biosynthesis	glutamate synthase, amidotransferase subunit, putative	gltB-1, glutamate synthase, iron-sulfur cluster-binding subunit, putative
DVU2398	DVU2399	1	0	-3	1	3	0	0	1	-	conserved hypothetical protein	hydrogenase, putative
DVU0325	DVU1924	1	0	-3	1	3	0	0	0	Protein fate	hypD, hydrogenase expression/formation protein HypD	hypC, hydrogenase assembly chaperone hypC/hupF
DVU2398	DVU2401	1	1	-3	1	3	0	0	1	-	conserved hypothetical protein	hydrogenase, iron-sulfur cluster-binding subunit, putative
DVU2400	DVU2402	1	0	-3	1	3	0	0	1	Energy metabolism	hydrogenase, putative	hdrA, heterodisulfide reductase, A subunit
DVU0264	DVU0266	1	1	-3	1	3	0	0	1	-	tmcB, Transmembrane complex, ferredoxin, 2 [4Fe-4S]	hypothetical protein
DVU1875	DVU1876	1	1	-3	1	3	0	0	1	Protein fate	dafA protein	dnaJ, dnaJ protein, putative
DVU2901	DVU2902	1	0	-3	1	3	1	0	1	Purines, pyrimidines, nucleosides, and nucleotides	pyrB, aspartate carbamoyltransferase	pyrC, dihydroorotase
DVU1821	DVU1822	1	1	-3	1	3	0	0	1	-	gltB, glutamate synthase, large subunit	glutamate synthase, amidotransferase subunit, putative
DVU0626	DVU0627	1	0	-3	1	3	0	0	1	-	ilvN-1, acetolactate synthase, small subunit	ptB, phosphotransbutyrylase
DVU2756	DVU2757	1	1	-3	1	3	1	0	1	-	radical SAM domain protein	radical SAM domain protein
DVU1384	DVU2901	1	0	-3	1	3	0	0	0	-	pyrR, pyrimidine operon regulatory protein	pyrB, aspartate carbamoyltransferase
DVU2250	DVU2251	1	0	-3	1	3	0	0	0	-	AMP-binding protein	DNA-binding protein
DVU2399	DVU2400	1	0	-3	1	3	0	0	1	Energy metabolism	hydrogenase, putative	hydrogenase, putative
DVU0172	DVU0173	1	0	-3	1	3	0	0	1	Energy metabolism	phsB, thiosulfate reductase (phsB)	phsA, thiosulfate reductase
DVU0854	DVU3167	1	1	-3	1	3	0	0	0	Biosynthesis of cofactors, prosthetic groups, and carriers	NirD protein, putative	heme biosynthesis protein, putative
DVU0864	DVU1840	1	0	-3	1	3	0	0	0	Protein fate	glycoprotease family protein, putative	gcp, metalloendopeptidase, putative, glycoprotease family
DVU1931	DVU2938	1	0	-3	1	3	0	0	0	-	iron-sulfur cluster-binding protein	conserved hypothetical protein
DVU1384	DVU2902	1	0	-3	1	3	0	0	0	-	pyrR, pyrimidine operon regulatory protein	pyrC, dihydroorotase
DVU0522	DVU2082	1	1	-3	1	3	1	0	0	-	yviF, conserved hypothetical protein	flaD, flagellin, putative
DVU1424	DVU1425	1	1	-3	1	3	0	0	1	Energy metabolism	gcvPB, glycine cleavage system P protein, subunit 2	gcvPA, glycine cleavage system P protein, subunit 1
DVU3315	DVU3316	1	1	-3	1	3	0	0	1	Purines, pyrimidines, nucleosides, and nucleotides	pyrK, dihydroorotate dehydrogenase, electron transfer subunit	pyrD, dihydroorotate dehydrogenase
DVU1950	DVU1951	1	1	-3	1	3	0	0	1	Energy metabolism	indolepyruvate ferredoxin oxidoreductase, beta subunit, putative	indolepyruvate ferredoxin oxidoreductase, alpha subunit, putative
DVU1087	DVU1088	1	1	-3	1	3	0	0	1	-	conserved hypothetical protein	hypothetical protein
DVU3348	DVU3349	1	1	1	1	3	0	0	1	Energy metabolism	pyruvate ferredoxin/flavodoxin oxidoreductase, beta subunit, putative	pyruvate flavodoxin/ferredoxin oxidoreductase, thiamine diP-binding domain protein
DVU3347	DVU3348	1	0	1	1	3	0	0	1	Energy metabolism	pyruvate ferredoxin/flavodoxin oxidoreductase family protein	pyruvate ferredoxin/flavodoxin oxidoreductase, beta subunit, putative
DVU3347	DVU3349	1	0	1	1	3	0	0	1	Energy metabolism	pyruvate ferredoxin/flavodoxin oxidoreductase family protein	pyruvate flavodoxin/ferredoxin oxidoreductase, thiamine diP-binding domain protein
DVU1329	DVU2929	1	1	1	1	3	0	1	0	Transcription	rpoA, DNA-directed RNA polymerase, alpha subunit	rpoC, DNA-directed RNA polymerase, beta prime subunit
DVU1329	DVU2928	1	1	1	1	3	0	1	0	Transcription	rpoA, DNA-directed RNA polymerase, alpha subunit	rpoB, DNA-directed RNA polymerase, beta subunit
DVU2928	DVU2929	1	1	1	1	3	1	1	1	Transcription	rpoB, DNA-directed RNA polymerase, beta subunit	rpoC, DNA-directed RNA polymerase, beta prime subunit
DVU2533	DVU2534	1	1	1	1	3	1	1	1	Protein synthesis	pheT, phenylalanyl-tRNA synthetase, beta subunit	pheS, phenylalanyl-tRNA synthetase, alpha subunit
DVU0664	DVU0665	1	0	1	1	3	1	1	1	-	cysteine desulfurase	nitrogen fixation protein nifU
DVU0775	DVU0777	1	0	1	1	3	1	1	1	Energy metabolism	atpD, ATP synthase, F1 beta subunit	atpA, ATP synthase, F1 alpha subunit
DVU0775	DVU0776	1	0	1	1	3	0	1	1	Energy metabolism	atpD, ATP synthase, F1 beta subunit	atpG, ATP synthase, F1 gamma subunit
DVU0776	DVU0777	1	0	1	1	3	0	1	1	Energy metabolism	atpG, ATP synthase, F1 gamma subunit	atpA, ATP synthase, F1 alpha subunit
DVU0776	DVU0778	1	0	1	1	3	0	0	1	Energy metabolism	atpG, ATP synthase, F1 gamma subunit	atpH, ATP synthase, F1 delta subunit
DVU0046	DVU0910	1	0	1	1	3	1	0	0	Cellular processes	fliN, flagellar motor switch protein FliN	fliM, flagellar motor switch protein FliM
DVU0402	DVU2776	1	0	1	1	3	0	0	0	Central intermediary metabolism	dsrA, dissimilatory sulfite reductase alpha subunit	dsrC, dissimilatory sulfite reductase, gamma subunit
DVU0402	DVU0403	1	1	1	1	3	0	0	1	Central intermediary metabolism	dsrA, dissimilatory sulfite reductase alpha subunit	dvsB, dissimilatory sulfite reductase beta subunit
DVU0403	DVU2776	1	0	1	1	3	0	0	0	Central intermediary metabolism	dvsB, dissimilatory sulfite reductase beta subunit	dsrC, dissimilatory sulfite reductase, gamma subunit
DVU2093	DVU2094	1	0	1	1	3	0	0	1	Biosynthesis of cofactors, prosthetic groups, and carriers	thiH, thiH protein	thiG, thiG protein
DVU3262	DVU3263	1	0	1	1	3	1	0	1	Energy metabolism	fdrA, fumarate reductase, flavoprotein subunit	frdB, fumarate reductase, iron-sulfur protein
DVU0162	DVU3113	1	0	1	1	3	1	1	0	Purines, pyrimidines, nucleosides, and nucleotides	carB, carbamoyl-phosphate synthase, large subunit	carA, carbamoyl-phosphate synthase, small subunit
DVU1897	DVU1898	1	1	1	1	3	1	0	1	Protein synthesis	glyS, glycyl-tRNA synthetase, beta subunit	glyQ, glycyl-tRNA synthetase, alpha subunit
DVU2982	DVU2983	1	0	1	1	3	1	1	1	Amino acid biosynthesis	leuC, 3-isopropylmalate dehydratase, large subunit, putative	leuD, 3-isopropylmalate dehydratase, small subunit
DVU0285	DVU0286	1	1	1	1	3	0	0	1	Amino acid biosynthesis	hisH, imidazole glycerol phosphate synthase, glutamine amidotransferase subunit	hisF, imidazoleglycerol phosphate synthase, cyclase subunit
DVU1569	DVU1570	1	1	1	1	3	0	0	1	Energy metabolism	porA, pyruvate ferredoxin oxidoreductase, alpha subunit	porB, pyruvate ferredoxin oxidoreductase, beta subunit
DVU1939	DVU1940	1	0	1	1	3	0	0	1	Energy metabolism	anaerobic glycerol-3-phosphate dehydrogenase, B subunit, putative	glpA, anaerobic glycerol-3-phosphate dehydrogenase, A subunit, putative
DVU0848	DVU0849	1	0	1	1	3	0	0	1	Energy metabolism	QmoA, Quinone-interacting membrane-bound oxidoreductase	QmoB, Quinone-interacting membrane-bound oxidoreductase
DVU0470	DVU0471	1	0	1	1	3	0	0	1	Amino acid biosynthesis	trpB-2, tryptophan synthase, beta subunit	trpA, tryptophan synthase, alpha subunit
DVU0808	DVU1885	1	0	1	1	3	0	0	0	Protein synthesis	gatA, glutamyl-tRNA(Gln) amidotransferase, A subunit	gatB, glutamyl-tRNA(Gln) amidotransferase, B subunit
DVU2104	DVU2402	0	0	-3	1	2	0	0	0	-	iron-sulfur cluster-binding/ATPase domain protein	hdrA, heterodisulfide reductase, A subunit
DVU1422	DVU3104	0	0	-3	1	2	0	0	0	Cell envelope	OmpA family protein	pal, peptidoglycan-associated lipoprotein, putative
DVU1472	DVU1918	0	0	-3	1	2	0	0	0	-	ATP-dependent protease, putative	hysA, periplasmic [NiFeSe] hydrogenase, large subunit, selenocysteine-containing
DVU0620	DVU2203	0	0	-3	1	2	0	0	0	Transcription	endoribonuclease, L-PSP family	endoribonuclease, L-PSP family
DVU1422	DVU3187	0	0	-3	1	2	0	0	0	-	OmpA family protein	hup-4, DNA-binding protein HU
DVU2224	DVU2225	0	0	-3	1	2	0	0	1	-	hypothetical protein	acetyl-CoA carboxylase, carboxyl transferase, alpha/beta subunit
DVU0777	DVU2400	0	0	-3	1	2	0	0	0	Energy metabolism	atpA, ATP synthase, F1 alpha subunit	hydrogenase, putative
DVU2404	DVU3033	0	0	-3	1	2	0	0	0	Energy metabolism	hdrC, heterodisulfide reductase, C subunit	iron-sulfur cluster-binding protein
DVU1839	DVU3104	0	0	-3	1	2	0	0	0	-	trx, thioredoxin	pal, peptidoglycan-associated lipoprotein, putative
DVU0322	DVU2226	0	0	-3	1	2	0	0	0	-	eno, enolase	accC, acetyl-CoA carboxylase, biotin carboxylase, putative
DVU0775	DVU1918	0	0	-3	1	2	0	0	0	Energy metabolism	atpD, ATP synthase, F1 beta subunit	hysA, periplasmic [NiFeSe] hydrogenase, large subunit, selenocysteine-containing
DVU1610	DVU2259	0	0	-3	1	2	0	0	0	-	nadE, glutamine-dependent NAD+ synthetase	conserved hypothetical protein TIGR01033
DVU0322	DVU1337	0	0	-3	1	2	0	0	0	-	eno, enolase	lon, ATP-dependent protease La
DVU1839	DVU2108	0	0	-3	1	2	0	0	0	-	trx, thioredoxin	MTH1175-like domain family protein
DVU2364	DVU2404	0	0	-3	1	2	0	0	0	-	aminotransferase, classes I and II	hdrC, heterodisulfide reductase, C subunit
DVU1368	DVU1850	0	0	-3	1	2	0	0	0	-	rhodanese-like domain protein	CBS domain protein
DVU1746	DVU2014	0	0	-3	1	2	0	0	0	-	C-5 cytosine-specific DNA methylase family protein	fprA-1, metallo-beta-lactamase family protein
DVU1918	DVU3033	0	0	-3	1	2	0	0	0	Energy metabolism	hysA, periplasmic [NiFeSe] hydrogenase, large subunit, selenocysteine-containing	iron-sulfur cluster-binding protein
DVU2251	DVU3028	0	0	-3	1	2	0	0	0	-	DNA-binding protein	iron-sulfur cluster-binding protein
DVU1839	DVU2215	0	0	-3	1	2	0	0	0	-	trx, thioredoxin	RNA-binding protein
DVU1179	DVU3028	0	0	-3	1	2	0	0	0	-	aor, aldehyde:ferredoxin oxidoreductase, tungsten-containing	iron-sulfur cluster-binding protein
DVU0403	DVU1918	0	0	-3	1	2	0	0	0	-	dvsB, dissimilatory sulfite reductase beta subunit	hysA, periplasmic [NiFeSe] hydrogenase, large subunit, selenocysteine-containing
DVU3028	DVU3032	0	0	-3	1	2	0	0	1	-	iron-sulfur cluster-binding protein	conserved hypothetical protein
DVU0460	DVU1907	0	0	-3	1	2	0	0	0	-	predicted phospho-2-dehydro-3-deoxyheptonate aldolase	ugd, UDP-glucose 6-dehydrogenase
DVU2240	DVU2259	0	0	-3	1	2	0	0	0	-	hydantoinase/oxoprolinase family protein	conserved hypothetical protein TIGR01033
DVU0261	DVU0461	0	0	-3	1	2	0	0	0	-	universal stress protein family	predicted 3-dehydroquinate synthase
DVU0789	DVU3033	0	0	-3	1	2	0	0	0	-	mreB-1, rod shape-determining protein MreB	iron-sulfur cluster-binding protein
DVU0578	DVU0946	0	0	-3	1	2	0	0	0	-	formate dehydrogenase accessory protein FdhD, putative	sigma-54 dependent transcriptional regulator/response regulator
DVU1346	DVU1348	0	0	-3	1	2	1	0	1	DNA metabolism	xseA, exodeoxyribonuclease VII, large subunit	xseB, exodeoxyribonuclease VII, small subunit
DVU1257	DVU2215	0	0	-3	1	2	0	0	0	-	RNA-binding protein	RNA-binding protein
DVU1329	DVU2459	0	0	-3	1	2	0	0	0	-	rpoA, DNA-directed RNA polymerase, alpha subunit	hypothetical protein
DVU0849	DVU0850	0	0	-3	1	2	0	0	1	Energy metabolism	QmoB, Quinone-interacting membrane-bound oxidoreductase	QmoC, Quinone-interacting membrane-bound oxidoreductase
DVU2224	DVU2226	0	0	-3	1	2	0	0	1	-	hypothetical protein	accC, acetyl-CoA carboxylase, biotin carboxylase, putative
DVU0299	DVU2224	0	0	-3	1	2	0	0	0	-	anaerobic ribonucleoside-triphosphate reductase, putative	hypothetical protein
DVU0461	DVU2215	0	0	-3	1	2	0	0	0	-	predicted 3-dehydroquinate synthase	RNA-binding protein
DVU2104	DVU2404	0	0	-3	1	2	0	0	0	-	iron-sulfur cluster-binding/ATPase domain protein	hdrC, heterodisulfide reductase, C subunit
DVU0463	DVU1422	0	0	-3	1	2	0	0	0	-	aroA, 3-phosphoshikimate 1-carboxyvinyltransferase	OmpA family protein
DVU2216	DVU3384	0	0	-3	1	2	0	0	0	-	infA-2, translation initiation factor IF-1	zraP, zinc resistance-associated protein
DVU2404	DVU2947	0	0	-3	1	2	0	0	0	-	hdrC, heterodisulfide reductase, C subunit	anaerobic ribonucleoside-triphosphate reductase, putative
DVUA0106	DVUA0111.1	0	0	-3	1	2	0	0	0	-	type III secretion target, YopN family
DVU2916	DVU3174	0	0	-3	1	2	0	0	0	-	hemK, hemK protein	ubiE, ubiquinone/menaquinone biosynthesis methlytransferase UbiE
DVU0789	DVU3032	0	0	-3	1	2	0	0	0	-	mreB-1, rod shape-determining protein MreB	conserved hypothetical protein
DVU2402	DVU3033	0	0	-3	1	2	0	0	0	Energy metabolism	hdrA, heterodisulfide reductase, A subunit	iron-sulfur cluster-binding protein
DVU0983	DVU3004	0	0	-3	1	2	0	0	0	-	conserved hypothetical protein	radical SAM domain protein
DVU1839	DVU2776	0	0	-3	1	2	0	0	0	-	trx, thioredoxin	dsrC, dissimilatory sulfite reductase, gamma subunit
DVU0825	DVU3033	0	0	-3	1	2	0	0	0	-	secA, preprotein translocase, SecA subunit	iron-sulfur cluster-binding protein
DVU2104	DVU3033	0	0	-3	1	2	0	0	0	-	iron-sulfur cluster-binding/ATPase domain protein	iron-sulfur cluster-binding protein
DVU0848	DVU0851	0	0	-3	1	2	0	0	1	-	QmoA, Quinone-interacting membrane-bound oxidoreductase	hypothetical protein
DVU1044	DVU1109	0	0	-3	1	2	0	0	0	-	guaB, inosine-5`-monophosphate dehydrogenase	ATPase domain protein
DVU2215	DVU3187	0	0	-3	1	2	0	0	0	-	RNA-binding protein	hup-4, DNA-binding protein HU
DVU1982	DVU2224	0	0	-3	1	2	0	0	0	-	rhlE, ATP-dependent RNA helicase RhlE	hypothetical protein
DVU0261	DVU1932	0	0	-3	1	2	0	0	0	-	universal stress protein family	adk, adenylate kinase
DVU2364	DVU3033	0	0	-3	1	2	0	0	0	-	aminotransferase, classes I and II	iron-sulfur cluster-binding protein
DVU2364	DVU3032	0	0	-3	1	2	0	0	0	-	aminotransferase, classes I and II	conserved hypothetical protein
DVU2947	DVU3033	0	0	-3	1	2	0	0	0	-	anaerobic ribonucleoside-triphosphate reductase, putative	iron-sulfur cluster-binding protein
DVU1932	DVU2776	0	0	-3	1	2	0	0	0	-	adk, adenylate kinase	dsrC, dissimilatory sulfite reductase, gamma subunit
DVU0092	DVU2495	0	0	-3	1	2	0	0	0	-	sensory box histidine kinase	thioesterase family protein
DVUA0105	DVUA0106	0	0	-3	1	2	0	0	1	Cellular processes	conserved hypothetical protein	type III secretion target, YopN family
DVU0297	DVU0836	0	0	-3	1	2	0	0	0	-	hypothetical protein	trmD, tRNA (guanine-N1)-methyltransferase
DVU1206	DVUA0074	0	0	-3	1	2	0	0	0	-	fabG, 3-oxoacyl-(acyl-carrier-protein) reductase	sulfotransferase family protein
DVU2401	DVU3033	0	0	-3	1	2	0	0	0	Energy metabolism	hydrogenase, iron-sulfur cluster-binding subunit, putative	iron-sulfur cluster-binding protein
DVU0461	DVU3104	0	0	-3	1	2	0	0	0	-	predicted 3-dehydroquinate synthase	pal, peptidoglycan-associated lipoprotein, putative
DVU1078	DVU3055	0	0	-3	1	2	0	0	0	-	R3H domain protein	rne, ribonuclease, Rne/Rng family
DVU0261	DVU3104	0	0	-3	1	2	0	0	0	-	universal stress protein family	pal, peptidoglycan-associated lipoprotein, putative
DVU1539	DVU2643	0	0	-3	1	2	0	0	0	-	glpX, fructose-1,6-bisphosphatase, class II	htpG, heat shock protein HtpG
DVU2402	DVU2404	0	0	-3	1	2	0	0	1	Energy metabolism	hdrA, heterodisulfide reductase, A subunit	hdrC, heterodisulfide reductase, C subunit
DVU1044	DVU3025	0	0	-3	1	2	0	0	0	-	guaB, inosine-5`-monophosphate dehydrogenase	por, pyruvate-ferredoxin oxidoreductase
DVU2402	DVU3032	0	0	-3	1	2	0	0	0	-	hdrA, heterodisulfide reductase, A subunit	conserved hypothetical protein
DVU2947	DVU3032	0	0	-3	1	2	0	0	0	-	anaerobic ribonucleoside-triphosphate reductase, putative	conserved hypothetical protein
DVU2404	DVU3032	0	0	-3	1	2	0	0	0	-	hdrC, heterodisulfide reductase, C subunit	conserved hypothetical protein
DVU1918	DVU3028	0	0	-3	1	2	0	0	0	Energy metabolism	hysA, periplasmic [NiFeSe] hydrogenase, large subunit, selenocysteine-containing	iron-sulfur cluster-binding protein
DVU0946	DVU1404	0	0	-3	1	2	0	0	0	-	sigma-54 dependent transcriptional regulator/response regulator	pflA, radical SAM domain protein
DVU0322	DVU1982	0	0	-3	1	2	0	0	0	-	eno, enolase	rhlE, ATP-dependent RNA helicase RhlE
DVU1422	DVU2215	0	0	-3	1	2	0	0	0	-	OmpA family protein	RNA-binding protein
DVU0448	DVU2947	0	0	-3	1	2	0	0	0	-	gmd, GDP-mannose 4,6-dehydratase	anaerobic ribonucleoside-triphosphate reductase, putative
DVU2225	DVU2226	0	0	-3	1	2	0	0	1	Fatty acid and phospholipid metabolism	acetyl-CoA carboxylase, carboxyl transferase, alpha/beta subunit	accC, acetyl-CoA carboxylase, biotin carboxylase, putative
DVU2104	DVU2364	0	1	-3	1	2	0	0	0	-	iron-sulfur cluster-binding/ATPase domain protein	aminotransferase, classes I and II
DVU2103	DVU3028	0	0	-3	1	2	0	0	0	-	iron-sulfur cluster-binding/ATPase domain protein	iron-sulfur cluster-binding protein
DVU0856	DVU2055	0	0	-3	1	2	0	0	0	-	hemB, porphobilinogen synthase	metG, methionyl-tRNA synthetase
DVU1857	DVU2309	0	0	-3	1	2	0	0	0	Cellular processes	methyl-accepting chemotaxis protein	methyl-accepting chemotaxis protein, putative
DVU0402	DVU1198	0	0	-3	1	2	0	0	0	-	dsrA, dissimilatory sulfite reductase alpha subunit	ribH, riboflavin synthase, beta subunit
DVU2064	DVU3032	0	0	-3	1	2	0	0	0	-	fabK, oxidoreductase, 2-nitropropane dioxygenase family	conserved hypothetical protein
DVU3028	DVU3033	0	0	-3	1	2	0	0	1	Energy metabolism	iron-sulfur cluster-binding protein	iron-sulfur cluster-binding protein
DVU0849	DVU2402	0	0	-3	1	2	0	0	0	Energy metabolism	QmoB, Quinone-interacting membrane-bound oxidoreductase	hdrA, heterodisulfide reductase, A subunit
DVU0741	DVU0795	0	0	-3	1	2	0	0	0	-	hypothetical protein	purC, phosphoribosylaminoimidazole-succinocarboxamide synthase
DVU1257	DVU1839	0	0	-3	1	2	0	0	0	-	RNA-binding protein	trx, thioredoxin
DVU1407	DVU2144	0	0	-3	1	2	0	0	0	-	radical SAM domain protein	gap-2, glyceraldehyde 3-phosphate dehydrogenase
DVU0410	DVU0522	0	0	-3	1	2	0	0	0	-	hypothetical protein	yviF, conserved hypothetical protein
DVU2215	DVU3104	0	0	-3	1	2	0	0	0	-	RNA-binding protein	pal, peptidoglycan-associated lipoprotein, putative
DVUA0021	DVUA0022	0	0	-3	1	2	0	0	1	-	conserved hypothetical protein	ABC transporter, ATP-binding protein
DVU1044	DVU1083	0	0	-3	1	2	0	0	0	-	guaB, inosine-5`-monophosphate dehydrogenase	phoB, phosphate regulon transcriptional regulator PhoB
DVU1932	DVU3104	0	0	-3	1	2	0	0	0	-	adk, adenylate kinase	pal, peptidoglycan-associated lipoprotein, putative
DVU1329	DVU1455	0	0	-3	1	2	0	0	0	-	rpoA, DNA-directed RNA polymerase, alpha subunit	conserved hypothetical protein
DVU1455	DVU2401	0	0	-3	1	2	0	0	0	-	conserved hypothetical protein	hydrogenase, iron-sulfur cluster-binding subunit, putative
DVU0410	DVU2082	0	0	-3	1	2	0	0	0	-	hypothetical protein	flaD, flagellin, putative
DVU0410	DVU2444	0	0	-3	1	2	0	0	0	-	hypothetical protein	flaB3, flagellin
DVU1455	DVU2103	0	0	-3	1	2	0	0	0	-	conserved hypothetical protein	iron-sulfur cluster-binding/ATPase domain protein
DVU1368	DVU1788	0	0	-3	1	2	0	0	0	-	rhodanese-like domain protein	rpoD, RNA polymerase sigma-70 factor
DVU0019	DVU1044	0	0	-3	1	2	0	0	0	-	ngr, nigerythrin	guaB, inosine-5`-monophosphate dehydrogenase
DVU0261	DVU1257	0	0	-3	1	2	0	0	0	-	universal stress protein family	RNA-binding protein
DVU1422	DVU2108	0	0	-3	1	2	0	0	0	-	OmpA family protein	MTH1175-like domain family protein
DVU1000	DVU3167	0	0	-3	1	2	0	0	0	-	peptidase, M24 family	heme biosynthesis protein, putative
DVU0493	DVU0525	0	0	-3	1	2	0	0	0	-	hypothetical protein	transcriptional regulator, MarR family
DVU0151	DVU0322	0	0	-3	1	2	0	0	0	-	HAMP domain/sigma-54 interaction domain protein	eno, enolase
DVU0085	DVU0470	0	0	-3	1	2	0	0	0	Amino acid biosynthesis	trpB-1, tryptophan synthase, beta subunit	trpB-2, tryptophan synthase, beta subunit
DVU2215	DVU2776	0	0	-3	1	2	0	0	0	-	RNA-binding protein	dsrC, dissimilatory sulfite reductase, gamma subunit
DVU2765	DVU2885	0	0	-3	1	2	0	0	0	-	metallo-beta-lactamase family protein	dhaT, alcohol dehydrogenase, iron-containing
DVUA0115	DVUA0116	0	0	-3	1	2	0	0	0	-	type III secretion system protein, YscF family	conserved hypothetical protein
DVU2064	DVU3033	0	0	-3	1	2	0	0	0	-	fabK, oxidoreductase, 2-nitropropane dioxygenase family	iron-sulfur cluster-binding protein
DVU1283	DVU1537	0	0	-3	1	2	0	0	0	Cell envelope	galU, UTP-glucose-1-phosphate uridylyltransferase	lipoprotein, putative
DVU2398	DVU2400	0	0	-3	1	2	0	0	1	-	conserved hypothetical protein	hydrogenase, putative
DVU0566	DVU1932	0	0	-3	1	2	0	0	0	-	GAF domain protein	adk, adenylate kinase
DVU1612	DVU2735	0	0	-3	1	2	0	0	0	-	ACT domain protein	paaK-3, phenylacetate-coenzyme A ligase
DVU1919	DVU2935	0	0	-3	1	2	0	0	0	-	hydrogenase expression/formation protein, putative	gpm, phosphoglycerate mutase
DVU0716	DVU1198	0	0	-3	1	2	0	0	0	-	livF, branched-chain amino acid ABC transporter, ATP-binding protein	ribH, riboflavin synthase, beta subunit
DVU0777	DVU0780	0	0	-3	1	2	0	0	1	Energy metabolism	atpA, ATP synthase, F1 alpha subunit	atpF1, ATP synthase F0, B subunit, putative
DVU2364	DVU2402	0	0	-3	1	2	0	0	0	-	aminotransferase, classes I and II	hdrA, heterodisulfide reductase, A subunit
DVU0162	DVU0911	0	0	-3	1	2	0	0	0	-	carB, carbamoyl-phosphate synthase, large subunit	truA, tRNA pseudouridine synthase A
DVU1876	DVU2556	0	0	-3	1	2	0	0	0	-	dnaJ, dnaJ protein, putative	hypothetical protein
DVU0460	DVU0501	0	0	-3	1	2	0	0	0	-	predicted phospho-2-dehydro-3-deoxyheptonate aldolase	conserved hypothetical protein
DVU2588	DVU2643	0	0	-3	1	2	0	0	0	-	trcR, DNA-binding response regulator	htpG, heat shock protein HtpG
DVU0838	DVU3055	0	0	-3	1	2	0	0	0	-	conserved hypothetical protein	rne, ribonuclease, Rne/Rng family
DVU2082	DVU2444	0	0	-3	1	2	0	0	0	Cellular processes	flaD, flagellin, putative	flaB3, flagellin
DVU1028	DVU1746	0	0	-3	1	2	0	0	0	-	cmk, cytidylate kinase	C-5 cytosine-specific DNA methylase family protein
DVU0396	DVU1864	0	0	-3	1	2	0	0	0	DNA metabolism	hup-1, DNA-binding protein HU	ihfB, DNA-binding protein HU, beta subunit, putative
DVU1857	DVU1869	0	0	-3	1	2	0	0	0	Cellular processes	methyl-accepting chemotaxis protein	methyl-accepting chemotaxis protein
DVU0774	DVU0780	0	0	-3	1	2	0	0	1	Energy metabolism	atpC, ATP synthase, F1 epsilon subunit	atpF1, ATP synthase F0, B subunit, putative
DVU0779	DVU0780	0	0	-3	1	2	0	0	1	Energy metabolism	atpF2, ATP synthase F0, B subunit, putative	atpF1, ATP synthase F0, B subunit, putative
DVU0411	DVU1464	0	0	-3	1	2	0	0	0	Cell envelope	heptosyltransferase family protein	heptosyltransferase family protein
DVU1857	DVU3035	0	0	-3	1	2	0	0	0	Cellular processes	methyl-accepting chemotaxis protein	methyl-accepting chemotaxis protein, putative
DVU1329	DVU2460	0	0	-3	1	2	0	0	0	-	rpoA, DNA-directed RNA polymerase, alpha subunit	hypothetical protein
DVU0848	DVU0850	0	0	-3	1	2	0	0	1	Energy metabolism	QmoA, Quinone-interacting membrane-bound oxidoreductase	QmoC, Quinone-interacting membrane-bound oxidoreductase
DVU1823	DVU1891	0	0	-3	1	2	0	0	0	-	gltB-1, glutamate synthase, iron-sulfur cluster-binding subunit, putative	conserved hypothetical protein
DVU3206	DVU3241	0	0	-3	1	2	0	0	0	-	purH, phosphoribosylaminoimidazolecarboxamide formyltransferase, putative	conserved hypothetical protein
DVU0773	DVU0984	0	0	-3	1	2	0	0	0	-	hypothetical protein	miaB, tRNA-i(6)A37 modification enzyme MiaB
DVU1287	DVU1343	0	0	-3	1	2	0	0	0	-	DsrO, Periplasmic (Tat), binds 2[4Fe-4S]	znuA, periplasmic component of zinc ABC transporter
DVU0850	DVU0851	0	0	-3	1	2	0	0	1	-	QmoC, Quinone-interacting membrane-bound oxidoreductase	hypothetical protein
DVU1592	DVU2579	0	0	-3	1	2	0	0	0	-	arginine N-succinyltransferase, beta subunit, putative	TPR domain protein
DVU0173	DVU0343	0	0	-3	1	2	0	0	0	Energy metabolism	phsA, thiosulfate reductase	HPCH/HPAI aldolase family protein
DVU2989	DVU2995	0	0	-3	1	2	0	0	0	-	pspF, psp operon transcriptional activator	glycosyl transferase, group 1 family protein
DVU0656	DVU3363	0	0	-3	1	2	0	0	0	-	conserved hypothetical protein	sun, sun protein
DVU1203	DVU3104	0	0	-3	1	2	0	0	0	-	glyA, serine hydroxymethyltransferase	pal, peptidoglycan-associated lipoprotein, putative
DVU0403	DVU1198	0	0	-3	1	2	0	0	0	-	dvsB, dissimilatory sulfite reductase beta subunit	ribH, riboflavin synthase, beta subunit
DVU1788	DVU2360	0	0	-3	1	2	0	0	0	-	rpoD, RNA polymerase sigma-70 factor	oxidoreductase, FAD/NAD-binding family
DVU1709	DVU1710	0	0	-3	1	2	0	0	1	-	hsdM, type I restriction-modification system, M subunit	conserved hypothetical protein
DVU2139	DVU2240	0	0	-3	1	2	0	0	0	-	aphA, histone deacetylase family protein	hydantoinase/oxoprolinase family protein
DVU1795	DVU1982	0	0	-3	1	2	0	1	0	-	hup-3, DNA-binding protein HU	rhlE, ATP-dependent RNA helicase RhlE
DVU2108	DVU2215	0	0	-3	1	2	0	0	0	-	MTH1175-like domain family protein	RNA-binding protein
DVU1628	DVU3242	0	0	-3	1	2	0	0	0	Transcription	rpoN, RNA polymerase sigma-54 factor	rpoZ, DNA-directed RNA polymerase, omega subunit
DVU3174	DVU3363	0	0	-3	1	2	0	0	0	-	ubiE, ubiquinone/menaquinone biosynthesis methlytransferase UbiE	sun, sun protein
DVU1422	DVU1839	0	0	-3	1	2	0	0	0	-	OmpA family protein	trx, thioredoxin
DVU0468	DVU0580	0	0	-3	1	2	0	0	0	-	trpC, indole-3-glycerol phosphate synthase	moaA, molybdenum cofactor biosynthesis protein A
DVU0776	DVU0780	0	0	-3	1	2	0	0	1	Energy metabolism	atpG, ATP synthase, F1 gamma subunit	atpF1, ATP synthase F0, B subunit, putative
DVU2776	DVU3104	0	0	-3	1	2	0	0	0	-	dsrC, dissimilatory sulfite reductase, gamma subunit	pal, peptidoglycan-associated lipoprotein, putative
DVU0402	DVU0404	0	0	-3	1	2	0	0	1	Central intermediary metabolism	dsrA, dissimilatory sulfite reductase alpha subunit	dsrD, dissimilatory sulfite reductase D
DVU0461	DVU1839	0	0	-3	1	2	0	0	0	-	predicted 3-dehydroquinate synthase	trx, thioredoxin
DVU0521	DVU2444	0	0	-3	1	2	0	0	0	-	csrA, carbon storage regulator	flaB3, flagellin
DVU1204	DVU1205	0	0	-3	1	2	0	1	1	Fatty acid and phospholipid metabolism	fabF, 3-oxoacyl-(acyl-carrier-protein) synthase II	acpP, acyl carrier protein
DVU1921	DVU2659	0	0	-3	1	2	0	0	0	-	hynB-1, periplasmic [NiFe] hydrogenase, small subunit, isozyme 1	exsB protein
DVU0656	DVU3174	0	0	-3	1	2	0	0	0	-	conserved hypothetical protein	ubiE, ubiquinone/menaquinone biosynthesis methlytransferase UbiE
DVU0775	DVU0780	0	0	-3	1	2	0	0	1	Energy metabolism	atpD, ATP synthase, F1 beta subunit	atpF1, ATP synthase F0, B subunit, putative
DVU0330	DVU3045	0	0	-3	1	2	0	0	0	Signal transduction	response regulator	fexB, sensory box histidine kinase/response regulator
DVU0428	DVU0732	0	0	-3	1	2	0	0	0	-	conserved hypothetical protein	valS, valyl-tRNA synthetase
DVU0697	DVU1891	0	0	-3	1	2	0	0	0	-	rfbA, mannose-1-phosphate guanylyltransferase/mannose-6-phosphate isomerase	conserved hypothetical protein
DVU2460	DVU2929	0	0	-3	1	2	0	0	0	-	hypothetical protein	rpoC, DNA-directed RNA polymerase, beta prime subunit
DVU1649	DVU1864	0	0	-3	1	2	0	0	0	DNA metabolism	mutS, DNA mismatch repair protein MutS	ihfB, DNA-binding protein HU, beta subunit, putative
DVU0694	DVU1287	0	0	-3	1	2	0	0	0	Energy metabolism	molybdopterin oxidoreductase, molybdopterin-binding subunit, putative	DsrO, Periplasmic (Tat), binds 2[4Fe-4S]
DVU2370	DVU3359	0	0	-3	1	2	0	0	0	-	outer membrane protein OmpH, putative	hypothetical protein
DVU1422	DVU1466	0	0	-3	1	2	0	0	0	-	OmpA family protein	argB, acetylglutamate kinase
DVU1612	DVU1927	0	0	-3	1	2	0	0	0	-	ACT domain protein	ileS, isoleucyl-tRNA synthetase
DVUA0105	DVUA0111.1	0	1	-3	1	2	0	0	0	-	conserved hypothetical protein
DVU1455	DVU3206	0	0	-3	1	2	0	0	0	-	conserved hypothetical protein	purH, phosphoribosylaminoimidazolecarboxamide formyltransferase, putative
DVU0004	DVU2460	0	0	-3	1	2	0	0	0	-	gyrA, DNA gyrase, A subunit	hypothetical protein
DVUA0114	DVUA0116	0	0	-3	1	2	0	0	0	-	hypothetical protein	conserved hypothetical protein
DVU0664	DVU2427	0	0	-3	1	2	0	0	0	-	cysteine desulfurase	hypothetical protein
DVU0263	DVU1596	0	0	-3	1	2	0	0	0	-	tmcA, Transmembrane complex, tetraheme cytochrome c3	cheB-1, protein-glutamate methylesterase CheB
DVU0521	DVU2082	0	0	-3	1	2	0	0	0	-	csrA, carbon storage regulator	flaD, flagellin, putative
DVU0004	DVU2459	0	0	-3	1	2	0	0	0	-	gyrA, DNA gyrase, A subunit	hypothetical protein
DVU1457	DVU2976	0	0	-3	1	2	0	0	0	-	trxB, thioredoxin reductase, putative	conserved hypothetical protein
DVU0297	DVU1454	0	0	-3	1	2	0	0	0	-	hypothetical protein	ispD, 2-C-methyl-D-erythritol 4-phosphate cytidylyltransferase
DVU0522	DVU2444	0	0	-3	1	2	0	0	0	-	yviF, conserved hypothetical protein	flaB3, flagellin
DVU1869	DVU3082	0	0	-3	1	2	0	0	0	Cellular processes	methyl-accepting chemotaxis protein	methyl-accepting chemotaxis protein
DVU2295	DVU3082	0	0	-3	1	2	0	0	0	Cellular processes	methyl-accepting chemotaxis protein	methyl-accepting chemotaxis protein
DVU0404	DVU1198	0	0	-3	1	2	0	0	0	-	dsrD, dissimilatory sulfite reductase D	ribH, riboflavin synthase, beta subunit
DVU0322	DVU3088	0	0	-3	1	2	0	0	0	-	eno, enolase	deaD, ATP-dependent RNA helicase, DEAD/DEAH box family
DVU0402	DVU3273	0	0	-3	1	2	0	0	0	-	dsrA, dissimilatory sulfite reductase alpha subunit	conserved hypothetical protein
DVU2035	DVU2036	0	0	-3	1	2	0	0	1	-	plasmid stabilization system family protein	helix-turn-helix protein, CopG family
DVU0410	DVU0521	0	0	-3	1	2	0	0	0	-	hypothetical protein	csrA, carbon storage regulator
DVU0838	DVU1078	0	0	-3	1	2	0	0	0	-	conserved hypothetical protein	R3H domain protein
DVU1044	DVU1063	0	0	-3	1	2	0	0	0	-	guaB, inosine-5`-monophosphate dehydrogenase	flrC, transcriptional regulatory protein
DVU2309	DVU3035	0	0	-3	1	2	0	0	0	Cellular processes	methyl-accepting chemotaxis protein, putative	methyl-accepting chemotaxis protein, putative
DVU0056	DVU1869	0	0	-3	1	2	1	0	0	Cellular processes	cheV-1, chemotaxis protein CheV	methyl-accepting chemotaxis protein
DVU1869	DVU2295	0	0	-3	1	2	0	0	0	Cellular processes	methyl-accepting chemotaxis protein	methyl-accepting chemotaxis protein
DVU0403	DVU0404	0	0	-3	1	2	0	0	1	Central intermediary metabolism	dvsB, dissimilatory sulfite reductase beta subunit	dsrD, dissimilatory sulfite reductase D
DVU0450	DVU0981	0	0	-3	1	2	0	0	0	-	ribF, riboflavin biosynthesis protein RibF	ptsI, multiphosphoryl transfer protein, putative
DVU0857	DVU1384	0	0	-3	1	2	0	0	0	-	nirJ-1, radical SAM domain protein	pyrR, pyrimidine operon regulatory protein
DVU0836	DVU1454	0	0	-3	1	2	0	0	0	-	trmD, tRNA (guanine-N1)-methyltransferase	ispD, 2-C-methyl-D-erythritol 4-phosphate cytidylyltransferase
DVU1622	DVU1941	0	0	-3	1	2	0	0	0	-	purQ, phosphoribosylformylglycinamidine synthase I	HAD-superfamily hydrolase, subfamily IIA
DVU3347	DVU3350	0	0	-3	1	2	0	0	1	Energy metabolism	pyruvate ferredoxin/flavodoxin oxidoreductase family protein	oorD, iron-sulfur cluster-binding protein
DVU0503	DVU3088	0	0	-3	1	2	0	0	0	Transcription	pnp, polyribonucleotide nucleotidyltransferase	deaD, ATP-dependent RNA helicase, DEAD/DEAH box family
DVU2988	DVU2989	0	0	-3	1	2	0	0	0	-	pspA, phage shock protein A	pspF, psp operon transcriptional activator
DVU0808	DVU0809	0	0	-3	1	2	1	0	1	Protein synthesis	gatA, glutamyl-tRNA(Gln) amidotransferase, A subunit	gatC, glutamyl-tRNA(Gln) amidotransferase, C subunit
DVU3307	DVU3308	0	0	-3	1	2	0	0	1	-	ubiX, 3-octaprenyl-4-hydroxybenzoate carboxy-lyase	metallo-beta-lactamase family protein
DVU1021	DVU1980	0	0	-3	1	2	0	0	0	-	conserved hypothetical protein	hypothetical protein
DVU1094	DVU2091	0	0	-3	1	2	0	0	0	-	argH, argininosuccinate lyase	thiE-1, thiamine-phosphate pyrophosphorylase
DVU0774	DVU3006	0	0	-3	1	2	0	0	0	-	atpC, ATP synthase, F1 epsilon subunit	spsF, polysaccharide biosynthesis protein/methyltransferase, putative
DVU2916	DVU3363	0	0	-3	1	2	0	0	0	-	hemK, hemK protein	sun, sun protein
DVU0330	DVU2291	0	0	-3	1	2	0	0	0	-	response regulator	carbon monoxide-induced hydrogenase CooH, putative
DVU1692	DVU1746	0	0	-3	1	2	0	0	0	-	hypothetical protein	C-5 cytosine-specific DNA methylase family protein
DVU2481	DVU2482	0	0	-3	1	2	0	0	1	Energy metabolism	fdoH, formate dehydrogenase, beta subunit, putative	fdnG-2, formate dehydrogenase, alpha subunit, selenocysteine-containing
DVU2532	DVU2669	0	0	-3	1	2	0	0	0	-	transcriptional regulator, MerR family	conserved domain protein
DVU1170	DVU1913	0	0	-3	1	2	0	0	0	-	hypothetical protein	aspartate kinase, monofunctional class
DVU2471	DVU3176	0	0	-3	1	2	0	0	0	-	oxidoreductase, selenocysteine-containing	UDP-glucose/GDP-mannose dehydrogenase family protein
DVU1021	DVU1035	0	0	-3	1	2	0	0	0	-	conserved hypothetical protein	glk, glucokinase, putative
DVU0894	DVU1085	0	0	-3	1	2	0	0	0	-	aroC, chorismate synthase	phoU, phosphate transport system protein PhoU
DVUA0114	DVUA0115	0	0	-3	1	2	0	0	1	-	hypothetical protein	type III secretion system protein, YscF family
DVU3349	DVU3350	0	0	-3	1	2	0	0	1	Energy metabolism	pyruvate flavodoxin/ferredoxin oxidoreductase, thiamine diP-binding domain protein	oorD, iron-sulfur cluster-binding protein
DVU1795	DVU2973	0	0	-3	1	2	0	0	0	DNA metabolism	hup-3, DNA-binding protein HU	hup, integration host factor, beta subunit
DVU0540	DVU0587	0	0	-3	1	2	0	0	0	-	sensor histidine kinase	fdnG-1, formate dehydrogenase, alpha subunit, selenocysteine-containing
DVU0595	DVU2643	0	0	-3	1	2	0	0	0	-	conserved hypothetical protein	htpG, heat shock protein HtpG
DVU0854	DVU1000	0	0	-3	1	2	0	0	0	-	NirD protein, putative	peptidase, M24 family
DORF29013	DVU0540	0	0	-3	1	2	0	0	0	-	-	sensor histidine kinase
DVU1857	DVU3082	0	0	-3	1	2	0	0	0	Cellular processes	methyl-accepting chemotaxis protein	methyl-accepting chemotaxis protein
DVU1839	DVU3187	0	0	-3	1	2	0	0	0	-	trx, thioredoxin	hup-4, DNA-binding protein HU
DVU1203	DVU3002	0	0	-3	1	2	0	0	0	-	glyA, serine hydroxymethyltransferase	conserved domain protein
DVU0403	DVU3273	0	0	-3	1	2	0	0	0	-	dvsB, dissimilatory sulfite reductase beta subunit	conserved hypothetical protein
DVU0967	DVU0968	0	0	-3	1	2	0	0	1	Transport and binding proteins	amino acid ABC transporter, permease protein, His/Glu/Gln/Arg/opine family	amino acid ABC transporter, ATP-binding protein
DVU0322	DVU2224	0	0	-3	1	2	0	0	0	-	eno, enolase	hypothetical protein
DVU0463	DVU3272	0	0	-3	1	2	0	0	0	-	aroA, 3-phosphoshikimate 1-carboxyvinyltransferase	TPR domain protein
DORF10860	DVU1352	0	0	-3	1	2	0	0	0	-	-	6-pyruvoyl tetrahydrobiopterin synthase, putative
DVU3104	DVU3187	0	0	-3	1	2	0	0	0	-	pal, peptidoglycan-associated lipoprotein, putative	hup-4, DNA-binding protein HU
DVU0521	DVU2320	0	0	-3	1	2	0	0	0	-	csrA, carbon storage regulator	3-octaprenyl-4-hydroxybenzoate carboxy-lyase family protein
DVU1094	DVU1454	0	0	-3	1	2	0	0	0	-	argH, argininosuccinate lyase	ispD, 2-C-methyl-D-erythritol 4-phosphate cytidylyltransferase
DVU1257	DVU2966	0	0	-3	1	2	0	0	0	-	RNA-binding protein	response regulator
DVU0836	DVU1094	0	0	-3	1	2	0	0	0	-	trmD, tRNA (guanine-N1)-methyltransferase	argH, argininosuccinate lyase
DVU0809	DVU1885	0	0	-3	1	2	0	0	0	Protein synthesis	gatC, glutamyl-tRNA(Gln) amidotransferase, C subunit	gatB, glutamyl-tRNA(Gln) amidotransferase, B subunit
DVU2206	DVU2764	0	0	-3	1	2	0	0	0	-	conserved hypothetical protein	nitroreductase family protein
DVU0608	DVU2295	0	0	-3	1	2	0	0	0	Cellular processes	methyl-accepting chemotaxis protein	methyl-accepting chemotaxis protein
DVU2756	DVU2897	0	0	-3	1	2	0	0	0	-	radical SAM domain protein	conserved hypothetical protein
DVU0175	DVU0360	0	0	-3	1	2	0	0	0	-	tungsten formylmethanofuran dehydrogenase family protein/molybdopterin binding protein	ilvB-1, acetolactate synthase, large subunit, biosynthetic type
DVU1198	DVU1334	0	0	-3	1	2	0	0	0	-	ribH, riboflavin synthase, beta subunit	tig, trigger factor
DVU0595	DVU1539	0	0	-3	1	2	0	0	0	-	conserved hypothetical protein	glpX, fructose-1,6-bisphosphatase, class II
DVU2757	DVU2897	0	0	-3	1	2	0	0	0	-	radical SAM domain protein	conserved hypothetical protein
DVU2838	DVU2839	0	0	-3	1	2	0	0	1	-	conserved hypothetical protein	conserved hypothetical protein
DVU0656	DVU2916	0	0	-3	1	2	0	0	0	-	conserved hypothetical protein	hemK, hemK protein
DVU1013	DVU1820	0	0	-3	1	2	0	0	0	Protein fate	type I secretion outer membrane protein, TolC family	yajC, preprotein translocase, YajC subunit
DVU0430	DVU0431	0	0	-3	1	2	0	0	1	Energy metabolism	Ech hydrogenase, subunit EchE, putative	Ech hydrogenase, subunit EchD, putative
DVU0417	DVU0825	0	0	-3	1	2	0	0	0	-	speA, arginine decarboxylase	secA, preprotein translocase, SecA subunit
DVU2449	DVU3185	0	0	-3	1	2	0	0	0	-	metK, S-adenosylmethionine synthetase	roO, rubredoxin-oxygen oxidoreductase
DVU0066	DVU1203	0	0	-3	1	2	0	0	0	-	cytidine/deoxycytidylate deaminase domain protein	glyA, serine hydroxymethyltransferase
DVU2460	DVU2928	0	0	-3	1	2	0	0	0	-	hypothetical protein	rpoB, DNA-directed RNA polymerase, beta subunit
DVU0983	DVU1337	0	0	-3	1	2	0	0	0	-	conserved hypothetical protein	lon, ATP-dependent protease La
DVU2441	DVU2442	0	0	-3	1	2	0	0	1	Protein fate	hspC, heat shock protein, Hsp20 family	heat shock protein, Hsp20 family
DVU1376	DVU1677	0	0	-3	1	2	0	0	0	-	ilvB-2, acetolactate synthase, large subunit, biosynthetic type	tpiA, triosephosphate isomerase
DVU2206	DVU2819	0	0	-3	1	2	0	0	0	-	conserved hypothetical protein	transcriptional regulator, TetR family
DORF2161	DVUA0126	0	0	-3	1	2	0	0	0	-	-	conserved hypothetical protein
DVU0609	DVU0610	0	0	-3	1	2	0	0	1	-	lipoprotein, putative	conserved hypothetical protein
DVU1174	DVU1337	0	0	-3	1	2	0	0	0	-	hypothetical protein	lon, ATP-dependent protease La
DVU1875	DVU2556	0	0	-3	1	2	0	0	0	-	dafA protein	hypothetical protein
DVU1251	DVU2776	0	0	-3	1	2	0	0	0	-	hypothetical protein	dsrC, dissimilatory sulfite reductase, gamma subunit
DVU1028	DVU1692	0	0	-3	1	2	0	0	0	-	cmk, cytidylate kinase	hypothetical protein
DVU0682	DVU2973	0	0	-3	1	2	0	0	0	-	DNA-binding protein, putative	hup, integration host factor, beta subunit
DVU1571	DVU1893	0	0	-3	1	2	0	0	0	-	rho, transcription termination factor Rho	ATP-dependent protease, putative
DVU1613	DVU1614	0	0	-3	1	2	0	0	1	-	pyridine nucleotide-disulfide oxidoreductase	iron-sulfur cluster-binding protein
DORF29013	DVU0945	0	0	-3	1	2	0	0	0	-	-	sensor histidine kinase
DVU0752	DVU1238	0	0	-3	1	2	0	0	0	Transport and binding proteins	amino acid ABC transporter, amino acid-binding protein	amino acid ABC transporter, periplasmic amino acid-binding protein
DVU1257	DVU1873	0	0	-3	1	2	0	0	0	-	RNA-binding protein	ppiB-2, peptidyl-prolyl cis-trans isomerase B
DVU0894	DVU2042	0	0	-3	1	2	0	0	0	-	aroC, chorismate synthase	Fic family protein
DVU2459	DVU2929	0	0	-3	1	2	0	0	0	-	hypothetical protein	rpoC, DNA-directed RNA polymerase, beta prime subunit
DVU1448	DVU3172	0	0	-3	1	2	0	0	0	-	conserved hypothetical protein	hypothetical protein
DVU0794	DVU1205	0	0	-3	1	2	0	0	0	Fatty acid and phospholipid metabolism	fabI, enoyl-(acyl-carrier-protein) reductase	acpP, acyl carrier protein
DVU0421	DVU3197	0	0	-3	1	2	0	0	0	-	agmatinase, putative	ilvE, branched-chain amino acid aminotransferase
DVU1632	DVU2083	0	0	-3	1	2	0	0	0	-	PTS system, IIA component	relA, GTP pyrophosphokinase
DORF2077	DVUA0108	0	0	-3	1	2	0	0	0	-	-	hypothetical protein
DVU0771	DVU0876	0	0	-3	1	2	0	0	0	-	molybdenum-pterin binding domain protein/site-specific recombinase, phage integrase family	metallo-beta-lactamase family protein
DVU1021	DVU1839	0	0	-3	1	2	0	0	0	-	conserved hypothetical protein	trx, thioredoxin
DVU0932	DVU0933	0	0	-3	1	2	0	0	1	Signal transduction	sensor histidine kinase	response regulator
DVU1199	DVU3373	0	0	-3	1	2	0	0	0	-	ribAB, 3,4-dihydroxy-2-butanone 4-phosphate synthase/GTP cyclohydrolase II	ilvD, dihydroxy-acid dehydratase
DVU0916	DVU2131	0	0	-3	1	2	0	0	0	-	AT-rich DNA-binding protein	hypothetical protein
DVU2929	DVU3048	0	0	-3	1	2	0	1	0	-	rpoC, DNA-directed RNA polymerase, beta prime subunit	asd, aspartate-semialdehyde dehydrogenase
DVU2240	DVU2969	0	0	-3	1	2	0	0	0	-	hydantoinase/oxoprolinase family protein	acetoacetyl-CoA synthase
DORF38927	DVU2204	0	0	-3	1	2	0	0	0	-	-	tnaA, tryptophanase
DVU0348	DVU0362	0	0	-3	1	2	0	0	0	-	hypothetical protein	conserved hypothetical protein
DVU0686	DVU0687	0	0	-3	1	2	0	0	1	-	iron-sulfur cluster-binding protein	aor-2, aldehyde:ferredoxin oxidoreductase, tungsten-containing, putative
DVU2674	DVU3134	0	0	-3	1	2	0	0	0	Energy metabolism	sdhB, succinate dehydrogenase and fumarate reductase iron-sulfur protein	glpK, glycerol kinase
DVU0693	DVU0694	0	0	-3	1	2	0	0	1	Energy metabolism	narH, molybdopterin oxidoreductase, iron-sulfur cluster-binding subunit, putative (TIGR), containing cytochrome c heme-binding site	molybdopterin oxidoreductase, molybdopterin-binding subunit, putative
DVU2669	DVU2903	0	0	-3	1	2	0	0	0	-	conserved domain protein	pcnB2, HD domain protein
DVU1032	DVU1063	0	0	-3	1	2	0	0	0	-	hypothetical protein	flrC, transcriptional regulatory protein
DVU1085	DVU1475	0	0	-3	1	2	0	0	0	-	phoU, phosphate transport system protein PhoU	PhoU family protein
DVU2459	DVU2928	0	0	-3	1	2	0	0	0	-	hypothetical protein	rpoB, DNA-directed RNA polymerase, beta subunit
DVU1177	DVU1180	0	0	-3	1	2	0	0	0	-	hypothetical protein	hypothetical protein
DVU1974	DVU2935	0	0	-3	1	2	0	0	0	-	pyridine nucleotide-disulfide oxidoreductase	gpm, phosphoglycerate mutase
DVU1464	DVU1465	0	0	-3	1	2	0	0	1	-	heptosyltransferase family protein	CgeB family protein
DVU2139	DVU2969	0	0	-3	1	2	0	0	0	-	aphA, histone deacetylase family protein	acetoacetyl-CoA synthase
DVU0876	DVU0946	0	0	-3	1	2	0	0	0	-	metallo-beta-lactamase family protein	sigma-54 dependent transcriptional regulator/response regulator
DVU2673	DVU2674	0	0	-3	1	2	0	0	1	-	glpA, anaerobic glycerol-3-phosphate dehydrogenase, subunit A, truncation	sdhB, succinate dehydrogenase and fumarate reductase iron-sulfur protein
DVU1610	DVU2240	0	0	-3	1	2	0	0	0	-	nadE, glutamine-dependent NAD+ synthetase	hydantoinase/oxoprolinase family protein
DVU2309	DVU3082	0	0	-3	1	2	0	0	0	Cellular processes	methyl-accepting chemotaxis protein, putative	methyl-accepting chemotaxis protein
DVU0971	DVU2547	0	0	-3	1	2	0	0	0	-	molybdenum cofactor biosynthesis protein	transcriptional regulator, putative
DVU0322	DVU0983	0	0	-3	1	2	0	0	0	-	eno, enolase	conserved hypothetical protein
DVU0774	DVU0779	0	0	-3	1	2	0	0	1	Energy metabolism	atpC, ATP synthase, F1 epsilon subunit	atpF2, ATP synthase F0, B subunit, putative
DVU1869	DVU2309	0	0	-3	1	2	0	0	0	Cellular processes	methyl-accepting chemotaxis protein	methyl-accepting chemotaxis protein, putative
DVU1919	DVU1974	0	0	-3	1	2	0	0	0	-	hydrogenase expression/formation protein, putative	pyridine nucleotide-disulfide oxidoreductase
DVU0412	DVU0732	0	0	-3	1	2	0	0	0	-	potassium uptake protein TrkA, putative	valS, valyl-tRNA synthetase
DVU0068	DVU3168	0	0	-3	1	2	0	0	0	-	conserved hypothetical protein	hemL, glutamate-1-semialdehyde-2,1-aminomutase
DVU2673	DVU3134	0	0	-3	1	2	0	0	0	-	glpA, anaerobic glycerol-3-phosphate dehydrogenase, subunit A, truncation	glpK, glycerol kinase
DVU1371	DVU3392	0	0	-3	1	2	0	0	0	-	HAD-superfamily hydrolase, subfamily IA	glnA, glutamine synthetase, type I
DVU1169	DVU1857	0	0	-3	1	2	0	0	0	Cellular processes	methyl-accepting chemotaxis protein	methyl-accepting chemotaxis protein
DVU0506	DVU2336	0	0	-3	1	2	0	0	0	-	DHH family protein	carboxyl-terminal protease
DVU1029	DVU1652	0	0	-3	1	2	0	0	0	-	hisC, histidinol-phosphate aminotransferase	hit, HIT family protein
DVU0351	DVU0477	0	0	-3	1	2	0	0	0	-	cytidine 5monophosphate N-acetylneuraminic acid synthetase, putative/polysaccharide biosynthesis protein	icd, isocitrate dehydrogenase, NADP-dependent
DVU1192	DVU1378	0	0	-3	1	2	0	0	0	-	acyP, acylphosphatase	ilvC, ketol-acid reductoisomerase
DVU0318	DVU0983	0	0	-3	1	2	0	0	0	-	TPR domain protein	conserved hypothetical protein
DVU2677	DVU2825	0	0	-3	1	2	0	0	0	-	sensor histidine kinase/response regulator	pyruvate formate-lyase 1 activating enzyme, putative
DVU3348	DVU3350	0	0	-3	1	2	0	0	1	Energy metabolism	pyruvate ferredoxin/flavodoxin oxidoreductase, beta subunit, putative	oorD, iron-sulfur cluster-binding protein
DVU0521	DVU0522	0	0	-3	1	2	0	0	1	-	csrA, carbon storage regulator	yviF, conserved hypothetical protein
DVU2312	DVU2350	0	0	-3	1	2	0	0	0	-	hypothetical protein	gid, gid protein
DVU0764	DVU1795	0	0	-3	1	2	0	0	0	DNA metabolism	hup-2, DNA-binding protein HU	hup-3, DNA-binding protein HU
DVU1205	DVU2368	0	0	-3	1	2	0	0	0	Fatty acid and phospholipid metabolism	acpP, acyl carrier protein	fabZ, beta-hydroxyacyl-(acyl-carrier-protein) dehydratase FabZ
DVU0899	DVU3180	0	0	-3	1	2	0	0	0	-	conserved hypothetical protein	GGDEF domain protein
DVU0411	DVU1465	0	0	-3	1	2	0	0	0	-	heptosyltransferase family protein	CgeB family protein
DVU0983	DVU1174	0	0	-3	1	2	0	0	0	-	conserved hypothetical protein	hypothetical protein
DVU0506	DVU0554	0	0	-3	1	2	0	0	0	-	DHH family protein	NAD-dependent epimerase/dehydratase family protein
DVU1289	DVU1290	0	0	-3	1	2	0	0	1	Energy metabolism	DsrK, Cytoplasmic, binds 2 [4Fe-4S]	DsrM, Inner membrane protein binds 2 heme b
DVU0697	DVU1841	0	0	-3	1	2	0	0	0	-	rfbA, mannose-1-phosphate guanylyltransferase/mannose-6-phosphate isomerase	fbp, fructose-1,6-bisphosphatase
DVU1037	DVU2077	0	0	-3	1	2	0	0	0	-	mercuric reductase, putative	conserved hypothetical protein
DVU1827	DVU1907	0	0	-3	1	2	0	0	0	-	acetylornithine deacetylase/succinyl-diaminopimelate desuccinylase family protein	ugd, UDP-glucose 6-dehydrogenase
DVU0241	DVU2138	0	0	-3	1	2	0	0	0	-	MTH1175-like domain family protein	conserved hypothetical protein
DVU1283	DVU1342	0	0	-3	1	2	0	0	0	-	galU, UTP-glucose-1-phosphate uridylyltransferase	znuB, ATPase component of zinc ABC transporter
DVU2619	DVU3387	0	0	-3	1	2	0	0	0	-	conserved hypothetical protein	hypothetical protein
DVU0608	DVU2309	0	0	-3	1	2	0	0	0	Cellular processes	methyl-accepting chemotaxis protein	methyl-accepting chemotaxis protein, putative
DVU2985	DVU3204	0	0	-3	1	2	0	0	0	-	leuB, 3-isopropylmalate dehydrogenase	purA, adenylosuccinate synthetase
DVU0608	DVU1169	0	0	-3	1	2	0	0	0	Cellular processes	methyl-accepting chemotaxis protein	methyl-accepting chemotaxis protein
DVU2295	DVU2309	0	0	-3	1	2	0	0	0	Cellular processes	methyl-accepting chemotaxis protein	methyl-accepting chemotaxis protein, putative
DVU0412	DVU0428	0	0	-3	1	2	0	0	0	-	potassium uptake protein TrkA, putative	conserved hypothetical protein
DVU0428	DVU0441	0	0	-3	1	2	0	0	0	-	conserved hypothetical protein	ade, adenine deaminase
DVU1169	DVU2309	0	0	-3	1	2	0	0	0	Cellular processes	methyl-accepting chemotaxis protein	methyl-accepting chemotaxis protein, putative
DVU0465	DVU1602	0	0	-3	1	2	0	0	0	-	trpE, anthranilate synthase, component I	clpA, ATP-dependent Clp protease, ATP-binding subunit ClpA
DVU1169	DVU2295	0	0	-3	1	2	0	0	0	Cellular processes	methyl-accepting chemotaxis protein	methyl-accepting chemotaxis protein
DORF40861	DVU2312	0	0	-3	1	2	0	0	0	-	-	hypothetical protein
DVU0409	DVU0863	0	0	-3	1	2	0	0	0	-	hypothetical protein	flagellar hook-associated protein 2, putative
DVU2436	DVU2772	0	0	-3	1	2	0	0	0	-	conserved hypothetical protein	conserved hypothetical protein
DVU1475	DVU2140	0	0	-3	1	2	0	0	0	-	PhoU family protein	tmk, thymidylate kinase
DVU0608	DVU1869	0	0	-3	1	2	0	0	0	Cellular processes	methyl-accepting chemotaxis protein	methyl-accepting chemotaxis protein
DVU0951	DVU1197	0	0	-3	1	2	0	0	0	-	moeA-2, molybdopterin biosynthesis MoeA protein, putative	nusB, N utilization substance protein B
DVU1788	DVU1850	0	0	-3	1	2	0	0	0	-	rpoD, RNA polymerase sigma-70 factor	CBS domain protein
DVU0540	DVU0945	0	0	-3	1	2	0	0	0	Signal transduction	sensor histidine kinase	sensor histidine kinase
DVU0848	DVU1911	0	0	-3	1	2	0	0	0	-	QmoA, Quinone-interacting membrane-bound oxidoreductase	CBS domain protein
DVU0429	DVU0432	0	0	-3	1	2	0	0	1	Energy metabolism	Ech hydrogenase, subunit EchF, putative	Ech hydrogenase, subunit EchC, putative
DVUA0071	DVUA0072	0	0	-3	1	2	0	0	0	Cell envelope	glycosyl transferase, group 1/2 family protein	glycosyl transferase, group 1 family protein
DVU0410	DVU2320	0	0	-3	1	2	0	0	0	-	hypothetical protein	3-octaprenyl-4-hydroxybenzoate carboxy-lyase family protein
DVU1908	DVU1917	0	0	-3	1	2	0	0	0	-	pdxJ, pyridoxal phosphate biosynthetic protein PdxJ	hysB, periplasmic [NiFeSe] hydrogenase, small subunit
DVU1857	DVU2295	0	0	-3	1	2	0	0	0	Cellular processes	methyl-accepting chemotaxis protein	methyl-accepting chemotaxis protein
DVU1397	DVU1686	0	0	-3	1	2	0	0	0	-	bfr, bacterioferritin	ATPase, AAA family
DVU2411	DVU2472	0	0	-3	1	2	0	0	0	-	EF hand domain protein	conserved hypothetical protein
DVU2576	DVU2765	0	0	-3	1	2	0	0	0	-	oligopeptide ABC transporter, ATP-binding protein	metallo-beta-lactamase family protein
DVU0493	DVU2449	0	0	-3	1	2	0	0	0	-	hypothetical protein	metK, S-adenosylmethionine synthetase
DVU2532	DVU2903	0	0	-3	1	2	0	0	0	-	transcriptional regulator, MerR family	pcnB2, HD domain protein
DVU0742	DVU0752	0	0	-3	1	2	0	0	0	-	hypothetical protein	amino acid ABC transporter, amino acid-binding protein
DVU0523	DVU3229	0	0	-3	1	2	0	0	0	-	flgM, negative regulator of flagellin synthesis FlgM	fliA, RNA polymerase sigma factor for flagellar operon FliA
DVU2034	DVU2841	0	0	-3	1	2	0	0	0	-	hypothetical protein	type II restriction endonuclease, putative
DVU0608	DVU1857	0	0	-3	1	2	1	0	0	Cellular processes	methyl-accepting chemotaxis protein	methyl-accepting chemotaxis protein
DVU0169	DVU1029	0	0	-3	1	2	0	0	0	-	oligopeptide/dipeptide ABC transporter, periplasmic oligopeptide/dipeptide-binding protein	hisC, histidinol-phosphate aminotransferase
DVU0522	DVU2320	0	0	-3	1	2	0	0	0	-	yviF, conserved hypothetical protein	3-octaprenyl-4-hydroxybenzoate carboxy-lyase family protein
DVU0795	DVU0796	0	0	-3	1	2	0	0	1	-	purC, phosphoribosylaminoimidazole-succinocarboxamide synthase	hisD, histidinol dehydrogenase
DVU1592	DVU2643	0	0	-3	1	2	0	0	0	-	arginine N-succinyltransferase, beta subunit, putative	htpG, heat shock protein HtpG
DORF40861	DVU2350	0	0	-3	1	2	0	0	0	-	-	gid, gid protein
DVU0843	DVU0872	0	0	-3	1	2	0	0	0	-	hypothetical protein	glycosyl transferase, group 2 family protein
DVU0608	DVU3082	0	0	-3	1	2	0	0	0	Cellular processes	methyl-accepting chemotaxis protein	methyl-accepting chemotaxis protein
DVU0908	DVU1585	0	0	-3	1	2	0	0	0	-	iron-sulfur cluster-binding protein, putative	vitamin B12-dependent methionine synthase family protein
DVU0055	DVU0664	0	0	-3	1	2	0	0	0	Biosynthesis of cofactors, prosthetic groups, and carriers	ispH, hydroxymethylbutenyl pyrophosphate reductase	cysteine desulfurase
DVU0271	DVU3305	0	0	-3	1	2	0	0	0	Signal transduction	response regulator	atoC, sigma-54 dependent transcriptional regulator/response regulator
DVU1941	DVU2055	0	0	-3	1	2	0	0	0	-	HAD-superfamily hydrolase, subfamily IIA	metG, methionyl-tRNA synthetase
DVU1539	DVU1592	0	0	-3	1	2	0	0	0	-	glpX, fructose-1,6-bisphosphatase, class II	arginine N-succinyltransferase, beta subunit, putative
DVU0493	DVU0592	0	0	-3	1	2	0	0	0	-	hypothetical protein	cheW-1, chemotaxis protein CheW
DVU0360	DVU0585	0	0	-3	1	2	0	0	0	-	ilvB-1, acetolactate synthase, large subunit, biosynthetic type	conserved hypothetical protein
DVU1085	DVU1206	0	0	-3	1	2	0	0	0	-	phoU, phosphate transport system protein PhoU	fabG, 3-oxoacyl-(acyl-carrier-protein) reductase
DVU0405	DVU1012	0	0	-3	1	2	0	0	0	-	cobB-1, cobyrinic acid a,c-diamide synthase	hemolysin-type calcium-binding repeat protein
DVU2836	DVU3287	0	0	-3	1	2	0	0	0	-	hypothetical protein	glycosyl transferase, group 2 family protein
DVU1376	DVU1377	0	0	-3	1	2	1	0	1	Amino acid biosynthesis	ilvB-2, acetolactate synthase, large subunit, biosynthetic type	ilvN-2, acetolactate synthase, small subunit
DVU1198	DVU1200	0	0	1	1	2	1	0	1	Biosynthesis of cofactors, prosthetic groups, and carriers	ribH, riboflavin synthase, beta subunit	ribE, riboflavin synthase, alpha subunit
DVU1628	DVU2928	0	0	1	1	2	0	1	0	Transcription	rpoN, RNA polymerase sigma-54 factor	rpoB, DNA-directed RNA polymerase, beta subunit
DVU2928	DVU3242	0	0	-3	1	2	0	1	0	Transcription	rpoB, DNA-directed RNA polymerase, beta subunit	rpoZ, DNA-directed RNA polymerase, omega subunit
DVU1628	DVU2929	0	0	1	1	2	0	1	0	Transcription	rpoN, RNA polymerase sigma-54 factor	rpoC, DNA-directed RNA polymerase, beta prime subunit
DVU0004	DVU2928	0	0	-3	1	2	0	0	0	-	gyrA, DNA gyrase, A subunit	rpoB, DNA-directed RNA polymerase, beta subunit
DVU2929	DVU3242	0	0	-3	1	2	0	1	0	Transcription	rpoC, DNA-directed RNA polymerase, beta prime subunit	rpoZ, DNA-directed RNA polymerase, omega subunit
DVU0775	DVU3104	0	0	0	1	2	0	0	0	-	atpD, ATP synthase, F1 beta subunit	pal, peptidoglycan-associated lipoprotein, putative
DVU0322	DVU0775	0	0	0	1	2	0	0	0	Energy metabolism	eno, enolase	atpD, ATP synthase, F1 beta subunit
DVU0774	DVU0777	0	0	-3	1	2	1	1	1	Energy metabolism	atpC, ATP synthase, F1 epsilon subunit	atpA, ATP synthase, F1 alpha subunit
DVU0774	DVU0775	0	0	-3	1	2	1	1	1	Energy metabolism	atpC, ATP synthase, F1 epsilon subunit	atpD, ATP synthase, F1 beta subunit
DVU0774	DVU2608	0	0	-3	1	2	0	0	0	-	atpC, ATP synthase, F1 epsilon subunit	motA-3, chemotaxis protein MotA
DVU1329	DVU1628	0	0	1	1	2	0	1	0	Transcription	rpoA, DNA-directed RNA polymerase, alpha subunit	rpoN, RNA polymerase sigma-54 factor
DVU0322	DVU2225	0	0	-3	1	2	0	0	0	-	eno, enolase	acetyl-CoA carboxylase, carboxyl transferase, alpha/beta subunit
DVU1329	DVU3242	0	0	-3	1	2	0	1	0	Transcription	rpoA, DNA-directed RNA polymerase, alpha subunit	rpoZ, DNA-directed RNA polymerase, omega subunit
DVU0004	DVU1329	0	0	-3	1	2	0	0	0	-	gyrA, DNA gyrase, A subunit	rpoA, DNA-directed RNA polymerase, alpha subunit
DVU0105	DVU0106	0	0	-3	1	2	0	0	1	Transport and binding proteins	glnQ, glutamine ABC transporter, ATP-binding protein	glnP, glutamine ABC transporter, permease protein
DVU0322	DVU0503	0	0	0	1	2	0	1	0	-	eno, enolase	pnp, polyribonucleotide nucleotidyltransferase
DVU0465	DVU1594	0	0	-3	1	2	0	0	0	-	trpE, anthranilate synthase, component I	cheA-1, chemotaxis protein CheA
DVU1021	DVU1022	0	0	1	1	2	1	1	1	-	conserved hypothetical protein	SUF system FeS assembly ATPase SufC, putative
DVU2901	DVU3113	1	0	-3	0	1	0	0	0	Purines, pyrimidines, nucleosides, and nucleotides	pyrB, aspartate carbamoyltransferase	carA, carbamoyl-phosphate synthase, small subunit
DVU2748	DVU3169	1	0	-3	0	1	0	0	0	Biosynthesis of cofactors, prosthetic groups, and carriers	cobM, precorrin-4 C11-methyltransferase	cbiG, cobalamin biosynthesis protein CbiG
DVU2530	DVU2531	1	0	-3	0	1	0	0	1	Energy metabolism	tkt, transketolase	rpe, ribulose-phosphate 3-epimerase
DVU2476	DVU3316	1	0	-3	0	1	0	0	0	-	gltA, glutamate synthase, small subunit	pyrD, dihydroorotate dehydrogenase
DVU2144	DVU2530	1	0	-3	0	1	0	0	0	Energy metabolism	gap-2, glyceraldehyde 3-phosphate dehydrogenase	tkt, transketolase
DVU1647	DVU1913	1	0	-3	0	1	0	0	0	Amino acid biosynthesis	lysA-1, diaminopimelate decarboxylase	aspartate kinase, monofunctional class
DVU1622	DVU3181	1	0	-3	0	1	1	0	0	Purines, pyrimidines, nucleosides, and nucleotides	purQ, phosphoribosylformylglycinamidine synthase I	purL, phosphoribosylformylglycinamidine synthase II
DVU1609	DVU2364	1	0	-3	0	1	0	0	0	-	dapB, dihydrodipicolinate reductase	aminotransferase, classes I and II
DVU1295	DVUA0079	1	0	-3	0	1	0	0	0	Central intermediary metabolism	sat, sulfate adenylyltransferase	cysC, adenylylsulfate kinase
DVU1203	DVU1580	1	0	-3	0	1	0	0	0	-	glyA, serine hydroxymethyltransferase	rpiB, ribose 5-phosphate isomerase, putative
DVU1054	DVU2508	1	0	-3	0	1	0	0	0	-	hydrolase, HAD-superfamily, subfamily IIIA	murF, UDP-N-acetylmuramoylalanyl-D-glutamyl-2,6-diaminopimelate--D-alanyl-D-alanyl ligase
DVU1043	DVU1044	1	0	-3	0	1	0	1	1	Purines, pyrimidines, nucleosides, and nucleotides	guaA, GMP synthase	guaB, inosine-5`-monophosphate dehydrogenase
DVU1025	DVU1580	1	0	-3	0	1	0	0	0	-	upp, uracil phosphoribosyltransferase	rpiB, ribose 5-phosphate isomerase, putative
DVU0893	DVU2100	1	0	-3	0	1	0	0	0	Cellular processes	universal stress protein family	universal stress protein family
DVU0855	DVU3167	1	0	-3	0	1	0	0	0	-	radical SAM domain protein	heme biosynthesis protein, putative
DVU0854	DVU0857	1	0	-3	0	1	0	0	1	-	NirD protein, putative	nirJ-1, radical SAM domain protein
DVU0777	DVU0778	1	0	1	0	1	0	1	1	Energy metabolism	atpA, ATP synthase, F1 alpha subunit	atpH, ATP synthase, F1 delta subunit
DVU0685	DVU1283	1	0	-3	0	1	0	0	0	-	rfbB, phosphomannomutase	galU, UTP-glucose-1-phosphate uridylyltransferase
DVU0579	DVU0589	1	0	-3	0	1	0	0	0	Biosynthesis of cofactors, prosthetic groups, and carriers	molybdopterin-guanine dinucleotide biosynthesis protein A, putative	molybdopterin-guanine dinucleotide biosynthesis protein B, putative
DVU0494	DVU2055	1	0	-3	0	1	0	0	0	-	aminotransferase, class V	metG, methionyl-tRNA synthetase
DVU0488	DVU1406	1	0	-3	0	1	0	0	0	Purines, pyrimidines, nucleosides, and nucleotides	purD, phosphoribosylamine--glycine ligase	purM, phosphoribosylformylglycinamidine cyclo-ligase
DVU0468	DVU0469	1	0	-3	0	1	0	0	1	Amino acid biosynthesis	trpC, indole-3-glycerol phosphate synthase	trpF-1, N-(5-phosphoribosyl)anthranilate isomerase
DVU0465	DVU0466	1	0	-3	0	1	1	0	1	Amino acid biosynthesis	trpE, anthranilate synthase, component I	trpG, anthranilate synthase, glutamine amidotransferase component
DVU0463	DVU2521	1	0	-3	0	1	0	0	0	Amino acid biosynthesis	aroA, 3-phosphoshikimate 1-carboxyvinyltransferase	aroK-2, shikimate kinase
DVU0463	DVU1028	1	0	-3	0	1	0	0	0	-	aroA, 3-phosphoshikimate 1-carboxyvinyltransferase	cmk, cytidylate kinase
DVU0430	DVU2290	1	0	-3	0	1	0	0	0	Energy metabolism	Ech hydrogenase, subunit EchE, putative	hydrogenase, CooU subunit, putative
DVU0414	DVU3029	1	0	-3	0	1	0	0	0	-	tme, NADP-dependent malic enzyme-related protein	pta, phosphate acetyltransferase
DVU0363	DVU0364	1	0	-3	0	1	0	0	0	Biosynthesis of cofactors, prosthetic groups, and carriers	pabB, para-aminobenzoate synthase, component I	pabA, para-aminobenzoate/anthranilate synthase glutamine amidotransferase
DVU0318	DVU3272	1	0	-3	0	1	0	0	0	-	TPR domain protein	TPR domain protein
DVU0173	DVU0664	1	0	-3	0	1	0	0	0	-	phsA, thiosulfate reductase	cysteine desulfurase
DVU0162	DVU2902	1	0	-3	0	1	0	0	0	Purines, pyrimidines, nucleosides, and nucleotides	carB, carbamoyl-phosphate synthase, large subunit	pyrC, dihydroorotase
DVU0162	DVU2901	1	0	-3	0	1	0	0	0	Purines, pyrimidines, nucleosides, and nucleotides	carB, carbamoyl-phosphate synthase, large subunit	pyrB, aspartate carbamoyltransferase
DVU0162	DVU1096	1	0	-3	0	1	0	0	0	-	carB, carbamoyl-phosphate synthase, large subunit	argF, ornithine carbamoyltransferase
DVU0162	DVU1095	1	0	-3	0	1	0	0	0	-	carB, carbamoyl-phosphate synthase, large subunit	argG, argininosuccinate synthase
DVU0085	DVU0471	1	0	1	0	1	1	0	0	Amino acid biosynthesis	trpB-1, tryptophan synthase, beta subunit	trpA, tryptophan synthase, alpha subunit
DVU2062	DVU2063	1	1	-3	0	1	0	0	1	-	ATP-dependent DNA helicase, UvrD/REP family	conserved hypothetical protein
DVU1580	DVU1677	1	0	-3	0	1	0	0	0	Energy metabolism	rpiB, ribose 5-phosphate isomerase, putative	tpiA, triosephosphate isomerase
DVUA0130	DVUA0132	1	0	-3	0	1	0	0	1	Mobile and extrachromosomal element functions	CRISPR-associated protein, CT1134 family	CRISPR-associated protein, TM1801 family
DVU0857	DVU3167	1	0	-3	0	1	0	0	0	-	nirJ-1, radical SAM domain protein	heme biosynthesis protein, putative
DVU2902	DVU3316	1	0	-3	0	1	0	0	0	Purines, pyrimidines, nucleosides, and nucleotides	pyrC, dihydroorotase	pyrD, dihydroorotate dehydrogenase
DVU2476	DVU2902	1	0	-3	0	1	0	0	0	-	gltA, glutamate synthase, small subunit	pyrC, dihydroorotase
DVU1783	DVU3032	1	0	-3	0	1	0	0	0	-	cysteine-rich domain protein	conserved hypothetical protein
DVU1917	DVU1918	1	0	1	0	1	0	0	1	Energy metabolism	hysB, periplasmic [NiFeSe] hydrogenase, small subunit	hysA, periplasmic [NiFeSe] hydrogenase, large subunit, selenocysteine-containing
DVU0465	DVU0471	1	0	0	0	1	0	0	1	Amino acid biosynthesis	trpE, anthranilate synthase, component I	trpA, tryptophan synthase, alpha subunit
DVU0325	DVU0326	1	0	1	0	1	0	1	1	Protein fate	hypD, hydrogenase expression/formation protein HypD	hypE, hydrogenase expression/formation protein HypE
DVU1096	DVU2902	1	0	-3	0	1	0	0	0	-	argF, ornithine carbamoyltransferase	pyrC, dihydroorotase
DVU0847	DVU0849	1	0	-3	0	1	0	0	1	-	ApsA, adenylyl-sulphate reductase, alpha subunit	QmoB, Quinone-interacting membrane-bound oxidoreductase
DVU2982	DVU2985	1	0	-3	0	1	0	0	1	Amino acid biosynthesis	leuC, 3-isopropylmalate dehydratase, large subunit, putative	leuB, 3-isopropylmalate dehydrogenase
DVU1411	DVU2094	1	0	-3	0	1	0	0	0	Biosynthesis of cofactors, prosthetic groups, and carriers	thiC, thiamine biosynthesis protein ThiC	thiG, thiG protein
DVU3029	DVU3030	1	0	-3	0	1	0	0	1	Energy metabolism	pta, phosphate acetyltransferase	ackA, acetate kinase
DVU1376	DVU3373	1	0	-3	0	1	0	0	0	Amino acid biosynthesis	ilvB-2, acetolactate synthase, large subunit, biosynthetic type	ilvD, dihydroxy-acid dehydratase
DVU0847	DVU1295	1	0	-3	0	1	0	0	0	Central intermediary metabolism	ApsA, adenylyl-sulphate reductase, alpha subunit	sat, sulfate adenylyltransferase
DVU1411	DVU2093	1	0	-3	0	1	0	0	0	Biosynthesis of cofactors, prosthetic groups, and carriers	thiC, thiamine biosynthesis protein ThiC	thiH, thiH protein
DVU0697	DVU1282	1	0	-3	0	1	0	0	0	Cell envelope	rfbA, mannose-1-phosphate guanylyltransferase/mannose-6-phosphate isomerase	glmM, phosphoglucosamine mutase
DVU0360	DVU3373	1	0	-3	0	1	0	0	0	Amino acid biosynthesis	ilvB-1, acetolactate synthase, large subunit, biosynthetic type	ilvD, dihydroxy-acid dehydratase
DVU2995	DVU2996	1	0	-3	0	1	0	0	1	-	glycosyl transferase, group 1 family protein	NAD-dependent epimerase/dehydratase family protein
DVU2399	DVU2402	1	0	-3	0	1	0	0	1	Energy metabolism	hydrogenase, putative	hdrA, heterodisulfide reductase, A subunit
DVU3004	DVU3006	1	0	-3	0	1	0	0	1	-	radical SAM domain protein	spsF, polysaccharide biosynthesis protein/methyltransferase, putative
DVU1282	DVU2668	1	0	-3	0	1	0	0	0	Cell envelope	glmM, phosphoglucosamine mutase	glmU, UDP-N-acetylglucosamine pyrophosphorylase, putative
DVU1282	DVU1283	1	0	-3	0	1	0	0	1	Cell envelope	glmM, phosphoglucosamine mutase	galU, UTP-glucose-1-phosphate uridylyltransferase
DVU2503	DVU2509	1	0	-3	0	1	0	0	1	Cell envelope	murC, UDP-N-acetylmuramate--alanine ligase	murE, UDP-N-acetylmuramoylalanyl-D-glutamate-2,6-diaminopimelate ligase
DVU0951	DVU2990	1	1	-3	0	1	0	0	0	Biosynthesis of cofactors, prosthetic groups, and carriers	moeA-2, molybdopterin biosynthesis MoeA protein, putative	moeA, molybdopterin biosynthesis MoeA protein
DVU2399	DVU3316	1	0	-3	0	1	0	0	0	-	hydrogenase, putative	pyrD, dihydroorotate dehydrogenase
DVU0258	DVU0266	1	0	-3	0	1	0	0	0	-	sensory box histidine kinase/response regulator	hypothetical protein
DVU1683	DVU2763	1	0	-3	0	1	0	0	0	-	hypothetical protein	TPR/GGDEF domain protein
DVU3003	DVU3009	1	0	-3	0	1	0	0	0	-	radical SAM domain protein	radical SAM domain protein
DVU0869	DVU0873	1	0	-3	0	1	0	0	0	-	uppS, undecaprenyl diphosphate synthase	tsf, translation elongation factor Ts
DVU0325	DVU2329	1	0	-3	0	1	0	0	0	Protein fate	hypD, hydrogenase expression/formation protein HypD	hypB, hydrogenase accessory protein HypB
DVU0869	DVU2509	1	0	-3	0	1	0	0	0	Cell envelope	uppS, undecaprenyl diphosphate synthase	murE, UDP-N-acetylmuramoylalanyl-D-glutamate-2,6-diaminopimelate ligase
DVU1454	DVU2503	1	0	-3	0	1	0	0	0	-	ispD, 2-C-methyl-D-erythritol 4-phosphate cytidylyltransferase	murC, UDP-N-acetylmuramate--alanine ligase
DVU0143	DVU0849	1	0	-3	0	1	0	0	0	-	conserved hypothetical protein	QmoB, Quinone-interacting membrane-bound oxidoreductase
DVU3185	DVU3212	1	0	-3	0	1	0	0	0	-	roO, rubredoxin-oxygen oxidoreductase	nox, pyridine nucleotide-disulfide oxidoreductase
DVU2502	DVU2509	1	0	-3	0	1	0	0	1	Cell envelope	murB, UDP-N-acetylenolpyruvoylglucosamine reductase	murE, UDP-N-acetylmuramoylalanyl-D-glutamate-2,6-diaminopimelate ligase
DVU0849	DVU1295	1	0	-3	0	1	0	0	0	-	QmoB, Quinone-interacting membrane-bound oxidoreductase	sat, sulfate adenylyltransferase
DVU2981	DVU2982	1	0	-3	0	1	0	0	1	Amino acid biosynthesis	leuA, 2-isopropylmalate synthase	leuC, 3-isopropylmalate dehydratase, large subunit, putative
DVU1089	DVU2533	1	0	-3	0	1	0	0	0	Protein synthesis	alaS, alanyl-tRNA synthetase	pheT, phenylalanyl-tRNA synthetase, beta subunit
DVU0589	DVU0951	1	0	-3	0	1	0	0	0	Biosynthesis of cofactors, prosthetic groups, and carriers	molybdopterin-guanine dinucleotide biosynthesis protein B, putative	moeA-2, molybdopterin biosynthesis MoeA protein, putative
DVU0114	DVU0286	1	0	-3	0	1	0	0	0	Amino acid biosynthesis	hisG, ATP phosphoribosyltransferase	hisF, imidazoleglycerol phosphate synthase, cyclase subunit
DVU2668	DVU3156	1	0	-3	0	1	0	0	0	-	glmU, UDP-N-acetylglucosamine pyrophosphorylase, putative	glmS, glucosamine--fructose-6-phosphate aminotransferase (isomerizing)
DVU0261	DVU0266	1	0	-3	0	1	0	0	1	-	universal stress protein family	hypothetical protein
DVU1378	DVU3373	1	0	-3	0	1	0	0	0	Amino acid biosynthesis	ilvC, ketol-acid reductoisomerase	ilvD, dihydroxy-acid dehydratase
DVU0461	DVU0462	1	0	-3	0	1	0	0	1	Amino acid biosynthesis	predicted 3-dehydroquinate synthase	chorismate mutase/prephenate dehydratase
DVU0325	DVU1917	1	0	-3	0	1	0	0	0	-	hypD, hydrogenase expression/formation protein HypD	hysB, periplasmic [NiFeSe] hydrogenase, small subunit
DVU0823	DVU2347	1	0	-3	0	1	0	0	0	Amino acid biosynthesis	argJ, arginine biosynthesis bifunctional protein ArgJ	argD, acetylornithine aminotransferase
DVU3006	DVU3010	1	0	-3	0	1	0	0	0	-	spsF, polysaccharide biosynthesis protein/methyltransferase, putative	lpsC, aminotransferase, DegT/DnrJ/EryC1/StrS family
DVU0734	DVU0856	1	0	-3	0	1	0	0	0	Biosynthesis of cofactors, prosthetic groups, and carriers	cysG-1, uroporphyrinogen III synthase/methyltransferase	hemB, porphobilinogen synthase
DVU0606	DVU0607	1	0	-3	0	1	0	0	1	-	transcriptional regulator, ArsR family/methyltransferase, UbiE/COQ5 family	ahcY, adenosylhomocysteinase
DVU0855	DVU0857	1	0	-3	0	1	0	0	1	-	radical SAM domain protein	nirJ-1, radical SAM domain protein
DVU0115	DVU0363	1	0	-3	0	1	0	0	0	-	aroE, shikimate 5-dehydrogenase	pabB, para-aminobenzoate synthase, component I
DVU0734	DVU3168	1	0	-3	0	1	0	0	0	Biosynthesis of cofactors, prosthetic groups, and carriers	cysG-1, uroporphyrinogen III synthase/methyltransferase	hemL, glutamate-1-semialdehyde-2,1-aminomutase
DVU0321	DVU0322	1	0	-3	0	1	0	0	0	-	transcriptional activator, putative, Baf family	eno, enolase
DVU1885	DVU1886	1	0	-3	0	1	0	0	1	-	gatB, glutamyl-tRNA(Gln) amidotransferase, B subunit	hypothetical protein
DVU0734	DVU1461	1	0	-3	0	1	0	0	0	Biosynthesis of cofactors, prosthetic groups, and carriers	cysG-1, uroporphyrinogen III synthase/methyltransferase	hemA, glutamyl-tRNA reductase
DVU0055	DVU1344	1	0	-3	0	1	0	0	0	Biosynthesis of cofactors, prosthetic groups, and carriers	ispH, hydroxymethylbutenyl pyrophosphate reductase	ispG, 1-hydroxy-2-methyl-2-(E)-butenyl 4-diphosphate synthase
DVU1196	DVU1204	1	0	-3	0	1	0	0	1	-	leuS, leucyl-tRNA synthetase	fabF, 3-oxoacyl-(acyl-carrier-protein) synthase II
DVU2399	DVU2403	1	0	-3	0	1	0	0	1	Energy metabolism	hydrogenase, putative	hdrB, heterodisulfide reductase, B subunit
DVU0402	DVU0405	1	0	-3	0	1	0	0	0	-	dsrA, dissimilatory sulfite reductase alpha subunit	cobB-1, cobyrinic acid a,c-diamide synthase
DVUA0145	DVUA0146	1	1	-3	0	1	0	0	0	-	conserved domain protein	hypothetical protein
DVU2255	DVU3351	1	0	-3	0	1	0	0	0	-	ruvB, Holliday junction DNA helicase RuvB	queA, S-adenosylmethionine:tRNA ribosyltransferase-isomerase
DVU1406	DVU3181	1	0	-3	0	1	0	0	0	Purines, pyrimidines, nucleosides, and nucleotides	purM, phosphoribosylformylglycinamidine cyclo-ligase	purL, phosphoribosylformylglycinamidine synthase II
DVU2669	DVU2670	1	0	-3	0	1	0	0	1	-	conserved domain protein	hypothetical protein
DVU2329	DVU2330	1	0	-3	0	1	0	0	1	-	hypB, hydrogenase accessory protein HypB	E.coliMinDlike), MRP family protein
DVU0901	DVU0902	1	0	-3	0	1	0	0	0	-	pyrF, orotidine 5`-phosphate decarboxylase	TPR domain protein
DVU0577	DVU2482	1	0	1	0	1	1	1	0	Energy metabolism	formate dehydrogenase formation protein FdhE, putative	fdnG-2, formate dehydrogenase, alpha subunit, selenocysteine-containing
DVU3005	DVU3009	1	0	-3	0	1	0	0	0	-	rfbE, aminotransferase, DegT/DnrJ/EryC1/StrS family	radical SAM domain protein
DVU0007	DVU1196	1	1	-3	0	1	0	0	0	Protein synthesis	asnS, asparaginyl-tRNA synthetase	leuS, leucyl-tRNA synthetase
DVU0402	DVU0849	1	0	-3	0	1	0	0	0	-	dsrA, dissimilatory sulfite reductase alpha subunit	QmoB, Quinone-interacting membrane-bound oxidoreductase
DVU0161	DVU3181	1	0	-3	0	1	0	0	0	Purines, pyrimidines, nucleosides, and nucleotides	purF, amidophosphoribosyltransferase	purL, phosphoribosylformylglycinamidine synthase II
DVU3004	DVU3010	1	0	-3	0	1	0	0	0	-	radical SAM domain protein	lpsC, aminotransferase, DegT/DnrJ/EryC1/StrS family
DVU0319	DVU3176	1	0	-3	0	1	0	0	0	-	NAD-dependent epimerase/dehydratase family protein	UDP-glucose/GDP-mannose dehydrogenase family protein
DVU0461	DVU0463	1	0	-3	0	1	0	0	1	Amino acid biosynthesis	predicted 3-dehydroquinate synthase	aroA, 3-phosphoshikimate 1-carboxyvinyltransferase
DVU2920	DVUA0079	1	0	-3	0	1	0	0	0	-	tuf, translation elongation factor Tu	cysC, adenylylsulfate kinase
DVU0890	DVU0891	1	0	-3	0	1	0	0	1	-	hom, homoserine dehydrogenase	aminotransferase, classes I and II
DVU3007	DVU3009	1	0	-3	0	1	0	0	0	-	hypothetical protein	radical SAM domain protein
DVU0414	DVU0415	1	0	-3	0	1	0	0	0	-	tme, NADP-dependent malic enzyme-related protein	pepA, cytosol aminopeptidase
DVU0518	DVU0519	1	0	-3	0	1	0	0	1	-	hypothetical protein	flagellar hook-associated protein FlgK, putative
DVU2140	DVU2142	1	0	-3	0	1	0	0	0	-	tmk, thymidylate kinase	surE, stationary-phase survival protein SurE
DVU2400	DVU2404	1	0	-3	0	1	0	0	1	Energy metabolism	hydrogenase, putative	hdrC, heterodisulfide reductase, C subunit
DVU0261	DVU0262	1	0	-3	0	1	0	0	1	-	universal stress protein family	hypothetical protein
DVU1206	DVU2368	1	0	-3	0	1	0	0	0	Fatty acid and phospholipid metabolism	fabG, 3-oxoacyl-(acyl-carrier-protein) reductase	fabZ, beta-hydroxyacyl-(acyl-carrier-protein) dehydratase FabZ
DVU1336	DVU1337	1	0	-3	0	1	0	0	1	Protein fate	clpX, ATP-dependent Clp protease, ATP-binding subunit ClpX	lon, ATP-dependent protease La
DVU0862	DVU1441	1	1	-3	0	1	1	0	0	Cellular processes	flagellar protein FliS/hypothetical protein, fusion	flaB1, flagellin
DVU0259	DVU2581	1	0	-3	0	1	0	0	0	Signal transduction	divK, DNA-binding response regulator	cheYIV, response regulator
DVU0866	DVU1454	1	0	-3	0	1	0	0	0	Biosynthesis of cofactors, prosthetic groups, and carriers	dxr, 1-deoxy-D-xylulose 5-phosphate reductoisomerase	ispD, 2-C-methyl-D-erythritol 4-phosphate cytidylyltransferase
DVU0342	DVU0343	1	0	-3	0	1	0	0	1	Energy metabolism	NAD-dependent epimerase/dehydratase family protein	HPCH/HPAI aldolase family protein
DVU0775	DVU0778	1	0	1	0	1	0	1	1	Energy metabolism	atpD, ATP synthase, F1 beta subunit	atpH, ATP synthase, F1 delta subunit
DVU0461	DVU0471	1	0	-3	0	1	0	0	0	Amino acid biosynthesis	predicted 3-dehydroquinate synthase	trpA, tryptophan synthase, alpha subunit
DVU0286	DVU1029	1	0	-3	0	1	0	0	0	Amino acid biosynthesis	hisF, imidazoleglycerol phosphate synthase, cyclase subunit	hisC, histidinol-phosphate aminotransferase
DVU1203	DVU1204	1	0	-3	0	1	0	0	1	-	glyA, serine hydroxymethyltransferase	fabF, 3-oxoacyl-(acyl-carrier-protein) synthase II
DVU0663	DVU0924	1	0	-3	0	1	0	0	0	-	cysK, cysteine synthase A	rumA, 23S rRNA (uracil-5-)-methyltransferase RumA
DVU0951	DVU0952	1	0	-3	0	1	0	0	1	-	moeA-2, molybdopterin biosynthesis MoeA protein, putative	conserved hypothetical protein TIGR00282
DVU1841	DVU1842	1	0	-3	0	1	0	0	1	-	fbp, fructose-1,6-bisphosphatase	lipoprotein, putative
DVU0072	DVU0074	1	0	-3	0	1	0	0	1	-	mpg, glucose-1-phosphate cytidylyl-transferase	polysaccharide biosynthesis domain protein
DVU3025	DVU3029	1	0	-3	0	1	0	0	1	Energy metabolism	por, pyruvate-ferredoxin oxidoreductase	pta, phosphate acetyltransferase
DVU2398	DVU2403	1	0	-3	0	1	0	0	1	-	conserved hypothetical protein	hdrB, heterodisulfide reductase, B subunit
DVU1279	DVU1282	1	0	-3	0	1	0	0	1	-	folP, dihydropteroate synthase	glmM, phosphoglucosamine mutase
DVU1012	DVU1545	1	0	-3	0	1	0	0	0	-	hemolysin-type calcium-binding repeat protein	hemolysin-type calcium-binding repeat/calx-beta domain protein
DVU0259	DVU2770	1	0	-3	0	1	0	0	0	Signal transduction	divK, DNA-binding response regulator	response regulator
DVU0417	DVU0421	1	0	-3	0	1	0	0	0	Central intermediary metabolism	speA, arginine decarboxylase	agmatinase, putative
DVU2499	DVU2503	1	0	-3	0	1	0	0	1	-	ftsZ, cell division protein FtsZ	murC, UDP-N-acetylmuramate--alanine ligase
