# Supplementary material for: Quantitative Tagless Copurification: A Method to Validate and Identify Protein-Protein Interactions
Source: Mol Cell Proteomics. 2016 Apr 20;15(6):2186–202. doi: 10.1074/mcp.M115.057117 (PMC5083090; doi:10.1074/mcp.M115.057117)
Supplement: Supplemental Data [file 10.1074_M115.057117_mcp.M115.057117-7.xlsx]

## Sheet: Legend
Legend for tagless only 36k: the tagless only interactome of Havugimana et al.
p1. One of the partners for a PPI in the tagless only. The ID number is from the BIOGRID-IDENTIFIERS-3.2.99 version, except for proteins lacking a BioGrid ID, in which case the Uniprot ID is given.
p2. One of the partners for a PPI in the tagless only. The ID number is from the BIOGRID-IDENTIFIERS-3.2.99 version, except for proteins lacking a BioGrid ID, in which case the Uniprot ID is given.
CORUM. 1 indicates that a PPIs is found in the CORUM gold positive set. 0 indicates a PPIs that is found in the CORUM gold negative set. - indicates the PPI is not present in the CORUM gold standards.
BIOGRID AP-MS. 1 indicates PPIs that are found in this BioGrid dataset. - indicates PPIs not in this BioGrid dataset
BIOGRID Y2H. 1 indicates PPIs that are found in this BioGrid dataset. - indicates PPIs not in this BioGrid dataset
BIOGRID Other. 1 indicates PPIs that are found in the BioGrid "physical other" dataset. - indicates PPIs not in this BioGrid dataset
BIOGRID combinded. 1 indicates PPIs that are found in anyone of the three BioGrid dataset listed above. - indicates PPIs not in this BioGrid dataset
Legend for high conf. 14K: the high confidence interactome of Havugimana et al.
p1. One of the partners for a PPI in the high confidence interactome. The ID number is from the BIOGRID-IDENTIFIERS-3.2.99 version, except for proteins lacking a BioGrid ID, in which case the Uniprot ID is given.
p2. One of the partners for a PPI in the high confidence interactome. The ID number is from the BIOGRID-IDENTIFIERS-3.2.99 version, except for proteins lacking a BioGrid ID, in which case the Uniprot ID is given.
CORUM. 1 indicates that a PPIs is found in the CORUM gold positive set. 0 indicates a PPIs that is found in the CORUM gold negative set. - indicates the PPI is not present in the CORUM gold standards.
BIOGRID AP-MS. 1 indicates PPIs that are found in this BioGrid dataset. - indicates PPIs not in this BioGrid dataset
BIOGRID Y2H. 1 indicates PPIs that are found in this BioGrid dataset. - indicates PPIs not in this BioGrid dataset
BIOGRID Other. 1 indicates PPIs that are found in the BioGrid "physical other" dataset. - indicates PPIs not in this BioGrid dataset
BIOGRID combinded. 1 indicates PPIs that are found in anyone of the three BioGrid dataset listed above. - indicates PPIs not in this BioGrid dataset
Legend for BIOGRID AP-MS.
p1. One of the partners for a PPI in this BioGrid dataset. The ID number is from the BIOGRID-IDENTIFIERS-3.2.99 version.
p2. One of the partners for a PPI in this BioGrid dataset. The ID number is from the BIOGRID-IDENTIFIERS-3.2.99 version.
Legend for BIOGRID Y2H.
p1. One of the partners for a PPI in this BioGrid dataset. The ID number is from the BIOGRID-IDENTIFIERS-3.2.99 version.
p2. One of the partners for a PPI in this BioGrid dataset. The ID number is from the BIOGRID-IDENTIFIERS-3.2.99 version.
Legend for BIOGRID other.
p1. One of the partners for a PPI in this BioGrid dataset. The ID number is from the BIOGRID-IDENTIFIERS-3.2.99 version.
p2. One of the partners for a PPI in this BioGrid dataset. The ID number is from the BIOGRID-IDENTIFIERS-3.2.99 version.
Legend for BIOGRID combined.
p1. One of the partners for a PPI in this BioGrid dataset. The ID number is from the BIOGRID-IDENTIFIERS-3.2.99 version.
p2. One of the partners for a PPI in this BioGrid dataset. The ID number is from the BIOGRID-IDENTIFIERS-3.2.99 version.

## Sheet: tagless only 36k
p1	p2	CORUM	BIOGRID AP-MS	BIOGRID Y2H	BIOGRID other	BIOGRID combined
118982	119537	1	-	-	1	1
122229	119537	1	-	-	1	1
122229	118982	1	-	-	1	1
113260	116818	-	-	-	-	-
113260	123518	-	-	-	-	-
113867	124370	-	-	-	-	-
113867	115684	-	-	-	-	-
120797	113272	-	-	-	-	-
111345	109319	0	-	-	-	-
113194	114710	-	-	-	-	-
117507	113569	-	-	-	-	-
117507	115684	-	-	-	-	-
117507	114930	-	-	-	-	-
117507	119616	-	-	-	-	-
117507	119577	-	-	-	-	-
119239	114401	-	-	-	-	-
128238	113257	-	-	-	-	-
128238	107007	-	-	-	-	-
121223	124536	-	-	-	-	-
119007	107009	-	-	-	-	-
119007	124536	-	-	-	-	-
113751	106828	-	-	-	-	-
115085	124370	-	-	-	-	-
115085	114930	-	-	-	-	-
115085	124536	-	-	-	-	-
115085	119239	-	-	-	-	-
115085	119006	-	-	-	-	-
124418	120855	-	-	-	-	-
P62988	115085	-	-	-	-	-
115566	120855	-	-	-	-	-
115566	119006	-	-	-	-	-
113176	113348	-	-	-	-	-
113176	113257	-	-	-	-	-
113168	114710	-	-	-	-	-
113168	113867	-	-	-	-	-
113168	119577	-	-	-	-	-
113168	117507	-	-	-	-	-
113168	121223	-	-	-	-	-
113168	119006	-	-	-	-	-
113168	P62988	-	-	-	-	-
113167	121223	-	-	-	-	-
113184	113167	-	-	-	-	-
132321	113168	-	-	-	-	-
113169	113867	-	-	-	-	-
114584	120451	-	-	-	-	-
124237	115475	-	-	-	-	-
113149	124370	-	-	-	-	-
113149	115085	-	-	-	-	-
113152	125434	-	-	-	-	-
115487	116466	-	-	-	-	-
128297	124771	-	-	-	-	-
128297	125858	-	-	-	-	-
128297	114554	-	-	-	-	-
124277	113176	-	-	-	-	-
124277	114755	-	-	-	-	-
116472	120923	-	-	-	-	-
111723	113167	-	-	-	-	-
111723	114503	-	-	-	-	-
116782	114710	-	-	-	-	-
116782	119616	-	-	-	-	-
116782	117507	-	-	-	-	-
116782	121223	-	-	-	-	-
116782	115085	-	-	-	-	-
129507	117507	-	-	-	-	-
129507	113169	-	-	-	-	-
113119	119234	-	-	-	-	-
113119	114930	-	-	-	-	-
113116	115684	-	-	-	-	-
113116	114930	-	-	-	-	-
113116	119239	-	-	-	-	-
113116	124418	-	-	-	-	-
121902	129584	-	-	-	-	-
121902	125858	-	-	-	-	-
121902	118150	-	-	-	-	-
122512	121902	-	-	-	-	-
122595	122964	-	-	-	-	-
123138	120956	-	-	-	-	-
122605	120956	-	-	-	-	-
122605	115043	-	-	-	-	-
122605	123138	1	-	-	-	-
114132	120956	-	-	-	-	-
114132	123138	1	1	-	-	1
114132	122605	1	1	-	-	1
124047	114132	1	1	-	-	1
121436	117182	-	-	-	-	-
121436	120956	-	-	-	-	-
121436	115043	-	-	-	-	-
121436	122605	1	1	-	-	1
121436	114132	1	1	-	1	1
115305	120956	-	-	-	-	-
115305	113245	0	-	-	-	-
115305	120451	-	-	-	-	-
115305	114584	-	-	-	-	-
115305	123138	1	-	-	-	-
115305	114132	1	1	1	-	1
106556	116256	-	-	-	-	-
113054	115933	1	-	-	-	-
110311	111797	1	1	-	-	1
119584	111852	1	-	-	-	-
109938	111852	1	-	-	-	-
109938	111797	1	-	-	-	-
109938	110311	1	-	-	-	-
109605	111852	1	-	-	-	-
109605	111797	1	1	-	-	1
109605	110311	1	1	-	-	1
109605	119584	1	1	-	-	1
108372	111852	1	-	1	-	1
108372	111797	1	-	-	-	-
108372	119584	1	1	-	-	1
108372	109938	1	-	-	1	1
107984	111797	1	1	-	-	1
107984	110311	1	1	-	-	1
112686	113867	-	-	-	-	-
112686	115952	-	-	-	-	-
118869	107007	-	-	-	-	-
118869	124277	-	-	-	-	-
118869	112929	-	-	-	-	-
118869	112751	-	-	-	-	-
112626	120960	-	-	-	-	-
112623	116603	-	-	-	-	-
112623	112810	-	-	-	-	-
112620	115954	-	-	-	-	-
112620	106556	-	-	-	-	-
112620	115651	-	-	-	-	-
112620	113645	-	-	-	-	-
115788	113569	-	-	-	-	-
115788	124418	-	-	-	-	-
115788	113168	-	-	-	-	-
115788	132321	-	-	-	-	-
115788	129507	-	-	-	-	-
115788	112945	-	-	-	-	-
115788	112941	-	-	-	-	-
115788	113146	-	-	-	-	-
115788	116603	-	-	1	-	1
115788	115723	-	-	-	-	-
115788	112507	-	-	-	-	-
126716	114401	-	-	-	-	-
126716	124536	-	-	-	-	-
126716	116782	-	-	-	-	-
126716	112945	-	-	-	-	-
126716	124148	-	-	-	-	-
123605	113260	-	-	-	-	-
123605	119231	-	-	-	-	-
123605	112620	-	-	-	-	-
114231	113251	-	-	-	-	-
114231	109217	0	-	-	-	-
112330	109230	0	-	-	-	-
112328	125406	-	-	-	-	-
112328	119576	-	-	-	-	-
112328	120528	1	-	-	-	-
112326	129936	-	-	-	-	-
112326	107008	-	-	-	-	-
112326	116026	-	-	-	-	-
112326	119576	-	-	-	-	-
112326	116120	1	-	-	-	-
112326	123605	-	-	-	-	-
112326	125630	-	-	-	-	-
112325	112679	0	-	-	-	-
112325	125107	-	-	-	-	-
112324	116026	-	-	-	-	-
112324	122601	-	-	-	-	-
112324	114303	0	-	-	-	-
121536	128477	-	-	-	-	-
121536	111345	-	-	-	-	-
121536	112707	-	-	-	-	-
121536	112349	-	-	-	-	-
115449	117720	-	-	-	-	-
115449	112626	-	-	-	-	-
115449	123605	-	-	-	-	-
114709	116026	-	-	-	-	-
114709	124194	-	-	-	-	-
114709	120528	1	-	-	-	-
114709	112330	1	-	-	-	-
112319	122906	-	-	-	-	-
117016	112516	1	-	-	-	-
117017	112326	1	-	-	-	-
117017	123645	1	1	-	-	1
121767	121810	-	-	-	-	-
113368	112711	0	-	-	-	-
107318	113259	-	-	-	-	-
107318	112926	-	-	-	-	-
117618	116120	-	-	-	-	-
117618	112703	-	-	-	-	-
111059	128477	-	-	-	-	-
111059	113232	-	-	-	-	-
111059	113233	-	-	-	-	-
111059	128927	-	-	-	-	-
111059	117724	-	-	-	-	-
111059	114330	-	-	-	-	-
115747	114991	-	-	1	1	1
114926	120870	-	-	-	-	-
119307	123624	-	-	-	-	-
124049	121810	-	-	-	-	-
115573	116367	1	-	-	-	-
115573	114546	1	-	-	-	-
115573	112485	1	-	-	-	-
115573	112517	1	-	-	-	-
115573	114045	1	-	-	-	-
115573	112330	1	-	-	-	-
115573	112328	1	-	-	-	-
115573	112326	1	-	-	-	-
115573	112324	1	-	-	-	-
115573	114709	1	-	-	-	-
115573	1528009	-	-	-	-	-
115573	117618	-	-	-	-	-
115573	107425	0	-	-	-	-
115573	110812	0	-	-	-	-
112201	113287	-	-	-	-	-
112201	116026	-	-	-	-	-
112201	113157	-	-	-	-	-
112201	124194	-	-	-	-	-
112201	113015	-	-	-	-	-
112201	112703	-	-	-	-	-
112201	120528	-	-	-	-	-
112201	115573	-	-	-	-	-
126627	128927	-	-	-	-	-
126627	112346	-	-	-	-	-
112511	112330	1	-	-	-	-
112515	121810	-	-	-	-	-
112515	123624	-	-	-	-	-
112105	110115	1	1	-	-	1
112105	112116	1	1	-	1	1
112102	110115	1	1	-	-	1
112102	112116	1	1	-	-	1
112102	112108	1	1	-	-	1
112102	112105	1	1	-	1	1
112103	112108	1	1	-	-	1
112101	110115	1	-	-	-	-
112101	112105	1	1	-	1	1
112101	112102	1	1	-	-	1
112148	113259	0	-	-	-	-
112148	112108	1	1	-	-	1
119256	110115	-	-	-	-	-
119256	112102	-	-	-	-	-
112147	115365	0	-	-	1	1
112147	110115	1	-	-	-	-
112147	112116	1	-	-	-	-
112147	112108	1	-	-	-	-
112147	112105	1	-	-	-	-
112147	112103	1	-	-	-	-
112147	112101	1	-	-	-	-
112147	119256	-	-	-	-	-
112145	112116	1	1	-	-	1
112145	112107	1	1	-	-	1
112145	112105	1	1	-	-	1
112145	112103	1	1	-	-	1
112145	112147	1	-	-	-	-
112143	112189	-	-	-	-	-
112143	112105	1	1	-	-	1
112143	112102	1	1	-	-	1
112143	112101	1	1	-	-	1
112142	110115	1	1	-	-	1
112142	112116	1	1	-	-	1
112142	112108	1	1	-	-	1
112142	112107	1	1	-	-	1
112142	112103	1	1	-	-	1
112142	112101	1	1	-	-	1
112142	112148	1	1	-	-	1
112142	112147	1	-	-	-	-
112142	112143	1	1	-	-	1
112141	112116	1	1	-	-	1
112141	112108	1	-	-	-	-
112141	112101	1	1	-	-	1
112141	119256	-	1	-	-	1
112137	117722	-	-	-	-	-
112137	112116	1	1	-	-	1
112137	112103	1	1	-	-	1
112137	112101	1	1	-	-	1
112137	112147	1	-	-	-	-
112137	112143	1	1	-	-	1
112137	112142	1	1	-	-	1
1527840	119966	-	-	-	-	-
112131	110115	1	1	-	-	1
112131	112108	1	1	-	-	1
112131	112102	1	1	-	-	1
112131	112103	1	1	-	-	1
112131	112101	1	1	-	-	1
112131	112141	1	1	-	-	1
112131	112137	1	1	-	-	1
112124	110115	1	-	-	-	-
112124	112116	1	1	-	-	1
112124	112102	1	1	-	-	1
112124	112103	1	1	-	-	1
112124	112143	1	1	-	-	1
112121	112107	1	1	-	-	1
112121	112105	1	1	-	1	1
112121	112101	1	1	-	-	1
112121	112143	1	1	-	-	1
112121	112142	1	1	-	-	1
112121	112137	1	1	-	-	1
112121	112124	1	1	-	-	1
112120	112116	1	1	-	-	1
112120	112145	1	1	-	-	1
112120	112142	1	1	-	-	1
112120	112131	1	1	-	-	1
112119	112116	1	-	-	-	-
112119	112105	1	1	-	1	1
112119	112102	1	1	-	-	1
112119	112103	1	-	-	-	-
112119	112101	1	1	-	-	1
112119	112137	1	-	-	-	-
125006	110040	-	-	-	-	-
125006	113124	-	-	-	-	-
125006	115732	-	-	-	-	-
125006	112739	-	-	-	-	-
125006	112116	-	-	-	-	-
125006	112148	-	-	-	-	-
125006	119256	-	-	-	-	-
125006	112137	-	-	-	-	-
125006	112131	-	-	-	-	-
116819	113287	-	-	-	-	-
116819	113157	-	-	-	-	-
116819	113028	-	-	-	-	-
116819	112517	-	-	-	-	-
116819	117618	-	-	-	-	-
118153	116026	-	-	-	-	-
118153	116466	-	-	-	-	-
118153	124194	-	-	-	-	-
118153	112627	-	-	-	-	-
118153	116367	-	-	-	-	-
125581	113287	-	-	-	-	-
125581	119576	-	-	-	-	-
125581	115939	-	-	-	-	-
125581	114546	-	-	-	-	-
125581	117618	-	-	-	-	-
124944	115208	-	-	-	-	-
124944	117762	-	-	-	-	-
124944	115317	-	-	-	-	-
124944	124049	-	-	-	-	-
124944	118784	-	-	-	-	-
112152	126463	-	-	-	-	-
112152	112105	-	-	-	-	-
112099	119231	-	-	-	-	-
111426	118784	-	-	-	-	-
111426	122356	-	-	-	-	-
115312	120614	-	-	-	-	-
109423	125630	-	-	-	-	-
128670	114776	-	-	-	-	-
109422	120960	-	-	-	-	-
112097	115541	-	-	-	-	-
112097	119616	-	-	-	-	-
112097	113180	-	-	-	-	-
112097	112739	-	-	-	-	-
112096	120042	-	-	-	-	-
112096	114926	-	-	-	-	-
112096	112101	1	-	-	-	-
112096	119256	-	-	-	-	-
112096	112142	1	-	-	-	-
112096	112141	1	-	-	-	-
112095	113259	0	-	-	-	-
112095	113128	0	-	-	-	-
112095	112189	-	-	-	-	-
112095	112105	1	-	-	-	-
112095	112124	1	-	-	-	-
112094	112108	1	-	-	-	-
112094	112105	1	-	-	-	-
112094	112147	1	-	-	-	-
112094	112145	1	-	-	-	-
112094	112143	1	-	-	-	-
112094	112124	1	-	-	-	-
112094	112121	1	-	-	-	-
128652	117722	-	-	-	-	-
128652	112507	-	-	-	-	-
128652	112116	-	-	-	-	-
128652	112108	-	-	-	-	-
128652	112105	-	-	-	-	-
128652	112102	-	-	-	-	-
128652	112101	-	-	-	-	-
128652	112148	-	-	-	-	-
128652	119256	-	-	-	-	-
128652	112143	-	-	-	-	-
128652	112142	-	-	-	-	-
128652	112141	-	-	-	-	-
128652	112131	-	-	-	-	-
128652	112124	-	-	-	-	-
128652	112120	-	-	-	-	-
128652	112119	-	-	-	-	-
128652	112094	-	-	-	-	-
112053	110115	1	-	-	-	-
112053	112116	1	-	-	-	-
112053	112108	1	-	-	-	-
112053	112105	1	-	-	-	-
112053	112101	1	-	-	-	-
112053	112147	1	-	-	-	-
112053	112145	1	-	-	-	-
112053	112142	1	-	-	-	-
112053	112141	1	-	-	-	-
112053	112131	1	-	-	-	-
112053	112119	1	-	-	-	-
112053	112094	1	-	-	-	-
112053	128652	-	-	-	-	-
112049	117618	-	-	-	-	-
112049	110115	1	-	-	-	-
112049	112116	1	-	-	-	-
112049	112108	1	-	-	-	-
112049	112107	1	-	-	-	-
112049	112105	1	-	-	-	-
112049	112102	1	-	-	-	-
112049	112103	1	-	-	-	-
112049	112101	1	-	-	-	-
112049	112148	1	-	-	-	-
112049	119256	-	-	-	-	-
112049	112147	1	-	-	-	-
112049	112145	1	-	-	-	-
112049	112143	1	-	-	-	-
112049	112142	1	-	-	-	-
112049	112141	1	-	-	-	-
112049	112137	1	-	-	-	-
112049	112131	1	-	-	-	-
112049	112124	1	-	-	-	-
112049	112120	1	-	-	-	-
112049	112119	1	-	-	-	-
112049	125006	-	-	-	-	-
112049	112094	1	-	-	-	-
112049	128652	-	-	-	-	-
112049	112053	1	-	-	-	-
112050	117618	-	-	-	-	-
112050	112189	-	-	-	-	-
112050	110115	1	-	-	-	-
112050	112116	1	-	-	-	-
112050	112108	1	-	-	-	-
112050	112105	1	-	-	-	-
112050	112102	1	-	-	-	-
112050	112103	1	-	-	-	-
112050	112101	1	-	-	-	-
112050	112148	1	-	-	-	-
112050	112147	1	-	-	-	-
112050	112145	1	-	-	-	-
112050	112143	1	-	-	-	-
112050	112142	1	-	-	-	-
112050	112141	1	-	-	-	-
112050	112137	1	-	-	-	-
112050	112131	1	-	-	-	-
112050	112124	1	-	-	-	-
112050	112120	1	-	-	-	-
112050	112119	1	-	-	-	-
112050	125006	-	-	-	-	-
112050	112094	1	1	-	-	1
112050	128652	-	-	-	-	-
112050	112053	1	-	-	-	-
112050	112049	1	-	-	-	-
112048	126272	-	-	-	-	-
112048	110115	1	-	-	-	-
112048	112116	1	-	-	-	-
112048	112108	1	-	-	-	-
112048	112107	1	-	-	-	-
112048	112105	1	-	-	-	-
112048	112102	1	-	-	-	-
112048	112103	1	-	-	-	-
112048	112101	1	-	-	-	-
112048	112148	1	-	-	-	-
112048	119256	-	-	-	-	-
112048	112147	1	-	-	-	-
112048	112142	1	-	-	-	-
112048	112141	1	-	-	-	-
112048	112137	1	-	-	-	-
112048	112124	1	-	-	-	-
112048	112119	1	-	-	-	-
112048	125006	-	-	-	-	-
112048	112094	1	-	-	-	-
112048	128652	-	-	-	-	-
112048	112053	1	-	-	-	-
112048	112049	1	-	-	-	-
112048	112050	1	-	-	-	-
112045	110115	1	-	-	-	-
112045	112116	1	-	-	-	-
112045	112108	1	-	-	-	-
112045	112105	1	-	-	-	-
112045	112102	1	-	-	1	1
112045	112103	1	-	-	-	-
112045	112148	1	-	-	-	-
112045	112147	1	-	-	-	-
112045	112141	1	-	-	-	-
112045	112137	1	-	-	-	-
112045	112121	1	-	-	-	-
112045	125006	-	-	-	-	-
112045	128652	-	-	-	-	-
112045	112053	1	-	-	-	-
112045	112049	1	-	-	-	-
112045	112050	1	-	-	-	-
112045	112048	1	-	-	-	-
112044	113259	0	-	-	-	-
112044	121806	-	-	-	-	-
112044	122906	-	-	-	-	-
112044	117618	-	-	-	-	-
112044	112189	-	-	-	-	-
112044	110115	1	-	-	-	-
112044	112116	1	-	-	-	-
112044	112108	1	-	-	-	-
112044	112107	1	-	-	-	-
112044	112105	1	-	-	-	-
112044	112102	1	-	-	-	-
112044	112103	1	-	-	-	-
112044	112101	1	-	-	-	-
112044	119256	-	-	-	-	-
112044	112147	1	-	-	-	-
112044	112145	1	-	-	-	-
112044	112143	1	-	-	-	-
112044	112142	1	-	-	-	-
112044	112141	1	-	-	-	-
112044	112137	1	-	-	-	-
112044	112131	1	-	-	-	-
112044	112124	1	-	-	-	-
112044	112121	1	-	-	-	-
112044	112120	1	-	-	-	-
112044	112119	1	-	-	-	-
112044	112094	1	-	-	-	-
112044	128652	-	-	-	-	-
112044	112053	1	-	-	-	-
112044	112049	1	-	-	-	-
112044	112050	1	-	-	-	-
112044	112048	1	-	-	-	-
112044	112045	1	-	-	-	-
112042	117356	-	-	-	-	-
112042	112101	1	-	-	-	-
112042	112142	1	-	-	-	-
112088	113368	-	-	-	-	-
112088	112137	-	-	-	-	-
112087	117618	-	-	-	-	-
112087	110115	1	-	-	-	-
112087	112116	1	-	-	-	-
112087	112108	1	-	-	-	-
112087	112107	1	-	-	-	-
112087	112105	1	-	-	-	-
112087	112102	1	-	-	-	-
112087	112101	1	-	-	-	-
112087	112148	1	-	-	-	-
112087	119256	-	-	-	-	-
112087	112147	1	-	-	-	-
112087	112143	1	-	-	-	-
112087	112142	1	-	-	-	-
112087	112141	1	-	-	-	-
112087	112137	1	-	-	-	-
112087	112131	1	-	-	-	-
112087	112124	1	-	-	-	-
112087	112121	1	-	-	-	-
112087	112119	1	-	-	-	-
112087	125006	-	-	-	-	-
112087	112094	1	-	-	-	-
112087	128652	-	-	-	-	-
112087	112049	1	-	-	-	-
112087	112050	1	-	-	-	-
112087	112048	1	-	-	-	-
112087	112045	1	-	-	-	-
112087	112044	1	-	-	-	-
112080	121308	-	-	-	-	-
112080	120824	-	-	-	-	-
112080	112626	-	-	-	-	-
112080	110115	1	-	-	-	-
112080	112102	1	-	-	-	-
112080	115312	-	-	-	-	-
112080	107199	-	-	-	-	-
112079	110115	1	-	-	-	-
112079	112108	1	-	-	-	-
112079	112105	1	-	-	-	-
112079	112102	1	-	-	-	-
112079	112101	1	-	-	-	-
112079	112145	1	-	-	-	-
112079	112142	1	-	-	-	-
112079	112141	1	-	-	-	-
112079	112137	1	-	-	-	-
112079	112131	1	-	-	-	-
112079	112124	1	-	-	-	-
112079	112121	1	-	-	-	-
112079	125006	-	-	-	-	-
112079	128652	-	-	-	-	-
112079	112049	1	-	-	-	-
112079	112050	1	-	-	-	-
112079	112045	1	-	-	-	-
112075	110115	1	-	-	-	-
112075	112079	1	-	-	-	-
112078	120278	-	-	-	-	-
112078	112662	-	-	-	-	-
112078	112145	1	-	-	-	-
112078	107199	-	-	-	-	-
112078	112070	-	-	-	-	-
112074	119966	-	-	-	-	-
112074	121999	-	-	-	-	-
112074	122359	-	-	-	-	-
112074	112142	1	-	-	-	-
112076	112116	1	-	-	-	-
112076	112105	1	-	-	-	-
112076	125006	-	-	-	-	-
112076	112049	1	-	-	-	-
112076	112050	1	-	-	-	-
112071	112189	-	-	-	-	-
112071	110115	1	-	-	-	-
112071	112116	1	-	-	-	-
112071	112108	1	-	-	-	-
112071	112105	1	-	-	-	-
112071	112102	1	-	-	-	-
112071	112103	1	-	-	-	-
112071	112101	1	-	-	-	-
112071	112148	1	-	-	-	-
112071	119256	-	1	-	-	1
112071	112147	1	-	-	-	-
112071	112145	1	-	-	-	-
112071	112143	1	-	-	-	-
112071	112142	1	-	-	-	-
112071	112131	1	-	-	-	-
112071	112121	1	-	-	-	-
112071	125006	-	-	-	-	-
112071	112094	1	1	-	-	1
112071	128652	-	-	-	-	-
112071	112053	1	-	-	-	-
112071	112049	1	-	-	-	-
112071	112050	1	-	-	-	-
112071	112048	1	-	-	-	-
112071	112045	1	-	-	-	-
112071	112044	1	-	-	-	-
112071	112087	1	-	-	-	-
114752	117722	-	-	-	-	-
114752	112507	-	-	-	-	-
114752	121999	-	-	-	-	-
114752	110115	1	-	-	-	-
114752	112116	1	-	-	-	-
114752	112105	1	-	-	-	-
114752	112101	1	-	-	-	-
114752	119256	-	-	-	-	-
114752	112143	1	-	-	-	-
114752	112142	1	-	-	-	-
114752	112094	1	-	-	-	-
114752	112053	1	-	-	-	-
114752	112049	1	-	-	-	-
114752	112048	1	-	-	-	-
114752	112044	1	-	-	-	-
114752	112087	1	-	-	-	-
114752	112079	1	-	-	-	-
114752	112071	1	-	-	-	-
112067	117356	-	-	-	-	-
112067	112116	1	-	-	-	-
112067	112107	1	-	-	-	-
112067	112105	1	-	-	-	-
112067	112103	1	-	-	-	-
112067	112148	1	-	-	-	-
112067	119256	-	-	-	-	-
112067	112145	1	-	-	-	-
112067	112143	1	-	-	-	-
112067	112131	1	-	-	-	-
112067	125006	-	-	-	-	-
112067	112053	1	-	-	-	-
112067	112049	1	-	-	-	-
112067	112050	1	1	-	-	1
112067	112048	1	-	-	-	-
112067	112045	1	-	-	-	-
112067	112044	1	-	-	-	-
112067	112087	1	-	-	-	-
112067	112079	1	-	-	-	-
112067	112075	1	-	-	-	-
112067	114752	1	-	-	-	-
112066	110115	1	-	-	-	-
112066	112108	1	-	-	-	-
112066	112105	1	-	-	-	-
112066	112102	1	-	-	-	-
112066	112103	1	-	-	-	-
112066	112101	1	-	-	-	-
112066	112148	1	-	-	-	-
112066	119256	-	-	-	-	-
112066	112145	1	-	-	-	-
112066	112142	1	-	-	-	-
112066	112141	1	-	-	-	-
112066	112131	1	-	-	-	-
112066	112121	1	-	-	-	-
112066	125006	-	-	-	-	-
112066	128652	-	-	-	-	-
112066	112049	1	-	-	-	-
112066	112050	1	-	-	-	-
112066	112048	1	-	-	-	-
112066	112045	1	-	-	-	-
112066	112044	1	-	-	-	-
112066	112087	1	-	-	-	-
112066	112071	1	-	-	-	-
112066	112067	1	-	-	-	-
112064	117722	-	-	-	-	-
112064	110115	1	-	-	-	-
112064	112116	1	-	-	-	-
112064	112108	1	-	-	-	-
112064	112107	1	-	-	-	-
112064	112102	1	-	-	-	-
112064	112101	1	-	-	-	-
112064	112148	1	-	-	-	-
112064	119256	-	-	-	-	-
112064	112147	1	-	-	-	-
112064	112145	1	-	-	-	-
112064	112143	1	-	-	-	-
112064	112142	1	-	-	-	-
112064	112141	1	-	-	-	-
112064	112137	1	-	-	-	-
112064	112131	1	-	-	-	-
112064	112121	1	-	-	-	-
112064	112120	1	-	-	-	-
112064	125006	-	-	-	-	-
112064	112094	1	1	-	-	1
112064	128652	-	-	-	-	-
112064	112053	1	-	-	-	-
112064	112049	1	-	-	-	-
112064	112050	1	1	-	-	1
112064	112048	1	-	-	-	-
112064	112045	1	-	-	-	-
112064	112044	1	-	-	-	-
112064	112087	1	-	-	-	-
112064	112071	1	-	-	-	-
112064	114752	1	-	-	-	-
112064	112067	1	1	-	-	1
112064	112066	1	-	-	-	-
112063	117722	-	-	-	-	-
112063	117618	-	-	-	-	-
112063	112189	-	-	-	-	-
112063	110115	1	-	-	-	-
112063	112116	1	-	-	-	-
112063	112108	1	-	-	-	-
112063	112107	1	-	-	-	-
112063	112105	1	-	-	-	-
112063	112102	1	-	-	-	-
112063	112103	1	-	-	-	-
112063	112101	1	-	-	-	-
112063	112148	1	-	-	-	-
112063	119256	-	-	-	-	-
112063	112147	1	-	-	-	-
112063	112145	1	-	-	-	-
112063	112143	1	-	-	-	-
112063	112142	1	-	-	-	-
112063	112141	1	-	-	-	-
112063	112131	1	-	-	-	-
112063	112124	1	-	-	-	-
112063	112122	1	-	-	-	-
112063	112121	1	-	-	-	-
112063	112120	1	-	-	-	-
112063	112119	1	-	-	-	-
112063	125006	-	-	-	-	-
112063	118153	-	-	-	-	-
112063	125581	-	-	-	-	-
112063	112094	1	1	-	-	1
112063	128652	-	-	-	-	-
112063	112053	1	-	-	-	-
112063	112049	1	-	-	-	-
112063	112050	1	-	-	-	-
112063	112048	1	-	-	-	-
112063	112045	1	-	-	-	-
112063	112044	1	-	-	-	-
112063	112042	1	-	-	-	-
112063	112087	1	-	-	-	-
112063	112080	1	-	-	-	-
112063	112079	1	-	-	-	-
112063	112071	1	-	-	-	-
112063	114752	1	-	-	-	-
112063	112067	1	1	-	-	1
112063	112066	1	-	-	-	-
112063	112064	1	-	-	-	-
112061	117722	-	-	-	-	-
112061	117618	-	-	-	-	-
112061	110115	1	-	-	-	-
112061	112116	1	-	-	-	-
112061	112108	1	-	-	-	-
112061	112107	1	-	-	-	-
112061	112105	1	-	-	-	-
112061	112102	1	-	-	-	-
112061	112103	1	-	-	-	-
112061	112101	1	-	-	-	-
112061	112148	1	-	-	-	-
112061	119256	-	-	-	-	-
112061	112147	1	-	-	-	-
112061	112145	1	-	-	-	-
112061	112143	1	-	-	-	-
112061	112142	1	-	-	-	-
112061	112141	1	-	-	-	-
112061	112137	1	-	-	-	-
112061	112131	1	-	-	-	-
112061	112124	1	-	-	-	-
112061	112121	1	-	-	-	-
112061	112120	1	-	-	-	-
112061	125006	-	-	-	-	-
112061	112094	1	1	-	-	1
112061	128652	-	-	-	-	-
112061	112053	1	-	-	-	-
112061	112049	1	-	-	-	-
112061	112048	1	-	-	-	-
112061	112045	1	-	-	-	-
112061	112044	1	-	-	-	-
112061	112087	1	-	-	-	-
112061	112079	1	-	-	-	-
112061	112071	1	1	-	-	1
112061	114752	1	-	-	-	-
112061	112067	1	1	-	-	1
112061	112066	1	-	-	-	-
112061	112064	1	-	-	-	-
112061	112063	1	-	-	-	-
112062	117618	-	-	-	-	-
112062	112189	-	-	-	-	-
112062	112116	1	-	-	-	-
112062	112107	1	-	-	-	-
112062	112105	1	-	-	-	-
112062	112102	1	-	-	-	-
112062	112103	1	-	-	-	-
112062	112101	1	-	-	-	-
112062	112147	1	-	-	-	-
112062	112145	1	-	-	-	-
112062	112143	1	-	-	-	-
112062	112142	1	-	-	-	-
112062	112137	1	-	-	-	-
112062	112131	1	-	-	-	-
112062	112121	1	-	-	-	-
112062	112120	1	-	-	-	-
112062	112119	1	-	-	-	-
112062	125006	-	-	-	-	-
112062	115312	-	-	-	-	-
112062	116125	0	-	-	-	-
112062	112094	1	-	-	-	-
112062	128652	-	-	-	-	-
112062	112053	1	-	-	-	-
112062	112052	1	-	-	-	-
112062	112049	1	-	-	-	-
112062	112050	1	-	-	-	-
112062	112048	1	-	-	-	-
112062	112045	1	-	-	-	-
112062	112044	1	-	-	-	-
112062	112087	1	-	-	-	-
112062	112067	1	-	-	-	-
112062	112064	1	-	-	-	-
112062	112063	1	-	-	-	-
112062	112061	1	-	-	-	-
112059	117722	-	-	-	-	-
112059	120824	-	-	-	-	-
112059	117618	-	-	-	-	-
112059	110115	1	-	-	-	-
112059	112107	1	-	-	-	-
112059	112105	1	-	-	-	-
112059	112102	1	-	-	-	-
112059	112101	1	-	-	-	-
112059	112148	1	-	-	-	-
112059	119256	-	-	-	-	-
112059	112147	1	-	-	-	-
112059	112145	1	-	-	-	-
112059	112143	1	-	-	-	-
112059	112137	1	-	-	-	-
112059	112131	1	-	-	-	-
112059	112120	1	-	-	-	-
112059	125006	-	-	-	-	-
112059	112070	-	-	-	-	-
112059	112053	1	-	-	-	-
112059	112049	1	-	-	-	-
112059	112050	1	-	-	-	-
112059	112048	1	-	-	-	-
112059	112045	1	-	-	-	-
112059	112044	1	-	-	-	-
112059	112087	1	-	-	-	-
112059	112079	1	-	-	-	-
112059	114752	1	-	-	-	-
112059	112066	1	-	-	-	-
112059	112064	1	1	-	-	1
112059	112063	1	-	-	-	-
112059	112061	1	-	-	-	-
112059	112062	1	-	-	-	-
112058	117618	-	-	-	-	-
112058	112116	1	-	-	-	-
112058	112108	1	-	-	-	-
112058	112107	1	-	-	-	-
112058	112105	1	-	-	-	-
112058	112102	1	-	-	-	-
112058	112103	1	-	-	-	-
112058	112101	1	-	-	-	-
112058	112148	1	-	-	-	-
112058	119256	-	-	-	-	-
112058	112145	1	-	-	-	-
112058	112143	1	-	-	-	-
112058	112142	1	-	-	-	-
112058	112137	1	-	-	-	-
112058	112131	1	-	-	-	-
112058	112121	1	-	-	-	-
112058	112120	1	-	-	-	-
112058	112119	1	-	-	-	-
112058	125006	-	-	-	-	-
112058	115312	-	-	-	-	-
112058	128652	-	-	-	-	-
112058	112053	1	-	-	-	-
112058	112049	1	-	-	-	-
112058	112050	1	1	-	-	1
112058	112048	1	-	-	-	-
112058	112045	1	-	-	-	-
112058	112044	1	-	-	-	-
112058	112042	1	1	-	-	1
112058	112087	1	-	-	-	-
112058	112079	1	-	-	-	-
112058	112071	1	1	-	-	1
112058	114752	1	-	-	-	-
112058	112067	1	1	-	-	1
112058	112066	1	-	-	-	-
112058	112064	1	1	-	-	1
112058	112063	1	-	-	-	-
112058	112061	1	-	-	-	-
112058	112062	1	-	-	-	-
114507	117722	-	-	-	-	-
114507	110115	1	-	-	-	-
114507	112116	1	-	-	-	-
114507	112108	1	-	-	-	-
114507	112105	1	-	-	-	-
114507	112102	1	-	-	-	-
114507	112101	1	-	-	-	-
114507	112148	1	-	-	-	-
114507	119256	-	-	-	-	-
114507	112142	1	-	-	-	-
114507	112141	1	-	-	-	-
114507	112131	1	-	-	-	-
114507	112124	1	-	-	-	-
114507	112120	1	-	-	-	-
114507	125006	-	-	-	-	-
114507	112094	1	-	-	-	-
114507	128652	-	-	-	-	-
114507	112053	1	-	-	-	-
114507	112049	1	-	-	-	-
114507	112050	1	-	-	-	-
114507	112048	1	-	-	-	-
114507	112045	1	-	-	-	-
114507	112044	1	-	-	-	-
114507	112087	1	-	-	-	-
114507	112071	1	-	-	-	-
114507	114752	1	-	-	-	-
114507	112067	1	-	-	-	-
114507	112066	1	-	-	-	-
114507	112064	1	-	-	-	-
114507	112063	1	-	-	-	-
114507	112061	1	-	-	-	-
114507	112062	1	-	-	-	-
114507	112059	1	-	-	-	-
114507	112058	1	-	-	-	-
112057	110115	1	-	-	-	-
112057	112116	1	-	-	-	-
112057	112105	1	-	-	-	-
112057	112102	1	-	-	-	-
112057	112148	1	-	-	-	-
112057	119256	-	-	-	-	-
112057	112144	1	-	-	-	-
112057	112131	1	-	-	-	-
112057	125006	-	-	-	-	-
112057	112152	-	-	-	-	-
112057	112049	1	-	-	-	-
112057	112050	1	1	-	-	1
112057	112048	1	-	-	-	-
112057	112045	1	-	-	-	-
112057	112044	1	-	-	-	-
112057	112087	1	-	-	-	-
112057	112071	1	1	-	-	1
112057	114752	1	-	-	-	-
112057	112066	1	-	-	-	-
112057	112063	1	1	-	-	1
112057	112061	1	1	-	-	1
112057	114507	1	-	-	-	-
112056	126272	-	-	-	-	-
112056	117356	-	-	-	-	-
112056	120278	-	-	-	-	-
112056	111639	-	-	-	-	-
112056	110115	1	-	-	-	-
112056	112116	1	-	-	-	-
112056	112108	1	-	-	-	-
112056	112105	1	-	-	-	-
112056	112102	1	-	-	1	1
112056	112101	1	-	-	-	-
112056	119256	-	-	-	-	-
112056	112145	1	-	-	-	-
112056	112143	1	-	-	-	-
112056	112142	1	-	-	-	-
112056	112141	1	-	-	-	-
112056	112131	1	-	-	-	-
112056	112124	1	-	-	-	-
112056	112119	1	-	-	-	-
112056	128652	-	-	-	-	-
112056	112053	1	-	-	-	-
112056	112049	1	-	-	-	-
112056	112048	1	-	-	-	-
112056	112045	1	-	-	-	-
112056	112044	1	-	-	-	-
112056	112087	1	-	-	-	-
112056	112071	1	-	-	-	-
112056	114752	1	-	-	-	-
112056	112067	1	-	-	-	-
112056	112066	1	-	-	-	-
112056	112064	1	-	-	-	-
112056	112061	1	-	-	-	-
112056	112062	1	-	-	-	-
112056	112058	1	-	-	-	-
112056	114507	1	-	-	-	-
112055	117722	-	-	-	-	-
112055	110119	-	-	-	-	-
112055	112116	1	-	-	-	-
112055	112108	1	-	-	-	-
112055	112107	1	-	-	-	-
112055	112105	1	-	-	-	-
112055	112102	1	-	-	1	1
112055	112101	1	-	-	-	-
112055	112148	1	-	-	-	-
112055	119256	-	-	-	-	-
112055	112145	1	-	-	-	-
112055	112143	1	-	-	-	-
112055	112142	1	-	-	-	-
112055	112141	1	-	-	-	-
112055	112131	1	-	-	-	-
112055	112124	1	-	-	-	-
112055	112121	1	-	-	-	-
112055	112120	1	-	-	-	-
112055	125006	-	-	-	-	-
112055	112094	1	-	-	-	-
112055	128652	-	-	-	-	-
112055	112053	1	-	-	-	-
112055	112049	1	-	-	-	-
112055	112050	1	-	-	-	-
112055	112048	1	-	-	-	-
112055	112045	1	-	-	1	1
112055	112044	1	-	-	-	-
112055	112087	1	-	-	-	-
112055	112079	1	-	-	-	-
112055	112071	1	-	-	-	-
112055	112067	1	-	-	-	-
112055	112064	1	-	-	-	-
112055	112063	1	-	-	-	-
112055	112061	1	-	-	-	-
112055	112062	1	-	-	-	-
112055	112059	1	-	-	-	-
112055	112058	1	-	-	-	-
112055	114507	1	-	-	-	-
112055	112056	1	-	-	-	-
112054	119966	-	-	-	-	-
112054	110115	1	-	-	-	-
112054	112101	1	-	-	-	-
112054	112145	1	-	-	-	-
112054	112142	1	-	-	-	-
112054	112141	1	-	-	-	-
112054	112118	1	-	-	-	-
112054	116149	-	-	-	-	-
112054	112094	1	-	-	-	-
112054	128652	-	-	-	-	-
112054	112053	1	-	-	-	-
112054	112048	1	-	-	-	-
112054	112044	1	-	-	-	-
112054	112079	1	-	-	-	-
112054	112074	1	-	-	-	-
112054	112056	1	-	-	-	-
126711	129936	-	-	-	-	-
126711	113287	-	-	-	-	-
126711	107011	-	-	-	-	-
126711	119266	-	-	-	-	-
126711	114776	-	-	-	-	-
126711	114900	-	-	-	-	-
126711	117191	-	-	-	-	-
126711	121806	-	-	-	-	-
126711	115449	-	-	-	-	-
126711	121579	-	-	-	-	-
126711	114991	-	-	-	-	-
126711	117342	-	-	-	-	-
126711	115947	-	-	-	-	-
126711	112189	-	-	-	-	-
126711	120472	-	-	-	-	-
126711	112101	-	-	-	-	-
126711	112145	-	-	-	-	-
126711	112143	-	-	-	-	-
126711	112124	-	-	-	-	-
126711	112121	-	-	-	-	-
126711	112094	-	-	-	-	-
126711	112053	-	-	-	-	-
126711	112079	-	-	-	-	-
126711	112074	-	-	-	-	-
110813	117724	-	-	-	-	-
110813	117722	-	-	-	-	-
110813	112116	1	-	-	-	-
110813	112108	1	-	-	-	-
110813	112107	1	-	-	-	-
110813	112105	1	-	-	-	-
110813	112102	1	-	-	-	-
110813	112101	1	-	-	-	-
110813	112148	1	-	-	-	-
110813	119256	-	-	-	-	-
110813	112143	1	-	-	-	-
110813	112142	1	-	-	-	-
110813	112141	1	-	-	-	-
110813	112137	1	-	-	-	-
110813	112131	1	-	-	-	-
110813	112094	1	-	-	-	-
110813	128652	-	-	-	-	-
110813	112049	1	-	-	-	-
110813	112050	1	-	-	-	-
110813	112048	1	-	-	-	-
110813	112045	1	-	-	-	-
110813	112044	1	-	-	-	-
110813	112087	1	-	-	-	-
110813	112079	1	-	-	-	-
110813	112071	1	-	-	-	-
110813	114752	1	-	-	-	-
110813	112066	1	-	-	-	-
110813	112064	1	-	-	-	-
110813	112063	1	-	-	-	-
110813	112061	1	-	-	-	-
110813	112059	1	-	-	-	-
110813	112058	1	-	-	-	-
110813	114507	1	-	-	-	-
110813	112055	1	-	-	-	-
112154	132321	-	-	-	-	-
120482	120115	-	-	-	-	-
106881	113560	-	-	-	-	-
109766	114045	0	-	-	-	-
109766	112328	1	-	-	-	-
109766	112326	1	-	-	-	-
109766	114709	1	-	-	-	-
109766	1528009	-	-	-	-	-
109766	117618	-	-	-	-	-
109766	107425	0	-	-	-	-
111870	111426	-	-	-	-	-
114952	116026	-	-	-	-	-
114952	120528	1	-	-	-	-
114952	107425	0	-	-	-	-
111656	111659	1	1	-	1	1
115842	108372	0	-	-	-	-
117298	115465	0	-	-	-	-
117352	115195	-	-	-	-	-
112860	123542	-	-	-	-	-
112860	135532	-	-	-	-	-
119651	115575	1	-	-	-	-
110771	112105	1	-	-	-	-
110771	112145	1	-	-	-	-
110771	112053	1	-	-	-	-
110771	112062	1	-	-	-	-
110771	114507	1	-	-	-	-
110771	122588	-	-	-	-	-
110929	112105	1	-	-	-	-
110929	119256	-	-	-	-	-
110754	114926	-	-	-	-	-
110754	112105	1	-	-	-	-
110754	119256	-	-	-	-	-
110754	112147	1	-	-	-	-
110754	128652	-	-	-	-	-
110754	112053	1	-	-	-	-
110754	112044	1	-	-	-	-
110754	112087	1	-	-	-	-
110754	112071	1	-	-	-	-
110754	112063	1	-	-	-	-
110754	112062	1	-	-	-	-
110754	112058	1	-	-	-	-
110754	114507	1	-	-	-	-
110754	126711	-	-	-	-	-
110915	113232	-	-	-	-	-
110915	117543	-	-	-	-	-
119631	111639	-	-	-	-	-
119631	112063	1	-	-	-	-
119631	129767	-	-	-	-	-
115783	112049	1	1	-	-	1
115783	112044	1	1	-	-	1
115783	112063	1	-	-	-	-
110902	112108	-	-	-	-	-
110902	112105	-	-	-	-	-
119568	116340	-	-	-	-	-
119568	124194	-	-	-	-	-
119568	114546	-	-	-	-	-
119568	120528	-	-	-	-	-
119568	112328	-	-	-	-	-
119568	111639	-	-	-	-	-
119568	112188	-	-	-	-	-
119568	116819	-	-	-	-	-
119568	116125	-	-	-	-	-
119568	111493	-	-	-	-	-
110904	122909	-	-	-	-	-
110904	112534	-	-	-	-	-
110904	107388	-	-	-	-	-
114654	112142	1	-	-	-	-
114654	112122	1	-	-	-	-
114654	116819	-	-	-	-	-
114654	118153	-	-	-	-	-
114654	112094	1	-	-	-	-
114654	112044	1	-	-	-	-
114654	112067	1	-	-	-	-
114654	112063	1	-	-	-	-
114654	112058	1	-	-	-	-
117363	115716	-	-	-	-	-
121922	111472	-	-	-	-	-
121922	106569	-	-	-	-	-
116961	113008	0	-	-	-	-
116961	112485	0	-	-	-	-
116961	112324	0	-	-	-	-
116961	112075	0	-	-	-	-
116961	111916	0	-	-	-	-
116961	107529	-	-	-	-	-
116961	114577	0	-	-	-	-
116961	120792	0	-	-	-	-
116961	119568	-	-	-	-	-
114754	119667	-	-	-	-	-
114754	112711	-	-	-	-	-
114754	128927	-	-	-	-	-
114754	113368	-	-	-	-	-
114754	115828	-	-	-	-	-
114769	114303	0	-	-	-	-
114769	114188	-	-	-	-	-
114769	112097	-	-	-	-	-
114769	119605	-	-	-	-	-
114769	111692	0	-	-	-	-
114769	125312	-	-	-	-	-
110874	112703	-	-	-	-	-
110874	112625	-	-	-	-	-
110874	112330	1	-	-	-	-
110874	112328	1	-	-	-	-
110874	1528009	-	-	-	-	-
110874	111639	-	-	-	-	-
110874	115573	1	-	-	-	-
110874	112116	1	-	-	-	-
110874	112108	1	-	-	-	-
110874	112143	1	-	-	-	-
110874	112119	1	-	-	-	-
110874	116819	-	-	-	-	-
110874	118153	-	-	-	-	-
110874	125581	-	-	-	-	-
110874	116125	1	-	-	-	-
110874	112049	1	-	-	-	-
110874	112045	1	-	-	-	-
110874	112044	1	-	-	-	-
110874	112087	1	-	-	-	-
110874	112079	1	-	-	-	-
110874	112067	1	-	-	-	-
110874	112063	1	-	-	-	-
110874	110902	-	-	-	-	-
110874	119568	-	-	-	-	-
110847	112332	-	-	-	-	-
110847	112087	-	-	-	-	-
118976	112131	-	-	-	-	-
118976	112052	-	-	-	-	-
118976	112064	-	-	-	-	-
110807	120115	-	-	-	-	-
110802	110944	-	-	-	-	-
110781	113177	0	-	-	-	-
110781	112575	-	-	-	-	-
110781	118784	-	-	-	-	-
110781	116221	-	-	-	-	-
110781	113717	-	-	-	-	-
110775	111320	-	-	-	-	-
110775	115718	-	-	-	-	-
110775	118917	-	-	-	-	-
115526	120287	-	-	-	-	-
122395	120287	-	-	-	-	-
111269	130617	-	-	-	-	-
111269	115449	-	-	-	-	-
111269	122370	-	-	-	-	-
111269	110802	-	-	-	-	-
111269	115894	-	-	-	-	-
110484	117594	0	-	-	-	-
110484	112124	1	-	-	-	-
110484	126711	-	-	-	-	-
110484	121515	-	-	-	-	-
110484	111807	-	-	-	-	-
110484	111806	0	-	-	-	-
122271	107008	-	-	-	-	-
122271	119918	-	-	-	-	-
115108	112518	-	-	-	-	-
107819	120175	-	-	-	-	-
124646	112145	0	-	-	-	-
126282	112121	-	-	-	-	-
110415	129936	-	-	-	-	-
114898	108372	1	-	-	-	-
115770	112121	1	-	-	-	-
115770	125581	-	-	-	-	-
115770	116125	0	-	-	-	-
115770	112045	1	-	-	-	-
115770	119568	-	-	-	-	-
115126	116026	-	-	-	-	-
116328	111823	-	-	-	-	-
117336	109214	0	-	-	-	-
117336	112781	-	-	-	-	-
117336	125466	-	-	-	-	-
117336	110642	-	-	-	-	-
117336	116328	1	-	-	1	1
117336	117180	1	-	-	-	-
121778	122992	-	-	-	-	-
121778	122921	-	-	-	-	-
121778	110642	-	-	-	-	-
118104	113234	-	-	-	-	-
113684	108372	1	-	-	-	-
119646	112143	1	-	-	-	-
119646	112049	1	-	-	-	-
119646	112048	1	-	-	-	-
114679	110311	1	1	-	-	1
114679	108372	1	-	-	-	-
109822	120278	-	-	-	-	-
109822	112697	1	-	-	-	-
109822	112534	-	-	-	-	-
109822	112328	1	-	-	-	-
109822	112326	1	-	-	-	-
109822	121400	0	-	-	-	-
109822	112116	1	-	-	-	-
109822	119256	-	-	-	-	-
109822	112145	1	-	-	-	-
109822	112144	1	-	-	-	-
109822	112143	1	-	-	-	-
109822	112142	1	-	-	-	-
109822	112131	1	-	-	-	-
109822	112121	1	-	-	-	-
109822	124037	-	-	-	-	-
109822	118800	-	-	-	-	-
109822	122364	-	-	-	-	-
109822	118857	-	-	-	-	-
109822	122350	-	-	-	-	-
109822	122369	-	-	-	-	-
109822	119260	-	-	-	-	-
109822	112050	1	-	-	-	-
109822	112087	1	-	-	-	-
109822	112080	1	-	-	-	-
109822	112079	1	-	-	-	-
109822	114752	1	-	-	-	-
109822	112061	1	-	-	-	-
109822	114952	1	-	-	-	-
109822	111841	0	-	-	-	-
109822	127987	-	-	-	-	-
109822	111024	0	-	-	-	-
109822	118976	-	-	-	-	-
109822	108823	-	-	-	-	-
109822	110092	0	-	-	-	-
109821	113024	-	-	-	-	-
109821	120278	-	-	-	-	-
109821	120824	-	-	-	-	-
109821	112703	-	-	-	-	-
109821	112626	-	-	-	-	-
109821	112534	-	-	-	-	-
109821	112116	1	-	-	-	-
109821	112105	1	-	-	-	-
109821	112145	1	-	-	-	-
109821	112142	1	-	-	-	-
109821	112121	1	-	-	-	-
109821	128594	-	-	-	-	-
109821	121968	-	-	-	-	-
109821	118817	-	-	-	-	-
109821	128652	-	-	-	-	-
109821	112052	1	-	-	-	-
109821	112048	1	-	-	-	-
109821	112042	1	-	-	-	-
109821	112080	1	-	-	-	-
109821	112079	1	-	-	-	-
109821	112078	1	-	-	-	-
109821	112064	1	-	-	-	-
109821	112062	1	-	-	-	-
109821	111887	-	-	-	-	-
109821	111839	-	-	-	-	-
109821	111843	-	-	-	-	-
109821	111124	-	-	-	-	-
109821	138880	-	-	-	-	-
109898	116819	-	-	-	-	-
109898	112045	1	-	-	-	-
109898	117587	1	-	-	-	-
109558	112101	1	-	-	-	-
109558	112145	1	-	-	-	-
109558	112050	1	-	-	-	-
109558	112048	1	-	-	-	-
109558	112059	1	-	-	-	-
109558	114507	1	-	-	-	-
109552	112059	0	-	-	-	-
119128	112967	-	-	-	-	-
109433	112534	-	-	-	-	-
109433	110812	0	-	-	-	-
109433	112143	1	-	-	-	-
109433	112121	1	-	-	-	-
109433	117587	1	-	-	-	-
109433	112061	1	-	-	-	-
109433	110902	-	-	-	-	-
109433	110257	-	-	-	-	-
115530	112328	1	-	-	-	-
110751	112108	1	-	-	-	-
110751	112143	1	-	-	-	-
110751	118153	-	-	-	-	-
110751	112045	1	-	-	-	-
110751	114752	1	-	-	-	-
109424	107425	0	-	-	-	-
109424	115900	0	-	-	-	-
106789	112105	1	-	-	-	-
106789	112103	1	-	-	-	-
106789	112145	1	-	-	-	-
106789	112142	1	-	-	-	-
106789	112131	1	-	-	-	-
106789	128652	-	-	-	-	-
106789	112053	1	-	-	-	-
106789	112049	1	-	-	-	-
106789	112044	1	-	-	-	-
106789	112064	1	-	-	-	-
106789	112058	1	-	-	-	-
106789	114507	1	-	-	-	-
106789	110813	1	-	-	-	-
109541	112620	-	-	-	-	-
109541	113624	-	-	-	-	-
117690	112108	1	-	-	-	-
117690	112101	1	-	-	-	-
117690	112142	1	-	-	-	-
117690	112124	1	-	-	-	-
117690	112119	1	-	-	-	-
117690	116819	-	-	-	-	-
117690	118153	-	-	-	-	-
117690	125581	-	-	-	-	-
117690	116125	0	-	-	-	-
117690	112049	1	-	-	-	-
117690	112044	1	-	-	-	-
117690	112058	1	-	-	-	-
117691	115121	-	-	-	-	-
108431	115028	-	-	-	-	-
113135	112116	1	-	-	-	-
113135	112105	1	-	-	-	-
113135	112145	1	-	-	-	-
113135	112131	1	-	-	-	-
113135	112050	1	-	-	-	-
113135	112087	1	-	-	-	-
113135	112080	1	-	-	-	-
113135	114507	1	-	-	-	-
113135	110813	1	-	-	-	-
108258	112143	1	-	-	-	-
108258	112142	1	-	-	-	-
108258	112131	1	-	-	-	-
108258	128652	-	-	-	-	-
108258	112049	1	-	-	-	-
108258	112048	1	-	-	-	-
108258	112044	1	-	-	-	-
108258	114507	1	-	-	-	-
108237	112053	1	-	-	-	-
108237	112049	1	-	-	-	-
108237	115770	1	-	-	-	-
116166	115573	0	-	-	-	-
116166	118153	-	-	-	-	-
108117	118149	1	-	-	-	-
108025	112145	1	-	-	-	-
114027	106618	-	-	-	-	-
114027	122992	-	-	-	-	-
114027	122921	-	-	-	-	-
114027	116328	1	-	-	-	-
114027	108827	-	-	-	-	-
108040	125434	-	-	-	-	-
114625	115292	0	-	-	-	-
114625	112534	-	-	-	-	-
114625	112330	1	-	-	-	-
114625	112328	1	-	-	-	-
114625	111639	-	-	-	-	-
114625	115573	1	-	-	-	-
114625	112143	1	-	-	-	-
114625	112119	1	-	-	-	-
114625	116819	-	-	-	-	-
114625	118153	-	-	-	-	-
114625	125581	-	-	-	-	-
114625	116125	1	-	-	-	-
114625	112048	1	-	-	-	-
114625	112087	1	-	-	-	-
114625	117587	1	-	-	-	-
108019	113028	-	-	-	-	-
114404	112115	-	-	-	-	-
114404	109211	-	-	-	-	-
116634	107425	0	-	-	-	-
107573	111562	0	-	-	-	-
116725	120156	1	-	-	-	-
115690	112347	-	-	-	-	-
116950	116381	-	-	-	-	-
117691	117991	-	-	-	-	-
115842	114749	1	-	1	1	1
113587	118899	-	-	-	-	-
112058	116466	1	-	-	-	-
128238	119241	-	-	-	-	-
128238	113348	-	-	-	-	-
113751	119241	-	-	-	-	-
113751	128238	-	-	-	-	-
115085	114802	-	-	-	-	-
115085	119616	-	-	-	-	-
115085	119577	-	-	-	-	-
115566	114401	-	-	-	-	-
112328	116026	-	-	-	-	-
112324	120030	-	-	-	-	-
114926	119239	-	-	-	-	-
112520	107318	-	-	-	-	-
116125	116026	-	-	-	-	-
120482	120021	-	-	-	-	-
116502	112534	-	-	-	-	-
111493	112330	1	-	-	-	-
110874	129767	-	-	-	-	-
126716	113024	-	-	-	-	-
126716	135532	-	-	-	-	-
115449	114003	-	-	-	-	-
112044	115544	0	-	-	-	-
112058	112147	1	-	-	-	-
114507	112042	1	-	-	-	-
115842	113287	0	-	-	-	-
121278	111530	-	-	-	-	-
115770	112067	1	-	-	-	-
109822	111887	-	-	-	-	-
109558	112049	1	1	-	-	1
109428	111816	-	-	-	-	-
115712	122442	-	-	-	-	-
115712	124680	-	-	-	-	-
116806	122369	-	-	-	-	-
115560	112404	-	-	-	-	-
114625	129767	-	-	-	-	-
108372	110311	1	-	-	-	-
112483	112485	1	1	-	1	1
115449	112534	-	-	-	-	-
114709	113028	-	-	-	-	-
119001	113180	-	-	-	-	-
111059	112346	-	-	-	-	-
124049	114003	-	-	-	-	-
115573	116466	1	-	-	-	-
112188	125858	-	-	-	-	-
112188	113015	-	-	-	-	-
112188	115573	-	-	-	-	-
112119	112142	1	1	-	-	1
112044	112148	1	-	-	-	-
112042	110115	1	-	-	-	-
112088	119667	-	-	-	-	-
112088	121810	-	-	-	-	-
112075	119006	0	-	-	-	-
114752	112108	1	-	-	-	-
112056	117720	-	-	-	-	-
112056	121806	-	-	-	-	-
112056	112094	1	-	-	-	-
119651	117016	1	-	-	-	-
114654	112703	-	-	-	-	-
114769	111059	-	-	-	-	-
110874	112061	1	-	-	-	-
110874	121086	-	-	-	-	-
118038	123940	-	-	-	-	-
110484	114514	-	-	-	-	-
118104	127043	-	-	-	-	-
113684	109605	1	1	1	-	1
109822	112049	1	-	-	-	-
109822	112063	1	-	-	-	-
109822	114299	-	-	-	-	-
109822	122973	-	-	-	-	-
109821	112507	-	-	-	-	-
110751	114045	0	-	-	-	-
113135	112124	1	-	-	-	-
108237	110959	1	-	-	-	-
116223	118134	-	-	-	-	-
114625	116848	0	-	-	-	-
107764	115741	-	-	-	-	-
122957	111017	-	-	-	-	-
120726	115504	-	-	-	-	-
114901	124370	-	-	-	-	-
113168	124536	-	-	-	-	-
113168	119007	-	-	-	-	-
113168	116249	-	-	-	-	-
113167	114401	-	-	-	-	-
113167	124536	-	-	-	-	-
113184	124536	-	-	-	-	-
132321	115085	-	-	-	-	-
113180	114401	-	-	-	-	-
113180	113867	-	-	-	-	-
113180	115085	-	-	-	-	-
113180	113168	-	-	-	-	-
116661	114749	1	-	1	-	1
116472	124418	-	-	-	-	-
111723	119239	-	-	-	-	-
121436	113272	-	-	-	-	-
115305	115043	-	-	-	-	-
115305	121436	1	1	-	-	1
106556	111723	-	-	-	-	-
109605	109938	1	-	-	-	-
115554	113260	-	-	-	-	-
117017	117016	1	1	-	1	1
111059	116340	-	-	-	-	-
119307	121810	-	-	-	-	-
122459	117089	-	-	-	-	-
121919	128394	-	-	-	-	-
122442	112332	-	-	-	-	-
113587	113622	-	-	-	-	-
118784	112929	-	-	-	-	-
118784	109217	-	-	-	-	-
118784	112697	-	-	-	-	-
112103	112116	1	1	-	-	1
112141	112148	1	1	-	-	1
112131	112148	1	1	-	-	1
109422	123307	-	-	-	-	-
112095	112142	1	-	-	-	-
112049	112121	1	-	-	-	-
112048	107199	-	-	-	-	-
112087	112053	1	-	-	-	-
112074	112118	1	-	-	-	-
114752	112141	1	-	-	-	-
112067	112142	1	-	-	-	-
112066	113021	-	-	-	-	-
112066	112116	1	-	-	-	-
112064	112124	1	-	-	-	-
117587	112625	-	-	-	-	-
112062	112108	1	-	-	-	-
112062	112124	1	-	-	-	-
112062	114752	1	-	-	-	-
112058	112124	1	-	-	-	-
112058	112094	1	1	-	-	1
112057	112142	1	-	-	-	-
112057	112138	1	-	-	-	-
112056	120216	-	-	-	-	-
112056	122906	-	-	-	-	-
112056	115022	-	-	-	-	-
112056	112063	1	-	-	-	-
112055	112103	1	-	-	-	-
112055	112119	1	-	-	-	-
112054	113287	0	-	-	-	-
112054	112143	1	-	-	-	-
117298	115292	0	-	-	-	-
117298	113015	-	-	-	-	-
110771	112061	1	-	-	-	-
110754	115365	0	-	-	-	-
110754	112066	1	-	-	-	-
110915	112510	0	-	-	-	-
110915	111530	-	-	-	-	-
110902	111639	-	-	-	-	-
110902	116149	-	-	-	-	-
110902	112049	-	-	-	-	-
110902	112044	-	-	-	-	-
119568	112055	-	-	-	-	-
114654	112620	-	-	-	-	-
117363	128927	-	-	-	-	-
116961	112703	-	-	-	-	-
110874	117587	1	-	-	-	-
116328	120014	-	-	-	-	-
117336	114129	1	-	-	-	-
109822	112102	1	-	-	-	-
109822	112055	1	-	-	-	-
109822	129767	-	-	-	-	-
109822	120081	0	-	-	-	-
109821	115247	0	-	-	-	-
109821	112049	1	-	-	-	-
109558	112058	1	-	-	-	-
116281	116149	-	-	-	-	-
108258	112062	1	-	-	-	-
108258	112059	1	-	-	-	-
108257	114467	-	-	-	-	-
108237	112079	1	-	-	-	-
108117	114762	-	-	-	-	-
106574	112103	1	-	-	-	-
117972	116127	-	-	-	-	-
122595	113751	-	-	-	-	-
110311	111852	1	-	-	-	-
112330	124194	-	-	-	-	-
112330	114546	1	-	-	-	-
112319	123605	-	-	-	-	-
123645	115713	-	-	-	-	-
116188	112779	-	1	-	-	1
115573	112482	1	-	-	-	-
115573	120528	1	-	-	-	-
112103	112102	1	1	-	-	1
112145	112108	1	1	-	-	1
112145	112102	1	1	-	-	1
112141	112102	1	1	-	-	1
112131	112105	1	1	-	1	1
112123	120472	-	-	-	-	-
112121	117342	-	-	-	-	-
112119	112107	1	-	-	-	-
109420	114650	-	-	-	-	-
112096	112102	1	-	-	-	-
112094	112141	1	-	-	-	-
128652	112147	-	-	-	-	-
112048	117722	-	-	-	-	-
112045	112120	1	-	-	-	-
112080	117356	-	-	-	-	-
112080	120278	-	-	-	-	-
112079	1527840	1	-	-	-	-
112078	117543	-	-	-	-	-
114752	112124	1	-	-	-	-
114752	112045	1	-	-	1	1
112067	112108	1	-	-	-	-
112061	118153	-	-	-	-	-
112059	112094	1	-	-	-	-
112056	112059	1	-	-	-	-
112056	112057	1	-	-	-	-
112055	114752	1	-	-	1	1
126711	115726	-	-	-	-	-
126711	112910	-	-	-	-	-
126711	115747	-	-	-	-	-
110813	110115	1	-	-	-	-
122293	115043	-	-	-	-	-
111663	109501	0	-	-	-	-
111662	111666	1	1	1	-	1
119631	112044	1	-	-	-	-
115783	112061	1	1	-	-	1
115783	129767	-	-	-	-	-
110902	112625	-	-	-	-	-
110902	129767	-	-	-	-	-
119568	117507	-	-	-	-	-
119568	113003	-	-	-	-	-
119568	112048	-	-	-	-	-
119568	112087	-	-	-	-	-
119568	107529	-	-	-	-	-
121922	112730	-	-	-	-	-
114754	112078	-	-	-	-	-
114769	114329	-	-	-	-	-
117336	608552	-	-	-	-	-
109822	113233	-	-	-	-	-
109822	119264	-	-	-	-	-
109822	111834	-	-	-	-	-
109821	123529	-	-	-	-	-
109821	112124	1	-	-	-	-
109898	112063	1	-	-	-	-
109898	109766	0	-	-	-	-
106789	112087	1	-	-	-	-
108431	113357	0	-	-	-	-
113135	112137	1	-	-	-	-
113135	112045	1	-	-	-	-
122957	110106	0	-	-	-	-
115085	117507	-	-	-	-	-
115085	119007	-	-	-	-	-
114554	125858	-	-	-	-	-
P62988	124536	-	-	-	-	-
115566	115085	-	-	-	-	-
118150	125858	-	-	-	-	-
116249	115085	-	-	-	-	-
122964	113751	-	-	-	-	-
115580	112330	1	-	-	-	-
115580	112319	1	-	-	-	-
115378	121810	-	-	-	-	-
124049	126463	-	-	-	-	-
112094	112119	1	-	-	-	-
112088	113233	-	-	-	-	-
112088	112620	-	-	-	-	-
112079	122359	-	-	-	-	-
112075	118153	-	-	-	-	-
112078	120824	-	-	-	-	-
112074	123605	-	-	-	-	-
112067	112071	1	1	-	-	1
112058	113028	-	-	-	-	-
112054	112131	1	-	-	-	-
110813	112145	1	-	-	-	-
116502	112048	0	-	-	-	-
125187	120278	-	-	-	-	-
125187	112131	-	-	-	-	-
125187	112064	-	-	-	-	-
120792	116026	-	-	-	-	-
111493	113287	0	-	-	-	-
111493	113015	-	-	-	-	-
110754	110757	-	1	-	-	1
114654	125581	-	-	-	-	-
110874	112188	-	-	-	-	-
110874	112122	1	-	-	-	-
110874	112058	1	-	-	-	-
115770	112102	1	-	-	-	-
114679	107984	1	1	-	-	1
109822	128652	-	-	-	-	-
109822	111800	-	-	-	-	-
109821	115449	-	-	-	-	-
109821	112143	1	-	-	-	-
109898	112119	1	-	-	-	-
109558	112131	1	-	-	-	-
109537	110332	-	-	-	-	-
106789	112050	1	-	-	-	-
106789	114752	1	-	-	-	-
117690	112063	1	-	-	-	-
113182	117422	-	-	-	-	-
112926	116624	-	-	-	-	-
122802	115574	-	-	-	-	-
117016	113185	0	-	-	-	-
115573	111639	-	-	-	-	-
112511	112513	1	-	1	1	1
112105	112108	1	1	-	1	1
112088	113260	-	-	-	-	-
117587	116125	0	-	-	-	-
112056	112148	1	-	-	-	-
126711	112066	-	-	-	-	-
114775	112626	-	-	-	-	-
114775	112070	-	-	-	-	-
114775	112064	-	-	-	-	-
110771	112064	1	-	-	-	-
120156	118849	1	1	-	1	1
109898	112087	1	-	-	-	-
109558	112119	1	-	-	-	-
109552	111888	-	-	-	-	-
113135	112101	1	-	-	-	-
116166	112055	1	-	-	-	-
124047	122605	1	-	-	-	-
114263	121810	-	-	-	-	-
112075	115573	0	-	-	-	-
109766	112330	1	-	-	-	-
111441	108354	-	-	-	-	-
111441	111841	-	-	-	-	-
110771	112063	1	-	-	-	-
110929	112101	1	-	-	-	-
114654	109766	0	-	-	-	-
109822	114507	1	-	-	-	-
108431	116731	-	-	-	-	-
120451	122390	-	-	-	-	-
120901	127043	-	-	-	-	-
116782	113184	-	-	-	-	-
112607	117150	-	-	-	-	-
111059	117507	-	-	-	-	-
114577	115292	0	-	-	-	-
110484	112053	1	-	-	-	-
121540	124412	-	-	-	-	-
110751	112105	1	-	-	-	-
114625	112049	1	-	-	-	-
123263	116866	-	-	-	-	-
112926	115208	-	-	-	-	-
119820	116589	-	-	-	-	-
134637	111465	1	-	-	1	1
120522	113234	-	-	-	-	-
120522	120898	-	-	-	-	-
125429	112654	-	-	-	-	-
115755	123878	-	-	-	-	-
116806	119585	-	-	-	-	-
116806	110784	-	-	-	-	-
124497	113022	-	-	-	-	-
124497	115359	-	-	-	-	-
124497	110716	-	-	-	-	-
124497	109286	-	-	-	-	-
124497	117429	-	-	-	-	-
108237	113624	-	-	-	-	-
107995	107007	-	-	-	-	-
116725	111465	1	1	-	-	1
124536	115684	-	-	-	-	-
119616	124370	-	-	-	-	-
113194	119241	-	-	-	-	-
119239	124370	-	-	-	-	-
112142	112102	1	1	-	-	1
128652	125006	-	-	-	-	-
112067	112094	1	1	-	-	1
112860	111680	-	-	-	-	-
107617	115852	-	-	-	-	-
117566	112510	-	-	-	-	-
108237	112605	1	-	-	-	-
108117	121400	0	-	-	-	-
106574	112145	1	-	-	-	-
106574	110813	1	-	-	-	-
108166	115726	-	-	-	-	-
108166	120965	-	-	-	-	-
108166	117594	-	-	-	-	-
108166	121515	-	-	-	-	-
119595	121574	-	-	-	-	-
109231	114737	1	1	-	1	1
112123	114776	-	-	-	-	-
125006	112145	-	-	-	-	-
112053	119256	-	-	-	-	-
114752	112131	1	-	-	-	-
112067	113021	-	-	-	-	-
112054	129936	-	-	-	-	-
119259	112649	-	-	-	-	-
112246	115716	-	-	-	-	-
117363	123624	-	-	-	-	-
115342	118849	1	-	-	-	-
110751	128652	-	-	-	-	-
108025	115783	1	1	-	-	1
114027	119056	-	-	-	-	-
115305	122605	1	-	-	-	-
115449	117543	-	-	-	-	-
114709	124728	-	-	-	-	-
106696	120579	-	-	-	-	-
115987	115085	-	-	-	-	-
115987	113180	-	-	-	-	-
115987	113170	-	-	-	-	-
115987	116782	-	-	-	-	-
115987	112666	-	-	-	-	-
115987	112686	-	-	-	-	-
115987	112325	-	-	-	-	-
115987	114991	-	-	-	-	-
112201	106556	-	-	-	-	-
115365	124370	-	-	-	-	-
115365	124536	-	-	-	-	-
115365	119006	0	-	-	-	-
115365	113056	-	-	-	-	-
115365	116588	-	-	-	-	-
115365	112325	0	-	-	-	-
115365	115987	-	-	-	-	-
112103	112105	1	1	-	-	1
112123	115121	-	-	-	-	-
112120	112141	1	-	-	-	-
109422	113259	0	-	-	-	-
112095	112116	1	-	-	-	-
112078	113114	-	-	-	-	-
112078	112626	-	-	-	-	-
126711	112116	-	-	-	-	-
120482	110497	-	-	-	-	-
120437	116013	0	-	-	-	-
116339	114952	-	-	-	-	-
117076	119667	-	-	-	-	-
112246	112620	-	-	-	-	-
121922	117178	-	-	-	-	-
134637	115342	1	-	-	-	-
109433	107425	0	-	-	-	-
109433	114952	1	1	-	-	1
110751	112131	1	-	-	-	-
106789	112102	1	-	-	-	-
108258	110813	1	-	-	-	-
108237	112058	1	-	-	-	-
108237	115982	-	-	-	-	-
116166	112075	1	-	-	-	-
113643	116026	-	-	-	-	-
114625	112121	1	-	-	-	-
121810	116624	-	-	-	-	-
115317	112926	-	-	-	-	-
114752	112121	1	-	-	-	-
114752	112119	1	-	-	-	-
117587	112067	1	-	-	-	-
114507	112147	1	-	-	-	-
118937	119537	1	-	-	1	1
119820	116115	-	-	-	-	-
117363	112346	-	-	-	-	-
110874	113260	-	-	-	-	-
114699	115196	1	-	-	1	1
114898	109605	1	1	-	-	1
109822	106880	0	-	-	-	-
109821	117722	-	-	-	-	-
109821	116125	1	-	-	-	-
109433	124194	-	-	-	-	-
110751	116125	1	-	-	-	-
110751	112094	1	-	-	-	-
119338	114889	-	-	-	-	-
117690	112045	1	-	-	-	-
114027	112781	-	-	-	-	-
116861	112949	-	-	-	-	-
115566	114802	-	-	-	-	-
113056	113867	-	-	-	-	-
113056	117507	-	-	-	-	-
113056	119006	-	-	-	-	-
113056	115085	-	-	-	-	-
113056	113184	-	-	-	-	-
106696	106828	-	-	-	-	-
115987	121223	-	-	-	-	-
115987	113168	-	-	-	-	-
115987	132321	-	-	-	-	-
115987	113116	-	-	-	-	-
115987	113022	-	-	-	-	-
115987	118899	-	-	-	-	-
115987	112945	-	-	-	-	-
115987	113995	-	-	-	-	-
115987	110119	-	-	-	-	-
115987	113722	-	-	-	-	-
115987	112530	-	-	-	-	-
115987	121723	-	-	-	-	-
115987	116016	-	-	-	-	-
115365	115085	-	-	-	-	-
115365	124148	-	-	-	-	-
112124	117720	-	-	-	-	-
112124	112105	1	1	-	-	1
112045	112142	1	-	-	-	-
112045	112094	1	-	-	-	-
112059	112103	1	-	-	-	-
112058	117722	-	-	-	-	-
110813	112120	1	-	-	-	-
117352	113722	-	-	-	-	-
119651	116026	-	-	-	-	-
110771	111887	-	-	-	-	-
115783	116819	-	-	-	-	-
115783	116125	0	-	-	-	-
114654	114577	0	-	-	-	-
109822	122363	-	-	-	-	-
109433	118153	-	-	-	-	-
109424	116190	-	-	-	-	-
117690	112067	1	-	-	-	-
123542	107007	-	-	-	-	-
119007	119239	-	-	-	-	-
113149	114802	-	-	-	-	-
124047	113116	-	-	-	-	-
112324	115201	-	-	-	-	-
115449	112701	-	-	-	-	-
115449	122906	-	-	-	-	-
114709	116120	1	-	-	-	-
112119	117618	-	-	-	-	-
112152	111626	-	-	-	-	-
109423	130617	-	-	-	-	-
112094	110115	1	-	-	-	-
112050	119256	-	-	-	-	-
112048	112131	1	-	-	-	-
112045	119256	-	-	-	-	-
114752	112107	1	-	-	-	-
112064	112189	-	-	-	-	-
117587	116026	-	-	-	-	-
126711	112131	-	-	-	-	-
120482	117543	-	-	-	-	-
116339	116819	-	-	-	-	-
114956	111840	-	-	-	-	-
117352	116210	-	-	-	-	-
119651	112328	1	-	-	-	-
114654	112108	1	-	-	-	-
114769	116136	-	-	-	-	-
110847	129936	-	-	-	-	-
110847	116026	-	-	-	-	-
110847	113015	-	-	-	-	-
110847	112330	-	-	-	-	-
110847	118153	-	-	-	-	-
110847	125581	-	-	-	-	-
118976	113024	-	-	-	-	-
118976	107199	-	-	-	-	-
118976	112070	-	-	-	-	-
118976	111614	-	-	-	-	-
118976	114966	-	-	-	-	-
110802	132321	0	-	-	-	-
110781	115541	-	-	-	-	-
110781	117762	-	-	-	-	-
110781	125006	-	-	-	-	-
110781	111872	-	-	-	-	-
110781	111840	-	-	-	-	-
110781	115114	-	-	-	-	-
110775	115566	-	-	-	-	-
110775	119955	-	-	-	-	-
110775	114682	-	-	-	-	-
110775	115114	-	-	-	-	-
109822	122368	-	-	-	-	-
109822	112054	1	-	-	1	1
109424	120902	-	-	-	-	-
106789	112048	1	-	-	-	-
116806	115716	-	-	-	-	-
116806	118993	-	-	-	-	-
117631	125522	-	-	-	-	-
117631	109316	-	-	-	-	-
108117	118941	-	-	-	-	-
113643	116060	0	-	-	-	-
114625	112063	1	-	-	-	-
112326	114303	0	-	-	-	-
120870	114330	-	-	-	-	-
114926	113259	-	-	-	-	-
112120	112105	1	1	-	1	1
112080	112625	-	-	-	-	-
[truncated: 33,962 more rows]

## Sheet: high conf. 14k
p1	p2	CORUM	BIOGRID AP-MS	BIOGRID Y2H	BIOGRID other	BIOGRID combined
111658	111660	1	1	-	1	1
111690	111691	1	1	-	-	1
111673	111685	1	1	-	-	1
112810	116603	1	1	-	-	1
112037	112038	1	1	-	1	1
115747	115696	-	-	-	1	1
114215	114216	1	1	-	1	1
116188	115554	1	-	1	1	1
114216	118148	1	1	-	-	1
119942	112873	1	1	1	1	1
111551	111549	-	1	-	1	1
111675	111678	1	-	1	1	1
111677	111688	1	1	1	1	1
114211	114215	1	1	-	1	1
132321	113182	-	-	-	-	-
110339	110341	1	1	1	1	1
110340	110342	1	1	1	1	1
111916	111917	1	-	1	1	1
119217	121243	1	1	1	-	1
112038	112039	1	-	-	1	1
111510	111512	1	1	-	1	1
115675	121507	1	1	-	1	1
117130	111043	1	-	1	1	1
111426	112779	-	1	-	1	1
112744	112740	1	1	-	1	1
111913	111914	1	-	-	1	1
107343	107459	1	1	1	1	1
117176	111418	1	1	-	1	1
114210	114211	1	1	-	1	1
114210	114217	1	1	-	1	1
114211	114217	1	1	-	1	1
111041	111043	1	-	1	1	1
111673	111674	1	1	-	1	1
111677	111678	1	1	1	1	1
111656	111660	1	1	1	1	1
111657	111660	1	1	1	1	1
111673	111681	1	1	1	1	1
111914	111917	1	-	-	1	1
111822	113871	1	1	1	1	1
108372	109605	1	1	1	1	1
113684	109938	1	-	1	-	1
112810	115825	1	1	-	-	1
108822	113353	1	1	1	1	1
108372	111852	1	-	1	-	1
111512	111507	0	1	-	1	1
110339	110343	1	1	1	1	1
111655	111657	1	1	1	1	1
111510	111507	1	1	-	1	1
114679	111852	1	1	1	-	1
110341	110344	1	1	-	1	1
107841	107843	1	-	1	1	1
110341	110343	1	1	1	1	1
107342	107457	1	1	1	1	1
110339	110344	1	1	1	1	1
121778	118105	1	-	1	-	1
114400	107431	1	1	1	1	1
110340	110344	1	-	1	1	1
110339	110342	1	-	1	1	1
110343	110344	1	-	1	1	1
115747	114991	-	-	1	1	1
107709	116447	-	-	1	1	1
112037	112039	1	1	-	1	1
113684	107984	1	1	1	-	1
112695	112697	-	1	-	1	1
110342	110344	1	-	1	1	1
111674	111684	1	-	1	1	1
111837	107529	-	-	1	1	1
112744	112737	1	1	-	1	1
111673	111684	1	-	-	1	1
111681	111684	1	-	-	1	1
110766	116578	1	1	1	1	1
113157	116466	1	-	1	1	1
119664	124023	1	-	1	1	1
116977	120007	1	1	1	1	1
112324	116466	1	-	1	-	1
108822	111577	1	-	-	1	1
111186	111188	-	-	-	1	1
116387	112491	1	-	-	-	-
109315	109316	1	1	-	1	1
112744	112741	1	1	-	1	1
121386	120864	1	1	1	1	1
112744	112771	1	-	-	1	1
110035	111837	1	1	-	1	1
111675	111677	1	1	1	1	1
111677	111674	1	1	-	1	1
112053	112102	1	-	1	-	1
113871	114574	1	1	-	1	1
107842	107843	1	1	1	1	1
111914	111916	1	-	-	1	1
107457	110474	1	1	-	1	1
112141	110115	1	1	1	-	1
118937	107431	1	1	-	1	1
111915	111916	1	-	-	1	1
112512	112518	1	-	1	1	1
108253	108257	-	1	1	-	1
115675	123673	1	1	1	-	1
116539	112296	-	-	-	1	1
108383	109220	1	1	-	1	1
114593	113722	-	-	1	1	1
115690	117298	1	1	1	1	1
111838	111837	1	-	1	1	1
118849	120403	1	1	-	-	1
107012	114922	-	1	1	-	1
111692	111693	1	1	1	1	1
115342	120403	1	1	-	-	1
107876	109931	-	-	1	1	1
110501	110763	1	1	1	1	1
111913	111915	1	-	-	1	1
112785	112783	1	1	1	1	1
108289	108296	1	1	-	1	1
114699	120734	1	1	-	-	1
121906	116867	1	-	-	1	1
119538	107431	1	1	-	1	1
120007	116658	1	1	1	-	1
118134	109431	1	-	1	-	1
114593	115548	1	-	1	1	1
111426	112697	1	-	-	1	1
111674	111688	1	1	-	-	1
111679	111691	1	1	-	-	1
111673	111691	1	1	-	-	1
111678	111691	1	1	-	-	1
111660	111691	1	1	-	-	1
111689	111691	1	1	-	-	1
111679	111685	1	1	-	-	1
111675	111685	1	1	-	-	1
111674	111685	1	1	-	-	1
111689	111685	1	1	-	-	1
111691	111685	1	1	-	-	1
111673	115508	1	1	-	-	1
111674	115508	1	1	-	-	1
111690	115508	1	1	-	-	1
111685	115508	1	1	-	1	1
111685	111680	1	1	-	-	1
115508	111680	1	1	-	-	1
111685	111681	1	1	-	-	1
111688	111682	1	1	-	-	1
111691	111682	1	1	-	-	1
111685	111682	1	1	-	1	1
111679	115195	1	1	-	1	1
111656	115195	1	1	-	-	1
111690	115195	1	1	-	-	1
111685	115195	1	1	-	-	1
111680	115195	1	1	-	-	1
111681	115195	1	1	-	-	1
111682	115195	1	1	-	1	1
111691	111686	1	1	-	-	1
115195	111686	1	1	-	-	1
112810	115827	1	1	-	1	1
111688	111685	1	1	-	-	1
111691	111680	1	1	-	-	1
115508	115195	1	1	-	-	1
111691	115508	1	1	-	-	1
111689	115508	1	1	-	-	1
111690	111685	1	1	-	-	1
111688	115508	1	1	-	1	1
111688	111681	1	1	-	-	1
111666	115195	1	1	-	-	1
111691	115195	1	1	-	-	1
115508	111682	1	1	-	1	1
111655	111691	1	1	-	-	1
114213	114216	1	1	-	-	1
109857	114216	1	1	-	-	1
117396	123926	1	1	-	-	1
111657	111691	1	1	-	-	1
114216	114217	1	1	-	-	1
123974	115319	1	1	-	1	1
111661	111691	1	1	-	-	1
115690	112520	1	1	-	-	1
115690	116661	1	1	-	-	1
116725	120403	1	1	-	-	1
112512	116661	1	1	-	-	1
114805	116661	1	1	1	-	1
123974	118849	1	1	-	1	1
122229	107431	1	1	-	1	1
119537	119538	1	-	-	1	1
122229	119538	1	-	-	1	1
111465	120734	1	1	-	1	1
114400	114242	1	-	-	-	-
120887	127206	1	-	1	1	1
111224	113254	1	1	-	1	1
111226	115734	1	-	-	1	1
110438	111404	1	1	1	1	1
112511	112513	1	-	1	1	1
109215	109216	1	1	-	1	1
114210	114215	1	-	-	1	1
114166	116067	1	1	-	1	1
111426	111428	1	1	-	1	1
106671	106673	1	-	1	1	1
112481	112483	1	1	-	1	1
119217	111402	1	1	-	-	1
112481	112482	1	1	-	1	1
112516	112517	1	-	1	1	1
114409	114410	-	-	-	1	1
111511	111512	0	1	-	1	1
107709	114693	-	1	1	1	1
108379	108384	1	-	-	1	1
112604	112605	-	1	-	1	1
116496	116495	-	1	1	1	1
110501	115417	1	1	-	1	1
111430	111426	1	-	-	1	1
109315	119788	1	1	-	1	1
109315	111863	1	1	-	1	1
109231	114738	1	-	-	1	1
113102	122836	1	-	1	1	1
109315	111866	1	1	-	1	1
110763	115417	1	-	-	1	1
114652	111863	1	1	-	1	1
108081	113737	-	-	1	1	1
120007	111402	1	1	-	-	1
114652	111866	1	1	-	1	1
106601	114166	1	1	-	1	1
107533	109315	1	1	-	1	1
109428	109426	1	-	-	1	1
112747	112771	1	-	1	1	1
121974	117659	-	-	1	1	1
125608	116658	1	-	1	-	1
118982	119537	1	-	-	1	1
122229	114242	1	-	-	1	1
111679	111678	1	1	-	1	1
111673	111678	1	-	-	1	1
111678	111688	1	1	-	1	1
111688	111689	1	1	-	-	1
111688	111690	1	1	-	-	1
111678	111680	1	1	-	1	1
111688	111680	1	1	-	-	1
112810	115826	1	1	-	-	1
112810	113054	1	1	-	-	1
112810	107346	1	1	-	-	1
111688	115195	1	1	-	-	1
112810	115933	1	1	-	-	1
114210	109857	1	1	-	1	1
114210	114214	1	1	-	1	1
118937	122229	1	-	-	1	1
111679	111688	1	1	-	-	1
122229	119537	1	-	-	1	1
122229	114400	1	1	-	1	1
114210	114213	1	1	-	1	1
122229	118982	1	-	-	1	1
114210	118148	1	1	-	1	1
118937	119537	1	-	-	1	1
118982	107431	1	1	-	1	1
115293	120734	1	1	-	1	1
115084	114620	-	1	-	1	1
111913	111917	1	-	-	1	1
120734	118849	1	1	-	1	1
115842	114805	1	1	1	1	1
115342	120734	1	1	-	-	1
110342	110343	1	-	-	1	1
115196	120734	1	1	-	-	1
118982	114242	1	-	-	1	1
115294	120734	1	1	-	1	1
120734	125219	1	1	-	1	1
114807	120734	1	1	-	1	1
120734	115319	1	1	-	1	1
117180	116328	1	-	1	-	1
111655	111656	1	1	1	1	1
111656	111657	1	1	1	1	1
111655	111658	1	1	1	1	1
111656	111658	1	1	1	1	1
111657	111658	1	1	1	1	1
111658	111659	1	1	-	1	1
111655	111661	1	1	1	1	1
111656	111661	1	1	1	1	1
111658	111661	1	1	1	1	1
111659	111661	1	1	-	1	1
111660	111661	1	1	1	1	1
111655	111663	1	1	1	-	1
111662	111664	1	1	1	-	1
111663	111664	1	1	1	-	1
111655	111666	1	1	1	-	1
111656	111666	1	1	1	1	1
111657	111666	1	1	1	-	1
111662	111666	1	1	1	-	1
111664	111666	1	1	1	-	1
111662	111668	1	1	1	-	1
111667	111668	1	1	1	1	1
115580	116146	1	-	1	1	1
111797	111852	1	1	1	1	1
112740	112741	1	-	-	1	1
111674	111681	1	1	-	1	1
107710	106867	-	1	1	1	1
114212	114215	1	-	-	1	1
107710	116496	-	1	1	1	1
111430	111428	1	1	-	1	1
115580	113826	1	1	1	1	1
117017	117016	1	1	-	1	1
119651	117017	1	1	1	1	1
112095	112096	1	-	1	-	1
114212	109857	1	1	-	-	1
112735	112740	1	-	-	1	1
115665	114242	1	-	-	-	-
111427	111428	1	1	-	1	1
111526	111522	-	-	-	-	-
107012	119635	-	-	-	1	1
112735	112741	1	-	-	1	1
111017	108087	-	-	-	1	1
115665	107431	1	1	-	1	1
112587	112589	-	-	-	1	1
119217	120007	1	1	-	-	1
115665	114400	1	-	-	1	1
124039	119234	1	1	1	1	1
118105	116328	1	-	-	-	-
111142	111916	1	1	-	1	1
116977	121243	1	-	-	-	-
114213	114215	1	1	-	1	1
114303	112679	1	1	1	1	1
116977	111402	1	-	-	-	-
111234	111232	-	-	1	-	1
114212	118148	1	1	-	1	1
115343	119633	1	-	-	1	1
108380	108383	1	-	-	1	1
109230	114738	1	-	-	1	1
114271	119633	1	-	-	1	1
106673	114419	1	-	1	-	1
111041	117130	1	-	1	1	1
112735	112737	1	-	-	1	1
111142	111913	1	1	-	1	1
116447	116496	-	1	1	1	1
114738	114737	1	-	-	1	1
109431	109432	1	-	1	1	1
111837	113348	1	-	-	1	1
111188	113737	-	-	-	1	1
108383	109223	1	-	-	1	1
110340	110343	1	1	-	-	1
108285	114411	1	1	-	-	1
114215	118148	1	-	-	1	1
109432	109422	0	-	-	1	1
109432	111697	0	-	1	1	1
109884	109894	1	-	-	1	1
107710	116447	-	-	-	1	1
112744	112747	1	-	1	1	1
112324	113157	1	-	1	1	1
111677	111689	1	1	-	-	1
111675	111691	1	1	-	-	1
111677	111691	1	1	-	-	1
111674	111691	1	1	-	-	1
111677	111685	1	1	-	-	1
111678	111685	1	1	-	-	1
111677	111680	1	1	-	1	1
111677	111681	1	1	-	1	1
111691	111681	1	1	-	-	1
111673	115195	1	1	-	1	1
111675	115195	1	1	-	1	1
111677	115195	1	1	-	1	1
111674	115195	1	1	-	1	1
111678	115195	1	1	-	-	1
111689	115195	1	1	-	-	1
111683	115195	1	1	-	-	1
115842	114749	1	-	1	1	1
111691	111683	1	1	-	-	1
111688	111683	1	1	-	-	1
107342	110474	1	1	-	1	1
111673	111688	1	1	-	-	1
114242	107431	1	1	-	1	1
114212	114216	1	1	-	-	1
111673	111677	1	1	-	1	1
111685	111683	1	1	-	-	1
114210	114216	1	1	-	1	1
112741	112771	1	-	-	1	1
115675	127093	1	1	-	-	1
114211	114216	1	1	-	1	1
119537	107431	1	1	-	1	1
111675	111688	1	1	-	-	1
111913	111916	1	-	-	1	1
118982	114400	1	-	-	1	1
115690	115842	1	1	-	-	1
115690	114805	1	1	-	-	1
112737	112771	1	-	-	1	1
134637	120734	1	1	-	1	1
123974	134637	1	1	-	1	1
114791	119656	-	-	1	-	1
111657	111661	1	1	1	1	1
111666	111668	1	1	1	-	1
111664	111668	1	1	1	-	1
121778	119678	1	-	1	-	1
115366	115365	1	1	1	1	1
113184	113182	-	1	1	1	1
110573	110574	-	1	-	1	1
121778	119679	1	-	1	-	1
115841	115362	1	1	-	1	1
110573	109211	1	1	-	1	1
107435	107876	-	1	-	1	1
111511	111507	1	1	-	1	1
108383	109222	1	1	-	1	1
107435	109931	-	1	-	1	1
118105	119678	1	-	1	-	1
107860	107861	1	1	-	1	1
116237	116238	1	-	1	-	1
115349	113846	1	-	-	1	1
111577	113352	0	-	-	1	1
116183	116176	1	1	-	1	1
108773	108789	-	-	1	-	1
110904	112319	1	-	1	1	1
107424	111370	1	1	-	1	1
115728	114576	1	1	1	-	1
118148	119516	1	1	1	-	1
106673	107588	1	-	1	1	1
118783	114201	1	-	1	1	1
119788	114652	1	1	-	1	1
113894	112481	1	1	-	1	1
114214	115743	1	1	1	-	1
112481	112489	1	1	-	1	1
109131	114103	1	1	1	1	1
108289	114220	-	1	-	-	1
109316	111863	1	1	-	1	1
114699	111465	1	1	-	1	1
111465	125219	1	1	-	-	1
115417	119942	1	1	-	1	1
114029	108009	1	1	1	1	1
109316	111866	1	1	-	1	1
114028	108009	1	1	-	1	1
121559	112479	1	-	-	1	1
106601	112481	1	1	-	1	1
114729	116183	1	1	-	1	1
106717	111783	-	-	1	-	1
121559	112481	1	1	1	1	1
114497	114045	0	1	-	1	1
125213	115737	-	-	1	-	1
112512	112516	1	-	-	-	-
116183	119130	1	1	-	1	1
109304	114049	1	1	-	1	1
114729	116176	1	1	-	1	1
111520	111511	-	-	-	1	1
117365	124896	1	-	-	1	1
111313	111309	-	-	-	1	1
115729	124896	1	1	-	1	1
115486	113649	1	1	-	1	1
117365	115729	1	-	-	1	1
109568	109561	-	-	1	1	1
114783	117365	1	-	-	1	1
116176	116124	1	1	-	1	1
114103	116176	1	1	-	-	1
108289	108297	1	-	-	1	1
109315	114562	1	1	-	1	1
116502	116466	1	1	1	-	1
109425	117939	1	-	-	1	1
119538	114400	1	1	-	-	1
111510	118999	-	1	-	1	1
112744	112742	1	1	-	1	1
106601	113900	1	-	-	1	1
109536	115563	1	-	-	-	-
119324	116176	1	1	-	1	1
111837	110040	-	1	-	1	1
125211	119210	-	1	1	1	1
108153	119518	-	-	1	1	1
120798	113200	-	-	1	1	1
114131	118806	-	-	1	-	1
110392	116001	-	-	1	-	1
123617	115400	-	1	1	-	1
120420	115265	-	-	1	-	1
108605	108606	-	-	1	1	1
118967	118966	-	1	1	-	1
121161	114752	0	-	1	-	1
108025	115745	0	-	-	1	1
115838	108144	-	-	-	1	1
115642	113272	-	-	1	-	1
108431	118797	-	-	1	-	1
115788	116603	-	-	1	-	1
120887	121906	1	-	-	-	-
111678	111689	1	1	-	-	1
111678	111681	1	-	-	1	1
114752	112108	1	-	-	-	-
112481	112485	1	1	-	1	1
114407	114410	-	-	-	1	1
114410	114408	-	-	-	1	1
111678	111682	1	1	-	-	1
114693	116496	-	1	1	1	1
116367	112627	1	1	-	1	1
112483	112482	1	1	-	1	1
112743	112771	1	-	-	1	1
116977	119217	1	1	-	-	1
111822	114574	1	1	-	1	1
121906	127206	1	-	-	-	-
117176	111547	1	-	-	-	-
109315	114652	1	1	-	1	1
109315	120172	1	1	-	1	1
117176	111548	1	1	-	-	1
109304	116272	1	1	-	1	1
117372	118982	-	-	-	-	-
107532	114652	1	1	-	1	1
108289	113297	-	-	-	-	-
114528	116272	1	1	-	1	1
117372	107431	-	-	-	1	1
111691	111684	1	-	-	-	-
117372	128878	-	-	-	-	-
117372	119537	-	-	-	-	-
117372	114242	-	-	-	-	-
117372	119538	-	-	-	-	-
115403	115415	1	1	-	1	1
115403	115400	1	1	-	1	1
120007	111403	1	1	-	-	1
121778	116328	1	-	1	-	1
112740	112743	1	-	-	1	1
115401	115400	1	1	1	1	1
115403	115401	1	-	-	1	1
115404	115403	1	1	-	1	1
115400	115399	1	1	1	-	1
113006	113008	1	-	-	1	1
114409	114407	-	-	-	-	-
121243	111403	1	-	-	-	-
111224	111225	1	1	-	-	1
112741	112743	1	-	1	1	1
115415	115400	1	1	1	-	1
113021	113022	-	-	-	1	1
134637	125219	1	-	-	-	-
119903	121168	1	-	-	1	1
106867	116496	-	1	-	1	1
113603	113131	-	-	-	-	-
112735	112742	1	-	1	1	1
109536	109544	1	-	-	-	-
108409	108410	-	-	-	-	-
106994	106997	1	-	-	-	-
120887	116464	1	-	-	-	-
114330	114329	-	-	-	-	-
109857	119516	1	1	-	1	1
107496	113345	-	-	-	1	1
115542	116013	1	-	-	1	1
106987	106997	1	-	-	-	-
119788	111866	1	-	-	1	1
108081	111186	-	-	-	-	-
109897	111355	-	-	-	-	-
117926	116496	-	-	1	-	1
114783	123680	1	-	-	1	1
106601	112479	1	1	-	1	1
115293	125219	1	1	-	-	1
116477	123680	1	-	-	1	1
119904	114045	1	-	-	1	1
119788	111863	1	-	-	1	1
115544	117071	1	-	-	1	1
112737	112741	1	-	-	-	-
119788	120172	1	-	-	1	1
107710	117926	-	-	1	1	1
120007	116468	1	1	-	-	1
114506	112771	-	-	-	1	1
112737	112743	1	-	-	1	1
113363	113366	1	1	1	1	1
115665	119538	1	-	-	-	-
115776	108021	1	1	1	1	1
119324	116124	1	1	-	1	1
115690	112512	1	-	1	1	1
115665	122229	1	-	-	-	-
118937	114242	1	-	-	-	-
114210	114212	1	1	-	1	1
116464	115884	1	-	-	1	1
121778	117336	1	-	-	1	1
117336	116328	1	-	-	1	1
111679	111673	1	1	-	-	1
111674	111678	1	-	-	1	1
111679	111655	1	-	-	-	-
111673	111655	1	-	-	-	-
111656	111659	1	1	-	1	1
111655	111660	1	1	1	-	1
111655	111662	1	1	-	-	1
111656	111662	1	1	-	1	1
111656	111663	1	1	1	1	1
111655	111664	1	1	-	-	1
111656	111664	1	1	-	1	1
111655	111665	1	1	-	-	1
111656	111665	1	1	-	1	1
111655	111667	1	1	-	-	1
111656	111667	1	1	-	1	1
111655	111668	1	1	-	-	1
111656	111668	1	1	-	1	1
111658	111668	1	1	-	1	1
111663	111668	1	1	-	-	1
111679	111690	1	1	-	1	1
111688	111691	1	-	-	-	-
111679	115508	1	1	-	1	1
111673	111680	1	1	-	1	1
111679	111681	1	1	-	-	1
115508	111683	1	-	-	1	1
111655	115195	1	-	-	-	-
111657	115195	1	-	-	-	-
111668	115195	1	-	-	-	-
111685	111686	1	1	-	-	1
112055	114752	1	-	-	1	1
112045	112142	1	-	-	-	-
114679	109938	1	1	-	-	1
111663	111666	1	1	1	-	1
111426	111427	1	-	-	1	1
115842	116661	1	-	1	-	1
106671	114421	1	-	1	-	1
114211	114212	1	1	-	1	1
111655	111659	1	1	-	1	1
111426	111434	1	-	-	1	1
117396	114909	-	1	-	-	1
111664	115195	1	-	-	-	-
107709	107710	-	-	1	1	1
111418	111547	1	-	-	1	1
111668	111680	1	-	-	1	1
111660	115195	1	-	-	1	1
118937	114400	1	-	-	-	-
113684	109605	1	1	1	-	1
117017	116188	1	1	-	1	1
119584	111852	1	-	-	-	-
113684	111852	1	1	1	-	1
116301	128147	-	1	-	-	1
115747	112296	-	-	-	-	-
117017	123645	1	1	-	-	1
117017	115554	1	1	-	-	1
116725	120156	1	-	-	-	-
111914	111915	1	-	-	-	-
113826	116146	1	1	-	-	1
113826	117016	1	1	-	-	1
115508	111686	1	1	-	-	1
114807	115319	1	-	-	1	1
113684	111797	1	1	1	-	1
111418	111548	1	1	-	1	1
110341	110342	1	-	-	1	1
112290	112291	-	-	-	-	-
122396	116125	1	-	-	1	1
114213	114214	1	1	-	-	1
110034	110035	0	-	-	1	1
111668	111669	-	1	1	1	1
109231	114737	1	1	-	1	1
109999	122313	-	-	-	1	1
124296	117017	1	1	-	-	1
109231	114739	1	1	-	1	1
120828	107129	-	1	-	-	1
118937	118982	1	-	-	1	1
111433	107129	-	1	-	-	1
111672	111664	-	-	1	-	1
111656	111669	-	1	-	1	1
106673	114421	1	-	-	1	1
110801	110807	1	-	-	-	-
113826	117017	1	1	-	-	1
120156	118849	1	1	-	1	1
110800	110807	1	-	-	-	-
110800	110801	1	-	-	-	-
127093	121507	1	-	1	-	1
114211	114214	1	1	-	1	1
120156	111465	1	1	-	1	1
111426	109217	1	1	-	1	1
112519	112516	1	-	-	-	-
116188	117016	1	-	-	1	1
114699	114807	1	-	-	1	1
115530	109420	1	1	-	-	1
114214	118148	1	1	-	-	1
114214	114217	1	1	-	-	1
111680	111684	1	-	-	1	1
114739	114738	1	-	-	1	1
116301	107129	-	1	-	-	1
107129	128147	-	1	-	-	1
109857	114214	1	1	-	-	1
118105	117336	1	-	-	1	1
107000	106998	1	-	-	-	-
110775	110793	1	-	-	-	-
114214	114215	1	1	-	-	1
111465	114807	1	-	-	1	1
120828	128147	-	1	-	-	1
111430	111427	1	-	-	1	1
114693	116447	-	-	1	1	1
107008	107018	-	1	-	-	1
119537	114242	1	-	-	-	-
109273	299853	1	-	-	-	-
111422	111423	1	-	-	1	1
108007	108117	-	-	-	1	1
113826	116188	1	1	-	-	1
111465	115196	1	1	-	1	1
116725	115342	1	-	-	-	-
109431	111697	1	-	1	1	1
111685	111684	1	-	-	-	-
109428	109422	1	1	-	-	1
119537	114400	1	-	-	-	-
110775	121013	1	-	-	-	-
115665	118982	1	-	-	1	1
117372	114400	-	-	-	-	-
110775	110805	1	-	-	-	-
112519	115544	1	1	-	-	1
122229	128878	-	-	-	-	-
115265	116125	1	-	-	1	1
109221	109223	1	-	-	1	1
120156	114807	1	1	-	1	1
108285	108287	1	1	-	-	1
121778	117180	1	-	-	-	-
111673	111661	1	-	-	-	-
111428	111429	1	1	-	1	1
111429	111432	1	-	-	1	1
113684	108372	1	-	-	-	-
112608	112609	-	-	-	-	-
111426	111429	1	-	-	1	1
114693	106867	-	-	-	1	1
114679	113684	1	1	-	-	1
107709	106867	-	1	-	1	1
120887	116867	1	-	-	-	-
131889	110631	1	-	-	-	-
114739	114737	1	-	-	-	-
111427	111429	1	-	-	1	1
110340	110341	1	-	-	-	-
111223	111224	1	-	-	-	-
121243	111402	1	-	-	-	-
107457	108380	1	-	-	1	1
112744	112743	1	1	-	1	1
116660	110911	-	-	-	-	-
118078	113134	-	-	-	1	1
114271	126171	1	-	-	-	-
111863	111866	1	1	-	-	1
109431	110959	1	-	-	-	-
108025	115842	1	-	-	-	-
116802	111575	-	1	-	-	1
114873	118892	1	-	-	-	-
112078	112048	1	-	-	-	-
118937	119538	1	-	-	-	-
116464	121906	1	-	-	1	1
115004	125817	1	1	-	1	1
117336	119678	1	-	1	1	1
125817	120081	1	1	-	1	1
111679	111675	1	1	-	1	1
111679	111677	1	-	-	1	1
111679	111674	1	1	-	1	1
111679	111680	1	1	-	-	1
112055	112045	1	-	-	1	1
114752	112045	1	-	-	1	1
121004	116067	1	1	-	-	1
112481	112486	1	1	-	1	1
112485	112486	1	1	-	1	1
115004	120081	1	1	-	1	1
112485	112482	1	1	-	1	1
114090	120444	1	1	-	1	1
134637	111465	1	-	-	1	1
114212	114214	1	1	-	-	1
111465	118849	1	1	-	-	1
116067	116058	1	1	-	-	1
114576	114577	1	1	1	-	1
114213	109857	1	1	-	1	1
114693	107710	-	-	1	1	1
111433	128147	-	1	-	-	1
117336	119679	1	-	-	1	1
121004	114166	1	1	-	1	1
112483	112486	1	1	-	1	1
114214	114216	1	1	-	-	1
112512	112519	1	-	-	-	-
113894	112479	1	1	-	1	1
111370	115575	1	1	-	1	1
120076	114166	1	1	-	-	1
114210	115743	1	1	-	-	1
109316	119788	1	1	-	1	1
121308	115716	-	-	-	1	1
111520	111510	-	1	-	-	1
117396	111433	1	1	-	-	1
125062	120076	1	1	-	-	1
114210	119516	1	1	-	1	1
109432	109420	0	1	-	-	1
114216	115743	1	1	-	-	1
108290	114220	-	1	-	-	1
122724	125817	1	1	-	1	1
111465	114832	1	1	-	-	1
109428	109420	1	1	-	-	1
113894	112485	1	1	-	1	1
122724	120081	1	1	-	1	1
122724	115004	1	1	-	1	1
107533	109316	1	1	-	1	1
109428	109429	-	1	-	-	1
116725	111465	1	1	-	-	1
115563	132321	0	-	-	-	-
115297	115982	-	-	-	1	1
107000	106997	1	-	-	-	-
115342	111465	1	1	-	1	1
109999	110029	-	-	-	1	1
109431	109420	1	1	-	-	1
109316	114652	1	1	-	1	1
112512	112517	1	-	-	-	-
113894	112489	1	1	-	1	1
111465	115319	1	1	-	1	1
110751	109420	1	1	-	-	1
114166	113900	1	-	-	1	1
118982	119538	1	-	-	1	1
112747	112740	1	1	-	-	1
116134	116067	1	1	-	-	1
112511	113826	1	1	-	-	1
106601	112489	1	1	-	1	1
110775	110795	1	-	-	-	-
110775	120026	1	-	-	-	-
109420	109422	1	1	-	-	1
112747	112737	1	1	-	-	1
116183	122237	1	1	-	1	1
112481	112487	1	1	-	-	1
118999	112674	-	1	-	-	1
115246	115841	1	1	-	1	1
116328	119678	1	-	1	-	1
115246	115362	1	1	-	1	1
107425	116015	1	1	-	1	1
112735	112736	1	-	-	1	1
122390	122220	-	-	-	-	-
122390	121664	-	-	-	1	1
122220	121664	1	-	-	1	1
112740	112742	1	-	-	1	1
112525	121852	-	-	1	1	1
114729	114103	1	1	-	1	1
116328	119679	1	-	-	-	-
114103	119324	1	1	-	-	1
115144	121308	-	-	-	1	1
114503	114402	-	1	1	1	1
109316	114045	1	-	-	1	1
114213	119516	1	1	-	1	1
115716	120030	-	-	-	-	-
121308	120030	-	-	-	-	-
117180	119678	1	-	1	-	1
114103	119130	1	1	-	1	1
108446	117059	1	1	-	1	1
109131	119130	1	1	-	1	1
114729	116124	1	1	-	1	1
110929	110771	1	1	-	1	1
107841	109316	0	-	-	1	1
109131	114729	1	1	1	1	1
114497	112485	1	1	-	1	1
114103	116124	1	1	-	1	1
109211	111142	1	1	-	1	1
108887	109605	-	-	1	-	1
108299	113348	-	-	-	1	1
112711	114651	-	-	-	1	1
110344	113871	0	-	-	-	-
109894	112949	1	-	-	1	1
117163	110035	-	-	-	1	1
108868	111251	-	-	-	-	-
109898	112048	1	-	1	-	1
113108	113098	-	1	1	1	1
115499	111837	-	-	-	1	1
111495	111503	-	-	1	1	1
111493	111503	-	-	1	1	1
107271	111575	-	-	-	-	-
113815	112491	-	-	-	-	-
110340	112038	0	-	1	-	1
115004	116780	-	1	-	1	1
111685	114551	-	1	-	-	1
125817	116780	-	1	-	1	1
120081	116780	-	1	-	1	1
111677	114551	-	1	-	-	1
111691	114551	-	1	-	-	1
111679	114551	-	1	-	-	1
111690	114551	-	1	-	-	1
115508	114551	-	1	-	-	1
111675	114551	-	1	-	-	1
111681	119509	-	1	-	1	1
109424	116502	1	1	-	-	1
124497	118941	-	1	-	-	1
111674	119509	-	1	-	-	1
125450	119634	-	-	-	-	-
107860	108019	0	-	-	1	1
112526	121852	-	1	1	1	1
119007	121223	-	-	1	1	1
110751	116120	1	1	-	-	1
114709	113003	1	-	-	1	1
114407	114408	-	-	-	-	-
114215	114217	1	1	-	-	1
115884	127206	1	-	-	-	-
111402	111403	1	-	-	-	-
113254	111225	1	1	-	-	1
113254	111226	1	1	-	-	1
111225	111226	1	-	-	-	-
113254	115734	1	1	-	-	1
111673	111675	1	1	-	1	1
111677	111655	1	-	-	-	-
111675	111656	1	1	-	-	1
111677	111656	1	1	-	-	1
111673	111657	1	-	-	1	1
111677	111657	1	1	-	-	1
111677	111659	1	-	-	-	-
111673	111660	1	-	-	1	1
111675	111660	1	-	-	-	-
111675	111661	1	-	-	-	-
111677	111661	1	-	-	-	-
111674	111661	1	-	-	-	-
111678	111661	1	-	-	-	-
111677	111662	1	-	-	-	-
111677	111663	1	-	-	-	-
111673	111664	1	-	-	-	-
111675	111664	1	-	-	-	-
111677	111664	1	-	-	-	-
111674	111666	1	-	-	1	1
111677	111667	1	-	-	-	-
111677	111668	1	-	-	-	-
111663	111689	1	-	-	-	-
111675	111690	1	-	-	-	-
111677	111690	1	1	-	-	1
111666	111691	1	-	-	-	-
111675	111681	1	1	-	1	1
111677	111682	1	1	-	-	1
111666	111682	1	-	-	-	-
111667	111682	1	-	-	-	-
111675	111683	1	-	-	-	-
111677	111683	1	1	-	-	1
111667	115195	1	-	-	-	-
111677	111686	1	1	-	1	1
111674	111686	1	1	-	1	1
111678	111686	1	1	-	1	1
110813	112055	1	-	-	-	-
110813	112056	1	-	-	-	-
110813	112057	1	-	-	-	-
112055	112057	1	-	-	-	-
112056	112057	1	-	-	-	-
112055	114507	1	-	-	-	-
112056	112058	1	-	-	-	-
112055	112059	1	-	-	-	-
112056	112059	1	-	-	-	-
112055	112062	1	-	-	-	-
112056	112062	1	-	-	-	-
112059	112062	1	-	-	-	-
110813	112061	1	-	-	-	-
112055	112061	1	-	-	-	-
112059	112061	1	-	-	-	-
112062	112061	1	-	-	-	-
112061	112063	1	-	-	-	-
112055	112064	1	-	-	-	-
112056	112064	1	-	-	-	-
112061	112066	1	-	-	-	-
112063	112066	1	-	-	-	-
112055	112067	1	-	-	-	-
112064	112067	1	1	-	-	1
110813	114752	1	-	-	-	-
112056	114752	1	-	-	-	-
112061	114752	1	-	-	-	-
112063	114752	1	-	-	-	-
112056	112071	1	-	-	-	-
112061	112071	1	1	-	-	1
112064	112071	1	-	-	-	-
112066	112071	1	-	-	-	-
112067	112071	1	1	-	-	1
112057	112076	1	-	-	-	-
112063	112076	1	-	-	-	-
112067	112076	1	-	-	-	-
112056	112078	1	-	-	-	-
112063	112075	1	-	-	-	-
112055	112079	1	-	-	-	-
112061	112079	1	-	-	-	-
112063	112079	1	-	-	-	-
112071	112079	1	-	-	-	-
112058	112080	1	-	-	-	-
112063	112080	1	-	-	-	-
112064	112080	1	-	-	-	-
112055	112087	1	-	-	-	-
112056	112087	1	-	-	-	-
112061	112087	1	-	-	-	-
112064	112087	1	-	-	-	-
112066	112087	1	-	-	-	-
112079	112087	1	-	-	-	-
112061	112042	1	-	-	-	-
112063	112042	1	-	-	-	-
112067	112042	1	-	-	-	-
112061	112044	1	-	-	-	-
112063	112044	1	-	-	-	-
112064	112044	1	-	-	-	-
112063	112045	1	-	-	-	-
112071	112045	1	-	-	-	-
112087	112045	1	-	-	-	-
110813	112048	1	-	-	-	-
112054	112048	1	-	-	-	-
112056	112048	1	-	-	-	-
112059	112048	1	-	-	-	-
112064	112048	1	-	-	-	-
114752	112048	1	-	-	-	-
112045	112048	1	-	-	-	-
112055	112050	1	-	-	-	-
112056	112050	1	-	-	-	-
112062	112050	1	-	-	-	-
112063	112050	1	-	-	-	-
112045	112050	1	-	-	-	-
112056	112049	1	-	-	-	-
112062	112049	1	-	-	-	-
112061	112049	1	-	-	-	-
112064	112049	1	-	-	-	-
112067	112049	1	-	-	-	-
114752	112049	1	-	-	-	-
112045	112049	1	-	-	-	-
112059	112052	1	-	-	-	-
112064	112052	1	-	-	-	-
112067	112052	1	-	-	-	-
112042	112052	1	-	-	-	-
112044	112052	1	-	-	-	-
112050	112052	1	-	-	-	-
112054	112053	1	-	-	-	-
112055	112053	1	-	-	-	-
112056	112053	1	-	-	-	-
112061	112053	1	-	-	-	-
112064	112053	1	-	-	-	-
112080	112053	1	-	-	-	-
112044	112053	1	-	-	-	-
112045	112053	1	-	-	-	-
112048	112053	1	-	-	-	-
112054	112118	1	-	-	-	-
112074	112118	1	-	-	-	-
112053	112118	1	-	-	-	-
112055	112119	1	-	-	-	-
112058	112119	1	-	-	-	-
112079	112119	1	-	-	-	-
112044	112119	1	-	-	-	-
112045	112119	1	-	-	-	-
112096	112119	1	-	-	-	-
114507	112120	1	-	-	-	-
112053	112120	1	-	-	-	-
110813	112121	1	-	-	-	-
112055	112121	1	-	-	-	-
112056	112121	1	-	-	-	-
114507	112121	1	-	-	-	-
112061	112121	1	-	-	-	-
112071	112121	1	-	-	-	-
112074	112121	1	-	-	-	-
112079	112121	1	-	-	-	-
112087	112121	1	-	-	-	-
112048	112121	1	-	-	-	-
112053	112121	1	-	-	-	-
112119	112121	1	-	-	-	-
112063	112122	1	-	-	-	-
112048	112122	1	-	-	-	-
112053	112122	1	-	-	-	-
112121	112122	1	1	-	-	1
112054	112124	1	-	-	-	-
112061	112124	1	-	-	-	-
112079	112124	1	-	-	-	-
112045	112124	1	-	-	-	-
112049	112124	1	-	-	-	-
112118	112124	1	1	-	-	1
112121	112124	1	1	-	-	1
112095	112123	1	-	-	-	-
110813	112131	1	-	-	-	-
112056	112131	1	-	-	-	-
114507	112131	1	-	-	-	-
112061	112131	1	-	-	-	-
112064	112131	1	-	-	-	-
114752	112131	1	-	-	-	-
112071	112131	1	-	-	-	-
112087	112131	1	-	-	-	-
112045	112131	1	-	-	-	-
112048	112131	1	-	-	-	-
112052	112131	1	-	-	-	-
112120	112131	1	1	-	-	1
114507	1527840	1	-	-	-	-
112063	1527840	1	-	-	-	-
112064	1527840	1	-	-	-	-
112079	1527840	1	-	-	-	-
112048	1527840	1	-	-	-	-
112096	1527840	1	-	-	-	-
112123	112136	1	-	-	-	-
114507	112137	1	-	-	-	-
112061	112137	1	-	-	-	-
112079	112137	1	-	-	-	-
112048	112137	1	-	-	-	-
112050	112137	1	-	-	-	-
112121	112137	1	1	-	-	1
112131	112137	1	1	-	-	1
110813	112138	1	-	-	-	-
112044	112138	1	-	-	-	-
112048	112138	1	-	-	-	-
110813	112141	1	-	-	-	-
112055	112141	1	-	-	-	-
112057	112141	1	-	-	-	-
114507	112141	1	-	-	-	-
112064	112141	1	-	-	-	-
114752	112141	1	-	-	-	-
112071	112141	1	-	-	-	-
112079	112141	1	-	-	-	-
112087	112141	1	-	-	-	-
112048	112141	1	-	-	-	-
112131	112141	1	1	-	-	1
1527840	112141	1	-	-	-	-
112054	112142	1	-	-	-	-
112063	112142	1	-	-	-	-
112067	112142	1	-	-	-	-
112071	112142	1	-	-	-	-
112080	112142	1	-	-	-	-
112049	112142	1	-	-	-	-
112120	112142	1	1	-	-	1
112121	112142	1	1	-	-	1
110813	112144	1	-	-	-	-
112055	112144	1	-	-	-	-
112056	112144	1	-	-	-	-
112058	112144	1	-	-	-	-
112059	112144	1	-	-	-	-
112063	112144	1	-	-	-	-
112064	112144	1	-	-	-	-
112076	112144	1	-	-	-	-
112087	112144	1	-	-	-	-
112048	112144	1	-	-	-	-
112050	112144	1	-	-	-	-
112096	112144	1	-	-	-	-
112058	112145	1	-	-	-	-
112059	112145	1	-	-	-	-
112061	112145	1	-	-	-	-
112078	112145	1	-	-	-	-
112080	112145	1	-	-	-	-
112087	112145	1	-	-	-	-
112042	112145	1	-	-	-	-
112044	112145	1	-	-	-	-
112048	112145	1	-	-	-	-
112050	112145	1	-	-	-	-
112049	112145	1	-	-	-	-
112053	112145	1	-	-	-	-
112096	112145	1	-	-	-	-
112137	112145	1	1	-	-	1
110813	112147	1	-	-	-	-
112061	112147	1	-	-	-	-
112045	112147	1	-	-	-	-
112050	112147	1	-	-	-	-
112137	112147	1	-	-	-	-
112145	112147	1	-	-	-	-
110813	112148	1	-	-	-	-
112058	112148	1	-	-	-	-
112061	112148	1	-	-	-	-
112064	112148	1	-	-	-	-
114752	112148	1	-	-	-	-
112071	112148	1	-	-	-	-
112087	112148	1	-	-	-	-
112050	112148	1	-	-	-	-
112131	112148	1	1	-	-	1
112137	112148	1	1	-	-	1
112054	112101	1	-	-	-	-
112056	112101	1	-	-	-	-
112057	112101	1	-	-	-	-
112058	112101	1	-	-	-	-
112059	112101	1	-	-	-	-
112050	112101	1	-	-	-	-
112049	112101	1	-	-	-	-
112052	112101	1	-	-	-	-
112120	112101	1	1	-	-	1
112137	112101	1	1	-	-	1
112144	112101	1	1	-	-	1
110813	112103	1	-	-	-	-
112057	112103	1	-	-	-	-
112058	112103	1	-	-	-	-
112062	112103	1	-	-	-	-
112045	112103	1	-	-	-	-
112050	112103	1	-	-	-	-
112142	112103	1	1	-	-	1
112144	112103	1	1	-	-	1
112145	112103	1	1	-	-	1
112045	112102	1	-	-	1	1
112119	112102	1	1	-	-	1
112131	112102	1	1	-	-	1
112137	112102	1	1	-	-	1
112148	112102	1	1	-	-	1
108237	112105	1	-	-	-	-
112054	112105	1	-	-	-	-
112055	112105	1	-	-	-	-
112056	112105	1	-	-	-	-
112057	112105	1	-	-	-	-
112059	112105	1	-	-	-	-
112061	112105	1	-	-	-	-
112063	112105	1	-	-	-	-
112067	112105	1	-	-	-	-
112071	112105	1	-	-	-	-
112079	112105	1	-	-	-	-
112080	112105	1	-	-	-	-
112042	112105	1	-	-	-	-
112048	112105	1	-	-	-	-
112050	112105	1	-	-	-	-
112052	112105	1	-	-	-	-
112053	112105	1	-	-	-	-
112131	112105	1	1	-	1	1
112137	112105	1	1	-	1	1
112141	112105	1	1	-	1	1
112145	112105	1	1	-	-	1
112101	112105	1	1	-	1	1
110813	112107	1	-	-	-	-
112056	112107	1	-	-	-	-
112058	112107	1	-	-	-	-
112059	112107	1	-	-	-	-
112063	112107	1	-	-	-	-
112064	112107	1	-	-	-	-
112075	112107	1	-	-	-	-
112079	112107	1	-	-	-	-
112045	112107	1	-	-	-	-
112048	112107	1	-	-	-	-
112050	112107	1	-	-	-	-
112053	112107	1	-	-	-	-
112119	112107	1	-	-	-	-
112121	112107	1	1	-	-	1
112124	112107	1	1	-	-	1
112131	112107	1	1	-	-	1
112137	112107	1	1	-	-	1
112143	112107	1	1	-	-	1
112103	112107	1	1	-	-	1
112102	112107	1	1	-	-	1
112105	112107	1	1	-	1	1
110813	112108	1	-	-	-	-
112055	112108	1	-	-	-	-
112056	112108	1	-	-	-	-
112057	112108	1	-	-	-	-
114507	112108	1	-	-	-	-
112058	112108	1	-	-	-	-
112061	112108	1	-	-	-	-
112063	112108	1	-	-	-	-
112064	112108	1	-	-	-	-
112076	112108	1	-	-	-	-
112079	112108	1	-	-	-	-
112080	112108	1	-	-	-	-
112088	112108	-	-	-	-	-
112045	112108	1	-	-	-	-
112048	112108	1	-	-	-	-
112049	112108	1	-	-	-	-
112052	112108	1	-	-	-	-
112122	112108	1	1	-	-	1
112144	112108	1	1	-	-	1
112102	112108	1	1	-	-	1
112107	112108	1	1	-	-	1
112061	112115	1	-	-	-	-
112063	112115	1	-	-	-	-
112087	112115	1	-	-	-	-
112049	112115	1	-	-	-	-
112122	112115	1	1	-	-	1
112142	112115	1	1	-	-	1
112105	112115	1	1	-	1	1
112108	112115	1	1	-	-	1
112096	112116	1	-	-	-	-
112121	112116	1	1	-	-	1
112122	112116	1	1	-	-	1
112137	112116	1	1	-	-	1
112138	112116	1	1	-	-	1
112141	112116	1	1	-	-	1
112144	112116	1	1	-	-	1
112145	112116	1	1	-	-	1
112148	112116	1	1	-	-	1
112101	112116	1	1	-	-	1
112105	112116	1	1	-	1	1
110813	110115	1	-	-	-	-
112055	110115	1	-	-	-	-
112056	110115	1	-	-	-	-
112057	110115	1	-	-	-	-
114507	110115	1	-	-	-	-
112059	110115	1	-	-	-	-
112062	110115	1	-	-	-	-
112061	110115	1	-	-	-	-
112063	110115	1	-	-	-	-
114752	110115	1	-	-	-	-
112071	110115	1	-	-	-	-
112074	110115	1	-	-	-	-
112078	110115	1	-	-	-	-
112075	110115	1	-	-	-	-
112079	110115	1	-	-	-	-
112042	110115	1	-	-	-	-
112044	110115	1	-	-	-	-
112045	110115	1	-	-	-	-
112048	110115	1	-	-	-	-
112049	110115	1	-	-	-	-
112052	110115	1	-	-	-	-
112124	110115	1	-	-	-	-
112131	110115	1	1	-	-	1
1527840	110115	1	-	-	-	-
112144	110115	1	-	-	-	-
112102	110115	1	1	-	-	1
112107	110115	1	1	-	-	1
112108	110115	1	-	-	-	-
117298	112516	1	-	-	-	-
117298	112518	1	-	-	-	-
112479	112483	1	1	-	1	1
112479	112485	1	1	-	1	1
112479	112482	1	1	-	1	1
107984	109605	1	1	-	-	1
115827	115826	1	-	-	-	-
115827	116603	1	1	-	-	1
115827	113054	1	1	-	-	1
113054	115825	1	1	-	-	1
116603	115933	1	1	-	-	1
115825	115933	1	1	-	-	1
115827	107346	1	1	-	-	1
115825	107346	1	1	-	-	1
119217	111403	1	1	-	-	1
112055	112075	1	-	-	-	-
115868	115866	-	-	-	1	1
112055	112103	1	-	-	-	-
111678	111667	1	-	-	-	-
112101	112108	1	1	-	-	1
112095	112121	1	-	-	-	-
115415	115401	1	1	-	1	1
112101	112103	1	1	-	-	1
115402	115403	1	1	-	1	1
111224	115734	1	-	-	-	-
112079	112048	1	-	-	-	-
112044	112049	1	-	-	-	-
111675	111663	1	-	-	-	-
111677	111666	1	-	-	1	1
126804	111686	-	-	-	-	-
1527840	112142	1	-	-	-	-
112121	112108	1	1	-	-	1
111675	111686	1	-	-	1	1
112044	112103	1	-	-	-	-
112141	112145	1	-	-	-	-
107984	110311	1	1	-	-	1
112121	112123	1	-	-	-	-
111429	111434	1	-	-	-	-
106867	116495	-	1	-	-	1
112054	1527840	1	-	-	-	-
112049	112102	1	-	-	-	-
110813	112044	1	-	-	-	-
112059	112108	1	-	-	-	-
112121	112141	1	1	-	-	1
112124	112142	1	1	-	-	1
112123	112101	1	1	-	-	1
112064	110115	1	-	-	-	-
112124	112131	1	1	-	-	1
112144	112148	1	1	-	-	1
112147	112105	1	-	-	-	-
112076	112102	1	-	-	-	-
111690	111683	1	-	-	-	-
112124	1527840	1	-	-	-	-
107984	108372	1	-	-	-	-
109221	109222	1	-	-	1	1
112144	112105	1	1	-	-	1
107709	116496	-	-	-	1	1
112067	112080	1	-	-	-	-
112050	112108	1	-	-	-	-
112054	112064	1	-	-	-	-
112120	112137	1	1	-	-	1
112107	112115	1	1	-	-	1
111678	115508	1	1	-	-	1
107984	111852	1	-	-	-	-
112096	112141	1	-	-	-	-
112042	112108	1	-	-	-	-
112137	112103	1	1	-	-	1
112057	112144	1	-	-	-	-
112057	112148	1	-	-	-	-
110813	112049	1	-	-	-	-
119826	119680	1	-	-	1	1
112095	112124	1	-	-	-	-
112049	112141	1	-	-	-	-
112115	112116	1	1	-	-	1
112067	112119	1	1	-	-	1
112061	112120	1	-	-	-	-
112055	112107	1	-	-	-	-
110813	112145	1	-	-	-	-
117298	115842	1	-	1	1	1
112124	112143	1	1	-	-	1
112050	112141	1	-	-	-	-
112067	112145	1	-	-	-	-
112048	112148	1	-	-	-	-
115651	113131	-	-	-	-	-
112119	112141	1	-	-	-	-
111224	111226	1	1	-	-	1
112075	112108	1	-	-	-	-
112054	112049	1	-	-	-	-
112067	112053	1	-	-	-	-
112096	112124	1	-	-	-	-
112095	110115	1	-	-	-	-
112141	112144	1	-	-	-	-
115826	116603	1	-	-	-	-
112052	112145	1	-	-	-	-
134637	115319	1	-	-	-	-
111675	111667	1	-	-	-	-
112067	112048	1	-	-	-	-
112144	112102	1	1	-	-	1
112055	112137	1	-	-	-	-
112078	112102	1	-	-	-	-
112120	112145	1	1	-	-	1
114752	112120	1	-	-	-	-
112088	112120	-	-	-	-	-
112064	112147	1	-	-	-	-
112049	112107	1	-	-	-	-
112138	112102	1	1	-	1	1
112067	112087	1	-	-	-	-
112056	112052	1	-	-	-	-
112067	112108	1	-	-	-	-
112064	112042	1	-	-	-	-
115580	117016	1	-	-	-	-
112052	112138	1	-	-	-	-
112119	112143	1	1	-	-	1
112067	112050	1	1	-	-	1
112120	112116	1	1	-	-	1
112096	112142	1	-	-	-	-
112064	112078	1	-	-	-	-
112055	112044	1	-	-	-	-
112131	112143	1	1	-	-	1
112141	112143	1	-	-	-	-
115868	115867	-	-	-	1	1
112118	112143	1	1	-	-	1
112511	112510	1	-	1	-	1
117298	116661	1	-	1	1	1
112053	112119	1	-	-	-	-
112080	110115	1	-	-	-	-
112057	112049	1	-	-	-	-
112105	110115	1	1	-	-	1
114693	116495	-	1	-	-	1
112053	110115	1	-	-	-	-
115827	115825	1	1	-	-	1
112147	112108	1	-	-	-	-
112064	112120	1	-	-	-	-
111681	111686	1	1	-	-	1
111675	111657	1	1	-	1	1
112079	112103	1	-	-	-	-
112142	112145	1	1	-	-	1
107710	116495	-	1	-	1	1
112053	112137	1	-	-	-	-
112148	112101	1	1	-	-	1
110813	112120	1	-	-	-	-
111225	115734	1	-	-	-	-
112067	112107	1	-	-	-	-
1527840	112145	1	-	-	-	-
112087	112050	1	-	-	-	-
112075	112142	1	-	-	-	-
112078	112044	1	-	-	-	-
119651	117016	1	-	-	-	-
112054	112056	1	-	-	-	-
112071	112050	1	-	-	-	-
114752	112137	1	-	-	-	-
112067	112144	1	-	-	-	-
111678	111668	1	-	-	-	-
119651	112328	1	-	-	-	-
110813	112137	1	-	-	-	-
118946	119826	1	-	-	-	-
107709	116495	-	1	-	1	1
116058	112804	1	-	-	-	-
112056	112067	1	-	-	-	-
117016	112516	1	-	-	-	-
112054	112063	1	-	-	-	-
115842	112509	1	-	-	-	-
114752	112145	1	-	-	-	-
111666	111686	1	-	-	-	-
112058	112120	1	-	-	-	-
115826	115933	1	-	-	-	-
112053	112108	1	-	-	-	-
111422	119903	1	-	-	1	1
112078	112120	1	-	-	-	-
112078	112108	1	-	-	-	-
112137	112143	1	1	-	-	1
112044	112115	1	-	-	-	-
112079	112120	1	-	-	-	-
117298	117016	1	-	-	-	-
119513	107012	-	-	-	-	-
114507	112147	1	-	-	-	-
114421	114419	1	-	-	-	-
112055	112066	1	-	-	-	-
112053	1527840	1	-	-	-	-
112509	112518	1	-	-	-	-
112137	112141	1	-	-	-	-
118946	119680	1	-	-	-	-
120887	115884	1	-	-	-	-
111667	111683	1	-	-	-	-
114752	112138	1	-	-	-	-
114752	112075	1	-	-	-	-
114752	112042	1	-	-	-	-
112147	110115	1	-	-	-	-
112087	112137	1	-	-	-	-
112067	112044	1	-	-	-	-
112094	112142	1	-	-	-	-
112054	112141	1	-	-	-	-
115342	125219	1	-	-	-	-
112078	112103	1	-	-	-	-
108399	115783	1	-	-	1	1
112056	1527840	1	-	-	-	-
1527840	112148	1	-	-	-	-
114752	1527840	1	-	-	-	-
112045	112144	1	-	-	-	-
112062	112122	1	-	-	-	-
112096	112107	1	-	-	-	-
110874	112330	1	-	-	-	-
112120	112148	1	1	-	-	1
114752	112107	1	-	-	-	-
112094	112121	1	-	-	-	-
112067	112075	1	-	-	-	-
111677	111658	1	-	-	-	-
114752	112094	1	-	-	-	-
112145	110115	1	-	-	-	-
112080	112131	1	-	-	-	-
112142	108491	1	1	-	-	1
112511	112516	1	-	-	-	-
112078	112138	1	-	-	-	-
112055	112145	1	-	-	-	-
112066	112044	1	-	-	-	-
112074	112075	1	-	-	-	-
111666	111669	-	1	-	-	1
112058	110115	1	-	-	-	-
112049	112120	1	-	-	-	-
112067	112088	-	-	-	-	-
112145	112107	1	1	-	-	1
115884	116867	1	-	-	-	-
112044	1527840	1	-	-	-	-
112044	112147	1	-	-	-	-
107984	109938	1	-	-	-	-
112096	112108	1	-	-	-	-
106671	114419	1	-	-	-	-
115842	115580	1	-	-	-	-
114752	112119	1	-	-	-	-
112141	112107	1	1	-	-	1
112516	112518	1	-	-	-	-
112094	112095	1	1	-	-	1
108237	112124	1	-	-	-	-
114752	112080	1	-	-	-	-
112509	112516	1	-	-	-	-
112049	112144	1	-	-	-	-
109220	109222	1	-	-	1	1
112120	112102	1	1	-	1	1
112511	113157	1	-	-	-	-
114507	112148	1	-	-	-	-
112062	112141	1	-	-	-	-
117298	112517	1	-	-	-	-
112053	112123	1	-	-	-	-
110806	110802	1	-	-	-	-
112147	112102	1	-	-	-	-
117298	112511	1	-	-	-	-
112045	112094	1	-	-	-	-
112087	112053	1	-	-	-	-
108237	112045	1	-	-	-	-
112079	112044	1	-	-	-	-
112059	112141	1	-	-	-	-
108237	112075	1	-	-	-	-
114166	116058	1	-	-	-	-
112044	112137	1	-	-	-	-
112054	112145	1	-	-	-	-
112067	112141	1	-	-	-	-
1527840	108491	1	1	-	-	1
112120	112103	1	1	-	-	1
112066	112121	1	-	-	-	-
112067	110115	1	-	-	-	-
106671	107588	1	-	-	-	-
113603	124148	-	1	-	-	1
112095	112103	1	-	-	-	-
112058	112121	1	-	-	-	-
116146	112510	1	-	-	-	-
114699	114830	1	-	-	1	1
111667	111669	-	1	1	1	1
108258	112050	1	-	-	-	-
113128	115654	-	-	-	-	-
111915	111917	1	-	-	-	-
109425	109420	0	1	-	-	1
112066	112048	1	-	-	-	-
114752	112147	1	-	-	-	-
112067	112122	1	-	-	-	-
112063	112120	1	-	-	-	-
112044	112148	1	-	-	-	-
112095	112141	1	-	-	-	-
106987	106994	1	-	-	-	-
112071	112147	1	-	-	-	-
114752	112103	1	-	-	-	-
112064	112066	1	-	-	-	-
112099	112100	1	-	-	-	-
109044	109032	0	-	-	1	1
112044	112141	1	-	-	-	-
121778	112516	1	-	-	-	-
112062	112080	1	-	-	-	-
112066	112076	1	-	-	-	-
112123	112149	1	1	-	-	1
108237	108258	1	-	-	-	-
108258	112131	1	-	-	-	-
112066	112067	1	-	-	-	-
112066	112131	1	-	-	-	-
112096	110115	1	-	-	-	-
112066	112049	1	-	-	-	-
112094	112108	1	-	-	-	-
110801	110802	1	-	-	-	-
112096	112122	1	-	-	-	-
109428	116281	1	-	-	-	-
118134	117016	1	-	-	-	-
110801	110636	1	-	-	-	-
111678	111662	1	-	-	-	-
112120	112147	1	-	-	-	-
108082	107997	-	-	-	-	-
114576	112511	1	-	-	-	-
111675	111666	1	-	-	1	1
114752	112144	1	-	-	-	-
111863	114045	1	-	-	1	1
112059	112078	1	-	-	-	-
114699	115342	1	-	-	-	-
112141	112102	1	1	-	-	1
114211	114213	1	1	-	-	1
109424	116125	1	-	-	-	-
112094	112145	1	-	-	-	-
114211	109857	1	1	-	1	1
112145	108491	1	1	-	-	1
111223	111226	1	1	-	-	1
112066	112103	1	-	-	-	-
118134	115580	1	-	-	-	-
120336	118783	-	-	-	-	-
108237	112053	1	-	-	-	-
112048	112605	1	-	-	-	-
112066	112075	1	-	-	-	-
112066	112145	1	-	-	-	-
108007	115794	-	-	-	-	-
112066	112102	1	-	-	-	-
109044	109033	-	-	-	1	1
107011	107012	-	-	-	-	-
110474	109220	1	-	-	1	1
114576	112513	1	-	-	-	-
112066	112050	1	-	-	-	-
121991	122526	1	1	-	1	1
111668	111689	1	-	-	-	-
112121	112144	1	1	-	-	1
108289	108291	-	-	-	-	-
124259	124148	-	-	-	-	-
108237	110115	1	-	-	-	-
112064	112094	1	1	-	-	1
119513	115597	-	-	-	-	-
109558	109536	1	-	-	-	-
115297	119759	-	-	-	-	-
112509	114231	1	-	-	-	-
121991	111914	1	1	-	1	1
112044	112094	1	-	-	-	-
111677	111692	1	-	-	-	-
113603	115654	-	-	-	-	-
109433	112330	1	-	-	-	-
109426	112324	1	-	-	-	-
112044	112120	1	-	-	-	-
109425	109432	0	-	-	-	-
112122	112149	1	1	-	-	1
115940	111418	1	-	-	-	-
108289	108290	-	-	-	-	-
116188	112516	1	-	-	-	-
113603	113128	0	1	-	-	1
112048	112052	1	-	-	-	-
108237	112056	1	-	-	-	-
113128	115656	-	1	-	-	1
111658	111669	-	1	-	1	1
121004	112804	1	1	-	-	1
112066	112108	1	-	-	-	-
111863	117059	1	-	-	1	1
107424	115575	1	1	1	1	1
107424	112516	1	1	-	1	1
112088	112144	-	-	-	-	-
109426	116466	1	-	-	-	-
116281	109426	1	-	1	-	1
112059	112120	1	-	-	-	-
106994	106998	1	-	-	-	-
109425	115530	0	-	-	-	-
108258	112044	1	-	-	-	-
110791	110795	1	-	-	-	-
131889	110636	1	-	-	-	-
115651	115654	-	-	-	-	-
125082	119633	1	-	-	-	-
108258	112124	1	-	-	-	-
107424	118151	1	1	-	1	1
111668	111686	1	-	-	-	-
114830	123219	1	1	-	1	1
119513	119635	-	-	-	-	-
106987	107021	1	-	-	-	-
117016	112324	1	-	-	-	-
117298	113157	1	-	-	-	-
109428	115530	1	-	-	-	-
116392	112048	1	-	-	-	-
112054	112042	1	-	-	-	-
112095	112137	1	-	-	-	-
108258	110813	1	-	-	-	-
134637	114699	1	-	-	-	-
113128	113131	-	1	-	-	1
109428	118134	1	-	-	-	-
114709	112330	1	-	-	-	-
110813	112094	1	-	-	-	-
108258	114507	1	-	-	-	-
109424	115530	1	-	-	-	-
115580	112510	1	-	-	-	-
116919	114620	-	-	-	-	-
109428	109432	0	-	-	-	-
112066	110115	1	-	-	-	-
115580	113157	1	-	-	-	-
108237	112064	1	-	-	-	-
117016	112510	1	-	-	-	-
109425	111697	0	1	1	-	1
111186	113737	-	-	-	-	-
108258	112048	1	-	-	-	-
114699	118849	1	-	-	-	-
106867	116447	-	-	-	-	-
111422	111547	1	-	-	-	-
114807	118849	1	-	-	-	-
112075	117388	1	-	-	-	-
109431	117016	1	-	-	-	-
106994	107021	1	-	-	-	-
117939	112045	0	-	-	-	-
108258	112045	1	-	-	-	-
108237	112143	1	-	-	-	-
115293	115342	1	1	-	-	1
112064	112075	1	-	-	-	-
111677	111693	1	-	-	-	-
112149	112117	1	1	-	-	1
113167	113159	-	-	-	-	-
116464	127206	1	-	-	-	-
111668	111683	1	-	-	-	-
114497	112481	1	-	-	1	1
114738	125192	-	-	-	1	1
109428	116466	1	-	-	-	-
114166	112804	1	-	-	-	-
113894	112482	1	1	-	1	1
111562	111554	1	-	-	-	-
107006	114923	1	-	-	-	-
117939	112141	0	-	-	-	-
112479	112489	1	1	-	1	1
108237	112059	1	-	-	-	-
112066	1527840	1	-	-	-	-
111697	109422	1	1	-	-	1
110802	110636	1	-	-	-	-
109426	118134	1	-	-	-	-
112055	117388	1	-	-	-	-
110000	110029	-	1	-	1	1
116464	120023	1	-	-	-	-
108237	112131	1	-	-	-	-
108237	112108	1	-	-	-	-
115580	115554	1	-	-	-	-
118134	110751	1	-	-	-	-
112118	110115	1	-	-	-	-
124259	115654	-	-	-	-	-
112044	112117	1	-	-	-	-
109304	111493	0	-	-	1	1
108258	112061	1	-	-	-	-
112066	112147	1	-	-	-	-
112511	112324	1	-	-	-	-
112510	109217	0	-	-	-	-
116067	112804	1	-	-	-	-
112042	112094	1	-	-	-	-
109857	118148	1	1	-	-	1
112118	112115	1	1	-	-	1
112057	112115	1	-	-	-	-
108237	112122	1	-	-	-	-
116281	118134	1	-	-	-	-
109220	109223	1	-	-	-	-
111697	112328	1	-	-	-	-
115530	117016	1	-	-	-	-
112064	112123	1	-	-	-	-
108237	112103	1	-	-	-	-
134637	115293	1	1	-	-	1
115293	115319	1	1	-	-	1
123645	112510	1	-	-	-	-
112137	110115	1	-	-	-	-
112066	112143	1	-	-	-	-
112137	112144	1	1	-	-	1
112055	112052	1	-	-	-	-
111697	109420	1	1	-	-	1
114830	114807	1	-	-	-	-
109044	109035	-	-	-	1	1
114737	125192	-	-	-	1	1
108292	113297	-	-	-	-	-
112123	112131	1	-	-	-	-
115580	112516	1	-	-	-	-
112328	113157	1	-	-	-	-
109433	114709	1	-	-	-	-
109424	116466	1	-	-	-	-
112055	112094	1	-	-	-	-
107008	115597	-	-	-	-	-
116146	109217	0	-	-	-	-
112055	112042	1	-	-	-	-
114699	114832	1	-	-	1	1
112063	117388	1	-	-	-	-
109424	114749	1	-	-	-	-
116392	112115	1	-	-	-	-
117388	112048	1	-	-	-	-
112123	1527840	1	1	-	-	1
111667	111691	1	-	-	-	-
107424	112056	0	1	-	1	1
109426	109431	1	-	-	-	-
109433	128670	1	-	-	-	-
112141	112149	1	-	-	-	-
108258	112103	1	-	-	-	-
111420	112039	1	-	-	-	-
121436	113649	1	1	-	1	1
112121	112148	1	1	-	-	1
107424	112324	1	1	-	1	1
117939	112148	0	-	-	-	-
112101	112117	1	1	-	-	1
108258	112105	1	-	-	-	-
110030	109999	-	-	-	-	-
112067	112148	1	-	-	-	-
1527840	112116	1	-	-	-	-
108025	112326	1	-	-	-	-
111697	128670	1	-	-	-	-
109424	118134	1	-	-	-	-
112131	112115	1	1	-	-	1
116301	120828	-	-	-	-	-
108237	112137	1	-	-	-	-
110794	120026	1	-	-	-	-
1527840	112115	1	-	-	-	-
112066	112137	1	-	-	-	-
115294	114699	1	-	-	-	-
118134	115530	1	-	-	-	-
111675	111669	-	-	-	-	-
1527840	112103	1	1	-	-	1
109428	128670	1	-	-	-	-
112079	116392	1	-	-	-	-
112123	112108	1	-	-	-	-
115842	112511	1	-	-	-	-
112509	116466	1	-	-	-	-
109424	115580	1	-	-	-	-
108025	112324	1	-	-	-	-
112054	112075	1	-	-	-	-
109432	128670	0	-	-	-	-
112066	112079	1	-	-	-	-
108491	112108	1	1	-	-	1
119651	112517	1	-	-	-	-
110803	110805	1	-	-	-	-
112062	112094	1	-	-	-	-
109433	112510	1	-	-	-	-
119651	112513	1	-	-	-	-
107424	112511	1	1	-	1	1
121013	110799	1	-	-	-	-
112075	112094	1	-	-	-	-
112121	108491	1	1	-	-	1
111672	111667	-	-	-	1	1
116392	110115	1	-	-	-	-
120887	120023	1	-	-	-	-
114330	114331	-	-	-	-	-
114217	118148	1	-	-	-	-
112124	112123	1	-	-	-	-
114212	112105	0	-	-	-	-
109424	110751	1	-	-	-	-
114699	125219	1	-	-	-	-
109426	115530	1	-	-	-	-
109433	112516	1	-	-	-	-
112059	112094	1	-	-	-	-
113894	112486	1	1	-	-	1
112054	112076	1	-	-	-	-
110799	110809	1	-	-	-	-
112511	123645	1	-	-	-	-
109428	112509	1	-	-	-	-
122993	114166	1	1	-	-	1
109431	109433	1	-	-	-	-
109304	111864	1	1	-	1	1
117388	112050	1	1	-	-	1
112118	112144	1	1	-	-	1
112054	112052	1	-	-	-	-
112067	108491	1	-	-	-	-
109431	116466	1	-	1	-	1
115305	113649	1	1	-	1	1
109561	109541	1	-	-	-	-
121676	114166	1	1	-	1	1
109316	120172	1	1	-	-	1
115651	124259	1	-	-	-	-
112094	112122	1	-	-	-	-
112055	112117	1	-	-	-	-
115265	112520	1	-	-	-	-
111420	112038	1	-	-	-	-
114699	120156	1	1	-	-	1
108082	108081	-	-	-	-	-
112094	112107	1	-	-	-	-
1527840	112144	1	1	-	-	1
109422	112516	1	-	-	-	-
108258	112064	1	-	-	-	-
107424	112517	1	1	-	1	1
108025	109426	1	-	-	-	-
115294	115342	1	-	-	-	-
121013	110795	1	-	-	-	-
112123	112145	1	-	-	-	-
111430	115866	-	-	-	-	-
115342	120156	1	1	-	-	1
110795	110796	1	-	-	-	-
112076	108491	1	-	-	-	-
112122	112144	1	1	-	-	1
112058	112141	1	-	-	-	-
112143	112117	1	1	-	-	1
109431	115580	1	-	-	-	-
112045	112117	1	-	-	-	-
107007	114710	-	-	-	-	-
110785	110807	1	-	-	-	-
112064	117388	1	1	-	-	1
112118	112137	1	1	-	-	1
110778	110636	1	-	-	-	-
109426	110751	1	-	-	-	-
119651	109420	1	-	-	-	-
115293	114832	1	1	-	-	1
112118	112149	1	1	-	-	1
112063	112605	1	-	-	-	-
112067	116392	1	1	-	-	1
1527840	112102	1	1	-	-	1
112118	112116	1	1	-	-	1
1527840	112105	1	-	-	-	-
117388	112049	1	-	-	-	-
119513	107018	-	-	-	-	-
123645	112516	1	-	-	-	-
117388	112131	1	-	-	-	-
112131	112149	1	1	-	-	1
112149	112102	1	1	-	-	1
112330	116466	1	-	-	-	-
109316	112482	1	-	-	1	1
114507	112115	1	-	-	-	-
119513	117089	-	-	-	-	-
120172	111863	1	-	-	1	1
113128	121154	-	-	-	-	-
112121	112117	1	1	-	-	1
112045	112118	1	-	-	-	-
112052	112121	1	-	-	-	-
108025	114749	1	-	-	-	-
111420	112037	1	-	-	-	-
112061	116392	1	-	-	-	-
108797	128670	1	-	-	-	-
110131	110137	-	1	1	-	1
114807	123219	1	1	-	1	1
112123	112143	1	-	-	-	-
115293	114807	1	1	-	-	1
112056	112066	1	-	-	-	-
122735	112744	0	-	-	1	1
116188	112518	1	-	-	-	-
124259	121154	-	-	-	-	-
107424	112144	0	1	-	1	1
112094	110115	1	-	-	-	-
115486	110959	1	-	-	-	-
112095	112144	1	-	-	-	-
112137	112138	1	1	-	-	1
108289	112145	0	-	-	-	-
117388	112088	-	-	-	-	-
111674	115492	1	-	-	-	-
112061	112088	-	-	-	-	-
112075	112141	1	-	-	-	-
117388	112148	1	-	-	-	-
120172	111866	1	-	-	1	1
122957	109420	0	-	-	-	-
116392	112050	1	-	-	-	-
110784	121013	1	-	-	-	-
117939	112044	0	-	-	-	-
111678	111665	1	-	-	1	1
116661	110959	1	-	-	-	-
107424	112319	1	1	-	1	1
112144	112115	1	1	-	-	1
112103	112117	1	1	-	-	1
108258	114752	1	-	-	-	-
117388	112123	1	-	-	-	-
115651	107346	0	-	-	-	-
112123	112102	1	-	-	-	-
112094	112144	1	-	-	-	-
112054	112067	1	-	-	-	-
112054	112088	-	-	-	-	-
117388	112143	1	-	-	-	-
112123	112148	1	-	-	-	-
108258	112049	1	-	-	-	-
119270	110636	1	-	-	-	-
112118	112103	1	1	-	-	1
109433	114576	1	-	-	-	-
112064	112088	-	-	-	-	-
109433	112509	1	-	-	-	-
109431	112516	1	-	-	-	-
112144	112145	1	1	-	-	1
117939	112050	0	-	-	-	-
109431	110751	1	-	-	-	-
111665	111684	1	-	-	-	-
110793	110796	1	-	-	-	-
110784	110794	1	-	-	-	-
115554	123645	1	-	-	-	-
107012	107018	-	-	-	-	-
117939	112057	0	-	-	-	-
116392	112137	1	-	-	-	-
106601	119509	-	1	-	-	1
115293	118849	1	1	-	-	1
112076	112101	1	-	-	-	-
117336	117180	1	-	-	-	-
113684	114898	1	1	-	-	1
110802	110631	1	-	-	-	-
111547	111548	1	-	-	-	-
111675	111674	1	1	-	1	1
111675	111655	1	-	-	-	-
111678	111655	1	-	-	1	1
111674	111657	1	-	-	-	-
111678	111657	1	-	-	-	-
111674	111658	1	-	-	-	-
111678	111658	1	-	-	-	-
111675	111659	1	-	-	-	-
111678	111659	1	-	-	-	-
111657	111659	1	1	-	1	1
111679	111660	1	-	-	-	-
111677	111660	1	-	-	-	-
111674	111660	1	-	-	-	-
111659	111660	1	1	-	-	1
111655	126804	-	-	-	-	-
111656	126804	-	-	-	-	-
111657	126804	-	-	-	-	-
111658	126804	-	-	-	-	-
111659	126804	-	-	-	-	-
111660	126804	-	-	-	-	-
111679	111661	1	-	-	-	-
111657	111662	1	1	-	-	1
111658	111662	1	1	-	1	1
111659	111662	1	1	-	-	1
111660	111662	1	1	-	-	1
126804	111662	-	-	-	-	-
111661	111662	1	1	1	-	1
111679	111663	1	-	-	-	-
111673	111663	1	-	-	-	-
111674	111663	1	-	-	-	-
111678	111663	1	-	-	-	-
111657	111663	1	1	-	-	1
111658	111663	1	1	-	-	1
111659	111663	1	1	-	-	1
111660	111663	1	1	-	-	1
126804	111663	-	-	-	-	-
111661	111663	1	1	-	-	1
111662	111663	1	1	1	-	1
111679	111664	1	-	-	-	-
111674	111664	1	-	-	-	-
111678	111664	1	-	-	-	-
111657	111664	1	1	-	-	1
111658	111664	1	1	-	-	1
111659	111664	1	1	-	-	1
111660	111664	1	1	-	-	1
111661	111664	1	1	-	-	1
111675	111665	1	-	-	-	-
111657	111665	1	1	-	-	1
111658	111665	1	1	-	1	1
111659	111665	1	1	-	-	1
111660	111665	1	1	-	-	1
126804	111665	-	-	-	-	-
111661	111665	1	1	-	-	1
111662	111665	1	1	-	-	1
111663	111665	1	1	-	-	1
111664	111665	1	1	1	-	1
111679	111666	1	-	-	-	-
111673	111666	1	-	-	1	1
111658	111666	1	1	-	1	1
111659	111666	1	1	-	-	1
111660	111666	1	1	1	-	1
126804	111666	-	-	-	-	-
111661	111666	1	1	-	-	1
111665	111666	1	1	1	-	1
111657	111667	1	1	-	-	1
111658	111667	1	1	-	1	1
111659	111667	1	1	-	-	1
111660	111667	1	1	1	-	1
126804	111667	-	-	1	-	1
111661	111667	1	1	-	-	1
111662	111667	1	1	-	-	1
[truncated: 11,994 more rows]

## Sheet: BIOGRID AP-MS
p1	p2
122474	127093
122474	121507
122474	121354
122474	116303
122474	123045
122474	115675
122474	123673
122474	116405
108276	112361
108276	112349
108276	112653
108276	111745
108276	107788
108276	107832
108276	107316
108276	109142
108376	112361
108376	112349
108376	111745
108376	109142
108377	109142
108377	111314
108377	107832
108377	112361
108378	112361
108378	112653
108378	107788
108378	109142
108378	111745
108378	111314
108378	110770
122474	115675
122474	121354
122474	123045
122474	117433
122474	116463
122474	117030
122474	116303
122474	116405
123045	117433
123045	121354
123045	122474
123045	116463
123045	116405
115605	106523
116120	115580
116120	116146
116120	116188
116120	117017
116120	115554
116120	110751
116120	109540
116120	109544
116120	121709
116120	109541
116120	116466
116120	110354
116120	113024
116120	110929
116120	111126
116120	109428
116120	112324
115690	116661
115978	110730
108290	108296
115690	115842
106877	115432
113364	110000
114744	116660
120845	122828
118809	114438
114805	115842
120845	126963
115690	114749
113364	117071
115574	117016
123191	111681
114805	116661
113593	116660
111691	111681
120845	116201
115000	114860
113361	110000
114745	113866
113364	130134
116125	116661
111691	111690
117656	114032
113361	116776
111691	111680
113364	116776
113177	111840
114161	110960
115195	111680
131875	115432
115578	114210
116440	110169
113364	111316
111688	111680
114587	128022
106675	112945
123191	111682
113752	122103
116462	116500
114513	108516
115195	111681
110287	113622
110333	107623
109187	119102
119378	109824
111688	111681
111691	111689
116168	110000
116125	107421
113361	117071
123191	111678
116440	110168
114298	121217
110156	107880
116125	119102
119317	113743
107465	107454
117369	119696
116327	116181
113177	115366
114309	116067
120681	121217
112512	115842
123191	111673
111688	111689
119572	108296
108238	113250
108290	114210
123191	125959
114513	112042
116125	110435
113364	110029
116502	112616
113364	116947
121274	109187
113361	114209
113364	110447
120845	115206
111441	116067
123191	111680
116125	117064
114166	116067
115366	115365
113269	114031
111688	111678
106877	114353
114011	112674
109351	111221
115690	114811
119653	116192
113366	110000
106877	108117
113230	116067
116000	124876
108116	116067
123191	119262
109187	121274
115195	111690
113361	117526
109824	119378
111370	118151
111677	111681
110333	112674
107589	109996
110333	114011
114902	115001
113361	120407
114210	119516
123191	111677
119068	119324
113269	119696
115578	119516
111688	111677
111523	120803
111691	111675
118809	109132
112512	116661
111551	109252
113361	107141
111691	111682
113056	111073
115195	111691
108238	108256
109351	113258
115690	117298
115000	107623
111691	111673
116125	115842
114011	118999
109898	121161
119068	114103
108290	118098
108290	111073
116473	125975
110862	119102
116125	114749
121429	115415
116125	119646
113269	112899
114166	123217
120075	115770
108290	119516
121313	107880
115574	116188
121313	108984
116125	114416
116502	118917
106877	116966
119653	112100
111494	111502
115000	115432
114513	106961
106675	112943
107427	110089
116000	129161
111691	111677
111677	111678
121015	111783
113364	107141
113177	111839
111370	107424
111688	111673
121274	116753
108289	108296
116502	112619
113361	111316
115000	117313
119068	114729
115691	121971
107670	114144
111691	111674
111688	114508
121429	115803
110862	121269
113747	117712
115578	115743
115195	111689
115574	112042
113364	116753
108349	110712
116125	120792
121015	120506
106902	114654
111490	115429
113364	123144
107465	107456
111859	111859
113364	117497
113230	113231
110333	118999
111825	108259
114011	111510
107396	121217
115195	111682
116327	122828
116599	116322
115574	120842
113364	116919
109187	116387
115195	111673
111688	111682
112888	106732
112888	107623
116440	113349
111523	129283
111688	111675
115583	119696
119653	121318
116327	121574
113361	114555
113238	113238
131875	120260
119361	113866
115000	108372
111825	119696
113364	114068
116459	107880
119572	121775
106901	109996
108293	115691
115578	114214
115195	111674
115195	111675
116067	123217
117344	113747
107342	110474
116125	120373
113366	120407
114031	111073
108516	114166
114805	114749
106902	112809
131875	121574
112888	116459
116125	116387
109824	120433
122823	115586
111523	121459
112152	116223
110333	118941
117145	120260
113364	124648
115578	114213
114210	109857
111494	110742
113361	116753
115885	111559
112888	106563
113387	115886
107452	108349
108290	114213
113361	121134
106877	114134
108290	114216
123191	111675
116125	121843
121429	115404
111677	111680
114367	121217
107054	130134
114206	108119
117656	112391
113349	110168
106902	120793
116327	115432
108289	118098
116168	111316
118896	111795
111691	111678
114587	120112
114374	131875
106901	114654
113364	114809
106889	106880
120780	112067
112978	117747
113364	120407
113387	112042
107265	107266
115000	109828
107265	107267
122157	119496
110333	108372
116756	116181
111677	111688
113747	117711
123191	115508
109609	114144
131875	122828
120780	115770
113747	108625
119653	108017
111098	118789
114504	114402
119394	116472
113364	116714
107429	110089
121145	114032
114011	116400
114103	111282
123191	111685
111688	111674
110812	107425
117093	110079
123191	111688
114513	112067
116327	116966
116502	121937
113041	123666
116168	120407
106902	114116
121015	116181
114417	121775
116000	113867
110862	114180
116168	110001
107454	116312
122355	115897
120780	116472
116440	110340
113364	118154
113387	109424
114833	115691
121313	109931
108578	115366
123191	111690
111323	115897
114299	123189
114011	118941
114210	114216
110333	111510
115195	111678
108286	114408
116472	110089
116327	111783
115978	117194
113361	110029
113364	114416
116125	107842
113361	110447
114587	114859
116593	116459
106889	111817
116327	117712
121274	116743
111688	111685
113993	116593
113364	114209
106901	114116
120845	113846
108116	114166
122312	111688
111691	115508
116125	120818
114603	115182
110287	112103
116472	110079
114011	117369
113364	121134
116168	116776
113770	106773
114011	115757
113364	115586
109609	107670
120547	107997
111001	119621
111688	111679
111691	111685
113747	108627
121145	116887
114161	115793
113238	113237
106877	123666
119653	111475
108238	108253
113364	108326
106889	106882
121429	115400
107427	110079
108290	110567
116125	112610
115788	114508
120075	122180
108290	115743
112512	109996
121429	115402
121015	123774
110287	112067
117145	115041
116125	107843
116125	111412
107454	107463
114210	114217
114210	114214
115578	109857
116125	116466
113361	118892
131875	115332
117722	119696
113366	116753
107429	116459
108290	117939
120780	110089
120319	120421
111370	115575
114374	108117
119572	107720
113269	114144
119653	110667
109414	112507
116068	123216
113361	114873
106902	110037
114744	117411
111559	114504
131875	123666
113364	117526
107147	114180
115578	115403
115000	110713
113041	111221
113349	116440
113364	106864
116790	114144
116155	121574
108290	118148
108290	114220
123191	111689
116125	112324
109351	106696
108289	114210
115000	117939
110054	116500
116096	110382
117313	119605
115573	112100
121109	110147
109351	113250
106901	112809
107429	110079
109898	111933
110333	113258
115710	107843
116125	119710
114374	123666
106901	107530
108293	108292
108465	117747
120319	117939
114860	114144
114011	124497
109824	120112
111494	111497
116327	122089
107265	107259
115690	115939
114210	118148
117145	115332
111551	128022
116327	121810
106889	107433
115978	119102
121109	121217
116168	124648
113366	114555
116155	116459
116168	107141
113387	111772
115690	114805
114031	119696
115000	106563
110862	120818
114321	115432
108314	111073
120780	124783
116327	120511
112344	116312
114011	111508
116168	116440
131875	110751
121145	107454
117344	113578
108955	110226
110287	112137
117145	120761
116327	116678
116459	109931
106902	110038
115042	118793
108290	108020
110490	120649
115195	111686
114513	112080
116327	111682
113361	123144
116168	116753
119378	111933
114946	118855
123213	119616
116473	116801
111523	115310
111688	115195
112344	110235
112512	108117
119572	113662
107588	116096
120845	112103
120527	112187
120319	113146
111490	110073
116502	111073
107054	116383
114417	112899
114508	116500
108290	108297
131875	116397
110156	109931
120780	112042
110772	120462
117145	116777
124159	126962
115000	106961
122823	112187
116168	114809
119378	112164
107287	114574
114210	115743
115578	112119
109898	112042
110287	112079
116000	121775
111494	112852
116125	120620
114745	116500
115042	114513
107452	114504
114508	116096
117648	119570
123191	111686
115710	116934
111677	111691
111825	117722
113996	116465
131875	108007
110772	112119
119818	114166
114513	114166
114896	109212
114374	113647
119068	111282
113361	114809
108432	107670
120780	120842
110862	111412
120421	110082
113747	113578
115885	114504
120075	112103
111551	113271
116349	116164
107429	110084
131875	119922
115000	113258
110333	107837
112344	113135
116502	114139
113056	120527
131875	112100
115195	115508
116314	121377
114161	115897
114166	108516
116502	115886
106901	116850
114210	114213
109187	119589
120319	112118
120370	110089
114513	115042
112789	111125
112888	114031
115690	116502
120780	120586
116000	122828
116096	107588
111933	115573
112739	112188
110968	110710
116502	109424
116155	112703
107396	107262
113269	111221
113364	128308
116168	119732
113366	108040
113387	112103
114107	114206
117093	114236
120860	128022
114513	112064
116327	120433
116125	119626
116654	110079
113364	122898
116168	115586
109351	113271
108290	108292
115578	108287
113752	114908
114161	115809
115573	108017
116502	116466
113041	110622
123213	119577
121313	120000
110384	121145
110968	110621
111148	123333
116125	114811
114896	109213
119572	112119
107310	120112
114805	117298
110333	110713
117747	120547
116440	122182
116327	117317
116125	117298
115788	123869
114144	113837
117722	117725
107287	117409
115195	111685
114513	112079
116125	117071
115788	116067
117722	117369
107499	112739
108892	114791
122823	116646
110287	112122
111691	111686
115978	115041
113269	112783
113387	108025
109351	112760
106877	108070
114130	111795
117093	110086
122312	116472
114603	114049
110287	112131
115586	107433
111677	111675
115574	108431
106901	106900
109609	110082
110156	112401
116000	126636
114144	120408
114896	115897
113361	128769
113361	115552
121313	115926
114627	114070
122157	109605
115578	112103
122823	127642
112978	110073
113361	130134
110333	110073
110968	110707
116125	116237
116462	120408
114504	111559
116168	121631
106902	116850
115042	116145
121313	123829
108314	108020
120780	110079
115710	119501
116502	115755
112789	123893
116168	127299
120845	114508
109187	116821
109414	114144
119818	114579
115366	112496
119572	117421
113269	111662
118809	117093
120075	116829
108465	112507
115000	111372
110333	113023
116000	115432
116440	113352
111490	113270
116125	116238
121429	107454
120075	112083
108040	108041
109996	110125
110862	122442
117145	110751
116327	120260
107396	112344
113041	110759
113361	114876
119378	128022
120075	112117
114627	109996
114130	112703
108286	114966
114805	112513
109996	110247
115195	111679
115351	112039
116314	116306
120370	110079
116440	114477
111494	111503
111677	111674
117313	109568
107396	115283
113366	107141
113387	109423
107454	107465
123213	122441
108314	116802
110180	123191
109824	120511
110862	122389
117145	122828
114513	112073
122128	122771
111829	120823
113364	119646
116168	117526
106889	108286
115583	123552
107265	119579
107287	109189
108314	117675
114902	115897
110490	108486
119818	111783
111677	111689
113177	113188
113269	112785
121429	123617
114364	117016
114031	117722
108314	106961
116473	122171
109187	128022
110772	121810
120779	113888
111239	109715
111490	112187
114513	118793
117313	126455
116155	113260
113177	112496
114504	114503
113366	110029
106706	121835
107427	110080
121313	111472
114130	112454
131875	109605
110772	118992
111688	111690
111816	117312
116502	108020
114298	116181
115691	116004
106961	109919
107054	108399
107054	117071
114429	113943
108290	115690
109609	113837
109824	119102
120780	112117
114180	110751
115573	111933
109351	111372
114513	112084
116472	110086
116155	116145
115691	110705
114791	121775
122157	124961
109824	108020
120780	117104
116000	114574
117313	111662
116502	116146
116654	120527
116155	119570
113269	106882
120845	124120
114429	110082
119696	120408
116000	110344
118896	112067
116067	111367
121274	116384
114374	110642
119572	114778
112978	120112
113269	107670
116168	108326
107427	118850
108473	120408
116473	115432
115578	114216
110333	107838
113752	114579
116068	120260
114143	115755
111677	115852
111829	125564
117722	112039
112933	112507
116462	127357
115042	115047
109187	123917
114879	117409
116125	112331
116125	115292
112499	123869
113041	113250
113238	106829
113269	113146
106902	106901
121015	120511
123216	112919
108432	117747
120319	132814
120319	112079
111677	114908
114300	125419
116067	114166
114011	113620
116462	107423
114587	123745
107147	114070
121015	108117
107287	120260
120075	113943
114603	109898
123191	115195
131875	132814
114879	117926
111691	111683
116327	114173
116502	115887
106901	117040
113770	109714
120075	112062
131875	112099
110287	112073
111490	109189
114513	112062
116327	120506
116593	109252
116155	112454
117722	108042
113366	115586
107588	118968
119317	112188
106961	120823
107054	110079
114833	121195
131875	109583
109898	117104
110333	114210
115351	116011
111688	123191
116327	111420
112512	115082
113175	106764
113364	110079
115221	109715
106901	120793
106901	110037
106901	114802
120845	128982
121015	108020
114833	114890
114096	115950
115578	112117
110862	118797
117145	114164
111323	115001
114161	119233
116125	115359
116067	113622
112888	108372
113238	112223
113387	112083
107588	125026
107054	113260
115578	114217
109040	112508
112888	111221
115221	111618
106901	130234
113770	109715
108578	125926
123244	119043
115351	113945
117145	116681
120319	112103
111523	111510
116472	107279
116472	107282
116502	115888
116502	120278
113993	114508
112666	116096
113056	108354
113361	110310
113366	114809
107588	120408
121429	115401
120075	112067
108314	110079
109824	122103
120780	112062
110772	108063
111490	113258
116327	106978
116327	115841
116459	116777
117313	109340
116125	115544
113041	113258
113364	110310
115690	111073
121313	109068
110287	117388
110333	111221
116440	123620
116067	112119
115574	123213
107396	111917
113041	109605
113177	115365
113364	110089
116168	121237
113366	112332
106961	108354
118809	107454
117656	110815
109414	115417
109586	111675
116306	121377
114902	112401
117145	115432
120319	112137
115978	110344
115573	114134
112507	114206
112512	119102
119572	110616
113269	106849
113364	110001
116168	111831
115042	128427
121015	111682
107287	121810
114031	108354
120075	122362
114508	119699
131875	114749
110772	118968
120370	110086
114143	115886
116459	115283
117477	118850
114166	126855
116502	113207
112499	123671
113238	112188
113269	107452
113269	131173
113387	115887
121015	119570
114947	112042
120176	115160
122157	116848
115578	112039
117313	111664
116125	119826
115788	121610
114374	120260
113230	112520
116168	123144
107588	112454
106877	114296
121429	115399
107287	115041
113752	111783
113752	114161
115195	111677
118896	114477
120370	110083
115897	112619
116459	122103
113056	119958
113056	115292
106889	108025
114000	112760
120075	112073
114130	113111
114206	117939
117093	115213
110180	108063
123191	111674
114805	111224
119663	106675
119818	120433
116440	115041
115573	117567
114011	106844
113364	111831
114946	122599
115042	108007
115690	117321
114627	118850
108286	114410
120176	112039
110333	109605
113752	114791
119818	119570
116314	112039
111677	111673
115366	121631
116502	109432
121274	116312
114321	110713
113056	126390
113269	112508
115221	131903
107287	123868
114096	112316
114879	116181
121402	112188
117145	115876
117313	110260
115366	107925
120211	114144
116168	129161
119378	108063
115690	111618
116725	123868
110054	107614
114879	110815
115195	111656
116327	120761
116502	114709
116502	113124
112512	114749
114745	112625
114374	116181
114374	110784
107396	116704
113041	116802
116341	111512
119068	121775
106902	122389
123216	110082
122157	109319
116473	108296
113752	119656
114902	123869
117145	112626
111370	120000
113269	109605
113364	116889
115042	114655
114096	115852
115081	109432
108868	123869
110287	112083
114879	119501
121402	112186
111323	128244
111688	111683
114745	111512
116155	116204
107396	111433
113593	128873
114417	121664
116725	115160
114031	137297
120780	108025
110390	111783
114902	112103
115195	115223
111691	111657
116472	107280
116327	111618
116125	114577
116168	114209
121429	116472
107147	117343
107454	114574
109187	112491
117123	116426
114879	116879
110333	112760
113752	115897
116000	117290
116068	111783
114513	117388
121377	107589
113993	117163
113269	111664
113269	115429
107342	120823
109824	110726
114902	114438
120779	111816
111691	116011
116472	114236
116327	120462
111859	115897
116125	106672
116125	109996
116502	110484
113230	121810
106877	108888
106961	115308
121015	117080
107977	110079
110333	111235
110772	107031
111691	111679
113111	120527
113269	123619
115690	109996
107452	112180
120780	112103
110333	116661
116000	114206
111490	114296
117369	115160
111688	113943
116327	110573
116459	116681
116125	126754
116593	121400
119068	117409
113387	120586
106901	112261
120075	112131
108314	112760
109187	115886
131875	108017
109824	120260
117145	117080
116440	114164
111490	106798
116327	117567
114161	113652
115573	108020
115574	108516
113041	108020
113361	116003
113364	116661
106675	109423
115583	107065
115042	121633
107427	119258
109898	132424
116000	112401
111523	111508
111691	115195
114513	116392
107396	127176
107396	113146
113269	115301
119068	111223
116168	116904
106961	112510
120075	125581
120075	118942
115578	109488
109824	112164
109898	114897
114879	116777
110333	110622
117369	118850
113269	110815
116168	117315
115221	112187
107452	120823
119653	111618
108314	114995
115578	112149
114879	119732
116327	117058
114309	112626
116125	116502
115574	116146
113269	113995
113387	112067
106877	109898
106889	115886
120075	122357
108343	110340
109586	111677
110333	116400
114513	112078
114300	116459
113269	117369
113361	116383
116168	110447
116168	114583
116168	114555
109351	115852
107452	110815
108289	114220
108290	114505
109996	123213
121402	112039
116125	112332
120845	111863
106961	119292
116534	122912
108040	114439
114206	108020
108349	113250
109187	112509
122823	110247
119663	113871
119818	124961
119572	110344
113238	112224
106902	124130
119317	112187
107287	122862
108040	110333
122157	108007
131875	117567
120780	112064
114879	113647
110333	115492
110862	131903
111098	115154
114374	109605
119068	115018
116168	119646
116168	113100
115221	111559
106902	108399
120845	115349
107670	109857
108040	129344
107977	117593
122771	122144
115578	114134
120780	120521
110287	112064
116000	115041
114180	108007
114374	118995
124159	116777
113175	115283
113269	118850
113387	118134
106889	109423
115583	122736
115583	129661
115583	114187
119653	108040
120075	121999
114096	123673
108290	113860
131875	121775
109824	118912
111098	110713
116440	120260
111523	127414
112666	107463
114374	115041
119572	107738
114321	111221
114321	117016
113238	116500
113269	128677
116168	114873
106901	109919
107287	113871
107454	121145
121313	112039
114031	111230
120075	124783
109350	121217
110287	112117
110333	110311
111490	106799
116327	110751
114309	107259
114374	107452
114374	122862
113366	114654
115221	112188
106901	116780
114946	116784
108868	113146
110333	107319
110982	120527
120779	109534
111691	111655
114180	108017
117313	107000
116125	112509
112888	113250
113269	107468
113364	127078
114791	110342
118809	111596
108193	108063
108193	108117
108286	125564
109824	107031
110287	107843
110333	113259
119818	120511
120319	112067
111551	106563
116459	116387
112512	118149
112978	115292
113269	114521
119068	107452
113364	110122
116168	112326
113366	117526
113366	120413
121015	114579
121015	112703
108314	107262
110287	121252
114879	121775
121402	107589
118032	125026
114666	114378
113238	113747
106902	117040
120845	113124
107427	130655
107452	114049
120075	112079
117093	117288
115578	112368
115578	113995
109040	115852
110333	124497
111677	111685
114309	108399
116593	128199
112888	110815
113041	114856
113364	118892
116168	108022
123213	109734
120075	112086
108289	108292
119818	114164
120319	117104
116459	115041
116125	112325
113041	112760
113269	113943
119068	120408
116168	110310
113387	115530
114587	107031
114587	115580
115690	112521
108314	110086
115578	118148
115578	108390
109898	119224
114879	120433
111098	110340
115351	126025
116472	116714
114180	120366
116125	121836
114298	111073
113259	110000
113387	112079
113387	112084
106889	108431
107465	120171
113828	116593
108349	115852
109414	114296
109824	117586
120780	110929
119663	112149
111018	112520
115978	110311
121274	115886
114374	110751
107396	108020
119068	113647
121429	121775
120995	108390
114947	125564
118809	115160
109898	108797
109898	112083
122173	116281
116068	125107
116440	123774
116440	116387
111551	111552
114513	112083
114309	111662
116502	108431
112789	107259
119068	115432
116168	569917
113366	123144
120845	110863
107310	115292
109898	114134
121252	116506
110333	109488
110862	122000
115195	111666
120319	112148
114300	112122
114187	112064
112933	111661
119068	111682
114587	120375
120845	114458
107287	107452
115690	116237
114791	113866
108193	118865
123191	111679
109824	115886
120780	118942
116000	121574
116790	108399
111494	121977
114513	112087
116502	117939
113361	117497
116168	119300
106902	130234
120075	122360
109187	108431
115000	111510
109824	116496
116068	108017
116125	117016
112344	113258
115574	121141
113269	122880
109351	114166
114107	116067
115690	112520
118809	116439
114096	111186
116473	113271
131875	114620
121252	115292
114879	115432
114879	124961
116000	119570
110982	121365
115195	111683
115573	110960
114374	116700
119572	116459
113056	112122
124159	116473
113364	115721
113366	116904
113387	112131
109351	111680
120845	119239
107054	108040
121015	112626
119653	107720
108290	107028
108349	113995
110621	120477
121402	118850
117145	122103
114143	111618
112888	112088
113175	107031
113269	111691
113269	112760
113269	113030
119068	110622
113364	109701
116168	115552
115578	111141
115000	116067
110333	111681
119663	117343
110982	123869
117145	121574
117313	112117
113041	115852
119361	116021
119068	109131
116168	121251
116168	112324
113387	118162
107054	115404
107054	116709
107287	111662
114417	110333
120075	108399
108314	108256
109898	115831
110968	117681
117145	115846
117313	108018
115573	109857
112888	115457
114000	117939
121015	116678
115690	125564
107452	108399
109040	114166
120780	120793
111551	110311
113238	112187
113269	112039
120845	114206
107454	118809
107454	119102
108286	109432
108290	120822
115000	119584
109824	112188
116306	120948
114879	114574
120319	107259
111494	120462
116327	107452
116459	107312
117313	125889
114011	108021
119068	106979
113366	124648
119378	110175
121015	114164
107452	122381
108314	109919
109898	109286
110333	113271
122173	116387
119068	113258
116168	115990
113387	112039
107287	115841
115690	127485
114031	120477
131875	120511
109898	110996
116790	111662
119818	110726
120319	114296
116502	114296
113230	109534
113269	115084
113269	110333
113269	111141
119068	112626
106902	111816
109824	108431
109824	116502
120780	114217
110287	112077
114879	120260
116327	114579
116125	119534
112666	112531
119572	114693
119572	112122
114321	115457
116168	108351
116473	124876
116790	116272
117145	114620
114161	128297
117313	111816
116125	112611
112344	109714
113993	108932
112649	131704
119361	116145
113387	117388
115690	108431
114364	114508
109596	111656
114879	118850
116000	120511
116327	106973
116459	124961
116125	113622
121274	113909
114298	117037
114504	122284
119068	111224
114791	120260
108290	106749
131875	110344
114879	120511
110490	109202
119818	110344
111523	113725
115788	108162
114374	125107
116168	128308
107427	123811
131875	115126
109824	110311
110968	120477
117145	122138
111691	111660
114011	115237
114011	109430
113361	121589
113364	114873
121015	116056
121015	115809
107287	109211
121313	111510
109824	111618
114879	109857
114879	112464
110333	115852
111695	111618
116125	111852
112888	114210
112888	112039
113041	120543
113259	125564
113364	110082
121429	124578
114000	109828
107287	108287
120075	112149
109040	112368
116306	112957
119663	119054
115978	122103
115978	112739
115788	109512
114000	109605
107287	121313
114744	110344
120075	112119
108290	111766
116473	113259
120780	110086
114879	117940
114161	116067
114187	108399
113269	107858
113269	107861
113364	112534
116168	114068
107427	123810
120075	112078
108349	108221
111677	128427
112344	109605
113041	114809
113364	116904
119378	108390
120780	116166
114879	117343
114879	116496
116459	123666
116125	115129
116502	115448
114011	115332
119572	107722
107396	122736
113056	120477
124159	120433
113269	109286
114859	109828
107454	119239
123213	109714
115000	111661
114879	117586
115710	111559
119663	111695
116000	116181
114161	119576
114187	112067
113269	112117
116168	112064
107454	113871
114031	119958
115578	112783
115000	115434
116000	120908
120319	112131
111551	110713
119572	117093
116168	117194
113366	122408
113387	112137
109824	128022
109898	115852
120780	112079
114879	109605
122173	108022
111523	113647
116327	122103
116327	119024
116125	115492
114011	115177
113269	109828
119068	125026
113361	120476
109351	115457
114879	115809
117145	114749
114161	116806
115573	115876
115573	122754
112344	111075
114374	112039
113366	112079
131875	117343
115000	117974
121252	111489
110333	120855
116459	116496
114161	112316
115574	120477
112789	112511
114298	115434
107396	113652
113238	110929
113269	112218
120845	111695
108349	107262
114603	119102
120780	110034
120780	112605
116000	118169
116000	116145
120319	106696
116459	110150
116502	108354
113269	117462
119361	112079
119068	122736
113364	120476
113366	116003
109351	110584
120845	112079
120075	124130
115578	114215
109596	109488
110287	112119
114300	112088
113175	116098
116168	112329
120845	119271
121015	112625
107287	116181
120075	112605
131875	112411
116306	107031
116327	114757
114070	109996
116125	112330
115574	115554
112507	110340
107396	108399
113175	116322
121015	119368
121015	123936
115578	108285
117145	121318
111859	123666
114011	121492
119068	111681
113364	115552
113387	108390
107452	123072
107454	110245
109187	106563
115000	115780
109824	114693
121252	107573
114879	109547
118896	137297
111551	116661
116125	112510
114011	115755
119068	115734
119068	110340
113366	109432
113387	116166
113387	116281
121015	114180
108349	111221
122173	120171
114143	117388
116327	110340
114309	111677
112344	111302
113041	113259
113364	114583
113387	115755
120075	122442
108040	115283
114603	115943
115578	120842
115578	115871
109824	108390
110333	110226
110490	109068
116000	116312
120319	110252
111691	122862
115978	116681
116502	120477
112507	114399
113041	107883
113119	122736
113366	114296
107287	113867
120075	121684
108290	112149
121252	116743
110490	111838
116000	116067
117145	121334
111691	111661
113993	113984
112666	113180
112789	124521
119572	107733
119068	119636
119068	116162
113361	118154
114947	120586
107452	122284
108290	113023
109824	109547
114879	115223
116000	111681
111691	116990
111691	108533
116327	109224
116125	120327
114187	112062
115574	114166
122268	110390
114374	114693
114374	121810
113041	110344
116341	125564
113238	108797
113269	115871
113269	111475
119068	114049
113364	121589
107719	110857
107719	110858
107719	111902
111898	107719
111898	116119
111898	111902
115328	113039
110378	116312
110378	108579
110378	115532
110378	109556
110378	112075
110378	112044
110378	112121
110379	113364
110379	123533
110379	116312
110379	109540
110379	109556
110379	108326
110379	111224
110379	123964
110857	114693
110857	111898
110857	114505
110857	110858
110857	111902
110858	120581
110858	111898
110858	115247
110858	111902
110858	114553
110857	110037
110857	110857
110857	111903
110858	108020
110858	108996
110858	110857
110858	110858
110858	111903
110858	112075
110858	112048
110858	112121
111902	116004
111902	117940
111903	106601
111903	107077
111903	115330
111903	110036
[truncated: 75,673 more rows]

## Sheet: BIOGRID Y2H
p1	p2
112315	108607
124185	106603
106605	108625
108894	111384
112038	112651
106870	116775
106872	117174
106872	118084
115610	120007
119970	106728
106848	115769
106830	107970
115649	112878
108347	112878
106835	110641
106902	111836
107823	109142
113646	109142
118104	110758
112412	116605
107074	107056
106662	115978
107140	106956
107140	110573
107140	107056
107140	109211
106914	107448
111125	107229
111643	107273
107275	113124
109913	107222
107707	116483
114655	107880
111860	107903
113102	107460
111040	110339
111042	110339
110342	110339
113914	110339
111041	110339
112038	110339
116129	110339
115561	110339
110339	110339
112037	110339
112039	110339
111043	110339
110340	110339
113366	107428
123577	107433
114733	107433
107467	107452
111867	111868
114850	107488
107623	114593
109707	107674
113146	107674
107776	110263
107776	110264
107336	118148
116131	107332
111475	107269
107847	107847
107832	109854
107832	109701
108002	108276
112384	106898
112383	106898
129335	106898
108172	113498
111142	108014
116256	113008
108605	108148
118105	112519
117336	112519
117180	112519
108347	108278
107777	108278
110980	108349
108237	116483
120007	108237
111351	108237
110092	108256
109992	106805
126361	108403
112481	108403
122503	108403
108403	119052
108551	108517
112898	108625
113188	106851
113188	106852
119675	108789
113646	108534
108605	109894
108551	116030
108840	116465
109072	109165
112899	109165
109165	116450
108915	111229
109541	108135
112405	110036
112408	107985
109155	112287
109155	114849
109154	114849
109154	112287
107343	109153
115576	109043
115576	109037
115576	109033
115576	109035
109552	118104
109531	113177
110172	109332
108543	109571
113646	115722
113646	114464
113646	109087
107169	113646
109857	113646
113646	116802
109420	113646
113646	111657
110751	113646
113646	110296
113646	112625
113646	116387
115227	113646
116185	113646
113646	118946
113646	109511
113646	111797
113771	113646
119970	113647
109314	118845
114480	109314
109314	116965
117304	109314
114733	109314
110373	116168
112791	114850
112791	109625
109701	109874
113363	109701
114203	109701
111719	109874
111585	109874
109854	109874
109768	110772
109920	115688
109920	114203
107167	110054
110073	107315
110073	115360
110186	110187
110186	112598
110186	117709
110447	107083
127211	107068
107131	107068
112490	107068
113012	107068
121400	107068
107068	114226
110857	110244
114184	111752
106741	116979
113252	108822
110769	108822
113353	108822
110501	108822
117030	108822
119624	119354
110432	119354
123018	110199
110959	114231
117499	110330
120849	110322
115349	110322
110432	115673
110432	117133
110432	113177
113791	110304
110304	113791
110344	111040
110344	111860
110344	116129
110344	113914
110344	117130
110344	112037
110344	108565
110344	111041
110344	111043
110918	111437
110443	115714
110443	117172
110443	110443
110447	111844
110447	111776
110447	111237
110702	109625
110783	124185
110870	111554
119678	110946
114986	112506
110859	115740
108350	110980
107719	110857
111902	108636
111902	115673
111902	122133
111902	116059
109420	108528
110902	115710
108414	107985
111375	106710
106711	117522
108415	114128
116598	108332
108332	113295
107823	114203
116597	112388
110952	111845
116318	110391
115984	108580
113252	108446
111898	111523
108609	112361
111030	115086
110725	107315
111173	106881
111173	106880
111845	106880
111113	112946
115984	111117
114478	111101
119009	111461
114075	111308
106832	111162
119679	111247
115128	112303
111327	111328
111328	111328
111328	113071
109942	108083
111238	118877
109596	111142
111657	116483
111751	129277
111559	111561
111561	113818
108532	112965
111580	110826
116587	115671
114019	115671
106862	115671
113695	115671
109895	115671
115671	116587
111196	111576
116884	111576
111669	118104
108347	110269
111332	121243
106891	106884
117140	111805
114583	111806
122974	111807
111173	111841
111845	111841
107330	111841
111801	111843
111173	111847
127206	111834
107142	111825
111825	115879
116316	111825
112037	111041
112038	111041
117927	111860
111860	115435
117743	111860
111860	115305
117927	111869
112168	116108
119009	112168
106783	111937
110191	111862
110191	110191
112749	110191
117490	112144
112040	111403
112095	112096
112096	112096
112123	117490
114688	115442
114452	112512
112510	112510
111200	112440
111200	112456
106783	123847
112545	108792
108792	113843
108792	113843
107603	107603
107603	112906
115759	112676
107377	115823
108570	112904
113360	108570
108576	115816
112749	120239
113146	110769
111559	113818
110731	111559
111559	116385
114127	113124
106819	112882
115455	110867
112796	115838
112796	115779
110772	108201
106962	106543
110969	106543
114036	110687
111845	109501
124375	108533
111845	110043
112592	108362
112904	112906
112988	112992
112983	114405
113010	119707
113010	114126
112986	111681
112986	111681
109992	117302
110975	112361
107434	107881
107434	122960
109879	106771
109883	114265
108602	108893
113269	108605
113269	108605
113269	113254
113269	123029
113349	110168
113349	116440
113403	113516
113388	115457
113388	114333
115729	110374
110731	120736
113344	118975
113345	118105
113345	111823
108605	123313
106862	108605
108605	113055
108605	107296
109304	108826
106692	121573
115359	113866
112319	110904
111196	111570
107128	116280
107167	113067
110572	110264
124185	106604
115942	114141
109623	114141
110216	108085
108378	108085
116985	116313
115164	111378
124683	114879
115432	113997
113997	118104
117030	112706
113185	119006
114768	115538
107870	116435
122396	120248
122396	117490
122396	115710
113259	112850
121025	113348
107426	118179
108042	113722
112354	119029
108170	108096
114733	113293
115537	116834
115393	116113
115393	119702
108893	116986
108455	111282
110246	112395
108619	113177
113760	108619
108619	117807
110584	113099
106864	106937
111591	106864
108496	106864
106864	114103
111418	111872
112030	121364
112030	111173
109590	114307
109590	114307
112721	106673
112735	113190
106862	111837
106862	113034
106862	113841
106862	111974
106862	111974
106862	113726
106862	113726
106862	121251
115359	106862
106862	117406
106862	114523
106862	114523
114539	113185
115831	109853
115441	113360
116463	110122
117030	110122
116774	110029
108378	112528
107070	121366
107070	107132
107070	112165
107070	121400
107057	107069
106537	114302
110216	114655
121758	110216
110216	120916
110216	107971
110216	108084
112747	112771
111746	114513
111746	112361
111746	111787
113137	117294
115017	111170
107777	109414
107777	110852
107777	112855
107777	106823
106671	106673
124202	107463
109921	114653
109921	112653
110303	117490
108299	116483
108299	112045
119659	106675
112943	120682
112943	109412
109786	112943
108373	108188
108488	108488
114452	107492
107492	107492
111908	113141
118095	113141
111572	111747
114074	108159
112217	113815
114804	111782
110772	110762
114736	109414
109605	108887
118165	107819
116389	107819
107060	111139
114934	109146
118104	111666
115359	112186
115581	108603
107860	116127
107859	107056
107859	107056
113350	111829
114669	109624
109624	112798
112787	109624
111216	111788
111216	111788
111217	111788
117174	106877
116578	110766
115273	112390
116405	110852
114840	110852
119679	109728
108086	109963
110770	108361
119075	110770
111897	110038
111897	110036
108378	108086
108378	115684
108378	108084
114124	112649
114683	112361
112194	112194
108086	109961
110241	107587
124202	112930
111697	109432
109656	114561
112720	112720
111643	119042
113121	129767
107461	115982
110172	107127
113760	117945
109848	115831
114974	116655
114974	113498
107462	110172
121840	109503
108374	109503
113204	112165
111161	119679
107318	121223
110833	114480
114480	108007
114480	114593
107710	116496
107710	117926
110730	107971
110730	107971
120914	110264
108481	110320
119153	112937
112731	108083
123018	115828
115164	111377
107134	107069
107069	107048
116328	112517
119678	112518
118105	112518
119679	112516
111200	107647
117218	110496
119675	112921
116389	111585
107846	123330
111837	111838
107426	111041
111041	116129
113915	111041
112899	108480
112899	108480
119007	108757
109882	106771
106771	114262
113366	114934
107125	115554
111327	111932
109425	117180
116705	108188
126479	113102
115779	108421
110690	124717
111908	119679
118001	112391
110260	108404
111464	113726
107049	109544
117172	107049
109144	117520
111613	108347
112217	121223
112217	113791
112217	113622
108446	114265
115900	111848
115649	112880
111948	111836
116486	111836
111260	113185
111823	111683
111824	111683
119679	109224
112924	111678
115581	113037
121861	113037
119970	112487
114977	113743
115457	115202
111214	111282
111216	111215
111216	111215
112553	114383
110343	110343
111926	111925
121861	113038
115581	113038
111040	113914
107071	115335
120759	111720
125608	111662
127944	111662
109816	110742
111947	114105
123577	111817
111817	111845
111817	117174
111818	114032
119679	112751
113281	126802
112730	113761
115688	107617
122136	112385
112372	110033
116717	112372
112372	118001
116717	112373
112221	107796
110811	113170
114036	115838
115774	111403
109824	123343
109824	110175
108122	119171
108122	116598
108122	119675
107111	113177
111520	114850
114850	116183
107506	121384
113627	124718
114899	112351
117500	114687
113843	106695
115860	107343
111931	114693
110379	111593
114303	117101
129335	106899
114070	113348
109063	117479
110290	115265
114723	114655
109771	119978
108565	112319
111503	114265
117490	108289
111173	118113
106887	106883
109423	114181
115296	114200
110340	110342
110340	113915
110340	116129
110340	111043
110340	111042
110342	113914
108347	115649
108347	115649
106818	116550
111414	119679
108809	114184
111551	111558
111551	119531
111552	111558
111552	119531
111558	119531
123954	110040
108125	113177
112924	116108
111974	117133
114036	107424
111488	116858
112201	115022
116774	111588
111588	116774
111586	114368
119624	110267
113056	114611
114758	115649
108208	116997
111423	115573
107159	109512
107159	109512
119981	112953
119981	112954
119981	112955
120858	115324
107712	107712
112330	114024
114024	114231
110816	110263
114977	114032
117071	111412
110338	107048
107985	115710
110682	114506
112481	119675
108472	112481
119970	107533
114393	116598
116686	114207
106829	114646
112326	125608
114258	114257
119970	114296
109882	111815
116224	114274
119678	114272
116098	114429
123997	114429
114561	117336
107588	114420
107588	106673
114419	106673
114419	114420
119970	114420
114222	114421
112520	117180
114445	116452
124569	119788
114452	121709
114452	127806
114583	119035
112045	112045
112138	119675
116554	113180
109337	109337
111200	112470
111200	116385
115460	111200
115460	111200
111200	125471
115370	109187
115860	107344
114977	114029
114977	114031
111811	125120
107167	115341
114987	121004
113516	113516
114217	125608
119675	114215
115723	115445
116686	115445
116559	113503
111346	120177
114074	120997
115164	117178
118113	117178
118104	114781
116496	117926
120371	114593
115914	115817
114799	108824
114799	117117
119537	117939
109888	114265
115354	119978
114036	115602
114036	120914
114036	115332
114036	115800
114036	123531
114036	115723
114144	120728
116003	115324
116117	124721
116413	118896
116237	125608
115759	112590
109960	114769
114393	119171
122397	109187
110761	119007
119007	111073
112758	112758
113999	121505
115978	127806
114264	121004
117003	111403
117003	116483
116356	116468
115550	116356
106653	115286
106653	115286
114846	114846
114265	109316
118061	114997
110338	107134
119535	114287
119981	119902
124079	114299
122397	115832
115413	115413
117001	121384
117001	116867
122047	116342
116483	119978
119389	117399
120319	115710
115800	115800
119018	118896
119018	119018
115872	117964
115917	121384
114723	121384
117146	118877
118877	116468
124375	115485
110624	119679
115025	111114
116841	120177
123715	119675
118788	117744
118788	114161
117129	113914
116999	115943
122063	120714
118104	120930
118104	116468
118104	125608
120216	118104
118104	117419
118104	115036
118104	121778
118104	117490
121778	119679
121778	118105
121778	119678
118105	119678
118105	116483
118105	124397
117336	119970
119982	117336
117180	121243
116328	115710
116328	111421
119678	116468
119678	114447
119678	125608
119679	124839
119679	116129
119679	119320
119098	119679
127873	119679
120728	119679
120906	119679
119679	125608
119679	120914
122871	119679
119679	117420
123735	119679
106823	106823
108223	119157
115432	120498
115432	118176
115432	117128
116831	121243
117689	109547
119970	116603
119449	116603
114072	118789
115755	111745
111849	119009
111849	113498
119291	111849
113200	120798
121756	106958
115848	111403
129335	115244
117060	111403
111107	123955
121243	112319
123135	111403
112924	115761
119009	112924
108940	115673
110816	123747
125179	114265
123018	110631
114939	120007
117673	123868
110200	115771
110608	111573
111578	110941
112592	110632
117941	108374
109960	114754
117638	109947
108078	116671
113177	107532
115505	113177
111210	107797
114387	107797
106899	107797
120448	111108
117571	107532
109530	113833
108171	109999
110341	113914
115671	114019
111867	114113
107338	114030
108576	108351
109147	108351
116676	107882
109049	115920
109048	115920
109047	115920
115920	109050
123889	115801
128336	115538
106872	116697
112180	116697
125608	116468
117141	116468
125608	116658
124291	122135
119675	125050
119675	124714
119675	111403
119675	119535
119675	117064
119675	117743
116949	116949
116949	131092
123889	119477
123889	116812
114909	119272
114547	123169
116928	116928
119331	111902
116496	116495
116496	119390
121610	116534
127206	120887
114723	122079
118127	116483
118127	125608
126602	115854
118113	124844
125608	124004
108132	116483
117490	116483
111403	116483
116406	116688
114683	108234
113914	116129
115399	115400
113914	116129
116406	116406
124185	115784
121922	123138
116775	113102
125483	111493
123889	122115
123889	127351
121559	112481
117298	120295
114072	117521
117521	114069
119556	116869
126479	119341
114499	112991
119276	112991
108223	118100
112747	112744
125608	119220
111239	116788
115206	117368
115206	120845
128333	124185
119312	109064
120179	116756
111975	118877
114383	111422
114383	111432
114383	108344
114383	117078
113662	117421
113662	114973
113662	121836
121778	119679
121778	118105
121778	119678
107604	118104
113650	114091
113650	111975
113650	123505
113650	115698
113650	123860
113650	122105
113650	120980
113650	114924
113650	112201
113650	107003
107843	107842
107843	110245
107843	107843
107843	112045
107843	114444
121786	108552
113646	109857
113646	116185
113646	113771
113646	115227
113646	107169
107017	107012
113646	109420
113646	110751
117479	123563
115078	120844
121170	121170
113038	123657
115205	130969
124119	125373
110284	124964
110064	120654
115535	125211
107133	120926
116198	130349
120654	123234
110085	122501
106575	107499
116198	121830
110191	116178
108431	121276
117177	124247
116694	119604
108190	114339
118807	122069
110284	124219
117035	123756
108003	124219
113272	127358
113038	124101
116498	123756
121601	123791
113038	113422
122280	123753
114733	119702
120265	120265
113869	121796
115380	116117
112660	120385
115214	115396
111373	116238
114626	117391
110155	115535
115143	119920
106868	117581
115535	124465
107321	119595
114011	116400
114730	118794
107483	110448
114593	116867
120795	123252
116198	129744
122501	123565
108431	119455
106958	109132
112210	124416
113038	116826
110721	116237
117581	124216
110353	120592
111570	119157
108431	114669
116220	120623
116000	116198
113364	115078
116220	125266
114730	115070
108171	126101
114799	119242
116220	119978
114977	123553
111053	123756
114890	115598
111125	122961
115206	115206
108431	129508
109247	109252
109202	109202
111275	120312
117035	119676
110683	110683
115643	120330
116867	122967
113972	126791
119121	124216
116563	117369
106808	111373
114421	124962
116727	127075
117169	124219
107758	124119
107048	109072
115535	122817
109431	120573
113272	116315
113272	123987
109438	110353
115535	127889
117581	123791
111373	119662
117321	123126
110064	112486
116198	121486
123791	126791
108189	111125
116198	120720
121144	121144
110353	121927
116198	121922
106826	110284
114339	123563
108014	115794
120265	120795
110052	110064
116238	120180
115214	115802
119965	121890
120562	123753
110353	115236
113286	125266
118854	118984
110274	119977
114477	114477
110353	113922
106868	106868
119267	124219
111125	111125
109431	117712
125490	129838
116220	124083
117165	119759
119967	123756
108234	108566
112805	116473
114517	123791
121276	121922
110894	120405
111123	121356
114523	124606
122590	127131
121890	121890
110812	115143
115078	115475
117522	120495
114339	116198
108189	113751
107797	111373
109456	112210
120405	122527
119845	124119
108596	116220
123298	139071
106790	111373
108440	122012
110854	124024
121830	127407
107342	115788
110064	111139
117644	119225
125030	125030
120846	122495
114867	115753
117539	130969
114890	132114
109346	119007
106575	107500
115143	115143
116198	117583
110284	119947
111373	117328
120448	126498
114890	116220
111373	125266
114452	117716
107870	119019
110284	123658
113177	125030
114467	116198
115333	117128
110678	122934
111693	111693
115143	124400
111317	113038
116198	127358
117530	119007
110284	114872
114686	115550
113511	119388
115535	124219
116630	128627
116395	125795
116198	117956
108563	108563
114339	120035
117169	120027
108189	116370
114682	114872
115143	120205
108431	110638
116315	123234
117749	120555
110678	130398
108431	122501
108373	117644
115046	115611
114421	114890
110171	113272
117749	124436
113272	121922
110867	115838
109438	111373
117644	128632
117169	118155
108171	117165
110284	119292
106575	106575
113511	116198
122501	124410
118078	121402
112347	112574
121842	124216
115710	122501
114547	131523
108070	121922
124039	124119
116198	127996
119612	123200
110678	119388
120002	122438
120812	122590
119389	123857
113038	120020
110353	122934
108189	123126
115899	122894
123200	123791
113010	130398
112521	125421
110353	138970
106610	113116
116627	122961
119979	127206
114867	115751
113177	127053
110854	124633
112165	123862
114016	122961
109424	110037
116243	118145
108040	120035
120977	126498
112734	127206
107159	114744
111373	122438
112486	116198
109445	113056
111655	120035
112611	116466
112786	116630
116198	116871
111373	112565
115430	126680
111719	114362
115123	116473
117644	122791
109132	122590
115078	121093
107527	119324
116198	128633
106672	115078
118007	122586
114467	124119
115547	124248
116413	119018
113056	122934
113038	120832
106790	123756
116220	124317
111923	113038
114397	116473
110678	118124
112347	119153
113971	121093
113108	116117
110353	113860
108016	119350
110448	119623
114991	115746
111317	123563
116697	119474
115143	125470
110253	119595
111086	111087
117581	121647
110064	116251
110353	116558
110078	114593
106586	107500
111178	116608
110037	117631
108431	128436
114799	122782
114682	121402
106868	123221
110120	114730
117749	120952
110353	116599
114791	128674
115852	123028
110073	118078
113352	117407
111744	115598
122766	129001
113860	116198
119474	120430
122992	126576
116880	117581
119350	120405
110078	124488
110353	115450
110120	111373
116247	117337
108119	112850
110910	110911
108325	124636
121093	125313
115737	125213
110277	113227
115365	115366
109033	110353
108845	117047
113272	122508
114178	114178
117169	125736
115788	127358
110353	122536
116220	124119
114553	118957
107707	114730
106901	116727
110353	124432
107310	119389
110078	115153
120267	123756
119978	124119
121922	128797
116630	123126
124199	124199
116341	119026
110064	127206
112324	124219
120876	123234
113511	116315
121647	129720
120385	121922
111373	121866
113971	116630
106828	120405
112858	114178
115899	116558
119702	124276
118134	123126
113169	121170
113498	113993
108431	135928
117997	122538
110284	114608
116198	118078
116238	116243
123563	125795
121093	126799
115374	123851
113257	115454
106824	106824
108431	108488
121276	123221
110353	112438
121890	123219
113038	118124
122961	124962
110284	121922
116440	123756
110353	112386
112179	112194
111507	114730
111868	121647
114593	123231
113207	115694
116608	119007
108189	127407
115143	115548
106868	122590
112211	113177
110678	114890
107671	115769
111373	117370
110078	115454
115070	115547
110854	116786
113056	115214
111804	122961
108431	119980
110353	117716
108431	120610
111317	115966
110854	120978
114890	115492
112889	119007
108431	127687
116867	122501
119314	121170
115535	119624
111373	129878
114872	115899
120795	124291
113038	113498
119026	121357
108431	116244
124400	125030
124636	126500
122408	124219
110353	110353
113038	114890
122848	128409
109063	110171
114730	128332
109822	110284
112992	116198
114224	115873
116198	119979
113038	119388
114890	126498
111677	111678
127996	139071
110284	114256
118134	123704
112316	123298
122069	127407
107316	117479
114791	119656
110353	135946
113056	120205
121402	124083
107316	107797
109431	114799
113102	114067
113038	115163
110371	121093
109072	122791
116315	118957
110171	121647
119583	122012
114626	121922
108373	116198
109431	109431
110284	116694
119026	120042
112210	125581
123563	123875
106868	108937
114492	123315
121830	123756
111125	114890
115966	120330
107587	114890
115769	122734
110678	116341
116220	116308
106602	113352
113038	127996
110064	123987
114890	120448
119612	119612
117567	123028
107972	113177
114730	122865
110214	121400
115535	123126
110284	115758
115788	123076
114730	114730
106672	122553
116867	124711
114508	117567
122501	122961
115143	116370
108431	110787
111919	124465
114801	122536
123756	130349
106900	118081
106672	110438
121093	124054
114730	114955
115153	120823
106828	126680
115899	118134
111559	124008
108938	114572
110353	127896
111655	115535
111788	116982
114577	116198
109063	121830
107133	108431
113177	116962
109538	117168
108837	119007
109273	116123
114140	116220
111317	116697
116198	119324
111804	111804
108938	115078
110064	125213
116440	121849
111919	113498
116413	116413
115149	124248
110064	122817
123080	123756
106672	114421
120385	124219
116251	123791
113937	121161
111373	116498
108431	132288
116341	117169
110353	115070
125255	125255
106826	109931
106586	107499
119676	127988
110284	114196
110353	115177
115818	119595
116198	124465
111139	124016
113038	114872
115769	138924
114593	123791
116558	121647
110284	122824
115431	119026
118957	120654
108187	115163
120035	122589
113869	128629
118134	124219
115793	122408
110052	110078
113742	117169
113038	123875
108431	116284
114890	122280
116198	123298
110284	115078
111697	115535
116198	122280
119026	125556
113038	119474
116228	119267
114872	125921
111697	112510
124119	125266
115492	122671
110064	117169
114626	115845
110438	117177
114872	118957
115535	120812
116292	122455
111373	113368
116350	117115
115554	117505
114764	115818
106586	106586
113038	120308
122898	128708
115492	120174
110353	115078
114384	128006
114553	122782
113102	124754
124119	127991
110191	112649
120035	120405
115710	123315
114730	119684
114046	118963
113188	127748
117177	123267
113038	115979
110343	117728
110064	123791
119542	125266
107587	108189
115675	117644
116594	124219
113038	121922
111373	123126
115535	118023
111679	116198
110064	124286
111139	116966
110428	117479
110894	110897
110064	110073
108431	116243
112510	122473
117344	118849
114890	116198
116123	124226
121890	125867
115838	119903
111543	112347
117567	118145
106672	110365
116821	117165
115788	122493
118148	119516
117169	122894
112679	114222
118007	124962
106958	117169
114528	124181
119979	119979
116198	127075
108484	108827
109247	115214
114593	116123
113860	116630
113038	115078
116558	123756
116466	117716
115675	121890
121922	121922
119388	122501
119026	120645
120002	121866
111373	122071
114303	115454
114730	121614
116198	127513
110284	119595
110353	127893
113038	116247
124119	124465
114687	124658
108431	122287
107460	121093
116198	124218
111373	119026
115721	119583
114801	119468
111804	114299
109659	109660
114626	116452
114477	126752
112210	116629
114339	123791
106575	116223
114730	123632
110051	119225
106854	110353
107144	107819
116026	116630
116198	120267
113498	120844
119595	129001
109938	113684
108189	115710
114730	117539
112329	116125
110284	115710
111587	123315
113038	124219
112734	116341
121779	121779
117567	125029
109459	123756
113177	115604
115769	125254
120505	127407
110353	113222
116220	124400
114890	135946
119099	121647
108431	112396
116198	119717
121236	123756
119225	121486
108431	122444
114890	123231
118081	122791
109727	120844
119595	120035
111520	114072
109869	111089
109822	113056
108189	124343
113038	118016
113164	115143
116220	120812
115899	123126
122501	124016
120330	120584
122501	123126
117169	120507
109338	112637
108938	114682
119601	124083
121647	121830
114799	116220
110284	119641
106900	108189
115818	121312
120977	122897
121140	121140
108040	108431
111271	116220
114730	122540
113272	116341
116220	116220
116594	119595
110353	127961
115475	118134
113498	117169
107609	121332
109424	120573
115075	116630
111373	122508
110284	125867
113038	115075
116198	122536
108827	114173
120794	126615
109431	115126
110353	113202
112574	114682
109033	111373
121356	121356
111461	128899
110078	111139
107797	110353
111655	123563
110171	113038
116198	123202
121400	122791
108431	116551
108850	122153
106868	113368
118134	128436
110175	111867
116237	121922
110353	113422
113511	123536
110064	129744
114339	119026
114946	118855
115899	124219
116880	120853
113177	114300
114339	129592
112992	122574
123756	135946
123756	124959
111317	123701
110353	120372
114548	135663
112352	112352
111927	117567
113408	119434
110353	127562
117174	123857
107454	107466
115698	119389
113647	119026
115818	119474
114577	124216
121170	123073
111373	123276
107433	116308
116727	119388
121647	125556
113993	127407
108075	116770
123756	124228
115710	126498
115078	119389
116198	120252
122723	128629
115471	124119
119979	123254
116198	123126
115355	115567
109349	126438
109424	116198
113038	124844
113368	115776
128797	129838
121093	123563
114730	122495
110353	128212
114046	114339
108431	112124
120035	124488
110284	111282
108070	122961
116341	123791
108257	128221
110064	118078
116123	117579
115776	119702
110353	123875
114224	114339
129592	129592
123791	124465
116198	124219
107797	123756
116198	120231
107321	114890
113363	115070
116867	124276
115078	121647
110343	127358
117087	124119
113368	116244
114593	127206
118081	121922
108431	116238
106858	110353
110759	113951
108431	121181
114339	128803
115535	125102
110344	115265
107527	107527
121093	121679
106868	115214
115751	115769
119007	120647
112204	123028
110678	117581
119612	123527
111373	123875
114376	123563
107587	118849
119979	124286
109072	115956
112486	123791
109658	109660
120603	124061
107870	115965
108431	120540
109931	120405
115143	119601
111156	116198
122718	123791
110284	122461
115535	117336
113257	122590
119340	123563
114452	123756
121488	127687
116466	116502
117712	123756
110064	127889
107984	113684
108431	126500
112210	123563
113177	114682
110353	125457
119474	121144
128200	128200
107587	115604
116630	118086
108171	113038
111087	124219
116317	119007
110678	125372
113251	122012
120002	125556
114467	130152
127513	131910
118007	119598
110284	117446
110897	114730
109024	109024
112565	123756
119324	123791
111845	119612
110353	115471
121093	128633
108431	110618
114856	121148
110778	115143
109063	118078
115769	123953
108431	113139
116329	124410
113272	119979
111823	114397
113692	120908
116220	124343
114995	116430
113843	117169
106868	116697
116727	120977
116198	124083
108446	116198
107133	107133
117716	123756
110064	120876
112500	114224
114730	121731
117689	118020
120311	120702
116594	120405
110064	119979
111797	113038
123756	123756
120823	124119
113021	122501
108189	116466
116113	125715
116198	122147
121486	127407
109816	123791
108431	116220
117523	125490
116630	124083
116808	122961
115143	117743
110353	124118
114890	115818
109014	122791
123791	124636
116594	116594
108431	109993
109857	121896
115752	116220
112361	115535
110064	113102
119265	122961
117169	120037
110284	123527
113038	121927
109438	117716
112989	116198
109822	123756
116630	128206
108938	113272
117321	119340
119496	121830
116238	122766
108431	119726
120794	124465
107972	120728
109072	110310
122501	124711
108431	131523
113403	123536
108189	124962
106958	116388
120448	122586
110353	125254
116198	127889
115535	116473
107870	112864
111587	113422
111922	128803
111373	114587
110494	119530
113177	115075
118078	125255
123704	124119
107572	126615
119920	121170
[truncated: 27,840 more rows]

## Sheet: BIOGRID other
p1	p2
110262	217250
110262	202576
110262	213261
110262	215371
110262	213337
110262	207566
110262	219309
110262	208300
110262	201982
110262	206582
110262	204951
110262	216519
110262	200956
110262	215941
110262	206112
110262	201161
110262	211764
110262	211793
110262	219817
110262	198198
110262	219856
110262	201115
110262	214875
110262	224495
110262	201179
110262	201275
110262	201276
110263	211811
110263	207566
110263	206582
110263	211793
110263	217250
110263	215371
110263	208300
110263	201982
110263	204951
110263	204556
110263	215941
110263	206112
110263	211764
110263	207329
110263	201275
110263	201276
110263	200082
110264	207846
110264	217250
110264	212806
110264	219817
110264	218074
110264	198198
110264	202557
110264	201843
110264	213749
110264	215371
110264	211811
110264	218262
110264	217808
110264	229444
110264	207566
110264	201982
110264	208542
110264	212113
110264	228697
110264	204951
110264	198694
110264	205123
110264	216519
110264	208450
110264	206338
110264	200956
110264	203545
110264	212191
110264	211764
110264	208150
110264	208028
110264	201274
110264	201276
110264	203521
110264	201894
110264	200265
110264	202576
110264	204402
110264	219309
110264	200840
110264	214914
110264	214571
110264	201275
110264	198142
110267	211793
112904	213637
112904	217250
112904	212806
112904	202543
112904	213261
112904	234782
112904	198198
112904	213749
112904	215371
112904	213337
112904	219856
112904	204983
112904	199963
112904	198630
112904	213803
112904	225455
112904	224378
112904	205979
112904	218476
112904	213838
112904	223749
112904	216559
112904	213645
112904	199979
112904	219684
112904	206147
112904	216023
112904	211379
112904	199977
112904	205976
112904	198946
112904	214470
112904	208542
112904	212113
112904	216092
112904	201432
112904	203547
112904	204951
112904	200601
112904	198645
112904	205123
112904	199051
112904	222545
112904	216519
112904	208450
112904	211887
112904	200956
112904	228327
112904	220237
112904	200421
112904	202129
112904	231880
112904	198709
112904	198649
112904	204163
112904	198373
112904	207969
112904	211746
112904	199448
112904	228963
112904	220238
112904	207619
112904	200840
112904	214473
112904	207832
112904	205156
112904	217972
112904	215941
112904	208027
112904	211005
112904	212304
112904	212191
112904	202346
112904	202335
112904	212485
112904	208508
112904	208028
112904	215012
112904	212503
112904	212321
112904	199683
112904	199682
112904	207563
112904	199389
112904	206579
112904	203032
112904	208129
112904	207739
112904	208006
112904	203021
112904	201894
112904	198192
112904	216981
112904	219817
112904	202576
112904	204402
112904	219309
112904	204900
112904	218782
112904	206018
112904	204405
112904	208300
112904	219722
112904	214532
112904	217689
112904	208479
112904	211793
112904	201280
112904	203521
106605	202535
106605	219817
106605	202543
106605	198198
106605	201843
106605	213749
106605	211811
106605	224378
106605	219309
106605	201982
106605	204163
106605	207832
106605	205156
106605	200870
106605	199685
106605	213637
106605	217250
106605	234782
106605	213337
106605	205726
106605	206018
106605	204405
106605	212312
106605	208300
106605	211379
106605	200601
106605	216519
106605	211887
106605	200956
106605	202129
106605	199529
106605	212191
106605	212503
106605	214914
106605	203521
106605	207739
106605	213261
107126	213637
107126	213261
107126	198198
107126	234782
107126	215371
107126	213337
107126	219309
107126	208300
107126	201982
107126	214962
107126	201432
107126	204951
107126	211887
107126	204163
107126	211770
107126	205156
107126	199683
107126	199682
107126	207563
107126	219817
107126	211811
107126	219722
107126	212113
107126	202129
107126	212191
107126	202346
107126	228239
107126	212503
107126	217250
107126	225455
107126	224378
107126	214954
107126	218782
107126	218476
107126	205976
107126	198645
107126	200956
107126	198373
107126	207969
107126	220238
107126	215941
107126	202341
107126	208383
107126	201279
107126	201280
121411	213337
121411	219856
121411	211189
121411	214896
121411	201115
121411	229444
121411	204402
121411	219309
121411	218782
121411	214532
121411	201982
121411	205175
121411	214875
121411	211379
121411	212647
121411	222026
121411	205694
121411	198946
121411	214470
121411	200956
121411	224495
121411	204962
121411	208479
121411	214879
121411	217972
121411	201161
121411	208150
121411	202918
121411	216566
121411	212503
121411	213322
121411	216665
121411	212682
121411	199540
121411	203190
121411	208255
121411	204020
121411	216619
121411	204728
121411	205940
121411	205076
121411	202897
121411	217250
121411	200768
121411	207566
121411	212207
121411	208300
121411	217689
121411	206582
121411	216092
121411	228697
121411	204951
121411	204556
121411	202129
121411	207969
121411	207919
121411	202585
121411	216694
121411	229641
121411	202336
121411	211764
121411	211978
121411	208028
121411	214914
121411	201276
121411	201279
121411	201280
121411	203521
121411	206579
121411	203032
121411	201894
121411	198142
122265	217250
122265	201115
122265	208542
122265	208479
122265	208150
122265	202919
122265	213322
122265	212682
122265	201276
122265	201279
122265	201280
122265	203521
122265	199468
122265	207570
122265	208255
122265	204728
122265	205940
122265	213637
122265	202539
122265	212806
122265	202535
122265	212822
122265	198198
122265	201843
122265	202556
122265	211811
122265	221043
122265	199986
122265	211962
122265	212408
122265	201274
122265	201275
122265	199685
122265	200504
107321	107321
107054	107070
107310	114586
106672	115364
114224	114303
113157	116466
115912	122074
106575	123839
114212	114215
113684	113684
107336	120654
107070	111820
121170	121170
110085	122501
111373	116238
116198	129744
110683	110683
115643	120330
114477	114477
111125	111125
106575	107500
106575	106575
116198	127996
109445	113056
114467	124119
106586	107500
109033	110353
116238	116243
110353	112386
111868	121647
110371	121093
110284	116694
114730	114955
116123	124226
106672	110365
107144	107819
116198	120267
111520	114072
118134	128436
110353	113422
113511	123536
111927	117567
110353	127562
129592	129592
109072	115956
128200	128200
111087	124219
111823	114397
110064	120876
122501	124711
111373	126209
119499	123563
110051	116198
123973	123973
109424	109424
110064	114553
122718	124465
114890	119549
110070	116198
115602	130398
108431	113511
119676	121488
111571	116198
117523	117523
116258	121093
110171	117169
117177	122718
120728	124219
118983	123791
110353	120812
120035	120035
121008	121093
110810	119518
119641	125266
111769	111769
110678	114517
115571	123791
116198	127131
110353	117328
106900	124291
107132	114361
108134	117567
128899	128899
118957	123126
119324	122590
118154	122501
114561	116319
113764	115025
111373	115624
116220	117118
110284	121977
122508	123791
110284	112781
122541	124119
122848	122848
109132	121239
119026	124119
108234	115710
123791	127206
119265	119265
117809	122153
113684	122590
124181	124181
114303	114305
113751	115737
108189	113511
119676	120802
112679	114305
108189	108189
113129	114561
108190	114577
112904	217966
106605	217966
106605	216425
107126	217966
121411	203557
121411	216425
107617	109881
107617	109881
32055	111837
34381	111837
34381	107529
111516	36031
122452	109961
117743	110308
106958	111428
106958	111428
114901	36346
114901	34594
31352	114417
31352	114417
31352	107331
31352	107331
109007	107020
109007	107022
112904	579474
34199	122538
36075	109540
113352	122931
113352	110169
122931	110169
111344	111091
111344	111288
124659	112284
108538	112284
108538	112285
108538	112286
116734	113603
111379	107057
109623	114141
198352	110338
198352	107069
198352	107071
198352	107070
198352	107068
107068	107107
107068	114276
107068	107106
107068	111379
107070	107107
107070	107106
107070	111379
107071	107048
107071	114276
107071	107106
107071	111379
110338	124716
110338	107048
110338	107107
110338	114276
110338	107106
107069	124716
107069	107048
107069	111379
107069	107107
107069	114276
115335	107068
115335	107070
115335	110338
118009	107068
118009	107070
118009	110338
107107	107070
107048	107070
107048	107068
107048	116168
111379	110338
133233	110833
133233	109860
133233	109860
133233	110833
111416	114754
123997	114429
121180	111553
121180	111553
107452	107461
108125	110694
110694	108125
108125	110694
110694	108125
108125	113503
112116	108125
107068	109913
111384	112855
111384	112855
112670	119696
112670	124934
120191	113349
113349	120191
120191	106652
107307	121414
118164	110844
118164	110844
118164	110844
130420	111860
130420	111860
108378	112653
117421	109928
117421	108636
117421	109928
117421	108636
115499	115297
115499	111837
122548	111419
107327	107329
108276	112653
120371	119341
120371	113102
110238	106684
122474	123045
122474	117030
123045	122474
123045	117030
117433	122474
117433	123045
117433	117030
116303	123045
111477	109544
111477	109558
111911	112651
108276	112651
108358	112651
119725	119725
112027	113157
112027	113157
114796	106559
114796	106558
114796	114723
116776	120144
110770	119075
122380	120858
122380	113251
126602	115854
110844	123219
123219	109142
123219	109142
113498	109315
113498	109316
113498	114368
113498	115106
113498	115331
113498	115330
115106	113498
115331	113498
115330	113498
120861	111384
108757	128962
108757	121582
121582	108757
128962	108757
108570	108757
108570	121582
112723	115228
112723	118879
112723	116636
118879	115228
113793	118879
110466	110238
119725	111595
112904	119725
116120	111993
116120	111987
120792	111987
120792	111993
124569	114445
124569	119788
114445	124569
124569	109315
124569	109316
124569	111866
124569	111863
124569	114562
124569	114652
124569	117439
124569	114445
124569	119788
124569	107532
116168	128308
128308	116840
116840	128308
121324	107232
115082	119678
115082	114577
115082	114576
129223	111806
110129	111313
110129	109907
110129	110770
112874	110771
110771	112874
114264	121004
114264	121004
114264	114264
115331	116168
115331	111573
106962	111867
107880	107881
107880	109931
108014	108014
108014	108014
108473	109535
108473	111596
107110	113009
110443	114528
110443	114528
114528	114528
110443	109304
110443	109304
109304	118959
110443	118959
110443	118959
114528	110384
109304	110384
118959	110384
110443	110384
110443	110384
114528	110443
109304	110443
118959	110443
110384	110443
111864	110443
116272	110443
114528	111864
109304	111864
118959	111864
110384	111864
110443	111864
110443	111864
114528	116272
109304	116272
118959	116272
110384	116272
110443	116272
110443	116272
111864	116272
114528	109304
114528	118959
116691	113128
111864	113128
116691	106922
111864	106922
116691	128444
111864	128444
114528	121835
116691	121835
111864	121835
116691	111864
107463	107454
107463	107456
113010	113011
106862	109414
106821	107876
106821	107880
106821	107880
123841	107140
107140	123841
107140	123841
111313	198512
107880	111313
107140	107056
107140	110573
107140	110379
107142	115642
107142	115642
107142	115642
107142	115642
107127	198961
107127	202195
109919	112651
107140	109211
107054	107054
110338	107054
110338	107054
113010	107054
113010	107054
106710	106862
106710	106862
121270	107142
121270	107142
109187	113909
109187	113909
113909	109187
113909	109187
107142	107140
114733	112651
114733	112651
106862	109786
115585	106573
107252	106862
109165	111820
106862	110263
107880	113909
107880	113909
113909	107880
113909	107880
107869	111412
107869	111412
116691	108636
114200	108636
116691	109928
114200	109928
114200	109928
116691	110857
114200	110857
116691	111902
116691	203497
116691	203497
116691	112600
228442	116691
116691	112924
116691	107777
116691	108403
116691	109165
116691	111849
116691	112923
113056	114934
113056	111719
113056	111787
113056	112592
113011	112038
106962	107140
106962	107140
106821	110669
107083	109305
106962	107775
106962	111867
106962	108474
106962	108474
106962	113871
106962	113871
113871	114574
106962	113010
107140	112481
107140	112479
107027	107140
116691	107777
107140	107056
107056	109268
107140	109268
107056	113169
107140	113169
107056	107140
106821	111517
107140	107056
111570	107048
107070	107048
107048	107070
110338	107054
110338	107054
107070	107054
107056	111902
107056	110573
107140	107056
107068	107057
107068	111289
111742	107083
107083	111742
111856	108131
108533	107083
107083	108533
111642	107880
112168	107880
107880	106862
107843	107140
111379	110338
113238	107140
107140	113238
107140	113169
106821	113128
106821	113128
107070	107057
107048	107070
114561	107140
107140	110694
107140	114561
107140	114561
110694	114561
110694	114561
106543	111742
108474	107110
113010	107110
113011	107110
107110	109268
107110	109268
113011	109268
113011	109268
107110	113010
107110	113010
113011	113010
113011	113010
107110	113011
107110	108528
107110	108528
107140	107056
107142	111825
107142	111825
107142	111825
200523	107140
107140	200523
107140	200523
109268	107140
109268	115417
109268	111825
112666	107140
112666	107140
107140	107140
107140	126653
107140	116723
107140	110574
107140	115761
107140	113841
107140	114838
107140	115297
107140	111867
107140	114547
107140	111426
107140	107458
111426	114807
111426	114807
107140	114807
107140	114807
107140	111426
107140	111426
107140	113134
107140	113134
107140	113134
107140	108565
107140	108565
107140	108565
107140	108565
107140	108320
107140	108320
109929	107140
109929	107140
109930	107140
109930	107140
107140	109928
107140	109928
107777	107140
107777	107140
108347	107140
108347	107140
107140	107056
107140	111860
107140	111825
107140	123841
107140	113010
106962	107110
107140	107110
110438	107110
110501	107110
110573	107110
109211	107110
110763	107110
115417	107110
107140	110501
110763	110501
107140	110763
107140	115417
110501	115417
110763	115417
106962	113010
107027	113010
107142	108484
107140	111867
107140	111867
107164	109315
107164	109315
107166	109315
107166	109315
114621	109315
114621	109315
107427	109315
107427	109315
107434	109315
107434	109315
113971	109315
113971	109315
114621	109316
114621	109316
107427	109316
107427	109316
107434	109316
107434	109316
113971	109316
113971	109316
119538	119489
119538	107427
107110	110438
107110	110438
107110	110438
108483	108472
108483	108473
108483	108475
108483	108484
106543	111860
107083	111860
106543	107140
107140	106543
107140	107140
107434	107881
107286	107068
107286	107110
113009	107110
113009	107110
107140	107056
107140	113169
107315	113367
107420	108484
107083	108383
106862	107342
106862	107457
106862	107457
110573	107536
110573	116369
107536	107428
107536	107841
107140	108403
107074	110857
107074	110857
112878	113010
107140	110694
116691	198489
107841	107536
107140	110501
107434	107880
107434	110391
107074	110857
107074	110857
107074	110857
110857	110857
110857	110857
110857	110857
107880	109187
109315	116667
109315	115642
115642	109315
115642	109315
116796	109315
119468	109315
109315	109316
115642	116667
115642	116667
116796	116667
109316	116667
119468	116667
115642	119468
115642	119468
116667	115642
119468	115642
107142	115642
116796	115642
109316	115642
115642	107142
115642	107142
115642	116796
115642	116796
119468	116796
115642	109316
115642	109316
116796	109316
119468	109316
116117	111142
124721	200346
107880	112787
106862	106862
106862	106862
107434	112592
112592	111313
107869	115604
107869	115604
110266	107869
107110	115349
107110	115349
110338	107054
110338	107106
110338	107106
113010	107110
107110	113010
107110	113010
107110	113010
116691	113222
201280	106606
107125	201280
201280	112904
107140	113010
107140	111867
111867	107140
107869	111867
107869	111867
107127	106605
106605	107127
67803	106573
107985	106862
107985	106862
107881	107434
107140	113340
107056	113340
107140	113340
110669	107880
106862	112651
107083	109142
106862	112651
106962	113010
106821	113348
108480	112899
108014	107420
112908	107869
113851	106573
107083	109144
122015	107140
106962	198133
106962	198122
107142	113692
107057	250472
107142	111825
107142	111825
107880	107434
107880	107876
107880	107434
112592	108404
113726	106862
113726	108403
113726	246578
110858	107074
107074	111903
110858	111903
107083	106543
107140	107056
107140	107056
107142	107056
107142	107056
114946	107056
122599	107056
114946	107140
114946	107140
122599	107140
122599	107140
107142	114946
107142	114946
122599	114946
107142	122599
107142	122599
107056	111825
107140	111825
107140	111825
107142	111825
107142	111825
114946	111825
114946	111825
122599	111825
112550	106862
114952	108404
114952	108403
107140	108403
107140	108403
108356	113010
107056	108431
107056	108431
107056	108431
107434	107880
107434	113257
107880	113257
107142	111825
111860	107049
112592	114934
112592	114934
108474	107142
108474	107142
113271	107106
106851	107106
110584	107106
106880	107106
106889	107106
107106	114323
113271	114323
114302	114323
106851	114323
106852	114323
111585	114323
110584	114323
107293	114323
107291	114323
106880	114323
106889	114323
112986	114323
106851	113271
110584	113271
106880	113271
106889	113271
106880	114302
106889	114302
107106	114302
113271	114302
106851	114302
111585	114302
110584	114302
107293	114302
107291	114302
107106	106852
113271	106852
114302	106852
106851	106852
111585	106852
110584	106852
107293	106852
107291	106852
106880	106852
106889	106852
107106	111585
113271	111585
106880	111585
106889	111585
106851	111585
110584	111585
106851	110584
106880	110584
106889	110584
107106	107293
113271	107293
106851	107293
111585	107293
110584	107293
106880	107293
106889	107293
107106	107291
113271	107291
106851	107291
111585	107291
110584	107291
107293	107291
106880	107291
106889	107291
106851	106880
106889	106880
106851	106889
107106	112986
113271	112986
114302	112986
106851	112986
106852	112986
111585	112986
110584	112986
107293	112986
107291	112986
106880	112986
106889	112986
107140	107140
106821	106821
107434	109888
107070	107048
106543	107083
108014	111142
107140	113134
107140	113134
107140	113134
112878	106821
106821	112878
107083	115181
109142	115181
108421	115181
107140	115761
109187	106862
109187	106862
109187	110669
110669	109187
108473	112649
107880	106821
108473	109205
115014	109268
115014	109268
113011	109268
116369	107140
116369	107140
107083	109305
121270	116151
121270	116151
109189	106862
107140	107056
107140	110501
107140	110501
115417	110501
115417	110501
107140	110763
107140	115417
110501	115417
110267	107125
110267	112904
107427	110260
110245	110669
110245	110669
116691	126025
111864	126025
114528	113895
107056	107140
107056	107140
107056	107140
107056	107859
107140	107859
107056	107860
107056	107860
107140	107860
107140	107860
115722	107434
115722	107427
114934	111719
114934	111787
114934	112999
107434	107876
107434	107880
107434	107881
107434	109931
107140	114830
107140	111426
107140	111426
107841	107140
113011	116625
116625	113011
107056	113010
107140	113010
111825	113010
111825	113010
107142	113010
107142	113010
114946	113010
114946	113010
122599	113010
114472	106862
109535	106862
109552	106862
114934	112592
111362	107142
108021	108403
107305	106862
107305	106862
107140	123841
107140	123841
107140	123841
107140	123841
109928	106862
106862	109928
115642	117288
107140	111860
107140	111860
107140	111860
107140	111868
107140	111868
107140	111869
107140	111869
107056	107859
107056	107860
107056	107860
107140	107056
107434	107821
107434	107880
107420	108014
107420	108014
108014	107460
108014	107460
116691	109530
116691	109530
110260	113971
107110	113010
111465	107140
111465	107140
106862	113353
106862	108822
110763	109268
110763	109268
107049	106862
107140	106956
107140	106956
113010	113011
107142	121161
107142	121161
120179	116756
120179	116756
106543	106543
107777	107775
116691	112168
110358	113010
110669	107880
107142	114375
106862	114974
106862	114974
107067	106862
107067	106862
107067	114368
107083	107789
107140	112550
107140	111426
106862	108597
106862	108597
106543	200856
115014	107489
115014	108896
115014	123818
115014	120968
115014	110358
115014	111426
115014	113323
107142	114375
107142	114375
107140	108403
109411	106862
111829	107110
111829	107110
107110	113350
107110	113350
107142	110262
107142	110263
107142	110263
200313	110763
200313	113011
108474	110763
113843	107869
113843	107870
110669	108376
110669	108376
107876	107876
109931	107876
107876	107880
107876	109931
114113	114384
113366	111831
200416	111831
107140	107056
110763	110501
110763	115417
107777	106862
121270	115989
121270	115989
114973	106862
114973	106862
107140	115417
107140	115417
107140	115417
110694	111581
110694	111580
107140	113180
108014	111142
201638	111142
107056	107140
108014	111142
108014	111142
107142	112037
107142	112037
111867	111867
111867	111867
116691	107479
117807	107343
117807	107343
107343	107459
117807	107459
122229	119591
122229	118937
122229	119489
118982	119489
119537	119489
122229	118982
118937	118982
122229	119537
118937	119537
118982	119537
111837	113348
113010	113010
114934	107789
114934	107789
114934	107788
107819	107428
108014	204969
108014	204969
107140	113010
107140	113010
113010	112037
106543	111313
108810	111313
110124	111313
111313	111313
109935	107415
109935	107366
107315	111182
107315	111182
107140	111867
107140	123841
107140	123841
110310	111858
107068	110694
108276	107880
108276	107881
108276	109931
107434	107880
107434	107881
107434	109931
111362	107142
110669	107880
110669	107880
106543	111825
111830	111825
111825	111830
112361	111313
107880	111317
111860	111867
111860	109315
106828	121157
108421	108421
116625	113011
107142	107166
115671	111761
107142	111825
107142	111825
111829	113350
111829	113350
107536	109072
107536	107460
107536	113010
107110	106962
106962	107110
111866	107140
106543	115454
107140	106831
107140	111204
107140	111866
107140	111866
107140	112079
107140	112079
107140	113319
107140	117421
107140	117421
107142	108474
113011	109268
107070	107057
107070	107068
110358	107869
110358	107869
106543	198873
107140	106549
111825	107110
107110	111825
107110	112037
107140	107056
107998	106862
107998	106862
107070	107054
107070	115335
107070	114276
107140	107056
107056	113169
107140	113169
106821	107841
106821	107843
107434	106586
107434	106602
107434	113257
114934	106543
107789	111787
107789	111787
114974	106862
107286	110338
107057	113259
107070	113259
110338	113259
107434	115914
112481	107140
106862	110284
112592	108403
112592	106862
107140	113934
107056	109268
107140	109268
107056	130469
107056	113169
107140	113169
107140	107056
107880	112787
109535	107049
116691	112923
109072	119923
109072	124393
106862	107880
106862	107880
107536	107110
107536	107110
113010	107536
113011	107536
107083	107789
108473	108472
108473	108472
108472	108484
107142	111825
111825	111825
111825	111825
107142	111825
111825	111827
111825	111826
111825	111829
111825	113350
111825	113351
107142	108605
107142	108605
110669	109931
110669	109931
107140	113010
107536	106828
110384	108474
111700	106862
111700	106862
113011	113010
114206	113011
114206	113011
110358	113010
107427	110260
120848	107777
122229	119538
118982	119538
119537	119538
107880	106821
107315	107789
113909	106821
106821	113909
111860	106862
107140	111867
107125	107118
107434	107434
107434	107434
107436	107434
107434	107436
107070	107054
107070	107054
109315	107869
114368	107869
115106	107869
115331	107869
115083	107869
107140	106862
116691	112168
116691	112168
121427	106862
110263	106862
110263	106862
108472	108484
107140	111902
107140	111902
107110	112873
112873	113323
112873	113323
107776	107776
109928	107776
107776	109928
107880	110669
113010	113011
107110	113323
107110	113323
107315	202162
107315	109142
107056	113170
107027	106543
111577	106671
106962	106671
107027	106671
106962	106670
107027	106670
107027	114585
106962	106962
107027	106962
111577	106962
107027	107027
106962	107140
107027	107140
111577	107140
107027	107142
106962	107536
107027	107536
111577	107536
106962	108209
107027	108209
111577	108209
106962	108293
107027	110169
111577	110169
106962	110169
106962	110501
107027	110501
111577	110501
106962	110763
107027	110763
107027	111075
107027	111308
107027	111420
107027	111512
106962	111769
107027	111769
111577	111769
106962	111821
107027	111821
111577	111821
106962	111867
111577	111867
107027	112037
106962	113010
107027	113010
111577	113010
106962	113323
107027	113323
111577	113323
107083	109142
107083	109142
108421	109142
108421	109142
112193	113010
107880	119354
109030	107448
107434	109030
107435	109030
107435	115914
107127	107125
107127	107126
107118	107127
107123	107127
107125	107127
107126	107127
106862	112899
106862	112899
107140	126025
107140	114927
107106	107068
116691	126025
107140	106710
111580	106862
106543	106545
106962	107140
106962	107140
106962	107140
107452	107140
107452	107140
106962	107142
106962	198694
107083	107789
108421	107789
106962	200313
107083	110015
106543	111825
106962	113011
114683	246972
107140	107056
107140	113185
117421	108403
117421	108403
111858	113361
246972	113361
113010	109072
113010	113011
106962	106543
107789	106543
109144	106543
111825	106543
108421	106573
107435	106573
108472	112587
108473	112587
108484	112587
108472	112587
108472	112587
108384	112587
106922	113128
113010	112878
113010	112880
112878	106821
106821	106821
106821	106821
107880	106821
113348	106821
107880	106821
109187	106821
116582	106821
108085	106821
109931	106821
111747	246393
115585	122229
107431	122229
118982	122229
107434	122229
115585	115665
107431	115665
118982	115665
115585	119591
107431	119591
107434	119591
107431	115585
118982	115585
107434	115585
115585	107431
118982	107431
107427	107431
107434	107431
115585	118982
107431	118982
107434	118982
115585	119537
107431	119537
118982	119537
107427	119537
115585	114400
107431	114400
118982	114400
107427	114400
107434	114400
115585	119538
107431	119538
118982	119538
107427	119538
107434	119538
115585	114242
107431	114242
118982	114242
107434	114242
107252	106862
107252	106862
107880	106862
107880	106862
108276	106862
108276	106862
109186	106862
109411	106862
116315	106862
113033	106862
115359	106862
110263	106862
114974	106862
112592	106862
106543	106545
116691	119215
106862	116691
106922	116691
107776	116691
107776	116691
108201	116691
108201	116691
121835	116691
111860	116691
111860	116691
116691	106922
110701	110381
110701	110381
106543	106962
107140	106962
110438	106962
110501	106962
110573	106962
109211	106962
110763	106962
115417	106962
111825	106962
107880	219776
107056	107056
107140	107056
107140	107056
107140	107056
107140	107056
107140	107056
112878	107880
106821	107880
106821	107880
110391	107880
112787	107880
106922	128444
111829	107110
113009	107110
113011	107110
107056	107140
107056	107140
107056	107140
107331	107140
107452	107140
114113	107140
114113	107140
107140	107142
122599	114946
108472	112481
107789	106785
106545	106543
116178	106821
107789	107315
106862	107777
108014	107420
110260	107427
115585	128878
107434	128878
107427	107431
115585	107434
107431	107434
107434	107436
107436	107436
107436	107436
107460	107452
121161	107452
116117	107460
116117	107460
108014	107460
113010	107460
113010	107536
106821	107841
106821	107841
106821	107843
107083	110015
108403	117421
108014	116117
107140	107777
106543	107775
108014	124721
110701	124721
116117	124721
109407	124721
106543	107789
106543	107789
107140	107860
107140	107860
111858	110310
107140	107869
109315	107869
234576	107869
234576	107869
111426	114597
111426	114597
111426	114597
201179	111867
114113	111867
112372	111867
112372	111867
112373	111867
107880	107881
106821	107876
107436	107876
107436	107876
107438	107876
106821	107880
67803	107880
112481	107880
107436	107880
107436	107880
107438	107880
110669	107880
107434	107880
107434	107880
108276	107880
108376	107880
108376	107880
111756	107880
110669	198512
111642	107880
110267	107880
110267	107880
107876	107881
107252	107331
112589	116753
113011	115263
107536	111577
112361	108131
109847	108131
108131	114508
111856	114508
112361	114508
109847	114508
116256	108201
106821	116178
106821	116178
110391	107434
109931	107434
106862	108276
106862	108276
113841	108347
116117	108403
108014	108403
201638	108403
107880	108376
107880	108376
107880	108403
111700	108403
107140	108414
112587	108472
112481	108472
108473	108472
108483	108472
108484	108472
108484	108472
112586	108472
108384	108472
112587	108473
108472	108473
108472	108473
108475	108473
108484	108473
110384	108474
[truncated: 81,862 more rows]

## Sheet: BIOGRID combined
p1	p2
122474	127093
122474	121507
122474	121354
122474	116303
122474	123045
122474	115675
122474	123673
122474	116405
108276	112361
108276	112349
108276	112653
108276	111745
108276	107788
108276	107832
108276	107316
108276	109142
108376	112361
108376	112349
108376	111745
108376	109142
108377	109142
108377	111314
108377	107832
108377	112361
108378	112361
108378	112653
108378	107788
108378	109142
108378	111745
108378	111314
108378	110770
122474	117433
122474	116463
122474	117030
123045	117433
123045	121354
123045	116463
123045	116405
115605	106523
116120	115580
116120	116146
116120	116188
116120	117017
116120	115554
116120	110751
116120	109540
116120	109544
116120	121709
116120	109541
116120	116466
116120	110354
116120	113024
116120	110929
116120	111126
116120	109428
116120	112324
115690	116661
115978	110730
108290	108296
115690	115842
106877	115432
113364	110000
114744	116660
120845	122828
118809	114438
114805	115842
120845	126963
115690	114749
113364	117071
115574	117016
123191	111681
114805	116661
113593	116660
111691	111681
120845	116201
115000	114860
113361	110000
114745	113866
113364	130134
116125	116661
111691	111690
117656	114032
113361	116776
111691	111680
113364	116776
113177	111840
114161	110960
115195	111680
131875	115432
115578	114210
116440	110169
113364	111316
111688	111680
114587	128022
106675	112945
123191	111682
113752	122103
116462	116500
114513	108516
115195	111681
110287	113622
110333	107623
109187	119102
119378	109824
111688	111681
111691	111689
116168	110000
116125	107421
113361	117071
123191	111678
116440	110168
114298	121217
110156	107880
116125	119102
119317	113743
107465	107454
117369	119696
116327	116181
113177	115366
114309	116067
120681	121217
112512	115842
123191	111673
111688	111689
119572	108296
108238	113250
108290	114210
123191	125959
114513	112042
116125	110435
113364	110029
116502	112616
113364	116947
121274	109187
113361	114209
113364	110447
120845	115206
111441	116067
123191	111680
116125	117064
114166	116067
115366	115365
113269	114031
111688	111678
106877	114353
114011	112674
109351	111221
115690	114811
119653	116192
113366	110000
106877	108117
113230	116067
116000	124876
108116	116067
123191	119262
115195	111690
113361	117526
111370	118151
111677	111681
110333	112674
107589	109996
110333	114011
114902	115001
113361	120407
114210	119516
123191	111677
119068	119324
113269	119696
115578	119516
111688	111677
111523	120803
111691	111675
118809	109132
112512	116661
111551	109252
113361	107141
111691	111682
113056	111073
115195	111691
108238	108256
109351	113258
115690	117298
115000	107623
111691	111673
116125	115842
114011	118999
109898	121161
119068	114103
108290	118098
108290	111073
116473	125975
110862	119102
116125	114749
121429	115415
116125	119646
113269	112899
114166	123217
120075	115770
108290	119516
121313	107880
115574	116188
121313	108984
116125	114416
116502	118917
106877	116966
119653	112100
111494	111502
115000	115432
114513	106961
106675	112943
107427	110089
116000	129161
111691	111677
111677	111678
121015	111783
113364	107141
113177	111839
111370	107424
111688	111673
121274	116753
108289	108296
116502	112619
113361	111316
115000	117313
119068	114729
115691	121971
107670	114144
111691	111674
111688	114508
121429	115803
110862	121269
113747	117712
115578	115743
115195	111689
115574	112042
113364	116753
108349	110712
116125	120792
121015	120506
106902	114654
111490	115429
113364	123144
107465	107456
113364	117497
113230	113231
110333	118999
111825	108259
114011	111510
107396	121217
115195	111682
116327	122828
116599	116322
115574	120842
113364	116919
109187	116387
115195	111673
111688	111682
112888	106732
112888	107623
116440	113349
111523	129283
111688	111675
115583	119696
119653	121318
116327	121574
113361	114555
131875	120260
119361	113866
115000	108372
111825	119696
113364	114068
116459	107880
119572	121775
106901	109996
108293	115691
115578	114214
115195	111674
115195	111675
116067	123217
117344	113747
107342	110474
116125	120373
113366	120407
114031	111073
108516	114166
114805	114749
106902	112809
131875	121574
112888	116459
116125	116387
109824	120433
122823	115586
111523	121459
112152	116223
110333	118941
117145	120260
113364	124648
115578	114213
114210	109857
111494	110742
113361	116753
115885	111559
112888	106563
113387	115886
107452	108349
108290	114213
113361	121134
106877	114134
108290	114216
123191	111675
116125	121843
121429	115404
111677	111680
114367	121217
107054	130134
114206	108119
117656	112391
113349	110168
106902	120793
116327	115432
108289	118098
116168	111316
118896	111795
111691	111678
114587	120112
114374	131875
106901	114654
113364	114809
106889	106880
120780	112067
112978	117747
113364	120407
113387	112042
107265	107266
115000	109828
107265	107267
122157	119496
110333	108372
116756	116181
113747	117711
123191	115508
109609	114144
131875	122828
120780	115770
113747	108625
119653	108017
111098	118789
114504	114402
119394	116472
113364	116714
107429	110089
121145	114032
114011	116400
114103	111282
123191	111685
111688	111674
110812	107425
117093	110079
123191	111688
114513	112067
116327	116966
116502	121937
113041	123666
116168	120407
106902	114116
121015	116181
114417	121775
116000	113867
110862	114180
116168	110001
107454	116312
122355	115897
120780	116472
116440	110340
113364	118154
113387	109424
114833	115691
121313	109931
108578	115366
123191	111690
111323	115897
114299	123189
114011	118941
114210	114216
110333	111510
115195	111678
108286	114408
116472	110089
116327	111783
115978	117194
113361	110029
113364	114416
116125	107842
113361	110447
114587	114859
116593	116459
106889	111817
116327	117712
121274	116743
111688	111685
113993	116593
113364	114209
106901	114116
120845	113846
108116	114166
122312	111688
111691	115508
116125	120818
114603	115182
110287	112103
116472	110079
114011	117369
113364	121134
116168	116776
113770	106773
114011	115757
113364	115586
109609	107670
120547	107997
111001	119621
111688	111679
111691	111685
113747	108627
121145	116887
114161	115793
113238	113237
106877	123666
119653	111475
108238	108253
113364	108326
106889	106882
121429	115400
107427	110079
108290	110567
116125	112610
115788	114508
120075	122180
108290	115743
112512	109996
121429	115402
121015	123774
110287	112067
117145	115041
116125	107843
116125	111412
107454	107463
114210	114217
114210	114214
115578	109857
116125	116466
113361	118892
131875	115332
117722	119696
113366	116753
107429	116459
108290	117939
120780	110089
120319	120421
111370	115575
114374	108117
119572	107720
113269	114144
119653	110667
109414	112507
116068	123216
113361	114873
106902	110037
114744	117411
111559	114504
131875	123666
113364	117526
107147	114180
115578	115403
115000	110713
113041	111221
113364	106864
116790	114144
116155	121574
108290	118148
108290	114220
123191	111689
116125	112324
109351	106696
108289	114210
115000	117939
110054	116500
116096	110382
117313	119605
115573	112100
121109	110147
109351	113250
106901	112809
107429	110079
109898	111933
110333	113258
115710	107843
116125	119710
114374	123666
106901	107530
108293	108292
108465	117747
120319	117939
114860	114144
114011	124497
109824	120112
111494	111497
116327	122089
107265	107259
115690	115939
114210	118148
117145	115332
111551	128022
116327	121810
106889	107433
115978	119102
121109	121217
116168	124648
113366	114555
116155	116459
116168	107141
113387	111772
115690	114805
114031	119696
115000	106563
110862	120818
114321	115432
108314	111073
120780	124783
116327	120511
112344	116312
114011	111508
116168	116440
131875	110751
121145	107454
117344	113578
108955	110226
110287	112137
117145	120761
116327	116678
116459	109931
106902	110038
115042	118793
108290	108020
110490	120649
115195	111686
114513	112080
116327	111682
113361	123144
116168	116753
119378	111933
114946	118855
123213	119616
116473	116801
111523	115310
111688	115195
112344	110235
112512	108117
119572	113662
107588	116096
120845	112103
120527	112187
120319	113146
111490	110073
116502	111073
107054	116383
114417	112899
114508	116500
108290	108297
131875	116397
110156	109931
120780	112042
110772	120462
117145	116777
124159	126962
115000	106961
122823	112187
116168	114809
119378	112164
107287	114574
114210	115743
115578	112119
109898	112042
110287	112079
116000	121775
111494	112852
116125	120620
114745	116500
115042	114513
107452	114504
114508	116096
117648	119570
123191	111686
115710	116934
111825	117722
113996	116465
131875	108007
110772	112119
119818	114166
114513	114166
114896	109212
114374	113647
119068	111282
113361	114809
108432	107670
120780	120842
110862	111412
120421	110082
113747	113578
115885	114504
120075	112103
111551	113271
116349	116164
107429	110084
131875	119922
115000	113258
110333	107837
112344	113135
116502	114139
113056	120527
131875	112100
115195	115508
116314	121377
114161	115897
116502	115886
106901	116850
114210	114213
109187	119589
120319	112118
120370	110089
112789	111125
112888	114031
115690	116502
120780	120586
116000	122828
111933	115573
112739	112188
110968	110710
116502	109424
116155	112703
107396	107262
113269	111221
113364	128308
116168	119732
113366	108040
113387	112103
114107	114206
117093	114236
120860	128022
114513	112064
116327	120433
116125	119626
116654	110079
113364	122898
116168	115586
109351	113271
108290	108292
115578	108287
113752	114908
114161	115809
115573	108017
116502	116466
113041	110622
123213	119577
121313	120000
110384	121145
110968	110621
111148	123333
116125	114811
114896	109213
119572	112119
107310	120112
114805	117298
110333	110713
117747	120547
116440	122182
116327	117317
116125	117298
115788	123869
114144	113837
117722	117725
107287	117409
115195	111685
114513	112079
116125	117071
115788	116067
117722	117369
107499	112739
108892	114791
122823	116646
110287	112122
111691	111686
115978	115041
113269	112783
113387	108025
109351	112760
106877	108070
114130	111795
117093	110086
122312	116472
114603	114049
110287	112131
115586	107433
111677	111675
115574	108431
106901	106900
109609	110082
110156	112401
116000	126636
114144	120408
114896	115897
113361	128769
113361	115552
121313	115926
114627	114070
122157	109605
115578	112103
122823	127642
112978	110073
113361	130134
110333	110073
110968	110707
116125	116237
116462	120408
116168	121631
106902	116850
115042	116145
121313	123829
108314	108020
120780	110079
115710	119501
116502	115755
112789	123893
116168	127299
120845	114508
109187	116821
109414	114144
119818	114579
115366	112496
119572	117421
113269	111662
118809	117093
120075	116829
108465	112507
115000	111372
110333	113023
116000	115432
116440	113352
111490	113270
116125	116238
121429	107454
120075	112083
108040	108041
109996	110125
110862	122442
117145	110751
116327	120260
107396	112344
113041	110759
113361	114876
119378	128022
120075	112117
114627	109996
114130	112703
108286	114966
114805	112513
109996	110247
115195	111679
115351	112039
116314	116306
120370	110079
116440	114477
111494	111503
111677	111674
117313	109568
107396	115283
113366	107141
113387	109423
123213	122441
108314	116802
110180	123191
109824	120511
110862	122389
117145	122828
114513	112073
122128	122771
111829	120823
113364	119646
116168	117526
106889	108286
115583	123552
107265	119579
107287	109189
108314	117675
114902	115897
110490	108486
119818	111783
111677	111689
113177	113188
113269	112785
121429	123617
114364	117016
114031	117722
108314	106961
116473	122171
109187	128022
110772	121810
120779	113888
111239	109715
111490	112187
114513	118793
117313	126455
116155	113260
113177	112496
114504	114503
113366	110029
106706	121835
107427	110080
121313	111472
114130	112454
131875	109605
110772	118992
111688	111690
111816	117312
116502	108020
114298	116181
115691	116004
106961	109919
107054	108399
107054	117071
114429	113943
108290	115690
109609	113837
109824	119102
120780	112117
114180	110751
109351	111372
114513	112084
116472	110086
116155	116145
115691	110705
114791	121775
122157	124961
109824	108020
120780	117104
116000	114574
117313	111662
116502	116146
116654	120527
116155	119570
113269	106882
120845	124120
114429	110082
119696	120408
116000	110344
118896	112067
116067	111367
121274	116384
114374	110642
119572	114778
112978	120112
113269	107670
116168	108326
107427	118850
108473	120408
116473	115432
115578	114216
110333	107838
113752	114579
116068	120260
114143	115755
111677	115852
111829	125564
117722	112039
112933	112507
116462	127357
115042	115047
109187	123917
114879	117409
116125	112331
116125	115292
112499	123869
113041	113250
113238	106829
113269	113146
106902	106901
121015	120511
123216	112919
108432	117747
120319	132814
120319	112079
111677	114908
114300	125419
114011	113620
116462	107423
114587	123745
107147	114070
121015	108117
107287	120260
120075	113943
114603	109898
123191	115195
131875	132814
114879	117926
111691	111683
116327	114173
116502	115887
106901	117040
113770	109714
120075	112062
131875	112099
110287	112073
111490	109189
114513	112062
116327	120506
116593	109252
116155	112454
117722	108042
113366	115586
107588	118968
119317	112188
106961	120823
107054	110079
114833	121195
131875	109583
109898	117104
110333	114210
115351	116011
116327	111420
112512	115082
113175	106764
113364	110079
115221	109715
106901	120793
106901	110037
106901	114802
120845	128982
121015	108020
114833	114890
114096	115950
115578	112117
110862	118797
117145	114164
111323	115001
114161	119233
116125	115359
116067	113622
112888	108372
113238	112223
113387	112083
107588	125026
107054	113260
115578	114217
109040	112508
112888	111221
115221	111618
106901	130234
113770	109715
108578	125926
123244	119043
115351	113945
117145	116681
120319	112103
111523	111510
116472	107279
116472	107282
116502	115888
116502	120278
113993	114508
112666	116096
113056	108354
113361	110310
113366	114809
107588	120408
121429	115401
120075	112067
108314	110079
109824	122103
120780	112062
110772	108063
111490	113258
116327	106978
116327	115841
116459	116777
117313	109340
116125	115544
113041	113258
113364	110310
115690	111073
121313	109068
110287	117388
110333	111221
116440	123620
116067	112119
115574	123213
107396	111917
113041	109605
113177	115365
113364	110089
116168	121237
113366	112332
106961	108354
118809	107454
117656	110815
109414	115417
109586	111675
116306	121377
114902	112401
117145	115432
120319	112137
115978	110344
115573	114134
112507	114206
112512	119102
119572	110616
113269	106849
113364	110001
116168	111831
115042	128427
121015	111682
107287	121810
114031	108354
120075	122362
114508	119699
131875	114749
110772	118968
120370	110086
114143	115886
116459	115283
117477	118850
114166	126855
116502	113207
112499	123671
113238	112188
113269	107452
113269	131173
113387	115887
121015	119570
114947	112042
120176	115160
122157	116848
115578	112039
117313	111664
116125	119826
115788	121610
114374	120260
113230	112520
116168	123144
107588	112454
106877	114296
121429	115399
107287	115041
113752	111783
113752	114161
115195	111677
118896	114477
120370	110083
115897	112619
116459	122103
113056	119958
113056	115292
106889	108025
114000	112760
120075	112073
114130	113111
114206	117939
117093	115213
110180	108063
123191	111674
114805	111224
119663	106675
119818	120433
116440	115041
115573	117567
114011	106844
113364	111831
114946	122599
115042	108007
115690	117321
114627	118850
108286	114410
120176	112039
110333	109605
113752	114791
119818	119570
116314	112039
111677	111673
115366	121631
116502	109432
121274	116312
114321	110713
113056	126390
113269	112508
115221	131903
107287	123868
114096	112316
114879	116181
121402	112188
117145	115876
117313	110260
115366	107925
120211	114144
116168	129161
119378	108063
115690	111618
116725	123868
110054	107614
114879	110815
115195	111656
116327	120761
116502	114709
116502	113124
112512	114749
114745	112625
114374	116181
114374	110784
107396	116704
113041	116802
116341	111512
119068	121775
106902	122389
123216	110082
122157	109319
116473	108296
113752	119656
114902	123869
117145	112626
111370	120000
113269	109605
113364	116889
115042	114655
114096	115852
115081	109432
108868	123869
110287	112083
114879	119501
121402	112186
111323	128244
111688	111683
114745	111512
116155	116204
107396	111433
113593	128873
114417	121664
116725	115160
114031	137297
120780	108025
110390	111783
114902	112103
115195	115223
111691	111657
116472	107280
116327	111618
116125	114577
116168	114209
121429	116472
107147	117343
107454	114574
109187	112491
117123	116426
114879	116879
110333	112760
113752	115897
116000	117290
116068	111783
114513	117388
121377	107589
113993	117163
113269	111664
113269	115429
107342	120823
109824	110726
114902	114438
120779	111816
111691	116011
116472	114236
116327	120462
111859	115897
116125	106672
116125	109996
116502	110484
113230	121810
106877	108888
106961	115308
121015	117080
107977	110079
110333	111235
110772	107031
111691	111679
113111	120527
113269	123619
115690	109996
107452	112180
120780	112103
110333	116661
116000	114206
111490	114296
117369	115160
111688	113943
116327	110573
116459	116681
116125	126754
116593	121400
119068	117409
113387	120586
106901	112261
120075	112131
108314	112760
109187	115886
131875	108017
109824	120260
117145	117080
116440	114164
111490	106798
116327	117567
114161	113652
115573	108020
115574	108516
113041	108020
113361	116003
113364	116661
106675	109423
115583	107065
115042	121633
107427	119258
109898	132424
116000	112401
111523	111508
114513	116392
107396	127176
107396	113146
113269	115301
119068	111223
116168	116904
106961	112510
120075	125581
120075	118942
115578	109488
109824	112164
109898	114897
114879	116777
110333	110622
117369	118850
113269	110815
116168	117315
115221	112187
107452	120823
119653	111618
108314	114995
115578	112149
114879	119732
116327	117058
114309	112626
116125	116502
115574	116146
113269	113995
113387	112067
106877	109898
106889	115886
120075	122357
108343	110340
109586	111677
110333	116400
114513	112078
114300	116459
113269	117369
113361	116383
116168	110447
116168	114583
116168	114555
109351	115852
107452	110815
108289	114220
108290	114505
109996	123213
121402	112039
116125	112332
120845	111863
106961	119292
116534	122912
108040	114439
114206	108020
108349	113250
109187	112509
122823	110247
119663	113871
119818	124961
119572	110344
113238	112224
106902	124130
119317	112187
107287	122862
108040	110333
122157	108007
131875	117567
120780	112064
114879	113647
110333	115492
110862	131903
111098	115154
114374	109605
119068	115018
116168	119646
116168	113100
115221	111559
106902	108399
120845	115349
107670	109857
108040	129344
107977	117593
122771	122144
115578	114134
120780	120521
110287	112064
116000	115041
114180	108007
114374	118995
124159	116777
113175	115283
113269	118850
113387	118134
106889	109423
115583	122736
115583	129661
115583	114187
119653	108040
120075	121999
114096	123673
108290	113860
131875	121775
109824	118912
111098	110713
116440	120260
111523	127414
112666	107463
114374	115041
119572	107738
114321	111221
114321	117016
113238	116500
113269	128677
116168	114873
106901	109919
107287	113871
121313	112039
114031	111230
120075	124783
109350	121217
110287	112117
110333	110311
111490	106799
116327	110751
114309	107259
114374	107452
114374	122862
113366	114654
115221	112188
106901	116780
114946	116784
108868	113146
110333	107319
110982	120527
120779	109534
111691	111655
114180	108017
117313	107000
116125	112509
112888	113250
113269	107468
113364	127078
114791	110342
118809	111596
108193	108063
108193	108117
108286	125564
109824	107031
110287	107843
110333	113259
119818	120511
120319	112067
111551	106563
116459	116387
112512	118149
112978	115292
113269	114521
119068	107452
113364	110122
116168	112326
113366	117526
113366	120413
121015	114579
121015	112703
108314	107262
110287	121252
114879	121775
121402	107589
118032	125026
114666	114378
113238	113747
106902	117040
120845	113124
107427	130655
107452	114049
120075	112079
117093	117288
115578	112368
115578	113995
109040	115852
110333	124497
111677	111685
114309	108399
116593	128199
112888	110815
113041	114856
113364	118892
116168	108022
123213	109734
120075	112086
108289	108292
119818	114164
120319	117104
116459	115041
116125	112325
113041	112760
113269	113943
119068	120408
116168	110310
113387	115530
114587	107031
114587	115580
115690	112521
108314	110086
115578	118148
115578	108390
109898	119224
114879	120433
111098	110340
115351	126025
116472	116714
114180	120366
116125	121836
114298	111073
113259	110000
113387	112079
113387	112084
106889	108431
107465	120171
113828	116593
108349	115852
109414	114296
109824	117586
120780	110929
119663	112149
111018	112520
115978	110311
121274	115886
114374	110751
107396	108020
119068	113647
121429	121775
120995	108390
114947	125564
118809	115160
109898	108797
109898	112083
122173	116281
116068	125107
116440	123774
116440	116387
111551	111552
114513	112083
114309	111662
116502	108431
112789	107259
119068	115432
116168	569917
113366	123144
120845	110863
107310	115292
109898	114134
121252	116506
110333	109488
110862	122000
115195	111666
120319	112148
114300	112122
114187	112064
112933	111661
119068	111682
114587	120375
120845	114458
107287	107452
115690	116237
114791	113866
108193	118865
123191	111679
109824	115886
120780	118942
116000	121574
116790	108399
111494	121977
114513	112087
116502	117939
113361	117497
116168	119300
106902	130234
120075	122360
109187	108431
115000	111510
109824	116496
116068	108017
116125	117016
112344	113258
115574	121141
113269	122880
109351	114166
114107	116067
115690	112520
118809	116439
114096	111186
116473	113271
131875	114620
121252	115292
114879	115432
114879	124961
116000	119570
110982	121365
115195	111683
115573	110960
114374	116700
119572	116459
113056	112122
124159	116473
113364	115721
113366	116904
113387	112131
109351	111680
120845	119239
107054	108040
121015	112626
119653	107720
108290	107028
108349	113995
110621	120477
121402	118850
117145	122103
114143	111618
112888	112088
113175	107031
113269	111691
113269	112760
113269	113030
119068	110622
113364	109701
116168	115552
115578	111141
115000	116067
110333	111681
119663	117343
110982	123869
117145	121574
117313	112117
113041	115852
119361	116021
119068	109131
116168	121251
116168	112324
113387	118162
107054	115404
107054	116709
107287	111662
114417	110333
120075	108399
108314	108256
109898	115831
110968	117681
117145	115846
117313	108018
115573	109857
112888	115457
114000	117939
121015	116678
115690	125564
107452	108399
109040	114166
120780	120793
111551	110311
113238	112187
113269	112039
120845	114206
107454	119102
108286	109432
108290	120822
115000	119584
109824	112188
116306	120948
114879	114574
120319	107259
111494	120462
116327	107452
116459	107312
117313	125889
114011	108021
119068	106979
113366	124648
119378	110175
121015	114164
107452	122381
108314	109919
109898	109286
110333	113271
122173	116387
119068	113258
116168	115990
113387	112039
107287	115841
115690	127485
114031	120477
131875	120511
109898	110996
116790	111662
119818	110726
120319	114296
116502	114296
113230	109534
113269	115084
113269	110333
113269	111141
119068	112626
106902	111816
109824	108431
109824	116502
120780	114217
110287	112077
114879	120260
116327	114579
116125	119534
112666	112531
119572	114693
119572	112122
114321	115457
116168	108351
116473	124876
116790	116272
117145	114620
114161	128297
117313	111816
116125	112611
112344	109714
113993	108932
112649	131704
119361	116145
113387	117388
115690	108431
114364	114508
109596	111656
114879	118850
116000	120511
116327	106973
116459	124961
116125	113622
121274	113909
114298	117037
114504	122284
119068	111224
114791	120260
108290	106749
131875	110344
114879	120511
110490	109202
119818	110344
111523	113725
115788	108162
114374	125107
116168	128308
107427	123811
131875	115126
109824	110311
110968	120477
117145	122138
111691	111660
114011	115237
114011	109430
113361	121589
113364	114873
121015	116056
121015	115809
107287	109211
121313	111510
109824	111618
114879	109857
114879	112464
110333	115852
111695	111618
116125	111852
112888	114210
112888	112039
113041	120543
113259	125564
113364	110082
121429	124578
114000	109828
107287	108287
120075	112149
109040	112368
116306	112957
119663	119054
115978	122103
115978	112739
115788	109512
114000	109605
107287	121313
114744	110344
120075	112119
108290	111766
116473	113259
120780	110086
114879	117940
114161	116067
114187	108399
113269	107858
113269	107861
113364	112534
116168	114068
107427	123810
120075	112078
108349	108221
111677	128427
112344	109605
113041	114809
113364	116904
119378	108390
120780	116166
114879	117343
114879	116496
116459	123666
116125	115129
116502	115448
114011	115332
119572	107722
107396	122736
113056	120477
124159	120433
113269	109286
114859	109828
107454	119239
123213	109714
115000	111661
114879	117586
115710	111559
119663	111695
116000	116181
114161	119576
114187	112067
113269	112117
116168	112064
107454	113871
114031	119958
115578	112783
115000	115434
116000	120908
120319	112131
111551	110713
119572	117093
116168	117194
113366	122408
113387	112137
109824	128022
109898	115852
120780	112079
114879	109605
122173	108022
111523	113647
116327	122103
116327	119024
116125	115492
114011	115177
113269	109828
119068	125026
113361	120476
109351	115457
114879	115809
117145	114749
114161	116806
115573	115876
115573	122754
112344	111075
114374	112039
113366	112079
131875	117343
115000	117974
121252	111489
110333	120855
116459	116496
114161	112316
115574	120477
112789	112511
114298	115434
107396	113652
113238	110929
113269	112218
120845	111695
108349	107262
114603	119102
120780	110034
120780	112605
116000	118169
116000	116145
120319	106696
116459	110150
116502	108354
113269	117462
119361	112079
119068	122736
113364	120476
113366	116003
109351	110584
120845	112079
120075	124130
115578	114215
109596	109488
110287	112119
114300	112088
113175	116098
116168	112329
120845	119271
121015	112625
107287	116181
120075	112605
131875	112411
116306	107031
116327	114757
114070	109996
116125	112330
115574	115554
112507	110340
107396	108399
113175	116322
121015	119368
121015	123936
115578	108285
117145	121318
111859	123666
114011	121492
119068	111681
113364	115552
113387	108390
107452	123072
107454	110245
109187	106563
115000	115780
109824	114693
121252	107573
114879	109547
118896	137297
111551	116661
116125	112510
114011	115755
119068	115734
119068	110340
113366	109432
113387	116166
113387	116281
121015	114180
108349	111221
122173	120171
114143	117388
116327	110340
114309	111677
112344	111302
113041	113259
113364	114583
113387	115755
120075	122442
108040	115283
114603	115943
115578	120842
115578	115871
109824	108390
110333	110226
110490	109068
116000	116312
120319	110252
111691	122862
115978	116681
116502	120477
112507	114399
113041	107883
113119	122736
113366	114296
107287	113867
120075	121684
108290	112149
121252	116743
110490	111838
116000	116067
117145	121334
111691	111661
113993	113984
112666	113180
112789	124521
119572	107733
119068	119636
119068	116162
113361	118154
114947	120586
107452	122284
108290	113023
109824	109547
114879	115223
116000	111681
111691	116990
111691	108533
116327	109224
116125	120327
114187	112062
115574	114166
122268	110390
114374	114693
114374	121810
113041	110344
116341	125564
113238	108797
113269	115871
113269	111475
119068	114049
113364	121589
107719	110857
107719	110858
107719	111902
111898	107719
111898	116119
111898	111902
115328	113039
110378	116312
110378	108579
110378	115532
110378	109556
110378	112075
110378	112044
110378	112121
110379	113364
110379	123533
110379	116312
110379	109540
110379	109556
110379	108326
110379	111224
110379	123964
110857	114693
110857	111898
110857	114505
110857	110858
110857	111902
110858	120581
110858	111898
110858	115247
110858	111902
110858	114553
110857	110037
110857	111903
110858	108020
110858	108996
110858	111903
110858	112075
110858	112048
110858	112121
111902	116004
111902	117940
111903	106601
111903	107077
111903	115330
111903	110036
111903	117163
111903	111902
111903	111909
111903	112481
111903	112483
111903	112485
111903	112489
111903	112482
111903	113866
116740	107818
116740	115717
118878	116312
118878	109556
118878	115328
118878	115103
112986	108474
112986	112979
112987	108474
112987	112979
113041	109985
113041	111666
113041	111673
113041	111674
113041	111675
113041	111680
113041	111690
113041	111691
[truncated: 112,755 more rows]
