# Supplementary material for: Quantitative Tagless Copurification: A Method to Validate and Identify Protein-Protein Interactions
Source: Mol Cell Proteomics. 2016 Apr 20;15(6):2186–202. doi: 10.1074/mcp.M115.057117 (PMC5083090; doi:10.1074/mcp.M115.057117)
Supplement: Supplemental Data [file 10.1074_M115.057117_mcp.M115.057117-8.txt]

The held out gold standard positives and negatives used to re-calculate the FDR from Havugimana et al.’s cytoplasmic fraction “MS only” PPIs.

p1.  Uniprot ID for one of the partners for a gold standard PPI. 
p2.  Uniprot ID for one of the partners for a gold standard PPI.
Gold standard. 1=positive, 0=negative

p1. p.2 Gold standard
Q9UBE0 Q9UBX0 0
Q9UBE0 Q9UQN3 0
Q9UBE0 Q9Y576 0
Q9UBE0 Q9UK45 0
Q9UBE0 Q9UJX6 0
Q9UBE0 Q9UNM6 0
Q9UBE0 Q9Y2S0 0
Q9UBE0 Q9Y2X7 0
Q9UBE0 Q9UBW7 0
Q9UBE0 Q9Y248 0
Q9UBE0 Q9Y253 0
Q9UBE0 Q9ULR0 0
Q9UBE0 Q9UPY3 0
Q9UBE0 Q9UKG1 0
Q9UBE0 Q9Y316 0
Q9UBE0 Q9Y3C5 0
Q9UBE0 Q9Y2W2 0
Q9UBE0 Q9UQE7 0
Q9UBE0 Q9UKT7 0
Q9UBE0 Q9UBP5 0
Q9UBE0 Q9UNS2 0
Q9UBE0 Q9Y5B6 0
Q9UBE0 Q9UMX0 0
Q9UBE0 Q9Y3U8 0
Q9UBE0 Q9UHV7 0
Q9UBE0 Q9Y6X2 0
Q9UBE0 Q9UQ35 0
Q9UBE0 Q9UJA3 0
Q9UBE0 Q9Y262 0
Q9UBE0 Q9Y3F4 0
Q9UBE0 Q9Y6Q9 0
Q9UBE0 Q9UJX3 0
Q9UBE0 Q9UKU7 0
Q9UBE0 Q9UIG0 0
Q9UBE0 Q9UIF9 0
Q9UBE0 Q9UL63 0
Q9UBE0 Q9UPN6 0
Q9UBE0 Q9UKV8 0
Q9UBE0 Q9UHI6 0
Q9UBE0 Q9UK53 0
Q9UBE0 Q9Y4A5 0
Q9UBE0 Q9Y6J9 0
Q9UBE0 Q9UQM7 0
Q9UBE0 Q9Y2X3 0
Q9UBE0 Q9UBQ5 0
Q9UBE0 Q9Y2L1 0
Q9UBE0 Q9Y6R4 0
Q9UBE0 Q9Y3E7 0
Q9UBE0 Q9Y618 0
Q9UBE0 Q9Y4Z0 0
Q9UBE0 Q9Y2A7 0
Q9UBE0 Q9UHA3 0
Q9UBE0 Q9Y333 0
Q9UBE0 Q9ULZ2 0
Q9UBE0 Q9Y6I3 0
Q9UBE0 Q9Y383 0
Q9UBE0 Q9UKV3 0
Q9UBE0 Q9Y6K9 0
Q9UBE0 Q9Y2X0 0
Q9UBE0 Q9Y232 0
Q9UBE0 Q9UKL0 0
Q9UBE0 Q9Y3C7 0
Q9UBE0 Q9UJX4 0
Q9UBE0 Q9Y6A5 0
Q9UBE0 Q9UKA9 0
Q9UBE0 Q9UER7 0
Q9UBE0 Q9Y4W2 0
Q9UBE0 Q9Y2X9 0
Q9UBE0 Q9UDY8 0
Q9UBE0 Q9UL03 0
Q9UBE0 Q9UJW3 0
Q9UBE0 Q9UIM3 0
Q9UBE0 Q9UM13 0
Q9UBE0 Q9Y265 0
Q9UBE0 Q9UKB1 0
Q9UBE0 Q9ULG1 0
Q9UBE0 Q9UHX1 0
Q9UBE0 Q9UKN8 0
Q9UBE0 Q9UBW8 0
Q9UBE0 Q9Y5Q9 0
Q9UBE0 Q9Y2W1 0
Q9UBE0 Q9UDW3 0
Q9UBE0 Q9UKT8 0
Q9UBE0 Q9ULK4 0
Q9UBE0 Q9Y3B4 0
Q9UBE0 Q9Y5B9 0
Q9UBE0 Q9Y6A4 0
Q9UBE0 Q9UNL4 0
Q9UBE0 Q9UBE8 0
Q9UBE0 Q9UPN7 0
Q9UBE0 Q9UBU8 0
Q9UBE0 Q9Y4K3 0
Q9UBE0 Q9Y230 0
Q9UBE0 Q9UIS9 0
Q9UBE0 Q9ULX6 0
Q9UBE0 Q9ULD4 0
Q9UBE0 Q9UKF6 0
Q9UBE0 Q9Y6J0 0
Q9UBE0 Q9UL15 0
Q9UBE0 Q9UMS4 0
Q9UBE0 Q9Y5N6 0
Q9UBE0 Q9UL46 0
Q9UBE0 Q9UHD9 0
Q9UBE0 Q9UBQ0 0
Q9UBE0 Q9Y2U8 0
Q9UBE0 Q9UG63 0
Q9UBE0 Q9Y5B0 0
Q9UBE0 Q9UBK2 0
Q9UBE0 Q9Y3B2 0
Q9UBE0 Q9UHD2 0
Q9UBE0 Q9UJX2 0
Q9UBE0 Q9Y4Y9 0
Q9UBE0 Q9UQ84 0
Q9UBE0 Q9UKM9 0
Q9UBE0 Q9UPV9 0
Q9UBE0 Q9UHV2 0
Q9UBE0 Q9UJF2 0
Q9UBE0 Q9UK41 0
Q9UBE0 Q9Y3R0 0
Q9UBE0 complex 0
Q9UBE0 Q9UBF6 0
Q9UBE0 Q9UHD8 0
Q9UBE0 Q9UPS6 0
Q9UBE0 Q9Y294 0
Q9UBE0 Q9Y6K1 0
Q9UBE0 Q9UMN6 0
Q9UBE0 Q9UJX5 0
Q9UBE0 Q9Y297 0
Q9UBE0 Q9UBL3 0
Q9UBE0 Q9UPN9 0
Q9UBE0 Q9Y6I7 0
Q9UBE0 Q9Y5S9 0
Q9UBE0 Q9Y605 0
Q9UBE0 Q9UNP9 0
Q9UBE0 Q9UJV9 0
Q9UBE0 Q9Y3C6 0
Q9UBE0 Q9UPT5 0
Q9UBE0 Q9Y5Q8 0
Q9UBE0 Q9UQL6 0
Q9UBE0 Q9UHV9 0
Q9UBE0 Q9UBU9 0
Q9P253 Q9UBE0 0
Q9P253 Q9UBX0 0
Q9P253 Q9UQN3 0
Q9P253 Q9Y576 0
Q9P253 Q9UK45 0
Q9P253 Q9P2K3 0
Q9P253 Q9UJX6 0
Q9P253 Q9UNM6 0
Q9P253 Q9Y2S0 0
Q9P253 Q9Y2X7 0
Q9P253 Q9UBW7 0
Q9P253 Q9Y248 0
Q9P253 Q9Y253 0
Q9P253 Q9ULR0 0
Q9P253 Q9UPY3 0
Q9P253 Q9UKG1 0
Q9P253 Q9Y316 0
Q9P253 Q9Y3C5 0
Q9P253 Q9Y2W2 0
Q9P253 Q9UQE7 0
Q9P253 Q9UKT7 0
Q9P253 Q9UBP5 0
Q9P253 Q9UNS2 0
Q9P253 Q9Y5B6 0
Q9P253 Q9UMX0 0
Q9P253 Q9Y3U8 0
Q9P253 Q9UHV7 0
Q9P253 Q9Y6X2 0
Q9P253 Q9P2I0 0
Q9P253 Q9UQ35 0
Q9P253 Q9UJA3 0
Q9P253 Q9Y262 0
Q9P253 Q9Y3F4 0
Q9P253 Q9Y6Q9 0
Q9P253 Q9UJX3 0
Q9P253 Q9UKU7 0
Q9P253 Q9UIG0 0
Q9P253 Q9UIF9 0
Q9P253 Q9UL63 0
Q9P253 Q9UPN6 0
Q9P253 Q9UKV8 0
Q9P253 Q9UHI6 0
Q9P253 Q9UK53 0
Q9P253 Q9Y4A5 0
Q9P253 Q9Y6J9 0
Q9P253 Q9UQM7 0
Q9P253 Q9Y2X3 0
Q9P253 Q9UBQ5 0
Q9P253 Q9Y2L1 0
Q9P253 Q9Y6R4 0
Q9P253 Q9Y3E7 0
Q9P253 Q9Y618 0
Q9P253 Q9Y4Z0 0
Q9P253 Q9Y2A7 0
Q9P253 Q9UHA3 0
Q9P253 Q9Y333 0
Q9P253 Q9ULZ2 0
Q9P253 Q9Y6I3 0
Q9P253 Q9Y383 0
Q9P253 Q9UKV3 0
Q9P253 Q9Y6K9 0
Q9P253 Q9Y2X0 0
Q9P253 Q9Y232 0
Q9P253 Q9UKL0 0
Q9P253 Q9Y3C7 0
Q9P253 Q9UJX4 0
Q9P253 Q9Y6A5 0
Q9P253 Q9UKA9 0
Q9P253 Q9UER7 0
Q9P253 Q9Y4W2 0
Q9P253 Q9Y2X9 0
Q9P253 Q9UDY8 0
Q9P253 Q9UBC3 0
Q9P253 Q9UL03 0
Q9P253 Q9UJW3 0
Q9P253 Q9UBD5 0
Q9P253 Q9UIM3 0
Q9P253 Q9UM13 0
Q9P253 Q9Y265 0
Q9P253 Q9UKB1 0
Q9P253 Q9ULG1 0
Q9P253 Q9UHX1 0
Q9P253 Q9UKN8 0
Q9P253 Q9UBW8 0
Q9P253 Q9UBT2 0
Q9P253 Q9Y5Q9 0
Q9P253 Q9Y2W1 0
Q9P253 Q9UDW3 0
Q9P253 Q9UBB5 0
Q9P253 Q9UKT8 0
Q9P253 Q9ULK4 0
Q9P253 Q9P287 0
Q9P253 Q9Y3B4 0
Q9P253 Q9Y5B9 0
Q9P253 Q9Y6A4 0
Q9P253 Q9UNL4 0
Q9P253 Q9UBE8 0
Q9P253 Q9UPN7 0
Q9P253 Q9UBU8 0
Q9P253 Q9Y4K3 0
Q9P253 Q9Y230 0
Q9P253 Q9UIS9 0
Q9P253 Q9ULX6 0
Q9P253 Q9ULD4 0
Q9P253 Q9UKF6 0
Q9P253 Q9Y6J0 0
Q9P253 Q9UL15 0
Q9P253 Q9UMS4 0
Q9P253 Q9Y5N6 0
Q9P253 Q9UL46 0
Q9P253 Q9UHD9 0
Q9P253 Q9UBQ0 0
Q9P253 Q9Y2U8 0
Q9P253 Q9UG63 0
Q9P253 Q9Y5B0 0
Q9P253 Q9UBK2 0
Q9P253 Q9Y3B2 0
Q9P253 Q9UHD2 0
Q9P253 Q9UJX2 0
Q9P253 Q9Y4Y9 0
Q9P253 Q9UQ84 0
Q9P253 Q9UKM9 0
Q9P253 Q9UPV9 0
Q9P253 Q9UHV2 0
Q9P253 Q9UJF2 0
Q9P253 Q9UK41 0
Q9P253 Q9Y3R0 0
Q9P253 complex 0
Q9P253 Q9UBF6 0
Q9P253 Q9UHD8 0
Q9P253 Q9UPS6 0
Q9P253 Q9Y294 0
Q9P253 Q9Y6K1 0
Q9P253 Q9UMN6 0
Q9P253 Q9UJX5 0
Q9P253 Q9Y297 0
Q9P253 Q9UBL3 0
Q9P253 Q9P2J5 0
Q9P253 Q9UPN9 0
Q9P253 Q9Y6I7 0
Q9P253 Q9Y5S9 0
Q9P253 Q9Y605 0
Q9P253 Q9UNP9 0
Q9P253 Q9UJV9 0
Q9P253 Q9Y3C6 0
Q9P253 Q9UBB9 0
Q9P253 Q9UPT5 0
Q9P253 Q9Y5Q8 0
Q9P253 Q9UQL6 0
Q9P253 Q9UHV9 0
Q9P253 Q9UBU9 0
P09651 Q9UBE0 0
P09651 Q9P253 0
P09651 P78346 0
P09651 Q8IX12 0
P09651 Q1EHW4 0
P09651 Q8NHM5 0
P09651 P28072 0
P09651 P23258 0
P09651 Q6IA86 0
P09651 Q92993 0
P09651 Q9UBX0 0
P09651 P41252 0
P09651 Q86VP6 0
P09651 P27986 0
P09651 P78560 0
P09651 Q99816 0
P09651 P68431 0
P09651 Q05195 0
P09651 P49848 0
P09651 Q9UQN3 0
P09651 Q52LR7 0
P09651 Q9Y576 0
P09651 Q99523 0
P09651 Q5VWG9 0
P09651 Q07954 0
P09651 P45973 0
P09651 Q6VMQ6 0
P09651 P14868 0
P09651 P29992 0
P09651 P53779 0
P09651 Q86XI2 0
P09651 Q63HK5 0
P09651 Q8NFH4 0
P09651 Q8WYH8 0
P09651 Q96RK1 0
P09651 Q13438 0
P09651 Q6IE81 0
P09651 Q96JC1 0
P09651 P0C0S5 0
P09651 Q9BTC8 0
P09651 Q13813 0
P09651 Q8IUD2 0
P09651 Q9P2K3 0
P09651 Q16181 0
P09651 Q9H808 0
P09651 P50402 0
P09651 Q9GZX5 0
P09651 Q06265 0
P09651 Q14160 0
P09651 Q9UJX6 0
P09651 P51587 0
P09651 Q16543 0
P09651 P62258 0
P09651 P28749 0
P09651 Q9UNM6 0
P09651 P09874 0
P09651 Q9Y2S0 0
P09651 Q15648 0
P09651 Q15573 0
P09651 P49427 0
P09651 P61024 0
P09651 Q12962 0
P09651 Q13127 0
P09651 Q99460 0
P09651 P54277 0
P09651 Q96BD5 0
P09651 P28070 0
P09651 Q9Y2X7 0
P09651 Q8N163 0
P09651 Q14919 0
P09651 Q99967 0
P09651 Q13503 0
P09651 Q06330 0
P09651 Q9UBW7 0
P09651 Q9NV56 0
P09651 Q9NTI5 0
P09651 Q07864 0
P09651 Q9NQC1 0
P09651 P61201 0
P09651 Q16526 0
P09651 Q9Y248 0
P09651 Q96GM5 0
P09651 P55201 0
P09651 Q9Y253 0
P09651 Q01518 0
P09651 Q5QJE6 0
P09651 Q92766 0
P09651 Q86T24 0
P09651 Q14839 0
P09651 Q9NQS7 0
P09651 P10415 0
P09651 Q9UKG1 0
P09651 P32121 0
P09651 Q7L5N1 0
P09651 P37173 0
P09651 P43351 0
P09651 Q9NV31 0
P09651 Q9BT78 0
P09651 Q9NX70 0
P09651 Q9Y316 0
P09651 Q9Y3C5 0
P09651 Q13163 0
P09651 Q7L576 0
P09651 P10275 0
P09651 P55036 0
P09651 P29353 0
P09651 P84243 0
P09651 P42704 0
P09651 Q9UQE7 0
P09651 Q9NXF1 0
P09651 Q96L91 0
P09651 P23508 0
P09651 P55735 0
P09651 Q86X55 0
P09651 Q92831 0
P09651 P50539 0
P09651 Q16254 0
P09651 Q9H9Q4 0
P09651 Q92889 0
P09651 Q9UKT7 0
P09651 P27694 0
P09651 P52655 0
P09651 Q15572 0
P09651 P19388 0
P09651 Q6UWZ7 0
P09651 Q05086 0
P09651 Q9NQT5 0
P09651 Q9UBP5 0
P09651 Q92989 0
P09651 Q13868 0
P09651 P11308 0
P09651 Q8IZQ8 0
P09651 P51532 0
P09651 Q14145 0
P09651 Q16586 0
P09651 Q02750 0
P09651 Q71SY5 0
P09651 P18615 0
P09651 Q9UNS2 0
P09651 Q13114 0
P09651 P11836 0
P09651 P52435 0
P09651 Q96EZ8 0
P09651 Q12789 0
P09651 Q6ZW49 0
P09651 Q9H2X6 0
P09651 Q9BUL9 0
P09651 Q8WYB5 0
P09651 Q9BXW9 0
P09651 Q9NWZ8 0
P09651 P31749 0
P09651 Q12904 0
P09651 Q9H9F9 0
P09651 Q9UMX0 0
P09651 P43686 0
P09651 Q86VN1 0
P09651 Q00535 0
P09651 Q9UHV7 0
P09651 Q5T200 0
P09651 P63208 0
P09651 Q92878 0
P09651 Q9H981 0
P09651 P14866 0
P09651 Q96Q27 0
P09651 Q8WWI1 0
P09651 Q04725 0
P09651 Q86U70 0
P09651 P63151 0
P09651 P81274 0
P09651 P47813 0
P09651 P31323 0
P09651 P28074 0
P09651 Q8NHY2 0
P09651 P46108 0
P09651 Q14683 0
P09651 P24588 0
P09651 Q13490 0
P09651 Q9NRL2 0
P09651 P12956 0
P09651 Q9Y6X2 0
P09651 Q99549 0
P09651 Q9NPF5 0
P09651 Q9BWH6 0
P09651 Q10570 0
P09651 Q92844 0
P09651 Q9H269 0
P09651 Q96PV6 0
P09651 Q96T60 0
P09651 Q9UJA3 0
P09651 Q08209 0
P09651 Q9BYE7 0
P09651 Q96GD3 0
P09651 P12314 0
P09651 Q8NEM2 0
P09651 Q12873 0
P09651 Q14781 0
P09651 Q15172 0
P09651 P51946 0
P09651 P52732 0
P09651 P55265 0
P09651 Q9Y262 0
P09651 P51610 0
P09651 Q9HAU5 0
P09651 Q96A65 0
P09651 Q8NBZ0 0
P09651 Q13485 0
P09651 Q9Y3F4 0
P09651 Q9BRV8 0
P09651 Q9Y6Q9 0
P09651 P63162 0
P09651 Q9UJX3 0
P09651 Q16342 0
P09651 P40222 0
P09651 Q13216 0
P09651 Q8TD19 0
P09651 Q14999 0
P09651 P49711 0
P09651 Q8IYD1 0
P09651 Q9UKU7 0
P09651 Q13042 0
P09651 P35080 0
P09651 P45985 0
P09651 P40189 0
P09651 Q15022 0
P09651 Q8TEY7 0
P09651 Q9UIG0 0
P09651 P24863 0
P09651 Q9NPB6 0
P09651 Q14691 0
P09651 Q15843 0
P09651 Q9UIF9 0
P09651 Q16584 0
P09651 Q93074 0
P09651 Q12834 0
P09651 Q9UL63 0
P09651 Q92890 0
P09651 P17980 0
P09651 Q9NSP4 0
P09651 Q96FZ7 0
P09651 Q92618 0
P09651 Q12965 0
P09651 Q15542 0
P09651 Q92830 0
P09651 P51531 0
P09651 Q9BSJ2 0
P09651 P84090 0
P09651 Q9C086 0
P09651 Q7Z6Z7 0
P09651 P55072 0
P09651 P20339 0
P09651 Q155Q3 0
P09651 P49959 0
P09651 P42695 0
P09651 Q9UHI6 0
P09651 Q13227 0
P09651 Q13526 0
P09651 Q99497 0
P09651 P61968 0
P09651 Q8WV66 0
P09651 Q92925 0
P09651 Q9UK53 0
P09651 Q99801 0
P09651 Q92759 0
P09651 Q13404 0
P09651 Q9BSI4 0
P09651 Q9Y4A5 0
P09651 Q9H1J1 0
P09651 Q9GZN1 0
P09651 P15927 0
P09651 Q9Y6J9 0
P09651 P48995 0
P09651 Q9UQM7 0
P09651 Q92922 0
P09651 P49643 0
P09651 Q13415 0
P09651 Q6ZRS2 0
P09651 Q9NPD3 0
P09651 Q13620 0
P09651 Q14974 0
P09651 P56192 0
P09651 Q8WVC0 0
P09651 Q6Q0C0 0
P09651 Q7LBR1 0
P09651 P36894 0
P09651 Q53EL6 0
P09651 Q8TEW0 0
P09651 P60510 0
P09651 Q15276 0
P09651 Q14653 0
P09651 Q15046 0
P09651 P46531 0
P09651 P40938 0
P09651 P25787 0
P09651 Q5PSV4 0
P09651 Q9BSV6 0
P09651 Q15008 0
P09651 Q99683 0
P09651 P12644 0
P09651 Q8TEQ6 0
P09651 Q9NXR8 0
P09651 Q12888 0
P09651 Q9NZS9 0
P09651 P49841 0
P09651 P61289 0
P09651 P63096 0
P09651 Q49AN0 0
P09651 Q9H672 0
P09651 Q12959 0
P09651 Q04864 0
P09651 Q71DI3 0
P09651 Q00978 0
P09651 Q99759 0
P09651 Q13155 0
P09651 Q9BW27 0
P09651 Q9BPX3 0
P09651 P54274 0
P09651 P35244 0
P09651 P15923 0
P09651 Q9UBQ5 0
P09651 Q14103 0
P09651 P42356 0
P09651 P12004 0
P09651 Q15543 0
P09651 Q0VG06 0
P09651 P52630 0
P09651 Q9Y2L1 0
P09651 Q9Y6R4 0
P09651 P52294 0
P09651 P49916 0
P09651 Q99575 0
P09651 Q8TEX9 0
P09651 Q92777 0
P09651 P51948 0
P09651 Q96G25 0
P09651 Q92664 0
P09651 Q676U5 0
P09651 Q14152 0
P09651 P49758 0
P09651 Q9Y3E7 0
P09651 Q00653 0
P09651 P63279 0
P09651 Q9Y618 0
P09651 Q9P0M6 0
P09651 Q86XN7 0
P09651 Q16533 0
P09651 P60468 0
P09651 Q9GZX9 0
P09651 P16104 0
P09651 P35249 0
P09651 Q9NPI8 0
P09651 Q09666 0
P09651 P63261 0
P09651 Q02539 0
P09651 P41002 0
P09651 Q86XK2 0
P09651 Q14566 0
P09651 Q9Y2A7 0
P09651 Q8IUR7 0
P09651 Q99613 0
P09651 Q7L2H7 0
P09651 Q9H1A4 0
P09651 Q8N684 0
P09651 Q8TAQ2 0
P09651 Q15014 0
P09651 P67870 0
P09651 Q9ULZ2 0
P09651 Q14444 0
P09651 P25208 0
P09651 Q13347 0
P09651 Q12788 0
P09651 P22681 0
P09651 Q9HAU4 0
P09651 Q8NFZ0 0
P09651 P11831 0
P09651 Q9Y6I3 0
P09651 P46736 0
P09651 Q06587 0
P09651 Q9HBI1 0
P09651 Q15596 0
P09651 Q96FF9 0
P09651 P56282 0
P09651 Q969H0 0
P09651 P68400 0
P09651 Q9H3P2 0
P09651 Q13363 0
P09651 Q15369 0
P09651 P24864 0
P09651 P23511 0
P09651 Q96EB6 0
P09651 Q15370 0
P09651 P29474 0
P09651 P19438 0
P09651 Q8IZL8 0
P09651 P19838 0
P09651 Q8N201 0
P09651 P40763 0
P09651 Q969R5 0
P09651 Q9NW38 0
P09651 P28799 0
P09651 P41743 0
P09651 Q00597 0
P09651 Q8NFZ5 0
P09651 Q92896 0
P09651 Q03431 0
P09651 Q13418 0
P09651 Q9HC52 0
P09651 Q6P2C8 0
P09651 P60660 0
P09651 Q9H0E3 0
P09651 Q92828 0
P09651 Q99728 0
P09651 Q13393 0
P09651 Q13619 0
P09651 Q9BTK6 0
P09651 P49450 0
P09651 Q04917 0
P09651 P43694 0
P09651 P12277 0
P09651 Q12996 0
P09651 Q13535 0
P09651 Q13416 0
P09651 P27695 0
P09651 Q16514 0
P09651 Q6P2E9 0
P09651 P60900 0
P09651 Q15024 0
P09651 P29590 0
P09651 Q9NPI6 0
P09651 Q8NEZ4 0
P09651 Q9Y6K9 0
P09651 Q96CB8 0
P09651 Q6ZYL4 0
P09651 Q8WXI9 0
P09651 Q14181 0
P09651 Q15545 0
P09651 Q13671 0
P09651 P10155 0
P09651 Q8N5Y2 0
P09651 P61964 0
P09651 Q9H444 0
P09651 Q86UW6 0
P09651 Q9H160 0
P09651 P28370 0
P09651 Q8NDX5 0
P09651 Q9NY27 0
P09651 Q9Y2X0 0
P09651 Q9NRG0 0
P09651 Q9Y232 0
P09651 Q96EB1 0
P09651 Q9UKL0 0
P09651 Q99417 0
P09651 Q9Y3C7 0
P09651 P62993 0
P09651 Q9NVP2 0
P09651 Q9H204 0
P09651 P51608 0
P09651 P30876 0
P09651 Q13547 0
P09651 P57678 0
P09651 Q68E01 0
P09651 Q92547 0
P09651 Q8N488 0
P09651 Q92794 0
P09651 P62140 0
P09651 Q9BRG1 0
P09651 P49336 0
P09651 Q13158 0
P09651 Q9UJX4 0
P09651 Q92466 0
P09651 Q92750 0
P09651 Q5XUX0 0
P09651 P68363 0
P09651 Q6P1K2 0
P09651 Q14511 0
P09651 P52292 0
P09651 Q96T23 0
P09651 P24941 0
P09651 Q9NWA0 0
P09651 Q13098 0
P09651 Q9Y6A5 0
P09651 Q01201 0
P09651 Q00341 0
P09651 Q9HBM1 0
P09651 Q9NV70 0
P09651 Q969S2 0
P09651 Q99638 0
P09651 Q13200 0
P09651 Q8IYD8 0
P09651 Q8N726 0
P09651 Q9HCI7 0
P09651 Q05048 0
P09651 P43403 0
P09651 Q9UER7 0
P09651 P10244 0
P09651 Q13368 0
P09651 Q99558 0
P09651 Q15628 0
P09651 Q8WUM0 0
P09651 P41279 0
P09651 Q8IVI9 0
P09651 Q9Y4W2 0
P09651 Q13330 0
P09651 Q9HCU9 0
P09651 Q14118 0
P09651 Q09472 0
P09651 P25205 0
P09651 Q13426 0
P09651 P15056 0
P09651 P33991 0
P09651 Q4LE39 0
P09651 P23467 0
P09651 P30279 0
P09651 Q9BVI0 0
P09651 Q9H7L9 0
P09651 Q5TKA1 0
P09651 Q7Z3B3 0
P09651 P22694 0
P09651 Q9H633 0
P09651 Q99627 0
P09651 Q9Y2X9 0
P09651 Q13472 0
P09651 Q4G0F5 0
P09651 P38936 0
P09651 Q02880 0
P09651 P49721 0
P09651 P51003 0
P09651 Q02241 0
P09651 P13861 0
P09651 Q9NWX5 0
P09651 Q9UDY8 0
P09651 P16234 0
P09651 P26196 0
P09651 P39748 0
P09651 Q92629 0
P09651 Q15910 0
P09651 P78364 0
P09651 Q96HR3 0
P09651 Q12830 0
P09651 Q6T4P5 0
P09651 Q8WXK4 0
P09651 Q9BS16 0
P09651 Q14191 0
P09651 Q13501 0
P09651 P59768 0
P09651 P52657 0
P09651 P49736 0
P09651 Q9UBC3 0
P09651 Q15796 0
P09651 P36954 0
P09651 Q92613 0
P09651 P53999 0
P09651 P11717 0
P09651 P32780 0
P09651 Q99496 0
P09651 Q13617 0
P09651 Q9HB75 0
P09651 Q96B26 0
P09651 Q96JP5 0
P09651 P50613 0
P09651 P49005 0
P09651 Q9UL03 0
P09651 Q9UJW3 0
P09651 Q15906 0
P09651 Q7L5Y9 0
P09651 Q9UBD5 0
P09651 Q5TA45 0
P09651 Q64663 0
P09651 Q96QK1 0
P09651 Q9UIM3 0
P09651 Q59EJ3 0
P09651 P62875 0
P09651 Q13105 0
P09651 Q13283 0
P09651 Q969G3 0
P09651 Q9H9Q2 0
P09651 Q53GS7 0
P09651 P19447 0
P09651 P12643 0
P09651 Q9UM13 0
P09651 Q8IXH7 0
P09651 Q96KQ7 0
P09651 Q07666 0
P09651 Q16787 0
P09651 Q15052 0
P09651 Q9NUP9 0
P09651 P49642 0
P09651 Q03188 0
P09651 Q9NXR7 0
P09651 P18887 0
P09651 Q99996 0
P09651 Q9HD42 0
P09651 Q9H9H4 0
P09651 P54132 0
P09651 P50502 0
P09651 Q9BXY8 0
P09651 Q9NUW8 0
P09651 P27540 0
P09651 Q01780 0
P09651 P28066 0
P09651 Q9Y265 0
P09651 Q12778 0
P09651 Q16401 0
P09651 Q9HAF1 0
P09651 Q9UKB1 0
P09651 Q9ULG1 0
P09651 P14635 0
P09651 Q9HBM6 0
P09651 Q9BZZ5 0
P09651 Q71F23 0
P09651 Q96S59 0
P09651 Q6IBW4 0
P09651 Q9H3R5 0
P09651 Q16585 0
P09651 Q53TQ3 0
P09651 Q02952 0
P09651 Q09028 0
P09651 P27348 0
P09651 Q9UKN8 0
P09651 Q9UBW8 0
P09651 Q9UBT2 0
P09651 P35869 0
P09651 Q9BWU1 0
P09651 Q9Y5Q9 0
P09651 Q92769 0
P09651 Q86U86 0
P09651 Q9Y2W1 0
P09651 Q6W2J9 0
P09651 Q9UBB5 0
P09651 Q8N2Z9 0
P09651 P40337 0
P09651 Q13888 0
P09651 Q03164 0
P09651 P18858 0
P09651 Q9UKT8 0
P09651 P16885 0
P09651 Q9H6S1 0
P09651 Q9ULK4 0
P09651 Q14980 0
P09651 Q5RKV6 0
P09651 Q8WX92 0
P09651 P51858 0
P09651 Q6STE5 0
P09651 Q7L2Z9 0
P09651 Q9NUX5 0
P09651 Q5VTR2 0
P09651 Q05513 0
P09651 P99999 0
P09651 Q9P287 0
P09651 P78345 0
P09651 Q6PD62 0
P09651 P15036 0
P09651 Q9BXJ9 0
P09651 P62158 0
P09651 P20700 0
P09651 Q15047 0
P09651 Q9BRX5 0
P09651 P30153 0
P09651 P12755 0
P09651 Q9Y5B9 0
P09651 Q15528 0
P09651 Q13618 0
P09651 Q6WN34 0
P09651 Q8NBT2 0
P09651 P10600 0
P09651 Q8N257 0
P09651 Q96FI4 0
P09651 Q9GZT9 0
P09651 P21802 0
P09651 Q13352 0
P09651 P19784 0
P09651 P49321 0
P09651 Q9NV88 0
P09651 P35250 0
P09651 Q9H081 0
P09651 Q15554 0
P09651 P29279 0
P09651 Q9H4L4 0
P09651 P29083 0
P09651 Q9NUG6 0
P09651 P62826 0
P09651 Q16236 0
P09651 Q9NVH2 0
P09651 Q9NYB0 0
P09651 P36507 0
P09651 Q15075 0
P09651 P98177 0
P09651 Q92599 0
P09651 Q9BXM7 0
P09651 Q9H0H0 0
P09651 Q8IUQ4 0
P09651 Q8IXI1 0
P09651 Q9BTT4 0
P09651 Q9UNL4 0
P09651 Q14192 0
P09651 Q01094 0
P09651 Q9H9B1 0
P09651 P62333 0
P09651 Q9NVR2 0
P09651 P13984 0
P09651 P31946 0
P09651 Q71F56 0
P09651 Q5SXM2 0
P09651 Q9UBE8 0
P09651 Q9H0H5 0
P09651 Q08999 0
P09651 Q9P086 0
P09651 Q6ZN18 0
P09651 P35968 0
P09651 P60842 0
P09651 Q14714 0
P09651 Q96CF2 0
P09651 P56545 0
P09651 Q16576 0
P09651 Q9BUB5 0
P09651 P61981 0
P09651 P17252 0
P09651 Q9BZH6 0
P09651 P25786 0
P09651 P52948 0
P09651 Q7L2E3 0
P09651 P37275 0
P09651 P53805 0
P09651 P25963 0
P09651 Q9UPN7 0
P09651 Q8WUA4 0
P09651 P25054 0
P09651 P25686 0
P09651 P62877 0
P09651 P54278 0
P09651 P26358 0
P09651 P60896 0
P09651 P28340 0
P09651 Q6UXN9 0
P09651 Q29RF7 0
P09651 Q9H074 0
P09651 P19387 0
P09651 P24522 0
P09651 Q01970 0
P09651 Q9UBU8 0
P09651 Q14202 0
P09651 Q9Y4K3 0
P09651 Q9Y230 0
P09651 Q96IY1 0
P09651 P42575 0
P09651 P55884 0
P09651 P20749 0
P09651 Q8TAG9 0
P09651 Q9GZS1 0
P09651 Q13094 0
P09651 P17542 0
P09651 Q15291 0
P09651 P46199 0
P09651 P40937 0
P09651 Q5H9R7 0
P09651 Q96BT3 0
P09651 Q6MZP7 0
P09651 P15170 0
P09651 P51787 0
P09651 P23528 0
P09651 Q92667 0
P09651 Q9UIS9 0
P09651 P84022 0
P09651 Q9ULX6 0
P09651 Q8NCE0 0
P09651 Q13315 0
P09651 Q02410 0
P09651 P35606 0
P09651 Q96H20 0
P09651 P62191 0
P09651 P33778 0
P09651 Q9NQT4 0
P09651 Q75QN2 0
P09651 Q9ULD4 0
P09651 Q9BZK7 0
P09651 Q96KP1 0
P09651 P78347 0
P09651 Q99966 0
P09651 Q9UKF6 0
P09651 Q9Y6J0 0
P09651 Q9UL15 0
P09651 Q86W51 0
P09651 Q9NRH3 0
P09651 Q9Y5N6 0
P09651 Q8N668 0
P09651 Q9UL46 0
P09651 Q15019 0
P09651 Q9H2F5 0
P09651 Q12824 0
P09651 P34932 0
P09651 P16298 0
P09651 Q9NQ66 0
P09651 Q9NP66 0
P09651 Q96H22 0
P09651 P20226 0
P09651 Q9NYJ8 0
P09651 Q14186 0
P09651 P35998 0
P09651 P47897 0
P09651 Q9UHD9 0
P09651 P52434 0
P09651 Q92994 0
P09651 Q68CP9 0
P09651 Q08499 0
P09651 Q8N0S6 0
P09651 P11802 0
P09651 P48556 0
P09651 Q9UBQ0 0
P09651 Q03135 0
P09651 Q8WXD5 0
P09651 Q9Y2U8 0
P09651 Q96CJ1 0
P09651 Q15744 0
P09651 Q13616 0
P09651 P12830 0
P09651 Q6P1X5 0
P09651 P52701 0
P09651 P11473 0
P09651 Q9Y5B0 0
P09651 Q8WVM7 0
P09651 Q13635 0
P09651 P60709 0
P09651 Q9NR33 0
P09651 Q04637 0
P09651 Q96ST3 0
P09651 Q13469 0
P09651 Q04727 0
P09651 Q13257 0
P09651 Q15208 0
P09651 Q05655 0
P09651 Q9Y3B2 0
P09651 P09884 0
P09651 P22612 0
P09651 Q13112 0
P09651 Q96KG9 0
P09651 Q9H2K2 0
P09651 Q9UHD2 0
P09651 P40692 0
P09651 Q96Q15 0
P09651 P68366 0
P09651 P24385 0
P09651 Q9UJX2 0
P09651 Q9H871 0
P09651 P35251 0
P09651 Q6IPU0 0
P09651 Q15417 0
P09651 Q16665 0
P09651 Q7L5Y6 0
P09651 P78537 0
P09651 Q8IXK0 0
P09651 Q9H9A7 0
P09651 P41182 0
P09651 Q14164 0
P09651 Q9H5N1 0
P09651 P51665 0
P09651 P42771 0
P09651 Q8N3Y1 0
P09651 Q8N1F7 0
P09651 Q96HS1 0
P09651 Q9UQ84 0
P09651 Q9HB71 0
P09651 P35580 0
P09651 Q9H9T3 0
P09651 Q9H211 0
P09651 Q9UPV9 0
P09651 P15172 0
P09651 Q9UHV2 0
P09651 P43405 0
P09651 P61218 0
P09651 Q9BQE3 0
P09651 P54136 0
P09651 Q9NPJ6 0
P09651 Q9UJF2 0
P09651 P53803 0
P09651 Q14790 0
P09651 Q6UN15 0
P09651 Q9BUE0 0
P09651 Q53SF7 0
P09651 Q99708 0
P09651 Q92585 0
P09651 Q92785 0
P09651 Q96HW7 0
P09651 P61244 0
P09651 P38398 0
P09651 Q96JN0 0
P09651 Q9H503 0
P09651 Q13487 0
P09651 Q92793 0
P09651 Q8IYI6 0
P09651 P62487 0
P09651 Q9UK41 0
P09651 Q9BZD4 0
P09651 Q13952 0
P09651 Q06323 0
P09651 Q969H6 0
P09651 P35269 0
P09651 Q9BXL7 0
P09651 Q6P1J9 0
P09651 P63104 0
P09651 Q13118 0
P09651 Q9Y3R0 0
P09651 P15311 0
P09651 Q13111 0
P09651 P25791 0
P09651 P18074 0
P09651 Q14687 0
P09651 P20618 0
P09651 P43487 0
P09651 P25490 0
P09651 Q15788 0
P09651 P42768 0
P09651 Q96GD4 0
P09651 Q6UW60 0
P09651 complex 0
P09651 P30260 0
P09651 Q04206 0
P09651 P46940 0
P09651 Q9H0D6 0
P09651 P25789 0
P09651 P17612 0
P09651 Q9BU64 0
P09651 Q96AP0 0
P09651 P25788 0
P09651 P62195 0
P09651 Q96EK2 0
P09651 Q9UBF6 0
P09651 Q9UHD8 0
P09651 Q86WB0 0
P09651 Q9GZS3 0
P09651 P54198 0
P09651 Q16594 0
P09651 Q9UPS6 0
P09651 Q13287 0
P09651 Q53T94 0
P09651 P63165 0
P09651 Q9H9Y6 0
P09651 P60228 0
P09651 Q13263 0
P09651 Q00534 0
P09651 Q8N3R9 0
P09651 P20936 0
P09651 Q6IT96 0
P09651 Q07157 0
P09651 Q9BVC3 0
P09651 Q8IVT5 0
P09651 Q9BY43 0
P09651 Q92674 0
P09651 Q02577 0
P09651 Q96EY7 0
P09651 Q9Y294 0
P09651 Q99814 0
P09651 Q15025 0
P09651 P17931 0
P09651 Q6NUQ1 0
P09651 Q13185 0
P09651 P20248 0
P09651 Q15329 0
P09651 Q03111 0
P09651 Q04726 0
P09651 Q13905 0
P09651 P46939 0
P09651 Q96RL1 0
P09651 P62873 0
P09651 Q06609 0
P09651 Q9BSM1 0
P09651 P35226 0
P09651 Q14008 0
P09651 Q8IXM2 0
P09651 Q6P9B9 0
P09651 Q8IZH2 0
P09651 Q9Y6K1 0
P09651 Q13309 0
P09651 Q9UMN6 0
P09651 Q9NTJ3 0
P09651 P51151 0
P09651 P23025 0
P09651 P57740 0
P09651 Q9NZZ3 0
P09651 P20042 0
P09651 P33151 0
P09651 Q9BRT9 0
P09651 P55211 0
P09651 Q9UJX5 0
P09651 P78344 0
P09651 P35222 0
P09651 Q9HB96 0
P09651 Q92990 0
P09651 Q9Y297 0
P09651 P49757 0
P09651 Q8NFD5 0
P09651 Q92905 0
P09651 Q96CW5 0
P09651 Q8NB91 0
P09651 Q14155 0
P09651 Q9NWU2 0
P09651 Q8N7H5 0
P09651 Q96BN2 0
P09651 P10827 0
P09651 Q9HCU8 0
P09651 P51825 0
P09651 P48357 0
P09651 P49720 0
P09651 Q86YP4 0
P09651 P16989 0
P09651 P36897 0
P09651 Q9H6Z9 0
P09651 P46527 0
P09651 Q12769 0
P09651 P33992 0
P09651 Q96NW7 0
P09651 Q9UBL3 0
P09651 Q8WW01 0
P09651 P63244 0
P09651 Q13596 0
P09651 Q99741 0
P09651 P35568 0
P09651 P33240 0
P09651 Q16637 0
P09651 Q8NFH3 0
P09651 Q9P2J5 0
P09651 P51965 0
P09651 Q9UPN9 0
P09651 Q8ND76 0
P09651 P33993 0
P09651 P78367 0
P09651 P31947 0
P09651 Q52LA3 0
P09651 P19105 0
P09651 Q5YLB2 0
P09651 P29084 0
P09651 Q15544 0
P09651 Q9BYG4 0
P09651 Q9NVA2 0
P09651 Q96EE3 0
P09651 Q7KZI7 0
P09651 Q13642 0
P09651 Q8WVB6 0
P09651 Q96GY3 0
P09651 Q14289 0
P09651 Q13576 0
P09651 P29374 0
P09651 Q13889 0
P09651 Q14676 0
P09651 P13569 0
P09651 P30281 0
P09651 Q9Y6I7 0
P09651 Q9NVC6 0
P09651 Q6FI13 0
P09651 Q9Y605 0
P09651 Q8IWI9 0
P09651 P62805 0
P09651 Q9H410 0
P09651 P10911 0
P09651 Q8IY57 0
P09651 Q12933 0
P09651 Q00403 0
P09651 Q15003 0
P09651 Q96RN5 0
P09651 Q92966 0
P09651 Q8IU60 0
P09651 P35579 0
P09651 Q15311 0
P09651 P12757 0
P09651 Q04724 0
P09651 Q9BQ87 0
P09651 P17600 0
P09651 Q9H944 0
P09651 Q15653 0
P09651 Q9H840 0
P09651 Q96G21 0
P09651 Q9HCK8 0
P09651 Q9C005 0
P09651 Q8N3U4 0
P09651 P17947 0
P09651 Q13326 0
P09651 Q53HL2 0
P09651 Q05193 0
P09651 P41091 0
P09651 P56524 0
P09651 P62714 0
P09651 Q96F86 0
P09651 P42224 0
P09651 Q6P4R8 0
P09651 P27797 0
P09651 Q15185 0
P09651 Q6PI98 0
P09651 Q9H270 0
P09651 P36873 0
P09651 Q92797 0
P09651 Q93034 0
P09651 Q15582 0
P09651 Q9NYV6 0
P09651 Q9H0E9 0
P09651 Q9UPT5 0
P09651 Q9NRF9 0
P09651 P28702 0
P09651 Q9Y5Q8 0
P09651 Q92900 0
P09651 Q7Z6J9 0
P09651 Q9UQL6 0
P09651 Q9H7Z6 0
P09651 Q9UHV9 0
P09651 Q15054 0
P09651 P62495 0
P09651 Q13451 0
P09651 Q06187 0
P09651 P55316 0
P09651 P46109 0
P09651 Q5S007 0
P09651 Q15021 0
P09651 Q9UBU9 0
P09651 P49917 0
P09651 P21675 0
P09651 P13010 0
P09651 Q00987 0
P09651 Q14573 0
P09651 Q99436 0
P78346 Q9UBE0 0
P78346 Q9P253 0
P78346 Q8IX12 0
P78346 Q1EHW4 0
P78346 Q8NHM5 0
P78346 Q8WYA6 0
P78346 Q6IA86 0
P78346 Q92993 0
P78346 Q9UBX0 0
P78346 Q86VP6 0
P78346 P78560 0
P78346 Q99816 0
P78346 Q05195 0
P78346 Q96FV9 0
P78346 Q9UQN3 0
P78346 Q52LR7 0
P78346 Q15696 0
P78346 Q9Y576 0
P78346 Q99523 0
P78346 Q5VWG9 0
P78346 Q07954 0
P78346 Q6VMQ6 0
P78346 Q86XI2 0
P78346 Q63HK5 0
P78346 Q8NFH4 0
P78346 Q8WYH8 0
P78346 Q96RK1 0
P78346 Q13438 0
P78346 Q15029 0
P78346 Q6IE81 0
P78346 Q96JC1 0
P78346 Q9BTC8 0
P78346 Q01130 0
P78346 Q9UK45 0
P78346 Q13813 0
P78346 Q8IUD2 0
P78346 Q16560 0
P78346 Q9P2K3 0
P78346 Q8TBF4 0
P78346 Q8TDN6 0
P78346 Q16181 0
P78346 Q9H808 0
P78346 Q9GZX5 0
P78346 Q06265 0
P78346 Q14160 0
P78346 Q9UJX6 0
P78346 Q96I25 0
P78346 Q8IWX8 0
P78346 Q16543 0
P78346 Q9UNM6 0
P78346 Q9Y2S0 0
P78346 Q15648 0
P78346 Q15573 0
P78346 Q9BXP5 0
P78346 Q12962 0
P78346 P83881 0
P78346 Q13127 0
P78346 Q99460 0
P78346 Q96BD5 0
P78346 Q8WUQ7 0
P78346 Q9Y2X7 0
P78346 Q8N163 0
P78346 Q9BRP8 0
P78346 Q14919 0
P78346 Q0VAK7 0
P78346 Q99967 0
P78346 Q13503 0
P78346 Q06330 0
P78346 Q9UBW7 0
P78346 Q9NV56 0
P78346 Q9NTI5 0
P78346 Q07864 0
P78346 Q9NQC1 0
P78346 Q16526 0
P78346 Q9Y248 0
P78346 Q96GM5 0
P78346 Q9Y253 0
P78346 Q01518 0
P78346 Q12931 0
P78346 Q9ULR0 0
P78346 Q5QJE6 0
P78346 Q9UPY3 0
P78346 Q92766 0
P78346 Q15427 0
P78346 Q86T24 0
P78346 Q14839 0
P78346 Q9NQS7 0
P78346 Q9UKG1 0
P78346 Q7L5N1 0
P78346 Q9NV31 0
P78346 Q9BT78 0
P78346 Q9NX70 0
P78346 Q9Y316 0
P78346 Q9BUQ8 0
P78346 Q969L4 0
P78346 Q9Y3C5 0
P78346 Q13163 0
P78346 Q7L576 0
P78346 Q07020 0
P78346 P84243 0
P78346 Q9Y2W2 0
P78346 Q9UQE7 0
P78346 Q9NXF1 0
P78346 Q96L91 0
P78346 P84103 0
P78346 Q86X55 0
P78346 Q92831 0
P78346 Q16254 0
P78346 Q9H9Q4 0
P78346 Q92889 0
P78346 Q9UKT7 0
P78346 Q92522 0
P78346 Q92499 0
P78346 Q15572 0
P78346 Q6UWZ7 0
P78346 Q05086 0
P78346 Q9NQT5 0
P78346 Q9UBP5 0
P78346 Q92989 0
P78346 Q13868 0
P78346 Q8IZQ8 0
P78346 Q6NZY4 0
P78346 Q14145 0
P78346 Q16586 0
P78346 Q02750 0
P78346 Q71SY5 0
P78346 Q9UNS2 0
P78346 Q13114 0
P78346 Q96EZ8 0
P78346 Q12789 0
P78346 Q9Y5B6 0
P78346 Q6ZW49 0
P78346 Q9H2X6 0
P78346 Q8WYB5 0
P78346 Q9BXW9 0
P78346 Q9NWZ8 0
P78346 Q9P0W2 0
P78346 Q12904 0
P78346 Q2TAY7 0
P78346 Q9H9F9 0
P78346 Q9UMX0 0
P78346 Q86VN1 0
P78346 Q9Y3U8 0
P78346 Q00535 0
P78346 Q9UHV7 0
P78346 Q15007 0
P78346 Q5T200 0
P78346 Q92878 0
P78346 Q9H981 0
P78346 Q96Q27 0
P78346 Q8WWI1 0
P78346 Q04725 0
P78346 Q86U70 0
P78346 P81274 0
P78346 Q8NHY2 0
P78346 Q14683 0
P78346 Q13490 0
P78346 Q9NRL2 0
P78346 Q9Y6X2 0
P78346 Q99549 0
P78346 P83369 0
P78346 Q14157 0
P78346 Q9P2I0 0
P78346 Q9NPF5 0
P78346 Q9BWH6 0
P78346 Q10570 0
P78346 Q92844 0
P78346 Q9H269 0
P78346 Q96PV6 0
P78346 Q9UQ35 0
P78346 Q96T60 0
P78346 Q9UJA3 0
P78346 Q16531 0
P78346 Q08209 0
P78346 Q9BYE7 0
P78346 Q9BWJ5 0
P78346 Q96GD3 0
P78346 Q8NEM2 0
P78346 Q12873 0
P78346 Q14781 0
P78346 Q15172 0
P78346 Q9Y262 0
P78346 Q9HAU5 0
P78346 Q96A65 0
P78346 Q8NBZ0 0
P78346 Q13485 0
P78346 Q9Y3F4 0
P78346 Q9BRV8 0
P78346 Q9Y6Q9 0
P78346 Q9UJX3 0
P78346 Q16342 0
P78346 Q13216 0
P78346 Q8TD19 0
P78346 Q14999 0
P78346 Q8IYD1 0
P78346 Q9UKU7 0
P78346 Q13042 0
P78346 Q15022 0
P78346 Q8TEY7 0
P78346 Q9UIG0 0
P78346 Q9NPB6 0
P78346 Q14691 0
P78346 Q15843 0
P78346 Q9UIF9 0
P78346 Q16584 0
P78346 Q9H307 0
P78346 Q93074 0
P78346 Q12834 0
P78346 Q9UL63 0
P78346 Q9UPN6 0
P78346 Q92890 0
P78346 Q9NSP4 0
P78346 Q96FZ7 0
P78346 Q92618 0
P78346 Q12965 0
P78346 Q15542 0
P78346 Q92830 0
P78346 Q9BSJ2 0
P78346 Q9HCS7 0
P78346 P84090 0
P78346 Q9C086 0
P78346 Q7Z6Z7 0
P78346 Q9UKV8 0
P78346 Q155Q3 0
P78346 Q9UHI6 0
P78346 Q16630 0
P78346 Q13227 0
P78346 Q13435 0
P78346 Q6UX04 0
P78346 Q13526 0
P78346 Q99497 0
P78346 Q7L014 0
P78346 Q8WV66 0
P78346 Q92925 0
P78346 Q13243 0
P78346 Q9UK53 0
P78346 Q99801 0
P78346 Q92759 0
P78346 Q13404 0
P78346 Q9BSI4 0
P78346 Q9Y4A5 0
P78346 Q9H1J1 0
P78346 Q9GZN1 0
P78346 Q9Y6J9 0
P78346 Q9UQM7 0
P78346 Q92922 0
P78346 Q13415 0
P78346 Q6ZRS2 0
P78346 Q9NPD3 0
P78346 Q13620 0
P78346 Q14974 0
P78346 Q8WVC0 0
P78346 Q6Q0C0 0
P78346 Q7LBR1 0
P78346 Q53EL6 0
P78346 Q8TEW0 0
P78346 Q15276 0
P78346 Q9Y2X3 0
P78346 Q14653 0
P78346 Q15046 0
P78346 Q5PSV4 0
P78346 Q9BSV6 0
P78346 Q15008 0
P78346 Q99683 0
P78346 Q8TEQ6 0
P78346 Q15633 0
P78346 Q9NXR8 0
P78346 Q12888 0
P78346 Q9NZS9 0
P78346 Q49AN0 0
P78346 Q9H672 0
P78346 Q12959 0
P78346 Q8NI27 0
P78346 Q9NZI8 0
P78346 Q9HCG8 0
P78346 Q04864 0
P78346 Q71DI3 0
P78346 Q00978 0
P78346 Q99759 0
P78346 Q13155 0
P78346 Q9BW27 0
P78346 Q9BPX3 0
P78346 Q9UBQ5 0
P78346 Q14103 0
P78346 Q15543 0
P78346 Q0VG06 0
P78346 Q9Y2L1 0
P78346 Q86V81 0
P78346 Q9Y6R4 0
P78346 Q8TEX9 0
P78346 Q92777 0
P78346 Q96G25 0
P78346 Q92664 0
P78346 Q676U5 0
P78346 Q7RTV0 0
P78346 Q14152 0
P78346 Q9Y3E7 0
P78346 Q00653 0
P78346 Q9Y618 0
P78346 Q9P0M6 0
P78346 Q86XN7 0
P78346 Q16533 0
P78346 Q9GZX9 0
P78346 Q9NPI8 0
P78346 Q09666 0
P78346 Q02539 0
P78346 Q9Y4Z0 0
P78346 Q86XK2 0
P78346 Q14566 0
P78346 Q9Y2A7 0
P78346 Q9UHA3 0
P78346 Q9Y333 0
P78346 Q8IUR7 0
P78346 Q99613 0
P78346 Q7L2H7 0
P78346 Q9H1A4 0
P78346 Q8N684 0
P78346 Q8TAQ2 0
P78346 Q15014 0
P78346 Q9ULZ2 0
P78346 Q9H4B7 0
P78346 Q14444 0
P78346 Q08945 0
P78346 Q13347 0
P78346 Q12788 0
P78346 Q96J01 0
P78346 Q13428 0
P78346 Q69YN4 0
P78346 Q8WYQ5 0
P78346 Q12874 0
P78346 Q9HAU4 0
P78346 Q8NFZ0 0
P78346 Q9Y6I3 0
P78346 Q06587 0
P78346 Q9HBI1 0
P78346 Q13123 0
P78346 Q15596 0
P78346 Q96FF9 0
P78346 Q969H0 0
P78346 Q9H3P2 0
P78346 Q13363 0
P78346 Q15369 0
P78346 Q96EB6 0
P78346 Q15370 0
P78346 Q8IZL8 0
P78346 Q9NRR4 0
P78346 Q8N201 0
P78346 Q969R5 0
P78346 Q92620 0
P78346 Q9NW38 0
P78346 Q00597 0
P78346 Q8NFZ5 0
P78346 Q92896 0
P78346 Q03431 0
P78346 Q13418 0
P78346 Q9HC52 0
P78346 Q9BRX9 0
P78346 Q9Y383 0
P78346 Q15428 0
P78346 Q6P2C8 0
P78346 Q9UKV3 0
P78346 Q9H0E3 0
P78346 Q92828 0
P78346 Q99728 0
P78346 Q6P2Q9 0
P78346 Q13393 0
P78346 Q13619 0
P78346 Q9BTK6 0
P78346 Q04917 0
P78346 Q14686 0
P78346 Q12996 0
P78346 Q13535 0
P78346 Q13416 0
P78346 Q99848 0
P78346 Q16514 0
P78346 Q6P2E9 0
P78346 Q15024 0
P78346 Q9NPI6 0
P78346 Q8NEZ4 0
P78346 Q9Y6K9 0
P78346 Q96CB8 0
P78346 Q6ZYL4 0
P78346 Q8WXI9 0
P78346 Q14181 0
P78346 Q15545 0
P78346 Q13671 0
P78346 Q8N5Y2 0
P78346 Q9H444 0
P78346 Q86UW6 0
P78346 Q9H160 0
P78346 Q8NDX5 0
P78346 Q9NY27 0
P78346 Q9Y2X0 0
P78346 Q9NRG0 0
P78346 Q9Y232 0
P78346 Q96EB1 0
P78346 Q15459 0
P78346 Q9UKL0 0
P78346 Q99417 0
P78346 Q9Y3C7 0
P78346 Q9NVP2 0
P78346 Q9H204 0
P78346 Q13547 0
P78346 Q68E01 0
P78346 Q92547 0
P78346 Q14011 0
P78346 Q8N488 0
P78346 Q92794 0
P78346 Q9BRG1 0
P78346 Q13158 0
P78346 Q9UJX4 0
P78346 Q92466 0
P78346 Q92750 0
P78346 Q5XUX0 0
P78346 Q6P1K2 0
P78346 Q14511 0
P78346 Q96T23 0
P78346 Q9NWA0 0
P78346 Q13098 0
P78346 Q9Y6A5 0
P78346 Q01201 0
P78346 Q00341 0
P78346 Q9HBM1 0
P78346 Q9NV70 0
P78346 Q969S2 0
P78346 Q99638 0
P78346 Q9UKA9 0
P78346 Q13200 0
P78346 Q8IYD8 0
P78346 Q8N726 0
P78346 Q9HCI7 0
P78346 Q05048 0
P78346 Q9UER7 0
P78346 Q13368 0
P78346 Q99558 0
P78346 Q15628 0
P78346 Q8WUM0 0
P78346 Q14562 0
P78346 Q8IVI9 0
P78346 Q9Y4W2 0
P78346 Q13330 0
P78346 Q9HCU9 0
P78346 Q14118 0
P78346 Q09472 0
P78346 Q13426 0
P78346 Q4LE39 0
P78346 Q9H875 0
P78346 Q99873 0
P78346 Q9BVI0 0
P78346 Q9H7L9 0
P78346 Q5TKA1 0
P78346 Q7Z3B3 0
P78346 Q9HCE1 0
P78346 Q99627 0
P78346 Q9Y2X9 0
P78346 Q13472 0
P78346 Q4G0F5 0
P78346 Q15393 0
P78346 P83731 0
P78346 Q02880 0
P78346 Q02241 0
P78346 Q9NWX5 0
P78346 Q9UDY8 0
P78346 Q92629 0
P78346 Q15910 0
P78346 P78364 0
P78346 Q96HR3 0
P78346 Q12830 0
P78346 Q6T4P5 0
P78346 Q8WXK4 0
P78346 Q9BS16 0
P78346 Q14191 0
P78346 Q99879 0
P78346 Q13501 0
P78346 Q9BZJ0 0
P78346 Q13523 0
P78346 Q15233 0
P78346 Q14978 0
P78346 Q9UBC3 0
P78346 Q8WVK2 0
P78346 Q15796 0
P78346 Q92613 0
P78346 Q99496 0
P78346 Q13617 0
P78346 Q9HB75 0
P78346 Q96B26 0
P78346 Q13610 0
P78346 Q96JP5 0
P78346 Q9UL03 0
P78346 Q16629 0
P78346 Q9UJW3 0
P78346 Q15906 0
P78346 Q7L5Y9 0
P78346 Q9NW13 0
P78346 Q9UBD5 0
P78346 Q5TA45 0
P78346 Q01844 0
P78346 Q64663 0
P78346 Q96QK1 0
P78346 Q9UIM3 0
P78346 Q59EJ3 0
P78346 Q13105 0
P78346 Q15287 0
P78346 Q13283 0
P78346 Q969G3 0
P78346 Q9H9Q2 0
P78346 Q53GS7 0
P78346 Q86W42 0
P78346 Q9UM13 0
P78346 Q9BV90 0
P78346 Q8IXH7 0
P78346 Q96KQ7 0
P78346 Q07666 0
P78346 Q16787 0
P78346 Q05519 0
P78346 Q15052 0
P78346 Q96LT9 0
P78346 Q9NUP9 0
P78346 Q03188 0
P78346 Q96DI7 0
P78346 Q9NXR7 0
P78346 Q99996 0
P78346 Q9HD42 0
P78346 Q9H9H4 0
P78346 Q9NR30 0
P78346 Q9BXY8 0
P78346 Q9NUW8 0
P78346 Q07021 0
P78346 Q6I9Y2 0
P78346 Q01780 0
P78346 Q9Y265 0
P78346 Q12778 0
P78346 Q16401 0
P78346 Q9HAF1 0
P78346 Q9UKB1 0
P78346 Q9ULG1 0
P78346 Q9UHX1 0
P78346 Q9HBM6 0
P78346 Q9BZZ5 0
P78346 Q71F23 0
P78346 Q96S59 0
P78346 Q6IBW4 0
P78346 Q9H3R5 0
P78346 Q16585 0
P78346 Q9BUJ2 0
P78346 Q53TQ3 0
P78346 Q13573 0
P78346 Q02952 0
P78346 Q09028 0
P78346 Q9UKN8 0
P78346 Q9UBW8 0
P78346 Q9UBT2 0
P78346 Q9BWU1 0
P78346 Q9Y5Q9 0
P78346 Q92769 0
P78346 Q86U86 0
P78346 Q9Y2W1 0
P78346 Q6W2J9 0
P78346 Q9UDW3 0
P78346 Q86XP3 0
P78346 Q9UBB5 0
P78346 Q8N2Z9 0
P78346 Q13888 0
P78346 Q03164 0
P78346 Q9UKT8 0
P78346 Q9H6S1 0
P78346 Q9ULK4 0
P78346 Q14980 0
P78346 Q5RKV6 0
P78346 Q8WX92 0
P78346 Q6STE5 0
P78346 Q7L2Z9 0
P78346 Q12905 0
P78346 Q9NUX5 0
P78346 Q5VTR2 0
P78346 Q05513 0
P78346 P99999 0
P78346 Q9P287 0
P78346 Q6PD62 0
P78346 Q9Y3B4 0
P78346 Q9BXJ9 0
P78346 Q15047 0
P78346 Q9BRX5 0
P78346 Q9Y5B9 0
P78346 Q15528 0
P78346 Q92616 0
P78346 Q13618 0
P78346 Q6WN34 0
P78346 Q8NBT2 0
P78346 Q8N257 0
P78346 Q96FI4 0
P78346 Q9GZT9 0
P78346 Q96BP3 0
P78346 Q13352 0
P78346 Q71U36 0
P78346 Q9NV88 0
P78346 Q9H081 0
P78346 Q15554 0
P78346 Q9H4L4 0
P78346 Q9NUG6 0
P78346 Q16236 0
P78346 Q9NVH2 0
P78346 Q9NYB0 0
P78346 Q15075 0
P78346 P98177 0
P78346 Q92599 0
P78346 Q9BXM7 0
P78346 Q9H0H0 0
P78346 Q8IUQ4 0
P78346 Q9Y6A4 0
P78346 Q8IXI1 0
P78346 Q9BTT4 0
P78346 Q9UNL4 0
P78346 Q14192 0
P78346 Q01094 0
P78346 Q4ZG51 0
P78346 Q9H9B1 0
P78346 Q9NVR2 0
P78346 Q71F56 0
P78346 Q5SXM2 0
P78346 Q9UBE8 0
P78346 Q9H0H5 0
P78346 Q08999 0
P78346 Q9P086 0
P78346 Q6ZN18 0
P78346 Q14714 0
P78346 Q96CF2 0
P78346 Q15637 0
P78346 Q16576 0
P78346 Q9BUB5 0
P78346 Q9BZH6 0
P78346 Q7L2E3 0
P78346 Q92804 0
P78346 Q9UPN7 0
P78346 Q8WUA4 0
P78346 Q6UXN9 0
P78346 Q29RF7 0
P78346 Q8IYB3 0
P78346 Q9H074 0
P78346 Q8N8D1 0
P78346 Q01970 0
P78346 Q9UBU8 0
P78346 Q14202 0
P78346 Q9Y4K3 0
P78346 Q53GS9 0
P78346 Q9Y230 0
P78346 Q96IY1 0
P78346 Q8TAG9 0
P78346 Q9GZS1 0
P78346 Q13094 0
P78346 Q15291 0
P78346 Q5H9R7 0
P78346 Q96BT3 0
P78346 Q9P013 0
P78346 Q6MZP7 0
P78346 Q92667 0
P78346 Q9UIS9 0
P78346 P84022 0
P78346 Q9ULX6 0
P78346 Q8NCE0 0
P78346 Q13315 0
P78346 Q02410 0
P78346 Q96H20 0
P78346 Q6IEG0 0
P78346 Q13242 0
P78346 Q9NQT4 0
P78346 Q75QN2 0
P78346 Q9ULD4 0
P78346 Q9BZK7 0
P78346 Q96KP1 0
P78346 P78347 0
P78346 P84098 0
P78346 Q99966 0
P78346 Q9UKF6 0
P78346 Q9Y6J0 0
P78346 Q9UL15 0
P78346 Q9UMS4 0
P78346 Q86W51 0
P78346 Q9NRH3 0
P78346 Q9Y5N6 0
P78346 Q8N668 0
P78346 Q9UL46 0
P78346 Q96T58 0
P78346 Q15019 0
P78346 Q9H2F5 0
P78346 Q12824 0
P78346 Q96DF8 0
P78346 Q01081 0
P78346 Q9NQ66 0
P78346 Q9NP66 0
P78346 Q96H22 0
P78346 Q9NYJ8 0
P78346 Q14186 0
P78346 Q9UHD9 0
P78346 Q92994 0
P78346 Q68CP9 0
P78346 Q08499 0
P78346 Q8N0S6 0
P78346 Q9NW64 0
P78346 Q9UBQ0 0
P78346 Q03135 0
P78346 Q07955 0
P78346 Q8WXD5 0
P78346 Q9Y2U8 0
P78346 Q96CJ1 0
P78346 Q15744 0
P78346 Q13616 0
P78346 Q6P1X5 0
P78346 Q9UG63 0
P78346 Q6P3W7 0
P78346 Q9Y5B0 0
P78346 Q8WVM7 0
P78346 Q13635 0
P78346 Q9NR33 0
P78346 Q04637 0
P78346 Q96ST3 0
P78346 Q13148 0
P78346 Q13469 0
P78346 Q04727 0
P78346 Q14204 0
P78346 Q13257 0
P78346 Q15208 0
P78346 Q9UBK2 0
P78346 Q05655 0
P78346 Q9Y3B2 0
P78346 Q13112 0
P78346 Q96KG9 0
P78346 Q9H2K2 0
P78346 Q9UHD2 0
P78346 Q96Q15 0
P78346 Q14498 0
P78346 Q9UJX2 0
P78346 Q9H871 0
P78346 Q13356 0
P78346 Q7L1Q6 0
P78346 Q6IPU0 0
P78346 Q15417 0
P78346 Q16665 0
P78346 Q7L5Y6 0
P78346 P78537 0
P78346 Q92841 0
P78346 Q8IXK0 0
P78346 Q9H9A7 0
P78346 Q14164 0
P78346 Q9Y4Y9 0
P78346 Q9H5N1 0
P78346 Q8N3Y1 0
P78346 Q8N1F7 0
P78346 Q96HS1 0
P78346 Q9UQ84 0
P78346 Q13838 0
P78346 Q9NYV4 0
P78346 Q9HB71 0
P78346 Q9H9T3 0
P78346 Q9UKM9 0
P78346 Q9H211 0
P78346 Q9UPV9 0
P78346 Q99459 0
P78346 Q9UHV2 0
P78346 Q9BQE3 0
P78346 Q9NPJ6 0
P78346 Q9UJF2 0
P78346 Q14790 0
P78346 Q6UN15 0
P78346 Q9BUE0 0
P78346 Q53SF7 0
P78346 Q96J02 0
P78346 Q99708 0
P78346 P78527 0
P78346 Q92585 0
P78346 Q92785 0
P78346 Q96HW7 0
P78346 Q96JN0 0
P78346 Q9H503 0
P78346 Q9BRD0 0
P78346 Q13487 0
P78346 Q92793 0
P78346 Q8IYI6 0
P78346 Q9UK41 0
P78346 Q9BZD4 0
P78346 Q13952 0
P78346 Q06323 0
P78346 Q9BXL7 0
P78346 Q6P1J9 0
P78346 Q13118 0
P78346 Q9Y3R0 0
P78346 Q9H5Z1 0
P78346 Q13111 0
P78346 Q14687 0
P78346 Q15788 0
P78346 Q96GD4 0
P78346 Q6UW60 0
P78346 complex 0
P78346 Q04206 0
P78346 Q9H0D6 0
P78346 Q9BU64 0
P78346 Q96AP0 0
P78346 Q96EK2 0
P78346 Q9UBF6 0
P78346 Q9UHD8 0
P78346 Q12906 0
P78346 Q86WB0 0
P78346 Q9GZS3 0
P78346 Q16594 0
P78346 Q9UPS6 0
P78346 Q14331 0
P78346 Q13287 0
P78346 Q53T94 0
P78346 Q9H9Y6 0
P78346 Q13263 0
P78346 Q96T37 0
P78346 Q00534 0
P78346 Q8N3R9 0
P78346 Q6IT96 0
P78346 Q07157 0
P78346 Q9BVC3 0
P78346 Q8IVT5 0
P78346 Q9BY43 0
P78346 Q92674 0
P78346 Q02577 0
P78346 Q96EY7 0
P78346 Q9Y294 0
P78346 Q99814 0
P78346 Q15025 0
P78346 Q9BVP2 0
P78346 Q6NUQ1 0
P78346 Q13185 0
P78346 Q15329 0
P78346 Q03111 0
P78346 Q04726 0
P78346 Q13905 0
P78346 Q96RL1 0
P78346 Q9BQ61 0
P78346 Q06609 0
P78346 Q9BSM1 0
P78346 Q14008 0
P78346 Q8IXM2 0
P78346 Q96GM8 0
P78346 Q6P9B9 0
P78346 Q8IZH2 0
P78346 Q9Y6K1 0
P78346 Q08170 0
P78346 Q13309 0
P78346 Q9UMN6 0
P78346 Q9NTJ3 0
P78346 Q9BZI7 0
P78346 Q9NZZ3 0
P78346 P83876 0
P78346 Q9BRT9 0
P78346 Q9UJX5 0
P78346 Q9HB96 0
P78346 Q92990 0
P78346 Q9Y297 0
P78346 Q8NFD5 0
P78346 Q92905 0
P78346 Q96CW5 0
P78346 Q8NB91 0
P78346 Q14155 0
P78346 Q9NWU2 0
P78346 Q8N7H5 0
P78346 Q96BN2 0
P78346 Q9HCU8 0
P78346 Q86YP4 0
P78346 Q9H6Z9 0
P78346 Q12769 0
P78346 Q9BQG0 0
P78346 Q96NW7 0
P78346 Q9UBL3 0
P78346 Q8WW01 0
P78346 Q02878 0
P78346 Q13596 0
P78346 Q99741 0
P78346 Q16637 0
P78346 Q8NFH3 0
P78346 Q9P2J5 0
P78346 Q9UPN9 0
P78346 Q8ND76 0
P78346 P78367 0
P78346 Q52LA3 0
P78346 Q5YLB2 0
P78346 Q15544 0
P78346 Q9NX58 0
P78346 Q9BYG4 0
P78346 Q9NVA2 0
P78346 Q96EE3 0
P78346 Q7KZI7 0
P78346 Q13642 0
P78346 Q8WVB6 0
P78346 Q96GY3 0
P78346 Q14289 0
P78346 Q13576 0
P78346 Q13889 0
P78346 Q14676 0
P78346 Q9Y6I7 0
P78346 Q9NVC6 0
P78346 Q6FI13 0
P78346 Q9Y5S9 0
P78346 Q9Y605 0
P78346 Q8IWI9 0
P78346 Q9H410 0
P78346 Q8IY57 0
P78346 Q12933 0
P78346 Q00403 0
P78346 Q15003 0
P78346 Q96RN5 0
P78346 Q92966 0
P78346 Q9UNP9 0
P78346 Q8IU60 0
P78346 Q15311 0
P78346 Q04724 0
P78346 Q9BQ87 0
P78346 Q9H944 0
P78346 Q13247 0
P78346 Q96SB4 0
P78346 Q15653 0
P78346 Q13769 0
P78346 Q9H840 0
P78346 Q96G21 0
P78346 Q9HCK8 0
P78346 Q8WWY3 0
P78346 Q9C005 0
P78346 Q8N3U4 0
P78346 Q13326 0
P78346 Q09161 0
P78346 Q53HL2 0
P78346 Q05193 0
P78346 Q9UJV9 0
P78346 Q96F86 0
P78346 Q6P4R8 0
P78346 Q9BRR8 0
P78346 Q15185 0
P78346 Q9Y3C6 0
P78346 Q6PI98 0
P78346 Q9H270 0
P78346 Q02543 0
P78346 Q9UBB9 0
P78346 Q92797 0
P78346 Q93034 0
P78346 Q15582 0
P78346 Q9NYV6 0
P78346 Q9H0E9 0
P78346 Q9UPT5 0
P78346 Q9NRF9 0
P78346 Q9Y5Q8 0
P78346 Q92900 0
P78346 Q99633 0
P78346 Q7Z6J9 0
P78346 Q9UQL6 0
P78346 Q9H7Z6 0
P78346 Q9UHV9 0
P78346 Q15054 0
P78346 Q00839 0
P78346 Q13451 0
P78346 Q9BQA1 0
P78346 Q06187 0
P78346 Q5S007 0
P78346 Q08211 0
P78346 Q15021 0
P78346 Q9H2H8 0
P78346 Q9UBU9 0
P78346 Q00987 0
P78346 Q14573 0
P78346 Q99436 0
Q8IX12 Q9UBE0 0
Q8IX12 Q9P253 0
Q8IX12 Q8NHM5 0
Q8IX12 Q8WYA6 0
Q8IX12 Q92993 0
Q8IX12 Q9UBX0 0
Q8IX12 Q99816 0
Q8IX12 Q96FV9 0
Q8IX12 Q9UQN3 0
Q8IX12 Q9Y576 0
Q8IX12 Q99523 0
Q8IX12 Q8NFH4 0
Q8IX12 Q8WYH8 0
Q8IX12 Q96RK1 0
Q8IX12 Q96JC1 0
Q8IX12 Q9BTC8 0
Q8IX12 Q9UK45 0
Q8IX12 Q9P2K3 0
Q8IX12 Q8TBF4 0
Q8IX12 Q8TDN6 0
Q8IX12 Q9H808 0
Q8IX12 Q9GZX5 0
Q8IX12 Q9UJX6 0
Q8IX12 Q96I25 0
Q8IX12 Q9UNM6 0
Q8IX12 Q9Y2S0 0
Q8IX12 Q9BXP5 0
Q8IX12 Q99460 0
Q8IX12 Q96BD5 0
Q8IX12 Q8WUQ7 0
Q8IX12 Q9Y2X7 0
Q8IX12 Q8N163 0
Q8IX12 Q9BRP8 0
Q8IX12 Q99967 0
Q8IX12 Q9UBW7 0
Q8IX12 Q9NV56 0
Q8IX12 Q9NTI5 0
Q8IX12 Q9NQC1 0
Q8IX12 Q9Y248 0
Q8IX12 Q96GM5 0
Q8IX12 Q9Y253 0
Q8IX12 Q9ULR0 0
Q8IX12 Q9UPY3 0
Q8IX12 Q92766 0
Q8IX12 Q9NQS7 0
Q8IX12 Q9UKG1 0
Q8IX12 Q9NV31 0
Q8IX12 Q9BT78 0
Q8IX12 Q9NX70 0
Q8IX12 Q9Y316 0
Q8IX12 Q9BUQ8 0
Q8IX12 Q969L4 0
Q8IX12 Q9Y3C5 0
Q8IX12 Q9Y2W2 0
Q8IX12 Q9UQE7 0
Q8IX12 Q9NXF1 0
Q8IX12 Q96L91 0
Q8IX12 Q92831 0
Q8IX12 Q9H9Q4 0
Q8IX12 Q92889 0
Q8IX12 Q9UKT7 0
Q8IX12 Q92522 0
Q8IX12 Q92499 0
Q8IX12 Q9NQT5 0
Q8IX12 Q9UBP5 0
Q8IX12 Q92989 0
Q8IX12 Q8IZQ8 0
Q8IX12 Q9UNS2 0
Q8IX12 Q96EZ8 0
Q8IX12 Q9Y5B6 0
Q8IX12 Q9H2X6 0
Q8IX12 Q9BUL9 0
Q8IX12 Q8WYB5 0
Q8IX12 Q9BXW9 0
Q8IX12 Q9NWZ8 0
Q8IX12 Q9P0W2 0
Q8IX12 Q9H9F9 0
Q8IX12 Q9UMX0 0
Q8IX12 Q9Y3U8 0
Q8IX12 Q9UHV7 0
Q8IX12 Q92878 0
Q8IX12 Q9H981 0
Q8IX12 Q96Q27 0
Q8IX12 Q8WWI1 0
Q8IX12 Q8NHY2 0
Q8IX12 Q9NRL2 0
Q8IX12 Q9Y6X2 0
Q8IX12 Q99549 0
Q8IX12 Q9P2I0 0
Q8IX12 Q9NPF5 0
Q8IX12 Q9BWH6 0
Q8IX12 Q92844 0
Q8IX12 Q9H269 0
Q8IX12 Q96PV6 0
Q8IX12 Q9UQ35 0
Q8IX12 Q96T60 0
Q8IX12 Q9UJA3 0
Q8IX12 Q9BYE7 0
Q8IX12 Q9BWJ5 0
Q8IX12 Q96GD3 0
Q8IX12 Q8NEM2 0
Q8IX12 Q9Y262 0
Q8IX12 Q9HAU5 0
Q8IX12 Q96A65 0
Q8IX12 Q8NBZ0 0
Q8IX12 Q9Y3F4 0
Q8IX12 Q9BRV8 0
Q8IX12 Q9Y6Q9 0
Q8IX12 Q9UJX3 0
Q8IX12 Q8TD19 0
Q8IX12 Q8IYD1 0
Q8IX12 Q9UKU7 0
Q8IX12 Q8TEY7 0
Q8IX12 Q9UIG0 0
Q8IX12 Q9NPB6 0
Q8IX12 Q9UIF9 0
Q8IX12 Q9H307 0
Q8IX12 Q93074 0
Q8IX12 Q9UL63 0
Q8IX12 Q9UPN6 0
Q8IX12 Q92890 0
Q8IX12 Q9NSP4 0
Q8IX12 Q96FZ7 0
Q8IX12 Q92618 0
Q8IX12 Q92830 0
Q8IX12 Q9BSJ2 0
Q8IX12 Q9HCS7 0
Q8IX12 Q9C086 0
Q8IX12 Q9UKV8 0
Q8IX12 Q9UHI6 0
Q8IX12 Q99497 0
Q8IX12 Q8WV66 0
Q8IX12 Q92925 0
Q8IX12 Q9UK53 0
Q8IX12 Q99801 0
Q8IX12 Q92759 0
Q8IX12 Q9BSI4 0
Q8IX12 Q9Y4A5 0
Q8IX12 Q9H1J1 0
Q8IX12 Q9GZN1 0
Q8IX12 Q9Y6J9 0
Q8IX12 Q9UQM7 0
Q8IX12 Q92922 0
Q8IX12 Q9NPD3 0
Q8IX12 Q8WVC0 0
Q8IX12 Q8TEW0 0
Q8IX12 Q9Y2X3 0
Q8IX12 Q9BSV6 0
Q8IX12 Q99683 0
Q8IX12 Q8TEQ6 0
Q8IX12 Q9NXR8 0
Q8IX12 Q9NZS9 0
Q8IX12 Q9H672 0
Q8IX12 Q8NI27 0
Q8IX12 Q9NZI8 0
Q8IX12 Q9HCG8 0
Q8IX12 Q99759 0
Q8IX12 Q9BW27 0
Q8IX12 Q9BPX3 0
Q8IX12 Q9UBQ5 0
Q8IX12 Q9Y2L1 0
Q8IX12 Q9Y6R4 0
Q8IX12 Q99575 0
Q8IX12 Q8TEX9 0
Q8IX12 Q92777 0
Q8IX12 Q96G25 0
Q8IX12 Q92664 0
Q8IX12 Q9Y3E7 0
Q8IX12 Q9Y618 0
Q8IX12 Q9P0M6 0
Q8IX12 Q9GZX9 0
Q8IX12 Q9NPI8 0
Q8IX12 Q9Y4Z0 0
Q8IX12 Q9Y2A7 0
Q8IX12 Q9UHA3 0
Q8IX12 Q9Y333 0
Q8IX12 Q99613 0
Q8IX12 Q9H1A4 0
Q8IX12 Q8N684 0
Q8IX12 Q8TAQ2 0
Q8IX12 Q9ULZ2 0
Q8IX12 Q9H4B7 0
Q8IX12 Q96J01 0
Q8IX12 Q8WYQ5 0
Q8IX12 Q9HAU4 0
Q8IX12 Q8NFZ0 0
Q8IX12 Q9Y6I3 0
Q8IX12 Q9HBI1 0
Q8IX12 Q96FF9 0
Q8IX12 Q969H0 0
Q8IX12 Q9H3P2 0
Q8IX12 Q96EB6 0
Q8IX12 Q8IZL8 0
Q8IX12 Q9NRR4 0
Q8IX12 Q8N201 0
Q8IX12 Q969R5 0
Q8IX12 Q92620 0
Q8IX12 Q9NW38 0
Q8IX12 Q8NFZ5 0
Q8IX12 Q92896 0
Q8IX12 Q9HC52 0
Q8IX12 Q9BRX9 0
Q8IX12 Q9Y383 0
Q8IX12 Q9UKV3 0
Q8IX12 Q9H0E3 0
Q8IX12 Q92828 0
Q8IX12 Q99728 0
Q8IX12 Q9BTK6 0
Q8IX12 Q99848 0
Q8IX12 Q9NPI6 0
Q8IX12 Q8NEZ4 0
Q8IX12 Q96CB8 0
Q8IX12 Q8WXI9 0
Q8IX12 Q8N5Y2 0
Q8IX12 Q9H444 0
Q8IX12 Q9H160 0
Q8IX12 Q8NDX5 0
Q8IX12 Q9NY27 0
Q8IX12 Q9Y2X0 0
Q8IX12 Q9NRG0 0
Q8IX12 Q9Y232 0
Q8IX12 Q96EB1 0
Q8IX12 Q9UKL0 0
Q8IX12 Q99417 0
Q8IX12 Q9Y3C7 0
Q8IX12 Q9NVP2 0
Q8IX12 Q9H204 0
Q8IX12 Q92547 0
Q8IX12 Q8N488 0
Q8IX12 Q92794 0
Q8IX12 Q9BRG1 0
Q8IX12 Q9UJX4 0
Q8IX12 Q92466 0
Q8IX12 Q92750 0
Q8IX12 Q96T23 0
Q8IX12 Q9NWA0 0
Q8IX12 Q9Y6A5 0
Q8IX12 Q9HBM1 0
Q8IX12 Q9NV70 0
Q8IX12 Q969S2 0
Q8IX12 Q99638 0
Q8IX12 Q9UKA9 0
Q8IX12 Q8IYD8 0
Q8IX12 Q8N726 0
Q8IX12 Q9HCI7 0
Q8IX12 Q9UER7 0
Q8IX12 Q99558 0
Q8IX12 Q8WUM0 0
Q8IX12 Q9Y4W2 0
Q8IX12 Q9HCU9 0
Q8IX12 Q9H875 0
Q8IX12 Q99873 0
Q8IX12 Q9BVI0 0
Q8IX12 Q9H7L9 0
Q8IX12 Q9HCE1 0
Q8IX12 Q9H633 0
Q8IX12 Q99627 0
Q8IX12 Q9Y2X9 0
Q8IX12 Q9NWX5 0
Q8IX12 Q9UDY8 0
Q8IX12 Q92629 0
Q8IX12 Q96HR3 0
Q8IX12 Q8WXK4 0
Q8IX12 Q9BS16 0
Q8IX12 Q99879 0
Q8IX12 Q9BZJ0 0
Q8IX12 Q9UBC3 0
Q8IX12 Q8WVK2 0
Q8IX12 Q92613 0
Q8IX12 Q99496 0
Q8IX12 Q9HB75 0
Q8IX12 Q96B26 0
Q8IX12 Q96JP5 0
Q8IX12 Q9UL03 0
Q8IX12 Q9UJW3 0
Q8IX12 Q9NW13 0
Q8IX12 Q9UBD5 0
Q8IX12 Q96QK1 0
Q8IX12 Q9UIM3 0
Q8IX12 Q969G3 0
Q8IX12 Q9H9Q2 0
Q8IX12 Q9UM13 0
Q8IX12 Q9BV90 0
Q8IX12 Q8IXH7 0
Q8IX12 Q96KQ7 0
Q8IX12 Q96LT9 0
Q8IX12 Q9NUP9 0
Q8IX12 Q96DI7 0
Q8IX12 Q9NXR7 0
Q8IX12 Q99996 0
Q8IX12 Q9HD42 0
Q8IX12 Q9H9H4 0
Q8IX12 Q9NR30 0
Q8IX12 Q9BXY8 0
Q8IX12 Q9NUW8 0
Q8IX12 Q9Y265 0
Q8IX12 Q9HAF1 0
Q8IX12 Q9UKB1 0
Q8IX12 Q9ULG1 0
Q8IX12 Q9UHX1 0
Q8IX12 Q9HBM6 0
Q8IX12 Q9BZZ5 0
Q8IX12 Q96S59 0
Q8IX12 Q9H3R5 0
Q8IX12 Q9BUJ2 0
Q8IX12 Q9UKN8 0
Q8IX12 Q9UBW8 0
Q8IX12 Q9UBT2 0
Q8IX12 Q9BWU1 0
Q8IX12 Q9Y5Q9 0
Q8IX12 Q92769 0
Q8IX12 Q9Y2W1 0
Q8IX12 Q9UDW3 0
Q8IX12 Q9UBB5 0
Q8IX12 Q8N2Z9 0
Q8IX12 Q9UKT8 0
Q8IX12 Q9H6S1 0
Q8IX12 Q9ULK4 0
Q8IX12 Q8WX92 0
Q8IX12 Q9NUX5 0
Q8IX12 Q9P287 0
Q8IX12 Q9Y3B4 0
Q8IX12 Q9BXJ9 0
Q8IX12 Q9BRX5 0
Q8IX12 Q9Y5B9 0
Q8IX12 Q92616 0
Q8IX12 Q8NBT2 0
Q8IX12 Q8N257 0
Q8IX12 Q96FI4 0
Q8IX12 Q9GZT9 0
Q8IX12 Q96BP3 0
Q8IX12 Q9NV88 0
Q8IX12 Q9H081 0
Q8IX12 Q9H4L4 0
Q8IX12 Q9NUG6 0
Q8IX12 Q9NVH2 0
Q8IX12 Q9NYB0 0
Q8IX12 Q92599 0
Q8IX12 Q9BXM7 0
Q8IX12 Q9H0H0 0
Q8IX12 Q9Y6A4 0
Q8IX12 Q8IXI1 0
Q8IX12 Q9BTT4 0
Q8IX12 Q9UNL4 0
Q8IX12 Q9H9B1 0
Q8IX12 Q9NVR2 0
Q8IX12 Q9UBE8 0
Q8IX12 Q9H0H5 0
Q8IX12 Q9P086 0
Q8IX12 Q96CF2 0
Q8IX12 Q9BUB5 0
Q8IX12 Q9BZH6 0
Q8IX12 Q92804 0
Q8IX12 Q9UPN7 0
Q8IX12 Q8WUA4 0
Q8IX12 Q8IYB3 0
Q8IX12 Q9H074 0
Q8IX12 Q8N8D1 0
Q8IX12 Q9UBU8 0
Q8IX12 Q9Y4K3 0
Q8IX12 Q9Y230 0
Q8IX12 Q96IY1 0
Q8IX12 Q8TAG9 0
Q8IX12 Q9GZS1 0
Q8IX12 Q96BT3 0
Q8IX12 Q9P013 0
Q8IX12 Q92667 0
Q8IX12 Q9UIS9 0
Q8IX12 Q9ULX6 0
Q8IX12 Q8NCE0 0
Q8IX12 Q96H20 0
Q8IX12 Q9NQT4 0
Q8IX12 Q9ULD4 0
Q8IX12 Q9BZK7 0
Q8IX12 Q96KP1 0
Q8IX12 Q99966 0
Q8IX12 Q9UKF6 0
Q8IX12 Q9Y6J0 0
Q8IX12 Q9UL15 0
Q8IX12 Q9UMS4 0
Q8IX12 Q9NRH3 0
Q8IX12 Q9Y5N6 0
Q8IX12 Q8N668 0
Q8IX12 Q9UL46 0
Q8IX12 Q96T58 0
Q8IX12 Q9H2F5 0
Q8IX12 Q96DF8 0
Q8IX12 Q9NQ66 0
Q8IX12 Q9NP66 0
Q8IX12 Q96H22 0
Q8IX12 Q9NYJ8 0
Q8IX12 Q9UHD9 0
Q8IX12 Q92994 0
Q8IX12 Q8N0S6 0
Q8IX12 Q9NW64 0
Q8IX12 Q9UBQ0 0
Q8IX12 Q8WXD5 0
Q8IX12 Q9Y2U8 0
Q8IX12 Q96CJ1 0
Q8IX12 Q9UG63 0
Q8IX12 Q9Y5B0 0
Q8IX12 Q8WVM7 0
Q8IX12 Q9NR33 0
Q8IX12 Q96ST3 0
Q8IX12 Q9UBK2 0
Q8IX12 Q9Y3B2 0
Q8IX12 Q96KG9 0
Q8IX12 Q9H2K2 0
Q8IX12 Q96Q15 0
Q8IX12 Q9UJX2 0
Q8IX12 Q9H871 0
Q8IX12 Q92841 0
Q8IX12 Q8IXK0 0
Q8IX12 Q9H9A7 0
Q8IX12 Q9Y4Y9 0
Q8IX12 Q9H5N1 0
Q8IX12 Q8N3Y1 0
Q8IX12 Q8N1F7 0
Q8IX12 Q96HS1 0
Q8IX12 Q9UQ84 0
Q8IX12 Q9NYV4 0
Q8IX12 Q9HB71 0
Q8IX12 Q9H9T3 0
Q8IX12 Q9UKM9 0
Q8IX12 Q9H211 0
Q8IX12 Q9UPV9 0
Q8IX12 Q99459 0
Q8IX12 Q9UHV2 0
Q8IX12 Q9BQE3 0
Q8IX12 Q9NPJ6 0
Q8IX12 Q9UJF2 0
Q8IX12 Q9BUE0 0
Q8IX12 Q96J02 0
Q8IX12 Q99708 0
Q8IX12 Q92585 0
Q8IX12 Q92785 0
Q8IX12 Q96HW7 0
Q8IX12 Q96JN0 0
Q8IX12 Q9H503 0
Q8IX12 Q9BRD0 0
Q8IX12 Q92793 0
Q8IX12 Q8IYI6 0
Q8IX12 Q9UK41 0
Q8IX12 Q9BZD4 0
Q8IX12 Q969H6 0
Q8IX12 Q9BXL7 0
Q8IX12 Q9Y3R0 0
Q8IX12 Q9H5Z1 0
Q8IX12 Q96GD4 0
Q8IX12 complex 0
Q8IX12 Q9H0D6 0
Q8IX12 Q9BU64 0
Q8IX12 Q96AP0 0
Q8IX12 Q96EK2 0
Q8IX12 Q9UBF6 0
Q8IX12 Q9UHD8 0
Q8IX12 Q9GZS3 0
Q8IX12 Q9UPS6 0
Q8IX12 Q9H9Y6 0
Q8IX12 Q96T37 0
Q8IX12 Q8N3R9 0
Q8IX12 Q9BVC3 0
Q8IX12 Q9BY43 0
Q8IX12 Q92674 0
Q8IX12 Q96EY7 0
Q8IX12 Q9Y294 0
Q8IX12 Q99814 0
Q8IX12 Q9BVP2 0
Q8IX12 Q96RL1 0
Q8IX12 Q9BQ61 0
Q8IX12 Q9BSM1 0
Q8IX12 Q8IXM2 0
Q8IX12 Q96GM8 0
Q8IX12 Q8IZH2 0
Q8IX12 Q9Y6K1 0
Q8IX12 Q9UMN6 0
Q8IX12 Q9NTJ3 0
Q8IX12 Q9BZI7 0
Q8IX12 Q9NZZ3 0
Q8IX12 Q9BRT9 0
Q8IX12 Q9UJX5 0
Q8IX12 Q9HB96 0
Q8IX12 Q92990 0
Q8IX12 Q9Y297 0
Q8IX12 Q8NFD5 0
Q8IX12 Q92905 0
Q8IX12 Q96CW5 0
Q8IX12 Q8NB91 0
Q8IX12 Q9NWU2 0
Q8IX12 Q8N7H5 0
Q8IX12 Q96BN2 0
Q8IX12 Q9HCU8 0
Q8IX12 Q9H6Z9 0
Q8IX12 Q9BQG0 0
Q8IX12 Q96NW7 0
Q8IX12 Q9UBL3 0
Q8IX12 Q8WW01 0
Q8IX12 Q99741 0
Q8IX12 Q8NFH3 0
Q8IX12 Q9P2J5 0
Q8IX12 Q9UPN9 0
Q8IX12 Q8ND76 0
Q8IX12 Q9NX58 0
Q8IX12 Q9BYG4 0
Q8IX12 Q9NVA2 0
Q8IX12 Q96EE3 0
Q8IX12 Q8WVB6 0
Q8IX12 Q96GY3 0
Q8IX12 Q9Y6I7 0
Q8IX12 Q9NVC6 0
Q8IX12 Q9Y5S9 0
Q8IX12 Q9Y605 0
Q8IX12 Q9H410 0
Q8IX12 Q8IY57 0
Q8IX12 Q96RN5 0
Q8IX12 Q92966 0
Q8IX12 Q9UNP9 0
Q8IX12 Q9BQ87 0
Q8IX12 Q9H944 0
Q8IX12 Q96SB4 0
Q8IX12 Q9H840 0
Q8IX12 Q96G21 0
Q8IX12 Q9HCK8 0
Q8IX12 Q8WWY3 0
Q8IX12 Q9C005 0
Q8IX12 Q8N3U4 0
Q8IX12 Q9UJV9 0
Q8IX12 Q96F86 0
Q8IX12 Q9BRR8 0
Q8IX12 Q9Y3C6 0
Q8IX12 Q9H270 0
Q8IX12 Q9UBB9 0
Q8IX12 Q92797 0
Q8IX12 Q93034 0
Q8IX12 Q9NYV6 0
Q8IX12 Q9H0E9 0
Q8IX12 Q9UPT5 0
Q8IX12 Q9NRF9 0
Q8IX12 Q9Y5Q8 0
Q8IX12 Q92900 0
Q8IX12 Q99633 0
Q8IX12 Q9UQL6 0
Q8IX12 Q9H7Z6 0
Q8IX12 Q9UHV9 0
Q8IX12 Q9BQA1 0
Q8IX12 Q9H2H8 0
Q8IX12 Q9UBU9 0
Q8IX12 Q99436 0
Q1EHW4 Q9UBE0 0
Q1EHW4 Q9P253 0
Q1EHW4 Q8IX12 0
Q1EHW4 Q8NHM5 0
Q1EHW4 Q8WYA6 0
Q1EHW4 Q6IA86 0
Q1EHW4 Q92993 0
Q1EHW4 Q9UBX0 0
Q1EHW4 Q86VP6 0
Q1EHW4 Q99816 0
Q1EHW4 Q96FV9 0
Q1EHW4 Q9UQN3 0
Q1EHW4 Q52LR7 0
Q1EHW4 Q9Y576 0
Q1EHW4 Q99523 0
Q1EHW4 Q5VWG9 0
Q1EHW4 Q6VMQ6 0
Q1EHW4 Q86XI2 0
Q1EHW4 Q63HK5 0
Q1EHW4 Q8NFH4 0
Q1EHW4 Q8WYH8 0
Q1EHW4 Q96RK1 0
Q1EHW4 Q6IE81 0
Q1EHW4 Q96JC1 0
Q1EHW4 Q9BTC8 0
Q1EHW4 Q9UK45 0
Q1EHW4 Q8IUD2 0
Q1EHW4 Q9P2K3 0
Q1EHW4 Q8TBF4 0
Q1EHW4 Q8TDN6 0
Q1EHW4 Q9H808 0
Q1EHW4 Q9GZX5 0
Q1EHW4 Q9UJX6 0
Q1EHW4 Q96I25 0
Q1EHW4 Q8IWX8 0
Q1EHW4 Q9UNM6 0
Q1EHW4 Q9Y2S0 0
Q1EHW4 Q9BXP5 0
Q1EHW4 Q99460 0
Q1EHW4 Q96BD5 0
Q1EHW4 Q8WUQ7 0
Q1EHW4 Q9Y2X7 0
Q1EHW4 Q8N163 0
Q1EHW4 Q9BRP8 0
Q1EHW4 Q99967 0
Q1EHW4 Q9UBW7 0
Q1EHW4 Q9NV56 0
Q1EHW4 Q9NTI5 0
Q1EHW4 Q9NQC1 0
Q1EHW4 Q9Y248 0
Q1EHW4 Q9Y253 0
Q1EHW4 Q9ULR0 0
Q1EHW4 Q5QJE6 0
Q1EHW4 Q9UPY3 0
Q1EHW4 Q92766 0
Q1EHW4 Q86T24 0
Q1EHW4 Q9NQS7 0
Q1EHW4 Q9UKG1 0
Q1EHW4 Q7L5N1 0
Q1EHW4 Q9NV31 0
Q1EHW4 Q9BT78 0
Q1EHW4 Q9NX70 0
Q1EHW4 Q9Y316 0
Q1EHW4 Q9BUQ8 0
Q1EHW4 Q969L4 0
Q1EHW4 Q9Y3C5 0
Q1EHW4 Q7L576 0
Q1EHW4 Q9Y2W2 0
Q1EHW4 Q9UQE7 0
Q1EHW4 Q9NXF1 0
Q1EHW4 Q96L91 0
Q1EHW4 Q92831 0
Q1EHW4 Q9H9Q4 0
Q1EHW4 Q92889 0
Q1EHW4 Q9UKT7 0
Q1EHW4 Q92522 0
Q1EHW4 Q92499 0
Q1EHW4 Q6UWZ7 0
Q1EHW4 Q9NQT5 0
Q1EHW4 Q9UBP5 0
Q1EHW4 Q92989 0
Q1EHW4 Q8IZQ8 0
Q1EHW4 Q6NZY4 0
Q1EHW4 Q71SY5 0
Q1EHW4 Q9UNS2 0
Q1EHW4 Q96EZ8 0
Q1EHW4 Q9Y5B6 0
Q1EHW4 Q6ZW49 0
Q1EHW4 Q9H2X6 0
Q1EHW4 Q9BUL9 0
Q1EHW4 Q8WYB5 0
Q1EHW4 Q9BXW9 0
Q1EHW4 Q9NWZ8 0
Q1EHW4 Q9P0W2 0
Q1EHW4 Q2TAY7 0
Q1EHW4 Q9H9F9 0
Q1EHW4 Q9UMX0 0
Q1EHW4 Q86VN1 0
Q1EHW4 Q9Y3U8 0
Q1EHW4 Q9UHV7 0
Q1EHW4 Q5T200 0
Q1EHW4 Q92878 0
Q1EHW4 Q9H981 0
Q1EHW4 Q96Q27 0
Q1EHW4 Q8WWI1 0
Q1EHW4 Q86U70 0
Q1EHW4 Q8NHY2 0
Q1EHW4 Q9NRL2 0
Q1EHW4 Q9Y6X2 0
Q1EHW4 Q99549 0
Q1EHW4 Q9P2I0 0
Q1EHW4 Q9NPF5 0
Q1EHW4 Q9BWH6 0
Q1EHW4 Q92844 0
Q1EHW4 Q9H269 0
Q1EHW4 Q96PV6 0
Q1EHW4 Q9UQ35 0
Q1EHW4 Q96T60 0
Q1EHW4 Q9UJA3 0
Q1EHW4 Q9BYE7 0
Q1EHW4 Q9BWJ5 0
Q1EHW4 Q96GD3 0
Q1EHW4 Q8NEM2 0
Q1EHW4 Q9Y262 0
Q1EHW4 Q9HAU5 0
Q1EHW4 Q96A65 0
Q1EHW4 Q8NBZ0 0
Q1EHW4 Q9Y3F4 0
Q1EHW4 Q9BRV8 0
Q1EHW4 Q9Y6Q9 0
Q1EHW4 Q9UJX3 0
Q1EHW4 Q8TD19 0
Q1EHW4 Q8IYD1 0
Q1EHW4 Q9UKU7 0
Q1EHW4 Q8TEY7 0
Q1EHW4 Q9NPB6 0
Q1EHW4 Q9UIF9 0
Q1EHW4 Q9H307 0
Q1EHW4 Q93074 0
Q1EHW4 Q9UL63 0
Q1EHW4 Q9UPN6 0
Q1EHW4 Q92890 0
Q1EHW4 Q9NSP4 0
Q1EHW4 Q96FZ7 0
Q1EHW4 Q92618 0
Q1EHW4 Q92830 0
Q1EHW4 Q9BSJ2 0
Q1EHW4 Q9HCS7 0
Q1EHW4 Q9C086 0
Q1EHW4 Q7Z6Z7 0
Q1EHW4 Q9UKV8 0
Q1EHW4 Q9UHI6 0
Q1EHW4 Q6UX04 0
Q1EHW4 Q99497 0
Q1EHW4 Q7L014 0
Q1EHW4 Q8WV66 0
Q1EHW4 Q99801 0
Q1EHW4 Q92759 0
Q1EHW4 Q9BSI4 0
Q1EHW4 Q9Y4A5 0
Q1EHW4 Q9H1J1 0
Q1EHW4 Q9GZN1 0
Q1EHW4 Q9Y6J9 0
Q1EHW4 Q9UQM7 0
Q1EHW4 Q6ZRS2 0
Q1EHW4 Q9NPD3 0
Q1EHW4 Q8WVC0 0
Q1EHW4 Q6Q0C0 0
Q1EHW4 Q7LBR1 0
Q1EHW4 Q53EL6 0
Q1EHW4 Q8TEW0 0
Q1EHW4 Q9Y2X3 0
Q1EHW4 Q9BSV6 0
Q1EHW4 Q99683 0
Q1EHW4 Q8TEQ6 0
Q1EHW4 Q9NXR8 0
Q1EHW4 Q9NZS9 0
Q1EHW4 Q49AN0 0
Q1EHW4 Q9H672 0
Q1EHW4 Q8NI27 0
Q1EHW4 Q9NZI8 0
Q1EHW4 Q9HCG8 0
Q1EHW4 Q71DI3 0
Q1EHW4 Q99759 0
Q1EHW4 Q9BW27 0
Q1EHW4 Q9BPX3 0
Q1EHW4 Q9UBQ5 0
Q1EHW4 Q9Y2L1 0
Q1EHW4 Q86V81 0
Q1EHW4 Q9Y6R4 0
Q1EHW4 Q99575 0
Q1EHW4 Q8TEX9 0
Q1EHW4 Q92777 0
Q1EHW4 Q96G25 0
Q1EHW4 Q92664 0
Q1EHW4 Q676U5 0
Q1EHW4 Q7RTV0 0
Q1EHW4 Q9Y3E7 0
Q1EHW4 Q9Y618 0
Q1EHW4 Q9P0M6 0
Q1EHW4 Q86XN7 0
Q1EHW4 Q9GZX9 0
Q1EHW4 Q9NPI8 0
Q1EHW4 Q9Y4Z0 0
Q1EHW4 Q86XK2 0
Q1EHW4 Q9Y2A7 0
Q1EHW4 Q9UHA3 0
Q1EHW4 Q9Y333 0
Q1EHW4 Q8IUR7 0
Q1EHW4 Q99613 0
Q1EHW4 Q7L2H7 0
Q1EHW4 Q9H1A4 0
Q1EHW4 Q8N684 0
Q1EHW4 Q9ULZ2 0
Q1EHW4 Q9H4B7 0
Q1EHW4 Q96J01 0
Q1EHW4 Q69YN4 0
Q1EHW4 Q8WYQ5 0
Q1EHW4 Q9HAU4 0
Q1EHW4 Q8NFZ0 0
Q1EHW4 Q9Y6I3 0
Q1EHW4 Q9HBI1 0
Q1EHW4 Q96FF9 0
Q1EHW4 Q969H0 0
Q1EHW4 Q9H3P2 0
Q1EHW4 Q96EB6 0
Q1EHW4 Q8IZL8 0
Q1EHW4 Q9NRR4 0
Q1EHW4 Q8N201 0
Q1EHW4 Q969R5 0
Q1EHW4 Q92620 0
Q1EHW4 Q9NW38 0
Q1EHW4 Q8NFZ5 0
Q1EHW4 Q92896 0
Q1EHW4 Q9HC52 0
Q1EHW4 Q9BRX9 0
Q1EHW4 Q9Y383 0
Q1EHW4 Q6P2C8 0
Q1EHW4 Q9UKV3 0
Q1EHW4 Q92828 0
Q1EHW4 Q99728 0
Q1EHW4 Q6P2Q9 0
Q1EHW4 Q9BTK6 0
Q1EHW4 Q99848 0
Q1EHW4 Q6P2E9 0
Q1EHW4 Q9NPI6 0
Q1EHW4 Q8NEZ4 0
Q1EHW4 Q9Y6K9 0
Q1EHW4 Q96CB8 0
Q1EHW4 Q6ZYL4 0
Q1EHW4 Q8N5Y2 0
Q1EHW4 Q9H444 0
Q1EHW4 Q86UW6 0
Q1EHW4 Q8NDX5 0
Q1EHW4 Q9NY27 0
Q1EHW4 Q9Y2X0 0
Q1EHW4 Q9NRG0 0
Q1EHW4 Q9Y232 0
Q1EHW4 Q96EB1 0
Q1EHW4 Q9UKL0 0
Q1EHW4 Q99417 0
Q1EHW4 Q9Y3C7 0
Q1EHW4 Q9NVP2 0
Q1EHW4 Q9H204 0
Q1EHW4 Q68E01 0
Q1EHW4 Q92547 0
Q1EHW4 Q8N488 0
Q1EHW4 Q92794 0
Q1EHW4 Q9BRG1 0
Q1EHW4 Q9UJX4 0
Q1EHW4 Q92466 0
Q1EHW4 Q92750 0
Q1EHW4 Q5XUX0 0
Q1EHW4 Q6P1K2 0
Q1EHW4 Q96T23 0
Q1EHW4 Q9NWA0 0
Q1EHW4 Q9Y6A5 0
Q1EHW4 Q9HBM1 0
Q1EHW4 Q9NV70 0
Q1EHW4 Q969S2 0
Q1EHW4 Q99638 0
Q1EHW4 Q9UKA9 0
Q1EHW4 Q8IYD8 0
Q1EHW4 Q8N726 0
Q1EHW4 Q9HCI7 0
Q1EHW4 Q9UER7 0
Q1EHW4 Q99558 0
Q1EHW4 Q8WUM0 0
Q1EHW4 Q8IVI9 0
Q1EHW4 Q9Y4W2 0
Q1EHW4 Q9H875 0
Q1EHW4 Q99873 0
Q1EHW4 Q9BVI0 0
Q1EHW4 Q5TKA1 0
Q1EHW4 Q7Z3B3 0
Q1EHW4 Q9HCE1 0
Q1EHW4 Q9H633 0
Q1EHW4 Q99627 0
Q1EHW4 Q9Y2X9 0
Q1EHW4 Q4G0F5 0
Q1EHW4 Q9NWX5 0
Q1EHW4 Q9UDY8 0
Q1EHW4 Q92629 0
Q1EHW4 Q96HR3 0
Q1EHW4 Q6T4P5 0
Q1EHW4 Q8WXK4 0
Q1EHW4 Q9BS16 0
Q1EHW4 Q99879 0
Q1EHW4 Q9BZJ0 0
Q1EHW4 Q9UBC3 0
Q1EHW4 Q8WVK2 0
Q1EHW4 Q92613 0
Q1EHW4 Q99496 0
Q1EHW4 Q9HB75 0
Q1EHW4 Q96B26 0
Q1EHW4 Q96JP5 0
Q1EHW4 Q9UL03 0
Q1EHW4 Q9UJW3 0
Q1EHW4 Q7L5Y9 0
Q1EHW4 Q9NW13 0
Q1EHW4 Q9UBD5 0
Q1EHW4 Q5TA45 0
Q1EHW4 Q64663 0
Q1EHW4 Q96QK1 0
Q1EHW4 Q9UIM3 0
Q1EHW4 Q59EJ3 0
Q1EHW4 Q9H9Q2 0
Q1EHW4 Q53GS7 0
Q1EHW4 Q86W42 0
Q1EHW4 Q9UM13 0
Q1EHW4 Q9BV90 0
Q1EHW4 Q8IXH7 0
Q1EHW4 Q96KQ7 0
Q1EHW4 Q96LT9 0
Q1EHW4 Q9NUP9 0
Q1EHW4 Q96DI7 0
Q1EHW4 Q9NXR7 0
Q1EHW4 Q99996 0
Q1EHW4 Q9HD42 0
Q1EHW4 Q9H9H4 0
Q1EHW4 Q9NR30 0
Q1EHW4 Q9BXY8 0
Q1EHW4 Q9NUW8 0
Q1EHW4 Q6I9Y2 0
Q1EHW4 Q9Y265 0
Q1EHW4 Q9HAF1 0
Q1EHW4 Q9UKB1 0
Q1EHW4 Q9ULG1 0
Q1EHW4 Q9UHX1 0
Q1EHW4 Q9HBM6 0
Q1EHW4 Q9BZZ5 0
Q1EHW4 Q71F23 0
Q1EHW4 Q96S59 0
Q1EHW4 Q6IBW4 0
Q1EHW4 Q9H3R5 0
Q1EHW4 Q9BUJ2 0
Q1EHW4 Q53TQ3 0
Q1EHW4 Q9UKN8 0
Q1EHW4 Q9UBW8 0
Q1EHW4 Q9UBT2 0
Q1EHW4 Q9BWU1 0
Q1EHW4 Q9Y5Q9 0
Q1EHW4 Q9Y2W1 0
Q1EHW4 Q6W2J9 0
Q1EHW4 Q9UDW3 0
Q1EHW4 Q86XP3 0
Q1EHW4 Q8N2Z9 0
Q1EHW4 Q9UKT8 0
Q1EHW4 Q9H6S1 0
Q1EHW4 Q9ULK4 0
Q1EHW4 Q5RKV6 0
Q1EHW4 Q8WX92 0
Q1EHW4 Q7L2Z9 0
Q1EHW4 Q9NUX5 0
Q1EHW4 Q5VTR2 0
Q1EHW4 Q9P287 0
Q1EHW4 Q6PD62 0
Q1EHW4 Q9Y3B4 0
Q1EHW4 Q9BXJ9 0
Q1EHW4 Q9BRX5 0
Q1EHW4 Q92616 0
Q1EHW4 Q6WN34 0
Q1EHW4 Q8NBT2 0
Q1EHW4 Q8N257 0
Q1EHW4 Q96FI4 0
Q1EHW4 Q9GZT9 0
Q1EHW4 Q96BP3 0
Q1EHW4 Q71U36 0
Q1EHW4 Q9NV88 0
Q1EHW4 Q9H081 0
Q1EHW4 Q9H4L4 0
Q1EHW4 Q9NUG6 0
Q1EHW4 Q9NVH2 0
Q1EHW4 Q9NYB0 0
Q1EHW4 Q92599 0
Q1EHW4 Q9BXM7 0
Q1EHW4 Q9H0H0 0
Q1EHW4 Q8IUQ4 0
Q1EHW4 Q9Y6A4 0
Q1EHW4 Q8IXI1 0
Q1EHW4 Q9BTT4 0
Q1EHW4 Q9UNL4 0
Q1EHW4 Q4ZG51 0
Q1EHW4 Q9H9B1 0
Q1EHW4 Q9NVR2 0
Q1EHW4 Q71F56 0
Q1EHW4 Q5SXM2 0
Q1EHW4 Q9UBE8 0
Q1EHW4 Q9H0H5 0
Q1EHW4 Q9P086 0
Q1EHW4 Q6ZN18 0
Q1EHW4 Q96CF2 0
Q1EHW4 Q9BUB5 0
Q1EHW4 Q9BZH6 0
Q1EHW4 Q7L2E3 0
Q1EHW4 Q92804 0
Q1EHW4 Q9UPN7 0
Q1EHW4 Q8WUA4 0
Q1EHW4 Q6UXN9 0
Q1EHW4 Q29RF7 0
Q1EHW4 Q8IYB3 0
Q1EHW4 Q9H074 0
Q1EHW4 Q8N8D1 0
Q1EHW4 Q9UBU8 0
Q1EHW4 Q9Y4K3 0
Q1EHW4 Q53GS9 0
Q1EHW4 Q9Y230 0
Q1EHW4 Q96IY1 0
Q1EHW4 Q8TAG9 0
Q1EHW4 Q9GZS1 0
Q1EHW4 Q5H9R7 0
Q1EHW4 Q96BT3 0
Q1EHW4 Q9P013 0
Q1EHW4 Q6MZP7 0
Q1EHW4 Q92667 0
Q1EHW4 Q9UIS9 0
Q1EHW4 Q9ULX6 0
Q1EHW4 Q8NCE0 0
Q1EHW4 Q96H20 0
Q1EHW4 Q6IEG0 0
Q1EHW4 Q9NQT4 0
Q1EHW4 Q75QN2 0
Q1EHW4 Q9ULD4 0
Q1EHW4 Q9BZK7 0
Q1EHW4 Q96KP1 0
Q1EHW4 Q99966 0
Q1EHW4 Q9UKF6 0
Q1EHW4 Q9Y6J0 0
Q1EHW4 Q9UL15 0
Q1EHW4 Q9UMS4 0
Q1EHW4 Q86W51 0
Q1EHW4 Q9NRH3 0
Q1EHW4 Q9Y5N6 0
Q1EHW4 Q8N668 0
Q1EHW4 Q9UL46 0
Q1EHW4 Q96T58 0
Q1EHW4 Q9H2F5 0
Q1EHW4 Q96DF8 0
Q1EHW4 Q9NQ66 0
Q1EHW4 Q9NP66 0
Q1EHW4 Q96H22 0
Q1EHW4 Q9NYJ8 0
Q1EHW4 Q9UHD9 0
Q1EHW4 Q92994 0
Q1EHW4 Q8N0S6 0
Q1EHW4 Q9NW64 0
Q1EHW4 Q9UBQ0 0
Q1EHW4 Q8WXD5 0
Q1EHW4 Q9Y2U8 0
Q1EHW4 Q96CJ1 0
Q1EHW4 Q6P1X5 0
Q1EHW4 Q9UG63 0
Q1EHW4 Q6P3W7 0
Q1EHW4 Q9Y5B0 0
Q1EHW4 Q8WVM7 0
Q1EHW4 Q9NR33 0
Q1EHW4 Q9UBK2 0
Q1EHW4 Q9Y3B2 0
Q1EHW4 Q9H2K2 0
Q1EHW4 Q9UHD2 0
Q1EHW4 Q96Q15 0
Q1EHW4 Q9UJX2 0
Q1EHW4 Q9H871 0
Q1EHW4 Q7L1Q6 0
Q1EHW4 Q6IPU0 0
Q1EHW4 Q7L5Y6 0
Q1EHW4 Q92841 0
Q1EHW4 Q8IXK0 0
Q1EHW4 Q9H9A7 0
Q1EHW4 Q9Y4Y9 0
Q1EHW4 Q9H5N1 0
Q1EHW4 Q8N3Y1 0
Q1EHW4 Q8N1F7 0
Q1EHW4 Q96HS1 0
Q1EHW4 Q9UQ84 0
Q1EHW4 Q9NYV4 0
Q1EHW4 Q9HB71 0
Q1EHW4 Q9H9T3 0
Q1EHW4 Q9UKM9 0
Q1EHW4 Q9H211 0
Q1EHW4 Q9UPV9 0
Q1EHW4 Q99459 0
Q1EHW4 Q9UHV2 0
Q1EHW4 Q9BQE3 0
Q1EHW4 Q9NPJ6 0
Q1EHW4 Q9UJF2 0
Q1EHW4 Q6UN15 0
Q1EHW4 Q9BUE0 0
Q1EHW4 Q53SF7 0
Q1EHW4 Q96J02 0
Q1EHW4 Q99708 0
Q1EHW4 Q92585 0
Q1EHW4 Q96HW7 0
Q1EHW4 Q96JN0 0
Q1EHW4 Q9H503 0
Q1EHW4 Q9BRD0 0
Q1EHW4 Q8IYI6 0
Q1EHW4 Q9UK41 0
Q1EHW4 Q9BZD4 0
Q1EHW4 Q969H6 0
Q1EHW4 Q9BXL7 0
Q1EHW4 Q6P1J9 0
Q1EHW4 Q9Y3R0 0
Q1EHW4 Q9H5Z1 0
Q1EHW4 Q96GD4 0
Q1EHW4 Q6UW60 0
Q1EHW4 complex 0
Q1EHW4 Q9H0D6 0
Q1EHW4 Q9BU64 0
Q1EHW4 Q96AP0 0
Q1EHW4 Q96EK2 0
Q1EHW4 Q9UBF6 0
Q1EHW4 Q9UHD8 0
Q1EHW4 Q86WB0 0
Q1EHW4 Q9GZS3 0
Q1EHW4 Q9UPS6 0
Q1EHW4 Q53T94 0
Q1EHW4 Q9H9Y6 0
Q1EHW4 Q96T37 0
Q1EHW4 Q8N3R9 0
Q1EHW4 Q6IT96 0
Q1EHW4 Q9BVC3 0
Q1EHW4 Q8IVT5 0
Q1EHW4 Q9BY43 0
Q1EHW4 Q92674 0
Q1EHW4 Q96EY7 0
Q1EHW4 Q9Y294 0
Q1EHW4 Q99814 0
Q1EHW4 Q9BVP2 0
Q1EHW4 Q6NUQ1 0
Q1EHW4 Q96RL1 0
Q1EHW4 Q9BQ61 0
Q1EHW4 Q9BSM1 0
Q1EHW4 Q8IXM2 0
Q1EHW4 Q96GM8 0
Q1EHW4 Q6P9B9 0
Q1EHW4 Q8IZH2 0
Q1EHW4 Q9Y6K1 0
Q1EHW4 Q9UMN6 0
Q1EHW4 Q9NTJ3 0
Q1EHW4 Q9BZI7 0
Q1EHW4 Q9NZZ3 0
Q1EHW4 Q9BRT9 0
Q1EHW4 Q9UJX5 0
Q1EHW4 Q9HB96 0
Q1EHW4 Q92990 0
Q1EHW4 Q9Y297 0
Q1EHW4 Q92905 0
Q1EHW4 Q96CW5 0
Q1EHW4 Q8NB91 0
Q1EHW4 Q9NWU2 0
Q1EHW4 Q8N7H5 0
Q1EHW4 Q96BN2 0
Q1EHW4 Q9HCU8 0
Q1EHW4 Q86YP4 0
Q1EHW4 Q9H6Z9 0
Q1EHW4 Q9BQG0 0
Q1EHW4 Q96NW7 0
Q1EHW4 Q9UBL3 0
Q1EHW4 Q8WW01 0
Q1EHW4 Q99741 0
Q1EHW4 Q8NFH3 0
Q1EHW4 Q9P2J5 0
Q1EHW4 Q9UPN9 0
Q1EHW4 Q8ND76 0
Q1EHW4 Q52LA3 0
Q1EHW4 Q5YLB2 0
Q1EHW4 Q9NX58 0
Q1EHW4 Q9BYG4 0
Q1EHW4 Q9NVA2 0
Q1EHW4 Q96EE3 0
Q1EHW4 Q7KZI7 0
Q1EHW4 Q8WVB6 0
Q1EHW4 Q96GY3 0
Q1EHW4 Q9Y6I7 0
Q1EHW4 Q9NVC6 0
Q1EHW4 Q6FI13 0
Q1EHW4 Q9Y5S9 0
Q1EHW4 Q9Y605 0
Q1EHW4 Q8IWI9 0
Q1EHW4 Q9H410 0
Q1EHW4 Q8IY57 0
Q1EHW4 Q96RN5 0
Q1EHW4 Q92966 0
Q1EHW4 Q9UNP9 0
Q1EHW4 Q8IU60 0
Q1EHW4 Q9BQ87 0
Q1EHW4 Q9H944 0
Q1EHW4 Q96SB4 0
Q1EHW4 Q9H840 0
Q1EHW4 Q96G21 0
Q1EHW4 Q9HCK8 0
Q1EHW4 Q8WWY3 0
Q1EHW4 Q9C005 0
Q1EHW4 Q8N3U4 0
Q1EHW4 Q53HL2 0
Q1EHW4 Q9UJV9 0
Q1EHW4 Q96F86 0
Q1EHW4 Q6P4R8 0
Q1EHW4 Q9BRR8 0
Q1EHW4 Q9Y3C6 0
Q1EHW4 Q6PI98 0
Q1EHW4 Q9H270 0
Q1EHW4 Q9UBB9 0
Q1EHW4 Q92797 0
Q1EHW4 Q93034 0
Q1EHW4 Q9NYV6 0
Q1EHW4 Q9H0E9 0
Q1EHW4 Q9UPT5 0
Q1EHW4 Q9NRF9 0
Q1EHW4 Q9Y5Q8 0
Q1EHW4 Q92900 0
Q1EHW4 Q99633 0
Q1EHW4 Q7Z6J9 0
Q1EHW4 Q9UQL6 0
Q1EHW4 Q9H7Z6 0
Q1EHW4 Q9UHV9 0
Q1EHW4 Q9BQA1 0
Q1EHW4 Q5S007 0
Q1EHW4 Q9H2H8 0
Q1EHW4 Q9UBU9 0
Q1EHW4 Q99436 0
O75971 Q9UBE0 0
O75971 Q9P253 0
O75971 P09651 0
O75971 P78346 0
O75971 Q8IX12 0
O75971 Q1EHW4 0
O75971 Q8NHM5 0
O75971 Q8WYA6 0
O75971 P28072 0
O75971 P23258 0
O75971 Q6IA86 0
O75971 Q92993 0
O75971 P13639 0
O75971 Q9UBX0 0
O75971 P41252 0
O75971 Q86VP6 0
O75971 P27986 0
O75971 P78560 0
O75971 Q99816 0
O75971 P68431 0
O75971 Q05195 0
O75971 P49848 0
O75971 P05388 0
O75971 Q96FV9 0
O75971 Q9UQN3 0
O75971 Q52LR7 0
O75971 Q15696 0
O75971 Q9Y576 0
O75971 Q99523 0
O75971 Q5VWG9 0
O75971 Q07954 0
O75971 P45973 0
O75971 Q6VMQ6 0
O75971 P14868 0
O75971 P29992 0
O75971 P53779 0
O75971 Q86XI2 0
O75971 Q63HK5 0
O75971 Q8NFH4 0
O75971 Q8WYH8 0
O75971 Q96RK1 0
O75971 Q13438 0
O75971 Q15029 0
O75971 Q6IE81 0
O75971 Q96JC1 0
O75971 P0C0S5 0
O75971 Q9BTC8 0
O75971 Q01130 0
O75971 Q9UK45 0
O75971 Q13813 0
O75971 Q8IUD2 0
O75971 Q16560 0
O75971 Q9P2K3 0
O75971 Q8TBF4 0
O75971 Q8TDN6 0
O75971 P22626 0
O75971 Q16181 0
O75971 Q9H808 0
O75971 P50402 0
O75971 O94776 0
O75971 Q9GZX5 0
O75971 Q06265 0
O75971 Q14160 0
O75971 Q9UJX6 0
O75971 P51587 0
O75971 Q96I25 0
O75971 Q8IWX8 0
O75971 Q16543 0
O75971 P62258 0
O75971 P28749 0
O75971 Q9UNM6 0
O75971 P09874 0
O75971 Q9Y2S0 0
O75971 Q15648 0
O75971 Q15573 0
O75971 Q9BXP5 0
O75971 P49427 0
O75971 P61024 0
O75971 Q12962 0
O75971 P83881 0
O75971 Q13127 0
O75971 Q99460 0
O75971 P54277 0
O75971 Q96BD5 0
O75971 P28070 0
O75971 Q8WUQ7 0
O75971 Q9Y2X7 0
O75971 Q8N163 0
O75971 Q9BRP8 0
O75971 Q14919 0
O75971 P61247 0
O75971 Q0VAK7 0
O75971 Q99967 0
O75971 P62736 0
O75971 Q13503 0
O75971 Q06330 0
O75971 P04637 0
O75971 Q9UBW7 0
O75971 Q9NV56 0
O75971 Q9NTI5 0
O75971 Q07864 0
O75971 Q9NQC1 0
O75971 P61201 0
O75971 Q16526 0
O75971 Q9Y248 0
O75971 Q96GM5 0
O75971 P52298 0
O75971 P55201 0
O75971 Q9Y253 0
O75971 Q01518 0
O75971 Q12931 0
O75971 Q9ULR0 0
O75971 Q5QJE6 0
O75971 Q9UPY3 0
O75971 Q92766 0
O75971 Q15427 0
O75971 Q86T24 0
O75971 Q14839 0
O75971 Q9NQS7 0
O75971 P10415 0
O75971 Q9UKG1 0
O75971 P32121 0
O75971 Q7L5N1 0
O75971 P37173 0
O75971 P43351 0
O75971 Q9NV31 0
O75971 Q9BT78 0
O75971 Q9NX70 0
O75971 Q9Y316 0
O75971 Q9BUQ8 0
O75971 Q969L4 0
O75971 Q9Y3C5 0
O75971 Q13163 0
O75971 P06493 0
O75971 Q7L576 0
O75971 P10275 0
O75971 Q07020 0
O75971 P55036 0
O75971 P29353 0
O75971 P84243 0
O75971 Q9Y2W2 0
O75971 P42704 0
O75971 Q9UQE7 0
O75971 P62312 0
O75971 Q9NXF1 0
O75971 Q96L91 0
O75971 P84103 0
O75971 P62979 0
O75971 P23508 0
O75971 P55735 0
O75971 Q86X55 0
O75971 Q92831 0
O75971 P50539 0
O75971 Q16254 0
O75971 Q9H9Q4 0
O75971 Q92889 0
O75971 P03372 0
O75971 O95630 0
O75971 Q9UKT7 0
O75971 Q92522 0
O75971 P05198 0
O75971 P27694 0
O75971 Q92499 0
O75971 P52655 0
O75971 Q15572 0
O75971 O95453 0
O75971 P19388 0
O75971 O94875 0
O75971 Q6UWZ7 0
O75971 Q05086 0
O75971 Q9NQT5 0
O75971 Q9UBP5 0
O75971 Q92989 0
O75971 Q13868 0
O75971 P11308 0
O75971 Q8IZQ8 0
O75971 Q6NZY4 0
O75971 P05455 0
O75971 P51532 0
O75971 Q14145 0
O75971 O94906 0
O75971 Q16586 0
O75971 P15884 0
O75971 Q02750 0
O75971 Q71SY5 0
O75971 P18615 0
O75971 Q9UNS2 0
O75971 Q13114 0
O75971 P11836 0
O75971 P52435 0
O75971 Q96EZ8 0
O75971 P06239 0
O75971 O95707 0
O75971 O96019 0
O75971 Q12789 0
O75971 Q9Y5B6 0
O75971 Q6ZW49 0
O75971 Q9H2X6 0
O75971 P51991 0
O75971 Q9BUL9 0
O75971 Q8WYB5 0
O75971 Q9BXW9 0
O75971 Q9NWZ8 0
O75971 Q9P0W2 0
O75971 P31749 0
O75971 Q12904 0
O75971 Q2TAY7 0
O75971 Q9H9F9 0
O75971 Q9UMX0 0
O75971 P43686 0
O75971 Q86VN1 0
O75971 Q9Y3U8 0
O75971 Q00535 0
O75971 Q9UHV7 0
O75971 Q15007 0
O75971 Q5T200 0
O75971 P39023 0
O75971 P00533 0
O75971 P63208 0
O75971 Q92878 0
O75971 Q9H981 0
O75971 P14866 0
O75971 Q96Q27 0
O75971 Q8WWI1 0
O75971 Q04725 0
O75971 Q86U70 0
O75971 P63151 0
O75971 P81274 0
O75971 P47813 0
O75971 P31323 0
O75971 P28074 0
O75971 Q8NHY2 0
O75971 P46108 0
O75971 Q14683 0
O75971 O94864 0
O75971 P24588 0
O75971 Q13490 0
O75971 Q9NRL2 0
O75971 P12956 0
O75971 Q9Y6X2 0
O75971 Q99549 0
O75971 P83369 0
O75971 Q14157 0
O75971 Q9P2I0 0
O75971 Q9NPF5 0
O75971 Q9BWH6 0
O75971 Q10570 0
O75971 Q92844 0
O75971 Q9H269 0
O75971 Q96PV6 0
O75971 Q9UQ35 0
O75971 Q96T60 0
O75971 Q9UJA3 0
O75971 Q16531 0
O75971 Q08209 0
O75971 Q9BYE7 0
O75971 P38159 0
O75971 Q9BWJ5 0
O75971 Q96GD3 0
O75971 P12314 0
O75971 P07947 0
O75971 Q8NEM2 0
O75971 Q12873 0
O75971 Q14781 0
O75971 Q15172 0
O75971 P51946 0
O75971 O96017 0
O75971 P52732 0
O75971 P55265 0
O75971 Q9Y262 0
O75971 P51610 0
O75971 Q9HAU5 0
O75971 Q96A65 0
O75971 P11021 0
O75971 Q8NBZ0 0
O75971 P08138 0
O75971 Q13485 0
O75971 Q9Y3F4 0
O75971 P04626 0
O75971 Q9BRV8 0
O75971 Q9Y6Q9 0
O75971 P63162 0
O75971 P31943 0
O75971 Q9UJX3 0
O75971 Q16342 0
O75971 P40222 0
O75971 Q13216 0
O75971 Q8TD19 0
O75971 Q14999 0
O75971 P49711 0
O75971 P62310 0
O75971 Q8IYD1 0
O75971 P10809 0
O75971 Q9UKU7 0
O75971 Q13042 0
O75971 P35080 0
O75971 P45985 0
O75971 P40189 0
O75971 Q15022 0
O75971 Q8TEY7 0
O75971 Q9UIG0 0
O75971 P24863 0
O75971 Q9NPB6 0
O75971 Q14691 0
O75971 Q15843 0
O75971 Q9UIF9 0
O75971 Q16584 0
O75971 P49207 0
O75971 Q9H307 0
O75971 Q93074 0
O75971 Q12834 0
O75971 Q9UL63 0
O75971 Q9UPN6 0
O75971 Q92890 0
O75971 P17980 0
O75971 Q9NSP4 0
O75971 Q96FZ7 0
O75971 Q92618 0
O75971 Q12965 0
O75971 Q15542 0
O75971 Q92830 0
O75971 P51531 0
O75971 Q9BSJ2 0
O75971 Q9HCS7 0
O75971 P84090 0
O75971 Q9C086 0
O75971 O95983 0
O75971 Q7Z6Z7 0
O75971 Q9UKV8 0
O75971 P55072 0
O75971 P20339 0
O75971 Q155Q3 0
O75971 P43246 0
O75971 P49959 0
O75971 P42695 0
O75971 Q9UHI6 0
O75971 Q16630 0
O75971 Q13227 0
O75971 Q13435 0
O75971 Q6UX04 0
O75971 Q13526 0
O75971 P62136 0
O75971 Q99497 0
O75971 P61968 0
O75971 Q7L014 0
O75971 Q8WV66 0
O75971 Q92925 0
O75971 Q13243 0
O75971 Q9UK53 0
O75971 Q99801 0
O75971 Q92759 0
O75971 Q13404 0
O75971 Q9BSI4 0
O75971 Q9Y4A5 0
O75971 Q9H1J1 0
O75971 O95257 0
O75971 Q9GZN1 0
O75971 P15927 0
O75971 Q9Y6J9 0
O75971 P48995 0
O75971 Q9UQM7 0
O75971 Q92922 0
O75971 P49643 0
O75971 Q13415 0
O75971 Q6ZRS2 0
O75971 Q9NPD3 0
O75971 Q13620 0
O75971 Q14974 0
O75971 P56192 0
O75971 Q8WVC0 0
O75971 Q6Q0C0 0
O75971 Q7LBR1 0
O75971 P36894 0
O75971 Q53EL6 0
O75971 P09661 0
O75971 Q8TEW0 0
O75971 P18124 0
O75971 O94992 0
O75971 P60510 0
O75971 P08107 0
O75971 Q15276 0
O75971 Q9Y2X3 0
O75971 P18077 0
O75971 P36578 0
O75971 Q14653 0
O75971 Q15046 0
O75971 P46531 0
O75971 P40938 0
O75971 P25787 0
O75971 Q5PSV4 0
O75971 Q9BSV6 0
O75971 Q15008 0
O75971 Q99683 0
O75971 P12644 0
O75971 Q8TEQ6 0
O75971 Q15633 0
O75971 Q9NXR8 0
O75971 Q12888 0
O75971 Q9NZS9 0
O75971 P49841 0
O75971 P07992 0
O75971 P61289 0
O75971 P63096 0
O75971 Q49AN0 0
O75971 Q9H672 0
O75971 Q12959 0
O75971 Q8NI27 0
O75971 Q9NZI8 0
O75971 Q9HCG8 0
O75971 Q04864 0
O75971 Q71DI3 0
O75971 Q00978 0
O75971 Q99759 0
O75971 P26599 0
O75971 Q13155 0
O75971 Q9BW27 0
O75971 Q9BPX3 0
O75971 P54274 0
O75971 P35244 0
O75971 P68104 0
O75971 P15923 0
O75971 P26641 0
O75971 Q9UBQ5 0
O75971 Q14103 0
O75971 P42356 0
O75971 P62841 0
O75971 P12004 0
O75971 Q15543 0
O75971 Q0VG06 0
O75971 P52630 0
O75971 P23396 0
O75971 P62081 0
O75971 Q9Y2L1 0
O75971 Q86V81 0
O75971 Q9Y6R4 0
O75971 P52294 0
O75971 O95425 0
O75971 P49916 0
O75971 Q99575 0
O75971 Q8TEX9 0
O75971 Q92777 0
O75971 O94763 0
O75971 P51948 0
O75971 Q96G25 0
O75971 Q92664 0
O75971 Q676U5 0
O75971 Q7RTV0 0
O75971 Q14152 0
O75971 P49758 0
O75971 Q9Y3E7 0
O75971 P01100 0
O75971 Q00653 0
O75971 P63279 0
O75971 Q9Y618 0
O75971 Q9P0M6 0
O75971 Q86XN7 0
O75971 P62701 0
O75971 P60468 0
O75971 Q9GZX9 0
O75971 P16104 0
O75971 P35249 0
O75971 Q9NPI8 0
O75971 P08708 0
O75971 Q09666 0
O75971 P63261 0
O75971 Q02539 0
O75971 Q9Y4Z0 0
O75971 P41002 0
O75971 Q86XK2 0
O75971 Q14566 0
O75971 Q9Y2A7 0
O75971 Q9UHA3 0
O75971 P08621 0
O75971 Q9Y333 0
O75971 Q8IUR7 0
O75971 Q99613 0
O75971 Q7L2H7 0
O75971 Q9H1A4 0
O75971 P62995 0
O75971 P62891 0
O75971 Q8N684 0
O75971 Q8TAQ2 0
O75971 Q15014 0
O75971 P67870 0
O75971 Q9ULZ2 0
O75971 Q9H4B7 0
O75971 Q14444 0
O75971 Q08945 0
O75971 P25208 0
O75971 Q13347 0
O75971 P06400 0
O75971 Q12788 0
O75971 Q96J01 0
O75971 Q13428 0
O75971 P22681 0
O75971 Q69YN4 0
O75971 Q8WYQ5 0
O75971 P62910 0
O75971 Q12874 0
O75971 Q9HAU4 0
O75971 Q8NFZ0 0
O75971 P11831 0
O75971 Q9Y6I3 0
O75971 P46736 0
O75971 Q06587 0
O75971 Q9HBI1 0
O75971 P46777 0
O75971 Q13123 0
O75971 Q15596 0
O75971 Q96FF9 0
O75971 P56282 0
O75971 Q969H0 0
O75971 P68400 0
O75971 Q9H3P2 0
O75971 P46783 0
O75971 P07910 0
O75971 Q13363 0
O75971 Q15369 0
O75971 P24864 0
O75971 P17858 0
O75971 P23511 0
O75971 Q96EB6 0
O75971 Q15370 0
O75971 P29474 0
O75971 P19438 0
O75971 P62753 0
O75971 P52597 0
O75971 Q8IZL8 0
O75971 Q9NRR4 0
O75971 P19838 0
O75971 P62308 0
O75971 Q8N201 0
O75971 P40763 0
O75971 Q969R5 0
O75971 Q92620 0
O75971 Q9NW38 0
O75971 P28799 0
O75971 P41743 0
O75971 Q00597 0
O75971 O95400 0
O75971 Q8NFZ5 0
O75971 P01106 0
O75971 P62847 0
O75971 Q92896 0
O75971 Q03431 0
O75971 Q13418 0
O75971 Q9HC52 0
O75971 Q9BRX9 0
O75971 O95218 0
O75971 Q9Y383 0
O75971 Q15428 0
O75971 Q6P2C8 0
O75971 P60660 0
O75971 Q9UKV3 0
O75971 Q9H0E3 0
O75971 Q92828 0
O75971 Q99728 0
O75971 Q6P2Q9 0
O75971 Q13393 0
O75971 Q13619 0
O75971 Q9BTK6 0
O75971 P49450 0
O75971 Q04917 0
O75971 P43694 0
O75971 Q14686 0
O75971 P12277 0
O75971 Q12996 0
O75971 Q13535 0
O75971 P24928 0
O75971 Q13416 0
O75971 P01137 0
O75971 Q99848 0
O75971 P27695 0
O75971 Q16514 0
O75971 Q6P2E9 0
O75971 P60900 0
O75971 O95251 0
O75971 Q15024 0
O75971 P29590 0
O75971 Q9NPI6 0
O75971 Q8NEZ4 0
O75971 Q9Y6K9 0
O75971 Q96CB8 0
O75971 P63220 0
O75971 P52272 0
O75971 Q6ZYL4 0
O75971 Q8WXI9 0
O75971 Q14181 0
O75971 P06748 0
O75971 Q15545 0
O75971 Q13671 0
O75971 P10155 0
O75971 Q8N5Y2 0
O75971 P61964 0
O75971 Q9H444 0
O75971 Q86UW6 0
O75971 Q9H160 0
O75971 P28370 0
O75971 Q8NDX5 0
O75971 Q9NY27 0
O75971 Q9Y2X0 0
O75971 Q9NRG0 0
O75971 Q9Y232 0
O75971 P60866 0
O75971 Q96EB1 0
O75971 Q15459 0
O75971 Q9UKL0 0
O75971 Q99417 0
O75971 Q9Y3C7 0
O75971 P62993 0
O75971 Q9NVP2 0
O75971 Q9H204 0
O75971 P51608 0
O75971 P30876 0
O75971 Q13547 0
O75971 P57678 0
O75971 Q68E01 0
O75971 Q92547 0
O75971 Q14011 0
O75971 Q8N488 0
O75971 Q92794 0
O75971 P62140 0
O75971 Q9BRG1 0
O75971 P49336 0
O75971 Q13158 0
O75971 Q9UJX4 0
O75971 Q92466 0
O75971 Q92750 0
O75971 Q5XUX0 0
O75971 P04053 0
O75971 P68363 0
O75971 Q6P1K2 0
O75971 P40429 0
O75971 Q14511 0
O75971 P52292 0
O75971 Q96T23 0
O75971 P50914 0
O75971 P24941 0
O75971 Q9NWA0 0
O75971 Q13098 0
O75971 P07199 0
O75971 Q9Y6A5 0
O75971 Q01201 0
O75971 Q00341 0
O75971 Q9HBM1 0
O75971 Q9NV70 0
O75971 Q969S2 0
O75971 Q99638 0
O75971 P62829 0
O75971 P38919 0
O75971 P49756 0
O75971 Q9UKA9 0
O75971 Q13200 0
O75971 Q8IYD8 0
O75971 Q8N726 0
O75971 Q9HCI7 0
O75971 Q05048 0
O75971 P43403 0
O75971 Q9UER7 0
O75971 P10244 0
O75971 Q13368 0
O75971 Q99558 0
O75971 P26368 0
O75971 Q15628 0
O75971 Q8WUM0 0
O75971 P41279 0
O75971 Q14562 0
O75971 Q8IVI9 0
O75971 Q9Y4W2 0
O75971 O94913 0
O75971 Q13330 0
O75971 Q9HCU9 0
O75971 P41223 0
O75971 Q14118 0
O75971 Q09472 0
O75971 P25205 0
O75971 Q13426 0
O75971 P15056 0
O75971 P33991 0
O75971 Q4LE39 0
O75971 P23467 0
O75971 P30279 0
O75971 Q9H875 0
O75971 Q99873 0
O75971 Q9BVI0 0
O75971 Q9H7L9 0
O75971 Q5TKA1 0
O75971 P46781 0
O75971 Q7Z3B3 0
O75971 P22694 0
O75971 Q9HCE1 0
O75971 Q9H633 0
O75971 Q99627 0
O75971 P05387 0
O75971 O95696 0
O75971 Q9Y2X9 0
O75971 Q13472 0
O75971 Q4G0F5 0
O75971 P38936 0
O75971 Q15393 0
O75971 P83731 0
O75971 Q02880 0
O75971 P35659 0
O75971 P49721 0
O75971 P51003 0
O75971 Q02241 0
O75971 P13861 0
O75971 Q9NWX5 0
O75971 Q9UDY8 0
O75971 P47914 0
O75971 P16234 0
O75971 P26196 0
O75971 P39748 0
O75971 Q92629 0
O75971 Q15910 0
O75971 P78364 0
O75971 Q96HR3 0
O75971 Q12830 0
O75971 Q6T4P5 0
O75971 Q8WXK4 0
O75971 Q9BS16 0
O75971 Q14191 0
O75971 Q99879 0
O75971 Q13501 0
O75971 Q9BZJ0 0
O75971 P08588 0
O75971 P59768 0
O75971 P46779 0
O75971 Q13523 0
O75971 Q15233 0
O75971 P52657 0
O75971 P49736 0
O75971 Q14978 0
O75971 P11387 0
O75971 Q9UBC3 0
O75971 Q8WVK2 0
O75971 Q15796 0
O75971 P36954 0
O75971 Q92613 0
O75971 P53999 0
O75971 P11717 0
O75971 P32780 0
O75971 Q99496 0
O75971 P15880 0
O75971 O95359 0
O75971 Q13617 0
O75971 Q9HB75 0
O75971 Q96B26 0
O75971 Q13610 0
O75971 P08235 0
O75971 Q96JP5 0
O75971 P50613 0
O75971 P49005 0
O75971 Q9UL03 0
O75971 Q16629 0
O75971 Q9UJW3 0
O75971 Q15906 0
O75971 Q7L5Y9 0
O75971 Q9NW13 0
O75971 Q9UBD5 0
O75971 Q5TA45 0
O75971 Q01844 0
O75971 Q64663 0
O75971 Q96QK1 0
O75971 Q9UIM3 0
O75971 Q59EJ3 0
O75971 P62875 0
O75971 Q13105 0
O75971 Q15287 0
O75971 P05107 0
O75971 Q13283 0
O75971 Q969G3 0
O75971 O95402 0
O75971 P35268 0
O75971 P62851 0
O75971 Q9H9Q2 0
O75971 Q53GS7 0
O75971 P19447 0
O75971 Q86W42 0
O75971 P12643 0
O75971 Q9UM13 0
O75971 Q9BV90 0
O75971 Q8IXH7 0
O75971 P62854 0
O75971 Q96KQ7 0
O75971 Q07666 0
O75971 Q16787 0
O75971 Q05519 0
O75971 Q15052 0
O75971 Q96LT9 0
O75971 Q9NUP9 0
O75971 P49642 0
O75971 Q03188 0
O75971 O94805 0
O75971 P09429 0
O75971 Q96DI7 0
O75971 P61513 0
O75971 Q9NXR7 0
O75971 P18887 0
O75971 Q99996 0
O75971 Q9HD42 0
O75971 Q9H9H4 0
O75971 Q9NR30 0
O75971 P54132 0
O75971 P50502 0
O75971 Q9BXY8 0
O75971 Q9NUW8 0
O75971 O95059 0
O75971 Q07021 0
O75971 P07948 0
O75971 P27540 0
O75971 Q6I9Y2 0
O75971 Q01780 0
O75971 P28066 0
O75971 Q9Y265 0
O75971 Q12778 0
O75971 Q16401 0
O75971 P11142 0
O75971 Q9HAF1 0
O75971 Q9UKB1 0
O75971 Q9ULG1 0
O75971 Q9UHX1 0
O75971 P14635 0
O75971 Q9HBM6 0
O75971 Q9BZZ5 0
O75971 Q71F23 0
O75971 Q96S59 0
O75971 Q6IBW4 0
O75971 Q9H3R5 0
O75971 Q16585 0
O75971 Q9BUJ2 0
O75971 Q53TQ3 0
O75971 Q13573 0
O75971 Q02952 0
O75971 Q09028 0
O75971 P27348 0
O75971 Q9UKN8 0
O75971 Q9UBW8 0
O75971 Q9UBT2 0
O75971 P46778 0
O75971 P35869 0
O75971 Q9BWU1 0
O75971 Q9Y5Q9 0
O75971 Q92769 0
O75971 Q86U86 0
O75971 Q9Y2W1 0
O75971 Q6W2J9 0
O75971 Q9UDW3 0
O75971 Q86XP3 0
O75971 Q9UBB5 0
O75971 Q8N2Z9 0
O75971 P62424 0
O75971 P40337 0
O75971 P50750 0
O75971 Q13888 0
O75971 Q03164 0
O75971 P18858 0
O75971 P62750 0
O75971 Q9UKT8 0
O75971 P16885 0
O75971 Q9H6S1 0
O75971 Q9ULK4 0
O75971 Q14980 0
O75971 Q5RKV6 0
O75971 Q8WX92 0
O75971 P51858 0
O75971 Q6STE5 0
O75971 Q7L2Z9 0
O75971 Q12905 0
O75971 Q9NUX5 0
O75971 Q5VTR2 0
O75971 Q05513 0
O75971 P99999 0
O75971 Q9P287 0
O75971 P78345 0
O75971 Q6PD62 0
O75971 P15036 0
O75971 Q9Y3B4 0
O75971 Q9BXJ9 0
O75971 P62158 0
O75971 P20700 0
O75971 Q15047 0
O75971 Q9BRX5 0
O75971 P61326 0
O75971 P30153 0
O75971 P12755 0
O75971 Q9Y5B9 0
O75971 Q15528 0
O75971 Q92616 0
O75971 Q13618 0
O75971 Q6WN34 0
O75971 Q8NBT2 0
O75971 O94829 0
O75971 P10600 0
O75971 P62306 0
O75971 Q8N257 0
O75971 Q96FI4 0
O75971 Q9GZT9 0
O75971 P21802 0
O75971 Q96BP3 0
O75971 Q13352 0
O75971 P19784 0
O75971 P49321 0
O75971 Q71U36 0
O75971 Q9NV88 0
O75971 P35250 0
O75971 P37108 0
O75971 Q9H081 0
O75971 Q15554 0
O75971 P29279 0
O75971 Q9H4L4 0
O75971 P29083 0
O75971 Q9NUG6 0
O75971 P62826 0
O75971 Q16236 0
O75971 Q9NVH2 0
O75971 Q9NYB0 0
O75971 P36507 0
O75971 Q15075 0
O75971 P98177 0
O75971 Q92599 0
O75971 Q9BXM7 0
O75971 Q9H0H0 0
O75971 Q8IUQ4 0
O75971 Q9Y6A4 0
O75971 O95777 0
O75971 Q8IXI1 0
O75971 Q9BTT4 0
O75971 P62263 0
O75971 Q9UNL4 0
O75971 P01138 0
O75971 Q14192 0
O75971 Q01094 0
O75971 Q4ZG51 0
O75971 P05412 0
O75971 Q9H9B1 0
O75971 P62333 0
O75971 Q9NVR2 0
O75971 P13984 0
O75971 P31946 0
O75971 Q71F56 0
O75971 O95163 0
O75971 P05141 0
O75971 Q9UBE8 0
O75971 Q9H0H5 0
O75971 Q08999 0
O75971 Q9P086 0
O75971 O95452 0
O75971 Q6ZN18 0
O75971 P35968 0
O75971 P60842 0
O75971 Q14714 0
O75971 O95071 0
O75971 Q96CF2 0
O75971 Q15637 0
O75971 P56545 0
O75971 Q16576 0
O75971 Q9BUB5 0
O75971 P61981 0
O75971 P17252 0
O75971 Q9BZH6 0
O75971 P25786 0
O75971 P52948 0
O75971 Q7L2E3 0
O75971 P37275 0
O75971 Q92804 0
O75971 P53805 0
O75971 P25963 0
O75971 Q9UPN7 0
O75971 Q8WUA4 0
O75971 P25054 0
O75971 P25686 0
O75971 P62877 0
O75971 P54278 0
O75971 P07437 0
O75971 P26358 0
O75971 P60896 0
O75971 P56537 0
O75971 O95405 0
O75971 P28340 0
O75971 Q6UXN9 0
O75971 Q29RF7 0
O75971 Q8IYB3 0
O75971 P49411 0
O75971 Q9H074 0
O75971 P19387 0
O75971 Q8N8D1 0
O75971 P24522 0
O75971 Q01970 0
O75971 Q9UBU8 0
O75971 Q14202 0
O75971 Q9Y4K3 0
O75971 Q53GS9 0
O75971 P17844 0
O75971 Q9Y230 0
O75971 Q96IY1 0
O75971 P42575 0
O75971 P55884 0
O75971 P20749 0
O75971 Q8TAG9 0
O75971 Q9GZS1 0
O75971 Q13094 0
O75971 P17542 0
O75971 Q15291 0
O75971 P46199 0
O75971 P40937 0
O75971 Q5H9R7 0
O75971 Q96BT3 0
O75971 Q9P013 0
O75971 Q6MZP7 0
O75971 P67809 0
O75971 P15170 0
O75971 P51787 0
O75971 P23528 0
O75971 Q92667 0
O75971 Q9UIS9 0
O75971 P84022 0
O75971 Q9ULX6 0
O75971 Q8NCE0 0
O75971 Q13315 0
O75971 Q02410 0
O75971 P62277 0
O75971 P61353 0
O75971 P35606 0
O75971 Q96H20 0
O75971 Q6IEG0 0
O75971 Q13242 0
O75971 P62191 0
O75971 P33778 0
O75971 Q9NQT4 0
O75971 Q75QN2 0
O75971 Q9ULD4 0
O75971 Q9BZK7 0
O75971 Q96KP1 0
O75971 P78347 0
O75971 P84098 0
O75971 Q99966 0
O75971 Q9UKF6 0
O75971 Q9Y6J0 0
O75971 Q9UL15 0
O75971 P62318 0
O75971 Q9UMS4 0
O75971 O95613 0
O75971 Q86W51 0
O75971 Q9NRH3 0
O75971 Q9Y5N6 0
O75971 Q8N668 0
O75971 Q9UL46 0
O75971 Q96T58 0
O75971 Q15019 0
O75971 Q9H2F5 0
O75971 Q12824 0
O75971 Q96DF8 0
O75971 P34932 0
O75971 P16298 0
O75971 Q01081 0
O75971 Q9NQ66 0
O75971 Q9NP66 0
O75971 Q96H22 0
O75971 P20226 0
O75971 Q9NYJ8 0
O75971 Q14186 0
O75971 P14678 0
O75971 P35998 0
O75971 P47897 0
O75971 O95999 0
O75971 Q9UHD9 0
O75971 P52434 0
O75971 Q92994 0
O75971 Q68CP9 0
O75971 Q08499 0
O75971 P62269 0
O75971 P09012 0
O75971 Q8N0S6 0
O75971 O95067 0
O75971 P11802 0
O75971 P48556 0
O75971 Q9NW64 0
O75971 P55209 0
O75971 Q9UBQ0 0
O75971 Q03135 0
O75971 Q07955 0
O75971 Q8WXD5 0
O75971 Q9Y2U8 0
O75971 Q96CJ1 0
O75971 Q15744 0
O75971 Q13616 0
O75971 P12830 0
O75971 Q6P1X5 0
O75971 Q9UG63 0
O75971 Q6P3W7 0
O75971 P52701 0
O75971 P11473 0
O75971 Q9Y5B0 0
O75971 Q8WVM7 0
O75971 Q13635 0
O75971 P60709 0
O75971 Q9NR33 0
O75971 Q04637 0
O75971 Q96ST3 0
O75971 Q13148 0
O75971 Q13469 0
O75971 Q04727 0
O75971 Q14204 0
O75971 Q13257 0
O75971 Q15208 0
O75971 Q9UBK2 0
O75971 Q05655 0
O75971 Q9Y3B2 0
O75971 P09884 0
O75971 P22612 0
O75971 P30050 0
O75971 Q13112 0
O75971 Q96KG9 0
O75971 Q9H2K2 0
O75971 Q9UHD2 0
O75971 P40692 0
O75971 Q96Q15 0
O75971 P68366 0
O75971 P24385 0
O75971 Q14498 0
O75971 Q9UJX2 0
O75971 Q9H871 0
O75971 Q13356 0
O75971 Q7L1Q6 0
O75971 P07814 0
O75971 P35251 0
O75971 Q6IPU0 0
O75971 Q15417 0
O75971 Q16665 0
O75971 P35637 0
O75971 Q7L5Y6 0
O75971 P78537 0
O75971 Q92841 0
O75971 Q8IXK0 0
O75971 Q9H9A7 0
O75971 P41182 0
O75971 Q14164 0
O75971 Q9Y4Y9 0
O75971 Q9H5N1 0
O75971 P51665 0
O75971 P42771 0
O75971 Q8N3Y1 0
O75971 P23246 0
O75971 Q8N1F7 0
O75971 Q96HS1 0
O75971 Q9UQ84 0
O75971 Q13838 0
O75971 Q9NYV4 0
O75971 Q9HB71 0
O75971 P35580 0
O75971 Q9H9T3 0
O75971 Q9UKM9 0
O75971 Q9H211 0
O75971 Q9UPV9 0
O75971 P15172 0
O75971 Q99459 0
O75971 P08047 0
O75971 Q9UHV2 0
O75971 P43405 0
O75971 P61218 0
O75971 O95229 0
O75971 Q9BQE3 0
O75971 P54136 0
O75971 Q9NPJ6 0
O75971 Q9UJF2 0
O75971 P53803 0
O75971 Q14790 0
O75971 Q6UN15 0
O75971 Q9BUE0 0
O75971 Q53SF7 0
O75971 Q96J02 0
O75971 Q99708 0
O75971 P78527 0
O75971 Q92585 0
O75971 Q92785 0
O75971 Q96HW7 0
O75971 P61244 0
O75971 P38398 0
O75971 Q96JN0 0
O75971 Q9H503 0
O75971 P08238 0
O75971 Q9BRD0 0
O75971 P62304 0
O75971 Q92793 0
O75971 Q8IYI6 0
O75971 P62487 0
O75971 Q9UK41 0
O75971 P63267 0
O75971 P04049 0
O75971 Q9BZD4 0
O75971 Q13952 0
O75971 Q06323 0
O75971 Q969H6 0
O75971 P35269 0
O75971 Q9BXL7 0
O75971 Q6P1J9 0
O75971 P63104 0
O75971 Q13118 0
O75971 Q9Y3R0 0
O75971 P15311 0
O75971 O95149 0
O75971 Q9H5Z1 0
O75971 Q13111 0
O75971 P25791 0
O75971 P18074 0
O75971 P19338 0
O75971 Q14687 0
O75971 P20618 0
O75971 P43487 0
O75971 P55081 0
O75971 P06746 0
O75971 P25490 0
O75971 Q15788 0
O75971 P42768 0
O75971 Q96GD4 0
O75971 Q6UW60 0
O75971 P62316 0
O75971 complex 0
O75971 P62861 0
O75971 P30260 0
O75971 Q04206 0
O75971 P08579 0
O75971 P46940 0
O75971 Q9H0D6 0
O75971 P62899 0
O75971 P25789 0
O75971 P17612 0
O75971 Q9BU64 0
O75971 Q96AP0 0
O75971 P25788 0
O75971 P62195 0
O75971 Q96EK2 0
O75971 P22087 0
O75971 Q9UBF6 0
O75971 Q9UHD8 0
O75971 Q12906 0
O75971 Q86WB0 0
O75971 Q9GZS3 0
O75971 P42285 0
O75971 P54198 0
O75971 Q16594 0
O75971 Q9UPS6 0
O75971 Q14331 0
O75971 P07550 0
O75971 Q13287 0
O75971 P09234 0
O75971 Q53T94 0
O75971 P63165 0
O75971 Q9H9Y6 0
O75971 P60228 0
O75971 Q13263 0
O75971 Q96T37 0
O75971 P61978 0
O75971 P06730 0
O75971 Q00534 0
O75971 Q8N3R9 0
O75971 P20936 0
O75971 Q6IT96 0
O75971 Q07157 0
O75971 Q9BVC3 0
O75971 P16402 0
O75971 Q8IVT5 0
O75971 P62857 0
O75971 O95602 0
O75971 Q9BY43 0
O75971 P62249 0
O75971 P02786 0
O75971 Q92674 0
O75971 P43243 0
O75971 Q02577 0
O75971 Q96EY7 0
O75971 Q9Y294 0
O75971 Q99814 0
O75971 Q15025 0
O75971 P62917 0
O75971 Q9BVP2 0
O75971 P17931 0
O75971 Q6NUQ1 0
O75971 Q13185 0
O75971 P20248 0
O75971 Q15329 0
O75971 Q03111 0
O75971 Q04726 0
O75971 Q13905 0
O75971 P46939 0
O75971 Q96RL1 0
O75971 Q9BQ61 0
O75971 P32969 0
O75971 P62873 0
O75971 Q06609 0
O75971 Q9BSM1 0
O75971 P35226 0
O75971 Q14008 0
O75971 Q8IXM2 0
O75971 Q96GM8 0
O75971 Q6P9B9 0
O75971 Q8IZH2 0
O75971 Q9Y6K1 0
O75971 Q08170 0
O75971 Q13309 0
O75971 Q9UMN6 0
O75971 P42766 0
O75971 Q9NTJ3 0
O75971 P11940 0
O75971 P51151 0
O75971 Q9BZI7 0
O75971 P23025 0
O75971 P57740 0
O75971 Q9NZZ3 0
O75971 P62888 0
O75971 P83876 0
O75971 P62266 0
O75971 P20042 0
O75971 P33151 0
O75971 Q9BRT9 0
O75971 P55211 0
O75971 P06241 0
O75971 Q9UJX5 0
O75971 P78344 0
O75971 P35222 0
O75971 Q9HB96 0
O75971 Q92990 0
O75971 Q9Y297 0
O75971 P49757 0
O75971 Q8NFD5 0
O75971 Q92905 0
O75971 Q96CW5 0
O75971 P62314 0
O75971 Q8NB91 0
O75971 Q14155 0
O75971 Q9NWU2 0
O75971 Q8N7H5 0
O75971 Q96BN2 0
O75971 P46782 0
O75971 P10827 0
O75971 P39019 0
O75971 Q9HCU8 0
O75971 P51825 0
O75971 P61313 0
O75971 P48357 0
O75971 P49720 0
O75971 Q86YP4 0
O75971 P16989 0
O75971 P36897 0
O75971 Q9H6Z9 0
O75971 O95232 0
O75971 P46527 0
O75971 Q12769 0
O75971 P33992 0
O75971 Q9BQG0 0
O75971 Q96NW7 0
O75971 Q9UBL3 0
O75971 O94973 0
O75971 Q8WW01 0
O75971 P63244 0
O75971 Q02878 0
O75971 Q13596 0
O75971 Q99741 0
O75971 P35568 0
O75971 P33240 0
O75971 Q16637 0
O75971 Q8NFH3 0
O75971 Q9P2J5 0
O75971 P51965 0
O75971 Q9UPN9 0
O75971 Q8ND76 0
O75971 P05067 0
O75971 O95219 0
O75971 O95619 0
O75971 P33993 0
O75971 P78367 0
O75971 P11388 0
O75971 P31947 0
O75971 Q52LA3 0
O75971 P19105 0
O75971 P02545 0
O75971 P05386 0
O75971 Q5YLB2 0
O75971 P29084 0
O75971 P54105 0
O75971 Q15544 0
O75971 Q9NX58 0
O75971 Q9BYG4 0
O75971 P18621 0
O75971 Q9NVA2 0
O75971 Q96EE3 0
O75971 P62280 0
O75971 Q7KZI7 0
O75971 Q13642 0
O75971 Q8WVB6 0
O75971 Q96GY3 0
O75971 Q14289 0
O75971 O76021 0
O75971 P46776 0
O75971 P62273 0
O75971 Q13576 0
O75971 P29374 0
O75971 Q13889 0
O75971 Q14676 0
O75971 P61254 0
O75971 P13569 0
O75971 P30281 0
O75971 Q9Y6I7 0
O75971 Q9NVC6 0
O75971 Q6FI13 0
O75971 P55769 0
O75971 Q9Y5S9 0
O75971 Q9Y605 0
O75971 Q8IWI9 0
O75971 P62805 0
O75971 Q9H410 0
O75971 P10911 0
O75971 Q8IY57 0
O75971 P06213 0
O75971 Q12933 0
O75971 Q00403 0
O75971 Q15003 0
O75971 Q96RN5 0
O75971 Q9UNP9 0
O75971 Q8IU60 0
O75971 P35579 0
O75971 Q15311 0
O75971 P12757 0
O75971 Q04724 0
O75971 Q9BQ87 0
O75971 P17600 0
O75971 P08865 0
O75971 Q9H944 0
O75971 Q13247 0
O75971 Q96SB4 0
O75971 Q15653 0
O75971 Q13769 0
O75971 Q9H840 0
O75971 P25398 0
O75971 Q96G21 0
O75971 Q9HCK8 0
O75971 Q8WWY3 0
O75971 Q9C005 0
O75971 Q8N3U4 0
O75971 P17947 0
O75971 P62913 0
O75971 Q13326 0
O75971 Q09161 0
O75971 Q53HL2 0
O75971 Q05193 0
O75971 P09382 0
O75971 P41091 0
O75971 P56524 0
O75971 Q9UJV9 0
O75971 P62714 0
O75971 Q96F86 0
O75971 O95926 0
O75971 P42224 0
O75971 Q6P4R8 0
O75971 Q9BRR8 0
O75971 P27797 0
O75971 Q15185 0
O75971 Q9Y3C6 0
O75971 Q6PI98 0
O75971 Q9H270 0
O75971 P36873 0
O75971 Q02543 0
O75971 O95782 0
O75971 Q9UBB9 0
O75971 Q92797 0
O75971 Q93034 0
O75971 P27635 0
O75971 P04406 0
O75971 O95271 0
O75971 Q15582 0
O75971 Q9NYV6 0
O75971 Q9H0E9 0
O75971 Q9UPT5 0
O75971 Q9NRF9 0
O75971 P28702 0
O75971 Q9Y5Q8 0
O75971 Q92900 0
O75971 P62906 0
O75971 Q99633 0
O75971 Q7Z6J9 0
O75971 Q9UQL6 0
O75971 O95347 0
O75971 Q9H7Z6 0
O75971 Q9UHV9 0
O75971 Q15054 0
O75971 Q00839 0
O75971 P62495 0
O75971 Q13451 0
O75971 Q9BQA1 0
O75971 O95391 0
O75971 Q06187 0
O75971 P55316 0
O75971 P46109 0
O75971 Q5S007 0
O75971 Q08211 0
O75971 Q15021 0
O75971 Q9H2H8 0
O75971 P05546 0
O75971 P07900 0
O75971 P26373 0
O75971 P62244 0
O75971 Q9UBU9 0
O75971 O95639 0
O75971 P49917 0
O75971 P21675 0
O75971 P13010 0
O75971 P62241 0
O75971 Q00987 0
O75971 O95239 0
O75971 Q14573 0
O75971 Q99436 0
Q8NHM5 Q9UBE0 0
Q8NHM5 Q9P253 0
Q8NHM5 Q8WYA6 0
Q8NHM5 Q92993 0
Q8NHM5 Q9UBX0 0
Q8NHM5 Q99816 0
Q8NHM5 Q96FV9 0
Q8NHM5 Q9UQN3 0
Q8NHM5 Q9Y576 0
Q8NHM5 Q99523 0
Q8NHM5 Q8WYH8 0
Q8NHM5 Q96RK1 0
Q8NHM5 Q96JC1 0
Q8NHM5 Q9BTC8 0
Q8NHM5 Q9UK45 0
Q8NHM5 Q9P2K3 0
Q8NHM5 Q8TBF4 0
Q8NHM5 Q8TDN6 0
Q8NHM5 Q9H808 0
Q8NHM5 Q9GZX5 0
Q8NHM5 Q9UJX6 0
Q8NHM5 Q96I25 0
Q8NHM5 Q9UNM6 0
Q8NHM5 Q9Y2S0 0
Q8NHM5 Q9BXP5 0
Q8NHM5 Q99460 0
Q8NHM5 Q96BD5 0
Q8NHM5 Q8WUQ7 0
Q8NHM5 Q9Y2X7 0
Q8NHM5 Q9BRP8 0
Q8NHM5 Q99967 0
Q8NHM5 Q9UBW7 0
Q8NHM5 Q9NV56 0
Q8NHM5 Q9NTI5 0
Q8NHM5 Q9NQC1 0
Q8NHM5 Q9Y248 0
Q8NHM5 Q96GM5 0
Q8NHM5 Q9Y253 0
Q8NHM5 Q9ULR0 0
Q8NHM5 Q9UPY3 0
Q8NHM5 Q92766 0
Q8NHM5 Q9NQS7 0
Q8NHM5 Q9UKG1 0
Q8NHM5 Q9NV31 0
Q8NHM5 Q9BT78 0
Q8NHM5 Q9NX70 0
Q8NHM5 Q9Y316 0
Q8NHM5 Q9BUQ8 0
Q8NHM5 Q969L4 0
Q8NHM5 Q9Y3C5 0
Q8NHM5 Q9Y2W2 0
Q8NHM5 Q9UQE7 0
Q8NHM5 Q9NXF1 0
Q8NHM5 Q96L91 0
Q8NHM5 Q92831 0
Q8NHM5 Q9H9Q4 0
Q8NHM5 Q92889 0
Q8NHM5 Q9UKT7 0
Q8NHM5 Q92522 0
Q8NHM5 Q92499 0
Q8NHM5 Q9NQT5 0
Q8NHM5 Q9UBP5 0
Q8NHM5 Q92989 0
Q8NHM5 Q9UNS2 0
Q8NHM5 Q96EZ8 0
Q8NHM5 Q9Y5B6 0
Q8NHM5 Q9H2X6 0
Q8NHM5 Q9BUL9 0
Q8NHM5 Q8WYB5 0
Q8NHM5 Q9BXW9 0
Q8NHM5 Q9NWZ8 0
Q8NHM5 Q9P0W2 0
Q8NHM5 Q9H9F9 0
Q8NHM5 Q9UMX0 0
Q8NHM5 Q9Y3U8 0
Q8NHM5 Q9UHV7 0
Q8NHM5 Q92878 0
Q8NHM5 Q9H981 0
Q8NHM5 Q96Q27 0
Q8NHM5 Q8WWI1 0
Q8NHM5 Q8NHY2 0
Q8NHM5 Q9NRL2 0
Q8NHM5 Q9Y6X2 0
Q8NHM5 Q99549 0
Q8NHM5 Q9P2I0 0
Q8NHM5 Q9NPF5 0
Q8NHM5 Q9BWH6 0
Q8NHM5 Q92844 0
Q8NHM5 Q9H269 0
Q8NHM5 Q96PV6 0
Q8NHM5 Q9UQ35 0
Q8NHM5 Q96T60 0
Q8NHM5 Q9UJA3 0
Q8NHM5 Q9BYE7 0
Q8NHM5 Q9BWJ5 0
Q8NHM5 Q96GD3 0
Q8NHM5 Q9Y262 0
Q8NHM5 Q9HAU5 0
Q8NHM5 Q96A65 0
Q8NHM5 Q9Y3F4 0
Q8NHM5 Q9BRV8 0
Q8NHM5 Q9Y6Q9 0
Q8NHM5 Q9UJX3 0
Q8NHM5 Q8TD19 0
Q8NHM5 Q9UKU7 0
Q8NHM5 Q8TEY7 0
Q8NHM5 Q9UIG0 0
Q8NHM5 Q9NPB6 0
Q8NHM5 Q9UIF9 0
Q8NHM5 Q9H307 0
Q8NHM5 Q93074 0
Q8NHM5 Q9UL63 0
Q8NHM5 Q9UPN6 0
Q8NHM5 Q92890 0
Q8NHM5 Q9NSP4 0
Q8NHM5 Q96FZ7 0
Q8NHM5 Q92618 0
Q8NHM5 Q92830 0
Q8NHM5 Q9BSJ2 0
Q8NHM5 Q9HCS7 0
Q8NHM5 Q9C086 0
Q8NHM5 Q9UKV8 0
Q8NHM5 Q9UHI6 0
Q8NHM5 Q99497 0
Q8NHM5 Q8WV66 0
Q8NHM5 Q92925 0
Q8NHM5 Q9UK53 0
Q8NHM5 Q99801 0
Q8NHM5 Q92759 0
Q8NHM5 Q9BSI4 0
Q8NHM5 Q9Y4A5 0
Q8NHM5 Q9H1J1 0
Q8NHM5 Q9GZN1 0
Q8NHM5 Q9Y6J9 0
Q8NHM5 Q9UQM7 0
Q8NHM5 Q92922 0
Q8NHM5 Q9NPD3 0
Q8NHM5 Q8WVC0 0
Q8NHM5 Q8TEW0 0
Q8NHM5 Q9Y2X3 0
Q8NHM5 Q9BSV6 0
Q8NHM5 Q99683 0
Q8NHM5 Q8TEQ6 0
Q8NHM5 Q9NXR8 0
Q8NHM5 Q9NZS9 0
Q8NHM5 Q9H672 0
Q8NHM5 Q8NI27 0
Q8NHM5 Q9NZI8 0
Q8NHM5 Q9HCG8 0
Q8NHM5 Q99759 0
Q8NHM5 Q9BW27 0
Q8NHM5 Q9BPX3 0
Q8NHM5 Q9UBQ5 0
Q8NHM5 Q9Y2L1 0
Q8NHM5 Q9Y6R4 0
Q8NHM5 Q99575 0
Q8NHM5 Q8TEX9 0
Q8NHM5 Q92777 0
Q8NHM5 Q96G25 0
Q8NHM5 Q92664 0
Q8NHM5 Q9Y3E7 0
Q8NHM5 Q9Y618 0
Q8NHM5 Q9P0M6 0
Q8NHM5 Q9GZX9 0
Q8NHM5 Q9NPI8 0
Q8NHM5 Q9Y4Z0 0
Q8NHM5 Q9Y2A7 0
Q8NHM5 Q9UHA3 0
Q8NHM5 Q9Y333 0
Q8NHM5 Q99613 0
Q8NHM5 Q9H1A4 0
Q8NHM5 Q8TAQ2 0
Q8NHM5 Q9ULZ2 0
Q8NHM5 Q9H4B7 0
Q8NHM5 Q96J01 0
Q8NHM5 Q8WYQ5 0
Q8NHM5 Q9HAU4 0
Q8NHM5 Q9Y6I3 0
Q8NHM5 Q9HBI1 0
Q8NHM5 Q96FF9 0
Q8NHM5 Q969H0 0
Q8NHM5 Q9H3P2 0
Q8NHM5 Q96EB6 0
Q8NHM5 Q9NRR4 0
Q8NHM5 Q969R5 0
Q8NHM5 Q92620 0
Q8NHM5 Q9NW38 0
Q8NHM5 Q92896 0
Q8NHM5 Q9HC52 0
Q8NHM5 Q9BRX9 0
Q8NHM5 Q9Y383 0
Q8NHM5 Q9UKV3 0
Q8NHM5 Q9H0E3 0
Q8NHM5 Q92828 0
Q8NHM5 Q99728 0
Q8NHM5 Q9BTK6 0
Q8NHM5 Q99848 0
Q8NHM5 Q9NPI6 0
Q8NHM5 Q9Y6K9 0
Q8NHM5 Q96CB8 0
Q8NHM5 Q8WXI9 0
Q8NHM5 Q9H444 0
Q8NHM5 Q9H160 0
Q8NHM5 Q9NY27 0
Q8NHM5 Q9Y2X0 0
Q8NHM5 Q9NRG0 0
Q8NHM5 Q9Y232 0
Q8NHM5 Q96EB1 0
Q8NHM5 Q9UKL0 0
Q8NHM5 Q99417 0
Q8NHM5 Q9Y3C7 0
Q8NHM5 Q9NVP2 0
Q8NHM5 Q9H204 0
Q8NHM5 Q92547 0
Q8NHM5 Q92794 0
Q8NHM5 Q9BRG1 0
Q8NHM5 Q9UJX4 0
Q8NHM5 Q92466 0
Q8NHM5 Q92750 0
Q8NHM5 Q96T23 0
Q8NHM5 Q9NWA0 0
Q8NHM5 Q9Y6A5 0
Q8NHM5 Q9HBM1 0
Q8NHM5 Q9NV70 0
Q8NHM5 Q969S2 0
Q8NHM5 Q99638 0
Q8NHM5 Q9UKA9 0
Q8NHM5 Q9HCI7 0
Q8NHM5 Q9UER7 0
Q8NHM5 Q99558 0
Q8NHM5 Q8WUM0 0
Q8NHM5 Q9Y4W2 0
Q8NHM5 Q9HCU9 0
Q8NHM5 Q9H875 0
Q8NHM5 Q99873 0
Q8NHM5 Q9BVI0 0
Q8NHM5 Q9H7L9 0
Q8NHM5 Q9HCE1 0
Q8NHM5 Q9H633 0
Q8NHM5 Q99627 0
Q8NHM5 Q9Y2X9 0
Q8NHM5 Q9NWX5 0
Q8NHM5 Q9UDY8 0
Q8NHM5 Q92629 0
Q8NHM5 Q96HR3 0
Q8NHM5 Q8WXK4 0
Q8NHM5 Q9BS16 0
Q8NHM5 Q99879 0
Q8NHM5 Q9BZJ0 0
Q8NHM5 Q9UBC3 0
Q8NHM5 Q8WVK2 0
Q8NHM5 Q92613 0
Q8NHM5 Q9HB75 0
Q8NHM5 Q96B26 0
Q8NHM5 Q96JP5 0
Q8NHM5 Q9UL03 0
Q8NHM5 Q9UJW3 0
Q8NHM5 Q9NW13 0
Q8NHM5 Q9UBD5 0
Q8NHM5 Q96QK1 0
Q8NHM5 Q9UIM3 0
Q8NHM5 Q969G3 0
Q8NHM5 Q9H9Q2 0
Q8NHM5 Q9UM13 0
Q8NHM5 Q9BV90 0
Q8NHM5 Q96KQ7 0
Q8NHM5 Q96LT9 0
Q8NHM5 Q9NUP9 0
Q8NHM5 Q96DI7 0
Q8NHM5 Q9NXR7 0
Q8NHM5 Q99996 0
Q8NHM5 Q9HD42 0
Q8NHM5 Q9H9H4 0
Q8NHM5 Q9NR30 0
Q8NHM5 Q9BXY8 0
Q8NHM5 Q9NUW8 0
Q8NHM5 Q9Y265 0
Q8NHM5 Q9HAF1 0
Q8NHM5 Q9UKB1 0
Q8NHM5 Q9ULG1 0
Q8NHM5 Q9UHX1 0
Q8NHM5 Q9HBM6 0
Q8NHM5 Q9BZZ5 0
Q8NHM5 Q96S59 0
Q8NHM5 Q9H3R5 0
Q8NHM5 Q9BUJ2 0
Q8NHM5 Q9UKN8 0
Q8NHM5 Q9UBW8 0
Q8NHM5 Q9UBT2 0
Q8NHM5 Q9BWU1 0
Q8NHM5 Q9Y5Q9 0
Q8NHM5 Q92769 0
Q8NHM5 Q9Y2W1 0
Q8NHM5 Q9UDW3 0
Q8NHM5 Q9UBB5 0
Q8NHM5 Q9UKT8 0
Q8NHM5 Q9H6S1 0
Q8NHM5 Q9ULK4 0
Q8NHM5 Q8WX92 0
Q8NHM5 Q9NUX5 0
Q8NHM5 Q9P287 0
Q8NHM5 Q9Y3B4 0
Q8NHM5 Q9BXJ9 0
Q8NHM5 Q9BRX5 0
Q8NHM5 Q9Y5B9 0
Q8NHM5 Q92616 0
Q8NHM5 Q96FI4 0
Q8NHM5 Q9GZT9 0
Q8NHM5 Q96BP3 0
Q8NHM5 Q9NV88 0
Q8NHM5 Q9H081 0
Q8NHM5 Q9H4L4 0
Q8NHM5 Q9NUG6 0
Q8NHM5 Q9NVH2 0
Q8NHM5 Q9NYB0 0
Q8NHM5 Q92599 0
Q8NHM5 Q9BXM7 0
Q8NHM5 Q9H0H0 0
Q8NHM5 Q9Y6A4 0
Q8NHM5 Q9BTT4 0
Q8NHM5 Q9UNL4 0
Q8NHM5 Q9H9B1 0
Q8NHM5 Q9NVR2 0
Q8NHM5 Q9UBE8 0
Q8NHM5 Q9H0H5 0
Q8NHM5 Q9P086 0
Q8NHM5 Q96CF2 0
Q8NHM5 Q9BUB5 0
Q8NHM5 Q9BZH6 0
Q8NHM5 Q92804 0
Q8NHM5 Q9UPN7 0
Q8NHM5 Q8WUA4 0
Q8NHM5 Q9H074 0
Q8NHM5 Q9UBU8 0
Q8NHM5 Q9Y4K3 0
Q8NHM5 Q9Y230 0
Q8NHM5 Q96IY1 0
Q8NHM5 Q8TAG9 0
Q8NHM5 Q9GZS1 0
Q8NHM5 Q96BT3 0
Q8NHM5 Q9P013 0
Q8NHM5 Q92667 0
Q8NHM5 Q9UIS9 0
Q8NHM5 Q9ULX6 0
Q8NHM5 Q96H20 0
Q8NHM5 Q9NQT4 0
Q8NHM5 Q9ULD4 0
Q8NHM5 Q9BZK7 0
Q8NHM5 Q96KP1 0
Q8NHM5 Q99966 0
Q8NHM5 Q9UKF6 0
Q8NHM5 Q9Y6J0 0
Q8NHM5 Q9UL15 0
Q8NHM5 Q9UMS4 0
Q8NHM5 Q9NRH3 0
Q8NHM5 Q9Y5N6 0
Q8NHM5 Q9UL46 0
Q8NHM5 Q96T58 0
Q8NHM5 Q9H2F5 0
Q8NHM5 Q96DF8 0
Q8NHM5 Q9NQ66 0
Q8NHM5 Q9NP66 0
Q8NHM5 Q96H22 0
Q8NHM5 Q9NYJ8 0
Q8NHM5 Q9UHD9 0
Q8NHM5 Q92994 0
Q8NHM5 Q9NW64 0
Q8NHM5 Q9UBQ0 0
Q8NHM5 Q8WXD5 0
Q8NHM5 Q9Y2U8 0
Q8NHM5 Q96CJ1 0
Q8NHM5 Q9UG63 0
Q8NHM5 Q9Y5B0 0
Q8NHM5 Q8WVM7 0
Q8NHM5 Q9NR33 0
Q8NHM5 Q96ST3 0
Q8NHM5 Q9UBK2 0
Q8NHM5 Q9Y3B2 0
Q8NHM5 Q96KG9 0
Q8NHM5 Q9H2K2 0
Q8NHM5 Q9UHD2 0
Q8NHM5 Q96Q15 0
Q8NHM5 Q9UJX2 0
Q8NHM5 Q9H871 0
Q8NHM5 Q92841 0
Q8NHM5 Q9H9A7 0
Q8NHM5 Q9Y4Y9 0
Q8NHM5 Q9H5N1 0
Q8NHM5 Q96HS1 0
Q8NHM5 Q9UQ84 0
Q8NHM5 Q9NYV4 0
Q8NHM5 Q9HB71 0
Q8NHM5 Q9H9T3 0
Q8NHM5 Q9UKM9 0
Q8NHM5 Q9H211 0
Q8NHM5 Q9UPV9 0
Q8NHM5 Q99459 0
Q8NHM5 Q9UHV2 0
Q8NHM5 Q9BQE3 0
Q8NHM5 Q9NPJ6 0
Q8NHM5 Q9UJF2 0
Q8NHM5 Q9BUE0 0
Q8NHM5 Q96J02 0
Q8NHM5 Q99708 0
Q8NHM5 Q92585 0
Q8NHM5 Q92785 0
Q8NHM5 Q96HW7 0
Q8NHM5 Q96JN0 0
Q8NHM5 Q9H503 0
Q8NHM5 Q9BRD0 0
Q8NHM5 Q92793 0
Q8NHM5 Q9UK41 0
Q8NHM5 Q9BZD4 0
Q8NHM5 Q969H6 0
Q8NHM5 Q9BXL7 0
Q8NHM5 Q9Y3R0 0
Q8NHM5 Q9H5Z1 0
Q8NHM5 Q96GD4 0
Q8NHM5 complex 0
Q8NHM5 Q9H0D6 0
Q8NHM5 Q9BU64 0
Q8NHM5 Q96AP0 0
Q8NHM5 Q96EK2 0
Q8NHM5 Q9UBF6 0
Q8NHM5 Q9UHD8 0
Q8NHM5 Q9GZS3 0
Q8NHM5 Q9UPS6 0
Q8NHM5 Q9H9Y6 0
Q8NHM5 Q96T37 0
Q8NHM5 Q9BVC3 0
Q8NHM5 Q9BY43 0
Q8NHM5 Q92674 0
Q8NHM5 Q96EY7 0
Q8NHM5 Q9Y294 0
Q8NHM5 Q99814 0
Q8NHM5 Q9BVP2 0
Q8NHM5 Q96RL1 0
Q8NHM5 Q9BQ61 0
Q8NHM5 Q96GM8 0
Q8NHM5 Q9Y6K1 0
Q8NHM5 Q9UMN6 0
Q8NHM5 Q9NTJ3 0
Q8NHM5 Q9BZI7 0
Q8NHM5 Q9NZZ3 0
Q8NHM5 Q9BRT9 0
Q8NHM5 Q9UJX5 0
Q8NHM5 Q9HB96 0
Q8NHM5 Q92990 0
Q8NHM5 Q9Y297 0
Q8NHM5 Q92905 0
Q8NHM5 Q96CW5 0
Q8NHM5 Q9NWU2 0
Q8NHM5 Q96BN2 0
Q8NHM5 Q9HCU8 0
Q8NHM5 Q9H6Z9 0
Q8NHM5 Q9BQG0 0
Q8NHM5 Q96NW7 0
Q8NHM5 Q9UBL3 0
Q8NHM5 Q8WW01 0
Q8NHM5 Q99741 0
Q8NHM5 Q9P2J5 0
Q8NHM5 Q9UPN9 0
Q8NHM5 Q9NX58 0
Q8NHM5 Q9BYG4 0
Q8NHM5 Q9NVA2 0
Q8NHM5 Q96EE3 0
Q8NHM5 Q8WVB6 0
Q8NHM5 Q96GY3 0
Q8NHM5 Q9Y6I7 0
Q8NHM5 Q9NVC6 0
Q8NHM5 Q9Y5S9 0
Q8NHM5 Q9Y605 0
Q8NHM5 Q9H410 0
Q8NHM5 Q96RN5 0
Q8NHM5 Q92966 0
Q8NHM5 Q9UNP9 0
Q8NHM5 Q9BQ87 0
Q8NHM5 Q9H944 0
Q8NHM5 Q96SB4 0
Q8NHM5 Q9H840 0
Q8NHM5 Q96G21 0
Q8NHM5 Q9HCK8 0
Q8NHM5 Q8WWY3 0
Q8NHM5 Q9C005 0
Q8NHM5 Q9UJV9 0
Q8NHM5 Q96F86 0
Q8NHM5 Q9BRR8 0
Q8NHM5 Q9Y3C6 0
Q8NHM5 Q9H270 0
Q8NHM5 Q9UBB9 0
Q8NHM5 Q92797 0
Q8NHM5 Q93034 0
Q8NHM5 Q9NYV6 0
Q8NHM5 Q9H0E9 0
Q8NHM5 Q9UPT5 0
Q8NHM5 Q9NRF9 0
Q8NHM5 Q9Y5Q8 0
Q8NHM5 Q92900 0
Q8NHM5 Q99633 0
Q8NHM5 Q9UQL6 0
Q8NHM5 Q9H7Z6 0
Q8NHM5 Q9UHV9 0
Q8NHM5 Q9BQA1 0
Q8NHM5 Q9H2H8 0
Q8NHM5 Q9UBU9 0
Q8NHM5 Q99436 0
Q8WYA6 Q9UBE0 0
Q8WYA6 Q9P253 0
Q8WYA6 Q92993 0
Q8WYA6 Q9UBX0 0
Q8WYA6 Q99816 0
Q8WYA6 Q9UQN3 0
Q8WYA6 Q9Y576 0
Q8WYA6 Q99523 0
Q8WYA6 Q8WYH8 0
Q8WYA6 Q96RK1 0
Q8WYA6 Q96JC1 0
Q8WYA6 Q9BTC8 0
Q8WYA6 Q9P2K3 0
Q8WYA6 Q9H808 0
Q8WYA6 Q9GZX5 0
Q8WYA6 Q9UJX6 0
Q8WYA6 Q9UNM6 0
Q8WYA6 Q9Y2S0 0
Q8WYA6 Q99460 0
Q8WYA6 Q96BD5 0
Q8WYA6 Q9Y2X7 0
Q8WYA6 Q99967 0
Q8WYA6 Q9UBW7 0
Q8WYA6 Q9NV56 0
Q8WYA6 Q9NTI5 0
Q8WYA6 Q9NQC1 0
Q8WYA6 Q9Y248 0
Q8WYA6 Q96GM5 0
Q8WYA6 Q9Y253 0
Q8WYA6 Q9UPY3 0
Q8WYA6 Q92766 0
Q8WYA6 Q9NQS7 0
Q8WYA6 Q9UKG1 0
Q8WYA6 Q9NV31 0
Q8WYA6 Q9BT78 0
Q8WYA6 Q9NX70 0
Q8WYA6 Q9Y316 0
Q8WYA6 Q9Y3C5 0
Q8WYA6 Q9UQE7 0
Q8WYA6 Q9NXF1 0
Q8WYA6 Q96L91 0
Q8WYA6 Q92831 0
Q8WYA6 Q9H9Q4 0
Q8WYA6 Q92889 0
Q8WYA6 Q9UKT7 0
Q8WYA6 Q92522 0
Q8WYA6 Q9NQT5 0
Q8WYA6 Q9UBP5 0
Q8WYA6 Q92989 0
Q8WYA6 Q9UNS2 0
Q8WYA6 Q96EZ8 0
Q8WYA6 Q9H2X6 0
Q8WYA6 Q9BUL9 0
Q8WYA6 Q8WYB5 0
Q8WYA6 Q9BXW9 0
Q8WYA6 Q9NWZ8 0
Q8WYA6 Q9H9F9 0
Q8WYA6 Q9UMX0 0
Q8WYA6 Q9Y3U8 0
Q8WYA6 Q9UHV7 0
Q8WYA6 Q92878 0
Q8WYA6 Q9H981 0
Q8WYA6 Q96Q27 0
Q8WYA6 Q9NRL2 0
Q8WYA6 Q9Y6X2 0
Q8WYA6 Q99549 0
Q8WYA6 Q9NPF5 0
Q8WYA6 Q9BWH6 0
Q8WYA6 Q92844 0
Q8WYA6 Q9H269 0
Q8WYA6 Q96PV6 0
Q8WYA6 Q96T60 0
Q8WYA6 Q9UJA3 0
Q8WYA6 Q9BYE7 0
Q8WYA6 Q96GD3 0
Q8WYA6 Q9Y262 0
Q8WYA6 Q9HAU5 0
Q8WYA6 Q96A65 0
Q8WYA6 Q9Y3F4 0
Q8WYA6 Q9BRV8 0
Q8WYA6 Q9Y6Q9 0
Q8WYA6 Q9UJX3 0
Q8WYA6 Q9UKU7 0
Q8WYA6 Q9UIG0 0
Q8WYA6 Q9NPB6 0
Q8WYA6 Q9UIF9 0
Q8WYA6 Q93074 0
Q8WYA6 Q9UL63 0
Q8WYA6 Q92890 0
Q8WYA6 Q9NSP4 0
Q8WYA6 Q96FZ7 0
Q8WYA6 Q92618 0
Q8WYA6 Q92830 0
Q8WYA6 Q9BSJ2 0
Q8WYA6 Q9C086 0
Q8WYA6 Q9UKV8 0
Q8WYA6 Q9UHI6 0
Q8WYA6 Q99497 0
Q8WYA6 Q92925 0
Q8WYA6 Q9UK53 0
Q8WYA6 Q99801 0
Q8WYA6 Q92759 0
Q8WYA6 Q9BSI4 0
Q8WYA6 Q9Y4A5 0
Q8WYA6 Q9H1J1 0
Q8WYA6 Q9GZN1 0
Q8WYA6 Q9Y6J9 0
Q8WYA6 Q9UQM7 0
Q8WYA6 Q92922 0
Q8WYA6 Q9NPD3 0
Q8WYA6 Q9Y2X3 0
Q8WYA6 Q9BSV6 0
Q8WYA6 Q99683 0
Q8WYA6 Q9NXR8 0
Q8WYA6 Q9NZS9 0
Q8WYA6 Q9H672 0
Q8WYA6 Q9NZI8 0
Q8WYA6 Q99759 0
Q8WYA6 Q9BW27 0
Q8WYA6 Q9BPX3 0
Q8WYA6 Q9UBQ5 0
Q8WYA6 Q9Y2L1 0
Q8WYA6 Q9Y6R4 0
Q8WYA6 Q99575 0
Q8WYA6 Q92777 0
Q8WYA6 Q96G25 0
Q8WYA6 Q92664 0
Q8WYA6 Q9Y3E7 0
Q8WYA6 Q9Y618 0
Q8WYA6 Q9P0M6 0
Q8WYA6 Q9GZX9 0
Q8WYA6 Q9NPI8 0
Q8WYA6 Q9Y2A7 0
Q8WYA6 Q9UHA3 0
Q8WYA6 Q99613 0
Q8WYA6 Q9H1A4 0
Q8WYA6 Q9ULZ2 0
Q8WYA6 Q9H4B7 0
Q8WYA6 Q9HAU4 0
Q8WYA6 Q9Y6I3 0
Q8WYA6 Q9HBI1 0
Q8WYA6 Q96FF9 0
Q8WYA6 Q969H0 0
Q8WYA6 Q9H3P2 0
Q8WYA6 Q96EB6 0
Q8WYA6 Q969R5 0
Q8WYA6 Q9NW38 0
Q8WYA6 Q92896 0
Q8WYA6 Q9HC52 0
Q8WYA6 Q9Y383 0
Q8WYA6 Q9H0E3 0
Q8WYA6 Q92828 0
Q8WYA6 Q99728 0
Q8WYA6 Q9BTK6 0
Q8WYA6 Q99848 0
Q8WYA6 Q9NPI6 0
Q8WYA6 Q9Y6K9 0
Q8WYA6 Q96CB8 0
Q8WYA6 Q9H444 0
Q8WYA6 Q9H160 0
Q8WYA6 Q9NY27 0
Q8WYA6 Q9Y2X0 0
Q8WYA6 Q9NRG0 0
Q8WYA6 Q9Y232 0
Q8WYA6 Q96EB1 0
Q8WYA6 Q9UKL0 0
Q8WYA6 Q99417 0
Q8WYA6 Q9Y3C7 0
Q8WYA6 Q9NVP2 0
Q8WYA6 Q9H204 0
Q8WYA6 Q92547 0
Q8WYA6 Q92794 0
Q8WYA6 Q9BRG1 0
Q8WYA6 Q9UJX4 0
Q8WYA6 Q92466 0
Q8WYA6 Q92750 0
Q8WYA6 Q96T23 0
Q8WYA6 Q9NWA0 0
Q8WYA6 Q9Y6A5 0
Q8WYA6 Q9HBM1 0
Q8WYA6 Q9NV70 0
Q8WYA6 Q969S2 0
Q8WYA6 Q99638 0
Q8WYA6 Q9HCI7 0
Q8WYA6 Q9UER7 0
Q8WYA6 Q99558 0
Q8WYA6 Q9Y4W2 0
Q8WYA6 Q9HCU9 0
Q8WYA6 Q99873 0
Q8WYA6 Q9BVI0 0
Q8WYA6 Q9H7L9 0
Q8WYA6 Q9H633 0
Q8WYA6 Q99627 0
Q8WYA6 Q9Y2X9 0
Q8WYA6 Q9NWX5 0
Q8WYA6 Q9UDY8 0
Q8WYA6 Q92629 0
Q8WYA6 Q96HR3 0
Q8WYA6 Q9BS16 0
Q8WYA6 Q99879 0
Q8WYA6 Q9UBC3 0
Q8WYA6 Q92613 0
Q8WYA6 Q99496 0
Q8WYA6 Q9HB75 0
Q8WYA6 Q96B26 0
Q8WYA6 Q96JP5 0
Q8WYA6 Q9UL03 0
Q8WYA6 Q9UJW3 0
Q8WYA6 Q9NW13 0
Q8WYA6 Q9UBD5 0
Q8WYA6 Q96QK1 0
Q8WYA6 Q9UIM3 0
Q8WYA6 Q969G3 0
Q8WYA6 Q9H9Q2 0
Q8WYA6 Q9UM13 0
Q8WYA6 Q96KQ7 0
Q8WYA6 Q9NUP9 0
Q8WYA6 Q9NXR7 0
Q8WYA6 Q99996 0
Q8WYA6 Q9HD42 0
Q8WYA6 Q9H9H4 0
Q8WYA6 Q9BXY8 0
Q8WYA6 Q9NUW8 0
Q8WYA6 Q9Y265 0
Q8WYA6 Q9HAF1 0
Q8WYA6 Q9UKB1 0
Q8WYA6 Q9ULG1 0
Q8WYA6 Q9HBM6 0
Q8WYA6 Q9BZZ5 0
Q8WYA6 Q96S59 0
Q8WYA6 Q9H3R5 0
Q8WYA6 Q9UKN8 0
Q8WYA6 Q9UBW8 0
Q8WYA6 Q9UBT2 0
Q8WYA6 Q9BWU1 0
Q8WYA6 Q9Y5Q9 0
Q8WYA6 Q92769 0
Q8WYA6 Q9Y2W1 0
Q8WYA6 Q9UBB5 0
Q8WYA6 Q9UKT8 0
Q8WYA6 Q9H6S1 0
Q8WYA6 Q9ULK4 0
Q8WYA6 Q9NUX5 0
Q8WYA6 Q9P287 0
Q8WYA6 Q9BXJ9 0
Q8WYA6 Q9BRX5 0
Q8WYA6 Q9Y5B9 0
Q8WYA6 Q96FI4 0
Q8WYA6 Q9GZT9 0
Q8WYA6 Q9NV88 0
Q8WYA6 Q9H081 0
Q8WYA6 Q9H4L4 0
Q8WYA6 Q9NUG6 0
Q8WYA6 Q9NVH2 0
Q8WYA6 Q9NYB0 0
Q8WYA6 Q92599 0
Q8WYA6 Q9BXM7 0
Q8WYA6 Q9H0H0 0
Q8WYA6 Q9BTT4 0
Q8WYA6 Q9UNL4 0
Q8WYA6 Q9H9B1 0
Q8WYA6 Q9NVR2 0
Q8WYA6 Q9UBE8 0
Q8WYA6 Q9H0H5 0
Q8WYA6 Q9P086 0
Q8WYA6 Q96CF2 0
Q8WYA6 Q9BUB5 0
Q8WYA6 Q9BZH6 0
Q8WYA6 Q9UPN7 0
Q8WYA6 Q9H074 0
Q8WYA6 Q9UBU8 0
Q8WYA6 Q9Y4K3 0
Q8WYA6 Q9Y230 0
Q8WYA6 Q96IY1 0
Q8WYA6 Q9GZS1 0
Q8WYA6 Q96BT3 0
Q8WYA6 Q92667 0
Q8WYA6 Q9UIS9 0
Q8WYA6 Q9ULX6 0
Q8WYA6 Q96H20 0
Q8WYA6 Q9NQT4 0
Q8WYA6 Q9ULD4 0
Q8WYA6 Q9BZK7 0
Q8WYA6 Q96KP1 0
Q8WYA6 Q99966 0
Q8WYA6 Q9UKF6 0
Q8WYA6 Q9Y6J0 0
Q8WYA6 Q9UL15 0
Q8WYA6 Q9NRH3 0
Q8WYA6 Q9Y5N6 0
Q8WYA6 Q9UL46 0
Q8WYA6 Q9H2F5 0
Q8WYA6 Q9NQ66 0
Q8WYA6 Q9NP66 0
Q8WYA6 Q96H22 0
Q8WYA6 Q9NYJ8 0
Q8WYA6 Q9UHD9 0
Q8WYA6 Q92994 0
Q8WYA6 Q9UBQ0 0
Q8WYA6 Q9Y2U8 0
Q8WYA6 Q96CJ1 0
Q8WYA6 Q9Y5B0 0
Q8WYA6 Q9NR33 0
Q8WYA6 Q96ST3 0
Q8WYA6 Q9Y3B2 0
Q8WYA6 Q96KG9 0
Q8WYA6 Q9H2K2 0
Q8WYA6 Q9UHD2 0
Q8WYA6 Q96Q15 0
Q8WYA6 Q9UJX2 0
Q8WYA6 Q9H871 0
Q8WYA6 Q9H9A7 0
Q8WYA6 Q9H5N1 0
Q8WYA6 Q96HS1 0
Q8WYA6 Q9UQ84 0
Q8WYA6 Q9HB71 0
Q8WYA6 Q9H9T3 0
Q8WYA6 Q9H211 0
Q8WYA6 Q9UPV9 0
Q8WYA6 Q9UHV2 0
Q8WYA6 Q9BQE3 0
Q8WYA6 Q9NPJ6 0
Q8WYA6 Q9UJF2 0
Q8WYA6 Q9BUE0 0
Q8WYA6 Q99708 0
Q8WYA6 Q92585 0
Q8WYA6 Q92785 0
Q8WYA6 Q96HW7 0
Q8WYA6 Q96JN0 0
Q8WYA6 Q9H503 0
Q8WYA6 Q92793 0
Q8WYA6 Q9UK41 0
Q8WYA6 Q9BZD4 0
Q8WYA6 Q969H6 0
Q8WYA6 Q9BXL7 0
Q8WYA6 Q9Y3R0 0
Q8WYA6 Q96GD4 0
Q8WYA6 complex 0
Q8WYA6 Q9H0D6 0
Q8WYA6 Q9BU64 0
Q8WYA6 Q96AP0 0
Q8WYA6 Q96EK2 0
Q8WYA6 Q9UBF6 0
Q8WYA6 Q9UHD8 0
Q8WYA6 Q9GZS3 0
Q8WYA6 Q9UPS6 0
Q8WYA6 Q9H9Y6 0
Q8WYA6 Q9BVC3 0
Q8WYA6 Q9BY43 0
Q8WYA6 Q92674 0
Q8WYA6 Q96EY7 0
Q8WYA6 Q9Y294 0
Q8WYA6 Q99814 0
Q8WYA6 Q9BVP2 0
Q8WYA6 Q96RL1 0
Q8WYA6 Q9BSM1 0
Q8WYA6 Q9Y6K1 0
Q8WYA6 Q9UMN6 0
Q8WYA6 Q9NTJ3 0
Q8WYA6 Q9NZZ3 0
Q8WYA6 Q9BRT9 0
Q8WYA6 Q9UJX5 0
Q8WYA6 Q9HB96 0
Q8WYA6 Q92990 0
Q8WYA6 Q9Y297 0
Q8WYA6 Q92905 0
Q8WYA6 Q96CW5 0
Q8WYA6 Q9NWU2 0
Q8WYA6 Q96BN2 0
Q8WYA6 Q9HCU8 0
Q8WYA6 Q9H6Z9 0
Q8WYA6 Q9BQG0 0
Q8WYA6 Q96NW7 0
Q8WYA6 Q9UBL3 0
Q8WYA6 Q99741 0
Q8WYA6 Q9P2J5 0
Q8WYA6 Q9UPN9 0
Q8WYA6 Q9NX58 0
Q8WYA6 Q9BYG4 0
Q8WYA6 Q9NVA2 0
Q8WYA6 Q96EE3 0
Q8WYA6 Q96GY3 0
Q8WYA6 Q9Y6I7 0
Q8WYA6 Q9NVC6 0
Q8WYA6 Q9Y605 0
Q8WYA6 Q9H410 0
Q8WYA6 Q96RN5 0
Q8WYA6 Q92966 0
Q8WYA6 Q9BQ87 0
Q8WYA6 Q9H944 0
Q8WYA6 Q9H840 0
Q8WYA6 Q96G21 0
Q8WYA6 Q9HCK8 0
Q8WYA6 Q9C005 0
Q8WYA6 Q96F86 0
Q8WYA6 Q9H270 0
Q8WYA6 Q92797 0
Q8WYA6 Q93034 0
Q8WYA6 Q9NYV6 0
Q8WYA6 Q9H0E9 0
Q8WYA6 Q9UPT5 0
Q8WYA6 Q9NRF9 0
Q8WYA6 Q9Y5Q8 0
Q8WYA6 Q92900 0
Q8WYA6 Q9UQL6 0
Q8WYA6 Q9H7Z6 0
Q8WYA6 Q9UHV9 0
Q8WYA6 Q9UBU9 0
Q8WYA6 Q99436 0
P28072 Q9UBE0 0
P28072 Q9P253 0
P28072 P78346 0
P28072 Q8IX12 0
P28072 Q1EHW4 0
P28072 Q8NHM5 0
P28072 Q8WYA6 0
P28072 Q92993 0
P28072 Q9UBX0 0
P28072 Q86VP6 0
P28072 Q99816 0
P28072 P68431 0
P28072 Q05195 0
P28072 P49848 0
P28072 Q96FV9 0
P28072 Q9UQN3 0
P28072 Q52LR7 0
P28072 Q15696 0
P28072 Q9Y576 0
P28072 Q99523 0
P28072 Q5VWG9 0
P28072 P45973 0
P28072 Q6VMQ6 0
P28072 P29992 0
P28072 P53779 0
P28072 Q86XI2 0
P28072 Q8NFH4 0
P28072 Q8WYH8 0
P28072 Q96RK1 0
P28072 Q15029 0
P28072 Q6IE81 0
P28072 Q96JC1 0
P28072 Q9BTC8 0
P28072 Q01130 0
P28072 Q9UK45 0
P28072 Q13813 0
P28072 Q8IUD2 0
P28072 Q16560 0
P28072 Q9P2K3 0
P28072 Q8TBF4 0
P28072 Q8TDN6 0
P28072 Q16181 0
P28072 Q9H808 0
P28072 Q9GZX5 0
P28072 Q14160 0
P28072 Q9UJX6 0
P28072 P51587 0
P28072 Q96I25 0
P28072 Q8IWX8 0
P28072 Q15648 0
P28072 Q15573 0
P28072 Q9BXP5 0
P28072 P49427 0
P28072 P61024 0
P28072 Q12962 0
P28072 P83881 0
P28072 Q13127 0
P28072 P54277 0
P28072 Q96BD5 0
P28072 Q8WUQ7 0
P28072 Q9Y2X7 0
P28072 Q8N163 0
P28072 Q9BRP8 0
P28072 Q14919 0
P28072 P61247 0
P28072 Q0VAK7 0
P28072 Q99967 0
P28072 P62736 0
P28072 Q13503 0
P28072 Q9UBW7 0
P28072 Q9NV56 0
P28072 Q9NTI5 0
P28072 Q9NQC1 0
P28072 Q96GM5 0
P28072 P52298 0
P28072 P55201 0
P28072 Q9Y253 0
P28072 Q01518 0
P28072 Q12931 0
P28072 Q9ULR0 0
P28072 Q5QJE6 0
P28072 Q9UPY3 0
P28072 Q92766 0
P28072 Q15427 0
P28072 Q14839 0
P28072 Q9UKG1 0
P28072 P32121 0
P28072 P37173 0
P28072 P43351 0
P28072 Q9NV31 0
P28072 Q9NX70 0
P28072 Q9Y316 0
P28072 Q9BUQ8 0
P28072 Q969L4 0
P28072 Q13163 0
P28072 Q07020 0
P28072 P84243 0
P28072 Q9Y2W2 0
P28072 Q9UQE7 0
P28072 P62312 0
P28072 Q9NXF1 0
P28072 Q96L91 0
P28072 P84103 0
P28072 P62979 0
P28072 P55735 0
P28072 Q86X55 0
P28072 P50539 0
P28072 Q16254 0
P28072 Q9H9Q4 0
P28072 Q92889 0
P28072 Q92522 0
P28072 Q92499 0
P28072 P52655 0
P28072 Q15572 0
P28072 Q6UWZ7 0
P28072 Q9UBP5 0
P28072 Q92989 0
P28072 Q8IZQ8 0
P28072 Q6NZY4 0
P28072 P51532 0
P28072 Q16586 0
P28072 Q71SY5 0
P28072 Q13114 0
P28072 P52435 0
P28072 Q96EZ8 0
P28072 Q12789 0
P28072 Q9Y5B6 0
P28072 Q6ZW49 0
P28072 P51991 0
P28072 Q9BUL9 0
P28072 Q8WYB5 0
P28072 Q9BXW9 0
P28072 Q9P0W2 0
P28072 Q2TAY7 0
P28072 Q9H9F9 0
P28072 Q86VN1 0
P28072 Q9Y3U8 0
P28072 Q00535 0
P28072 Q9UHV7 0
P28072 Q15007 0
P28072 Q5T200 0
P28072 P39023 0
P28072 Q9H981 0
P28072 Q96Q27 0
P28072 Q8WWI1 0
P28072 Q04725 0
P28072 Q86U70 0
P28072 P81274 0
P28072 P47813 0
P28072 Q14683 0
P28072 Q13490 0
P28072 Q9NRL2 0
P28072 Q9Y6X2 0
P28072 P83369 0
P28072 Q14157 0
P28072 Q9P2I0 0
P28072 Q9NPF5 0
P28072 Q9BWH6 0
P28072 Q10570 0
P28072 Q92844 0
P28072 Q9H269 0
P28072 Q96PV6 0
P28072 Q9UQ35 0
P28072 Q9UJA3 0
P28072 Q9BYE7 0
P28072 P38159 0
P28072 Q9BWJ5 0
P28072 Q96GD3 0
P28072 Q8NEM2 0
P28072 Q12873 0
P28072 Q14781 0
P28072 Q15172 0
P28072 P51946 0
P28072 P55265 0
P28072 Q9Y262 0
P28072 P51610 0
P28072 Q96A65 0
P28072 Q8NBZ0 0
P28072 Q13485 0
P28072 Q9BRV8 0
P28072 Q9Y6Q9 0
P28072 P31943 0
P28072 Q9UJX3 0
P28072 P40222 0
P28072 Q8TD19 0
P28072 P49711 0
P28072 P62310 0
P28072 Q8IYD1 0
P28072 Q9UKU7 0
P28072 Q13042 0
P28072 P35080 0
P28072 P45985 0
P28072 Q15022 0
P28072 Q8TEY7 0
P28072 Q9UIG0 0
P28072 Q9UIF9 0
P28072 Q16584 0
P28072 P49207 0
P28072 Q9H307 0
P28072 Q93074 0
P28072 Q12834 0
P28072 Q9UPN6 0
P28072 Q9NSP4 0
P28072 Q96FZ7 0
P28072 Q92618 0
P28072 Q12965 0
P28072 Q15542 0
P28072 Q92830 0
P28072 P51531 0
P28072 Q9BSJ2 0
P28072 Q9HCS7 0
P28072 Q9C086 0
P28072 Q7Z6Z7 0
P28072 Q9UKV8 0
P28072 Q155Q3 0
P28072 P43246 0
P28072 P42695 0
P28072 Q16630 0
P28072 Q13435 0
P28072 Q6UX04 0
P28072 Q99497 0
P28072 Q7L014 0
P28072 Q8WV66 0
P28072 Q92925 0
P28072 Q13243 0
P28072 Q9UK53 0
P28072 Q99801 0
P28072 Q92759 0
P28072 Q9Y4A5 0
P28072 Q9GZN1 0
P28072 Q9Y6J9 0
P28072 P48995 0
P28072 Q9UQM7 0
P28072 Q92922 0
P28072 P49643 0
P28072 Q6ZRS2 0
P28072 Q8WVC0 0
P28072 Q6Q0C0 0
P28072 Q7LBR1 0
P28072 P36894 0
P28072 Q53EL6 0
P28072 Q15276 0
P28072 Q9Y2X3 0
P28072 P36578 0
P28072 Q14653 0
P28072 Q5PSV4 0
P28072 Q9BSV6 0
P28072 Q99683 0
P28072 Q15633 0
P28072 Q9NXR8 0
P28072 Q12888 0
P28072 P49841 0
P28072 P63096 0
P28072 Q9H672 0
P28072 Q8NI27 0
P28072 Q9NZI8 0
P28072 Q9HCG8 0
P28072 Q71DI3 0
P28072 Q00978 0
P28072 Q99759 0
P28072 Q9BW27 0
P28072 Q9BPX3 0
P28072 P68104 0
P28072 Q9UBQ5 0
P28072 P42356 0
P28072 P62841 0
P28072 Q15543 0
P28072 Q0VG06 0
P28072 P52630 0
P28072 P62081 0
P28072 Q86V81 0
P28072 Q9Y6R4 0
P28072 P52294 0
P28072 Q99575 0
P28072 Q8TEX9 0
P28072 Q92777 0
P28072 P51948 0
P28072 Q96G25 0
P28072 Q92664 0
P28072 Q676U5 0
P28072 Q7RTV0 0
P28072 Q14152 0
P28072 P49758 0
P28072 Q9Y3E7 0
P28072 Q9P0M6 0
P28072 Q86XN7 0
P28072 Q16533 0
P28072 P62701 0
P28072 Q9GZX9 0
P28072 Q9NPI8 0
P28072 Q09666 0
P28072 Q02539 0
P28072 Q9Y4Z0 0
P28072 Q14566 0
P28072 Q9UHA3 0
P28072 Q99613 0
P28072 Q7L2H7 0
P28072 Q9H1A4 0
P28072 P62995 0
P28072 P62891 0
P28072 Q8N684 0
P28072 Q8TAQ2 0
P28072 Q15014 0
P28072 P67870 0
P28072 Q9H4B7 0
P28072 Q14444 0
P28072 Q08945 0
P28072 Q13347 0
P28072 Q96J01 0
P28072 Q13428 0
P28072 Q69YN4 0
P28072 Q8WYQ5 0
P28072 P62910 0
P28072 Q12874 0
P28072 Q9Y6I3 0
P28072 P46736 0
P28072 Q9HBI1 0
P28072 P46777 0
P28072 Q13123 0
P28072 Q15596 0
P28072 Q96FF9 0
P28072 P56282 0
P28072 P68400 0
P28072 Q9H3P2 0
P28072 P46783 0
P28072 Q13363 0
P28072 Q15369 0
P28072 Q15370 0
P28072 P62753 0
P28072 P52597 0
P28072 Q8IZL8 0
P28072 Q9NRR4 0
P28072 Q8N201 0
P28072 Q969R5 0
P28072 Q92620 0
P28072 Q9NW38 0
P28072 P28799 0
P28072 Q00597 0
P28072 Q8NFZ5 0
P28072 P62847 0
P28072 Q92896 0
P28072 Q03431 0
P28072 Q13418 0
P28072 Q9HC52 0
P28072 Q9BRX9 0
P28072 Q9Y383 0
P28072 Q15428 0
P28072 Q6P2C8 0
P28072 P60660 0
P28072 Q9UKV3 0
P28072 Q6P2Q9 0
P28072 Q13393 0
P28072 Q9BTK6 0
P28072 P49450 0
P28072 Q04917 0
P28072 P43694 0
P28072 Q14686 0
P28072 Q12996 0
P28072 Q13535 0
P28072 Q13416 0
P28072 Q99848 0
P28072 Q16514 0
P28072 Q6P2E9 0
P28072 P29590 0
P28072 Q9NPI6 0
P28072 Q8NEZ4 0
P28072 Q96CB8 0
P28072 P63220 0
P28072 P52272 0
P28072 Q6ZYL4 0
P28072 Q8WXI9 0
P28072 Q15545 0
P28072 Q8N5Y2 0
P28072 P61964 0
P28072 Q9H444 0
P28072 Q86UW6 0
P28072 Q9H160 0
P28072 P28370 0
P28072 Q8NDX5 0
P28072 Q9Y2X0 0
P28072 Q9NRG0 0
P28072 Q9Y232 0
P28072 P60866 0
P28072 Q15459 0
P28072 Q9UKL0 0
P28072 Q99417 0
P28072 Q9Y3C7 0
P28072 Q9NVP2 0
P28072 Q9H204 0
P28072 P51608 0
P28072 Q68E01 0
P28072 Q92547 0
P28072 Q14011 0
P28072 Q8N488 0
P28072 Q92794 0
P28072 Q9BRG1 0
P28072 P49336 0
P28072 Q9UJX4 0
P28072 Q92750 0
P28072 P68363 0
P28072 Q6P1K2 0
P28072 Q14511 0
P28072 Q96T23 0
P28072 P50914 0
P28072 Q9NWA0 0
P28072 Q01201 0
P28072 Q00341 0
P28072 Q9HBM1 0
P28072 Q9NV70 0
P28072 Q99638 0
P28072 P62829 0
P28072 P38919 0
P28072 P49756 0
P28072 Q9UKA9 0
P28072 Q8IYD8 0
P28072 Q8N726 0
P28072 Q9HCI7 0
P28072 Q05048 0
P28072 P43403 0
P28072 Q13368 0
P28072 Q99558 0
P28072 Q15628 0
P28072 Q8WUM0 0
P28072 P41279 0
P28072 Q14562 0
P28072 Q9Y4W2 0
P28072 Q13330 0
P28072 Q9HCU9 0
P28072 P41223 0
P28072 Q13426 0
P28072 P33991 0
P28072 Q4LE39 0
P28072 Q9H875 0
P28072 Q99873 0
P28072 Q9BVI0 0
P28072 Q9H7L9 0
P28072 Q5TKA1 0
P28072 P46781 0
P28072 Q7Z3B3 0
P28072 Q9HCE1 0
P28072 Q9H633 0
P28072 Q9Y2X9 0
P28072 Q13472 0
P28072 Q4G0F5 0
P28072 P38936 0
P28072 Q15393 0
P28072 P83731 0
P28072 Q02880 0
P28072 P35659 0
P28072 P51003 0
P28072 Q02241 0
P28072 Q9NWX5 0
P28072 P47914 0
P28072 P39748 0
P28072 Q92629 0
P28072 Q15910 0
P28072 P78364 0
P28072 Q96HR3 0
P28072 Q12830 0
P28072 Q6T4P5 0
P28072 Q8WXK4 0
P28072 Q9BS16 0
P28072 Q14191 0
P28072 Q99879 0
P28072 Q13501 0
P28072 Q9BZJ0 0
P28072 P59768 0
P28072 P46779 0
P28072 Q13523 0
P28072 Q15233 0
P28072 P52657 0
P28072 P49736 0
P28072 Q14978 0
P28072 Q8WVK2 0
P28072 Q15796 0
P28072 P36954 0
P28072 Q92613 0
P28072 P53999 0
P28072 P32780 0
P28072 Q99496 0
P28072 Q13617 0
P28072 Q13610 0
P28072 Q96JP5 0
P28072 P50613 0
P28072 P49005 0
P28072 Q9UL03 0
P28072 Q16629 0
P28072 Q9UJW3 0
P28072 Q15906 0
P28072 Q9NW13 0
P28072 Q9UBD5 0
P28072 Q5TA45 0
P28072 Q01844 0
P28072 Q64663 0
P28072 Q96QK1 0
P28072 Q9UIM3 0
P28072 Q59EJ3 0
P28072 Q13105 0
P28072 Q969G3 0
P28072 P35268 0
P28072 P62851 0
P28072 Q53GS7 0
P28072 Q86W42 0
P28072 Q9UM13 0
P28072 Q9BV90 0
P28072 Q8IXH7 0
P28072 P62854 0
P28072 Q96KQ7 0
P28072 Q07666 0
P28072 Q16787 0
P28072 Q05519 0
P28072 Q15052 0
P28072 Q96LT9 0
P28072 Q9NUP9 0
P28072 P49642 0
P28072 Q03188 0
P28072 Q96DI7 0
P28072 P61513 0
P28072 Q9NXR7 0
P28072 Q9HD42 0
P28072 Q9H9H4 0
P28072 Q9NR30 0
P28072 P50502 0
P28072 Q9BXY8 0
P28072 Q07021 0
P28072 Q6I9Y2 0
P28072 Q9HAF1 0
P28072 Q9ULG1 0
P28072 Q9UHX1 0
P28072 Q9HBM6 0
P28072 Q9BZZ5 0
P28072 Q71F23 0
P28072 Q6IBW4 0
P28072 Q9H3R5 0
P28072 Q16585 0
P28072 Q9BUJ2 0
P28072 Q53TQ3 0
P28072 Q13573 0
P28072 Q09028 0
P28072 Q9UKN8 0
P28072 Q9UBT2 0
P28072 P46778 0
P28072 Q9BWU1 0
P28072 Q9Y5Q9 0
P28072 Q86U86 0
P28072 Q9Y2W1 0
P28072 Q6W2J9 0
P28072 Q9UDW3 0
P28072 Q86XP3 0
P28072 Q9UBB5 0
P28072 Q8N2Z9 0
P28072 P62424 0
P28072 P50750 0
P28072 Q13888 0
P28072 Q03164 0
P28072 P62750 0
P28072 Q9UKT8 0
P28072 Q9H6S1 0
P28072 Q9ULK4 0
P28072 Q14980 0
P28072 Q8WX92 0
P28072 P51858 0
P28072 Q6STE5 0
P28072 Q7L2Z9 0
P28072 Q5VTR2 0
P28072 Q05513 0
P28072 P78345 0
P28072 Q6PD62 0
P28072 Q9Y3B4 0
P28072 Q9BXJ9 0
P28072 Q15047 0
P28072 P61326 0
P28072 Q9Y5B9 0
P28072 Q15528 0
P28072 Q92616 0
P28072 Q6WN34 0
P28072 Q8NBT2 0
P28072 Q8N257 0
P28072 Q96BP3 0
P28072 Q13352 0
P28072 P49321 0
P28072 Q71U36 0
P28072 Q9NV88 0
P28072 P37108 0
P28072 Q9H081 0
P28072 P29279 0
P28072 Q9H4L4 0
P28072 P29083 0
P28072 Q9NUG6 0
P28072 Q9NVH2 0
P28072 P36507 0
P28072 Q15075 0
P28072 P98177 0
P28072 Q92599 0
P28072 Q9BXM7 0
P28072 Q9H0H0 0
P28072 Q9Y6A4 0
P28072 Q8IXI1 0
P28072 Q9BTT4 0
P28072 P62263 0
P28072 Q9UNL4 0
P28072 Q4ZG51 0
P28072 Q9H9B1 0
P28072 Q9NVR2 0
P28072 Q71F56 0
P28072 Q5SXM2 0
P28072 Q9H0H5 0
P28072 Q08999 0
P28072 Q9P086 0
P28072 Q6ZN18 0
P28072 P60842 0
P28072 Q14714 0
P28072 Q96CF2 0
P28072 Q15637 0
P28072 P56545 0
P28072 Q16576 0
P28072 Q9BUB5 0
P28072 P61981 0
P28072 Q9BZH6 0
P28072 P52948 0
P28072 Q7L2E3 0
P28072 P37275 0
P28072 Q92804 0
P28072 Q8WUA4 0
P28072 P54278 0
P28072 P60896 0
P28072 P56537 0
P28072 Q6UXN9 0
P28072 Q29RF7 0
P28072 Q8IYB3 0
P28072 P49411 0
P28072 Q8N8D1 0
P28072 Q9UBU8 0
P28072 Q14202 0
P28072 Q53GS9 0
P28072 Q96IY1 0
P28072 P55884 0
P28072 Q8TAG9 0
P28072 Q15291 0
P28072 Q5H9R7 0
P28072 Q96BT3 0
P28072 Q9P013 0
P28072 Q6MZP7 0
P28072 P67809 0
P28072 Q92667 0
P28072 Q9UIS9 0
P28072 Q9ULX6 0
P28072 Q8NCE0 0
P28072 Q13315 0
P28072 Q02410 0
P28072 P62277 0
P28072 P61353 0
P28072 P35606 0
P28072 Q96H20 0
P28072 Q6IEG0 0
P28072 Q13242 0
P28072 P33778 0
P28072 Q75QN2 0
P28072 Q9ULD4 0
P28072 Q96KP1 0
P28072 P78347 0
P28072 P84098 0
P28072 Q99966 0
P28072 Q9UKF6 0
P28072 Q9UMS4 0
P28072 Q86W51 0
P28072 Q9NRH3 0
P28072 Q9Y5N6 0
P28072 Q8N668 0
P28072 Q96T58 0
P28072 Q15019 0
P28072 Q9H2F5 0
P28072 Q12824 0
P28072 Q96DF8 0
P28072 Q01081 0
P28072 Q9NP66 0
P28072 Q96H22 0
P28072 Q14186 0
P28072 Q92994 0
P28072 Q68CP9 0
P28072 P62269 0
P28072 Q8N0S6 0
P28072 Q9NW64 0
P28072 P55209 0
P28072 Q9UBQ0 0
P28072 Q07955 0
P28072 Q9Y2U8 0
P28072 Q96CJ1 0
P28072 Q15744 0
P28072 Q6P1X5 0
P28072 Q9UG63 0
P28072 Q6P3W7 0
P28072 P52701 0
P28072 Q8WVM7 0
P28072 Q9NR33 0
P28072 Q04637 0
P28072 Q13148 0
P28072 Q04727 0
P28072 Q14204 0
P28072 Q13257 0
P28072 Q9UBK2 0
P28072 Q05655 0
P28072 P30050 0
P28072 Q13112 0
P28072 Q96KG9 0
P28072 Q9UHD2 0
P28072 P40692 0
P28072 Q96Q15 0
P28072 P68366 0
P28072 Q14498 0
P28072 Q9UJX2 0
P28072 Q13356 0
P28072 Q7L1Q6 0
P28072 Q6IPU0 0
P28072 Q15417 0
P28072 P35637 0
P28072 Q92841 0
P28072 Q8IXK0 0
P28072 Q9H9A7 0
P28072 P41182 0
P28072 Q9Y4Y9 0
P28072 Q9H5N1 0
P28072 Q8N1F7 0
P28072 Q9UQ84 0
P28072 Q13838 0
P28072 Q9NYV4 0
P28072 P35580 0
P28072 Q9UKM9 0
P28072 Q9UPV9 0
P28072 Q99459 0
P28072 P43405 0
P28072 P61218 0
P28072 Q9BQE3 0
P28072 Q9NPJ6 0
P28072 P53803 0
P28072 Q6UN15 0
P28072 Q9BUE0 0
P28072 Q53SF7 0
P28072 Q96J02 0
P28072 Q99708 0
P28072 Q92785 0
P28072 Q96HW7 0
P28072 P61244 0
P28072 P38398 0
P28072 Q96JN0 0
P28072 Q9H503 0
P28072 Q9BRD0 0
P28072 Q13487 0
P28072 Q92793 0
P28072 Q8IYI6 0
P28072 P62487 0
P28072 Q9UK41 0
P28072 P63267 0
P28072 Q9BZD4 0
P28072 Q13952 0
P28072 Q969H6 0
P28072 Q9BXL7 0
P28072 Q6P1J9 0
P28072 P63104 0
P28072 Q13118 0
P28072 Q9Y3R0 0
P28072 Q9H5Z1 0
P28072 Q13111 0
P28072 Q14687 0
P28072 P55081 0
P28072 P42768 0
P28072 Q6UW60 0
P28072 complex 0
P28072 P62861 0
P28072 P30260 0
P28072 P46940 0
P28072 Q9H0D6 0
P28072 P62899 0
P28072 Q9BU64 0
P28072 Q96EK2 0
P28072 Q9UBF6 0
P28072 Q9UHD8 0
P28072 Q9GZS3 0
P28072 P42285 0
P28072 P54198 0
P28072 Q16594 0
P28072 Q9UPS6 0
P28072 Q14331 0
P28072 Q13287 0
P28072 Q53T94 0
P28072 P63165 0
P28072 P60228 0
P28072 Q13263 0
P28072 Q96T37 0
P28072 Q00534 0
P28072 Q6IT96 0
P28072 Q9BVC3 0
P28072 Q8IVT5 0
P28072 P62857 0
P28072 Q9BY43 0
P28072 P62249 0
P28072 Q92674 0
P28072 P43243 0
P28072 Q02577 0
P28072 Q96EY7 0
P28072 Q9Y294 0
P28072 Q15025 0
P28072 P62917 0
P28072 Q9BVP2 0
P28072 Q6NUQ1 0
P28072 Q13185 0
P28072 Q15329 0
P28072 Q03111 0
P28072 Q04726 0
P28072 Q13905 0
P28072 Q96RL1 0
P28072 Q9BQ61 0
P28072 P32969 0
P28072 P62873 0
P28072 Q06609 0
P28072 Q9BSM1 0
P28072 Q8IXM2 0
P28072 Q96GM8 0
P28072 Q6P9B9 0
P28072 Q8IZH2 0
P28072 Q9Y6K1 0
P28072 Q08170 0
P28072 Q9UMN6 0
P28072 P42766 0
P28072 P51151 0
P28072 P57740 0
P28072 Q9NZZ3 0
P28072 P62888 0
P28072 P83876 0
P28072 P62266 0
P28072 Q9UJX5 0
P28072 P78344 0
P28072 Q9HB96 0
P28072 Q8NFD5 0
P28072 Q96CW5 0
P28072 Q8NB91 0
P28072 Q14155 0
P28072 Q8N7H5 0
P28072 Q96BN2 0
P28072 P46782 0
P28072 P39019 0
P28072 Q9HCU8 0
P28072 P51825 0
P28072 P61313 0
P28072 P48357 0
P28072 Q86YP4 0
P28072 P36897 0
P28072 P46527 0
P28072 Q12769 0
P28072 P33992 0
P28072 Q9BQG0 0
P28072 Q96NW7 0
P28072 Q9UBL3 0
P28072 Q8WW01 0
P28072 P63244 0
P28072 Q02878 0
P28072 Q13596 0
P28072 P35568 0
P28072 P33240 0
P28072 Q8NFH3 0
P28072 P51965 0
P28072 Q8ND76 0
P28072 P33993 0
P28072 P78367 0
P28072 P31947 0
P28072 Q52LA3 0
P28072 P29084 0
P28072 Q15544 0
P28072 Q9NX58 0
P28072 Q9NVA2 0
P28072 Q96EE3 0
P28072 P62280 0
P28072 Q7KZI7 0
P28072 Q8WVB6 0
P28072 Q96GY3 0
P28072 P46776 0
P28072 P62273 0
P28072 P29374 0
P28072 Q13889 0
P28072 Q14676 0
P28072 P61254 0
P28072 P30281 0
P28072 Q9Y6I7 0
P28072 Q9NVC6 0
P28072 Q6FI13 0
P28072 P55769 0
P28072 Q9Y605 0
P28072 Q8IWI9 0
P28072 P62805 0
P28072 Q9H410 0
P28072 Q8IY57 0
P28072 Q12933 0
P28072 Q15003 0
P28072 Q96RN5 0
P28072 Q92966 0
P28072 Q9UNP9 0
P28072 Q8IU60 0
P28072 P35579 0
P28072 Q04724 0
P28072 Q9BQ87 0
P28072 Q9H944 0
P28072 Q13247 0
P28072 Q96SB4 0
P28072 Q13769 0
P28072 Q96G21 0
P28072 Q9HCK8 0
P28072 Q8WWY3 0
P28072 Q9C005 0
P28072 Q8N3U4 0
P28072 P62913 0
P28072 Q13326 0
P28072 Q09161 0
P28072 Q05193 0
P28072 P56524 0
P28072 Q9UJV9 0
P28072 Q96F86 0
P28072 P42224 0
P28072 Q6P4R8 0
P28072 Q9BRR8 0
P28072 Q15185 0
P28072 Q9Y3C6 0
P28072 Q6PI98 0
P28072 Q9H270 0
P28072 Q02543 0
P28072 Q9UBB9 0
P28072 Q92797 0
P28072 Q93034 0
P28072 Q15582 0
P28072 Q9NYV6 0
P28072 Q9H0E9 0
P28072 Q9UPT5 0
P28072 Q9NRF9 0
P28072 P28702 0
P28072 Q9Y5Q8 0
P28072 P62906 0
P28072 Q99633 0
P28072 Q7Z6J9 0
P28072 Q9UQL6 0
P28072 Q9H7Z6 0
P28072 Q15054 0
P28072 Q00839 0
P28072 P62495 0
P28072 Q06187 0
P28072 P55316 0
P28072 P46109 0
P28072 Q5S007 0
P28072 Q15021 0
P28072 Q9H2H8 0
P28072 P62244 0
P28072 P49917 0
P28072 P62241 0
P28072 Q14573 0
O43264 Q9UBE0 0
O43264 Q9P253 0
O43264 P09651 0
O43264 P78346 0
O43264 Q8IX12 0
O43264 Q1EHW4 0
O43264 O75971 0
O43264 Q8NHM5 0
O43264 Q8WYA6 0
O43264 P28072 0
O43264 P23258 0
O43264 Q6IA86 0
O43264 Q92993 0
O43264 P13639 0
O43264 Q9UBX0 0
O43264 P41252 0
O43264 Q86VP6 0
O43264 P27986 0
O43264 P78560 0
O43264 Q99816 0
O43264 P68431 0
O43264 Q05195 0
O43264 P49848 0
O43264 P05388 0
O43264 Q96FV9 0
O43264 Q9UQN3 0
O43264 Q52LR7 0
O43264 Q15696 0
O43264 Q9Y576 0
O43264 Q99523 0
O43264 Q5VWG9 0
O43264 Q07954 0
O43264 P45973 0
O43264 Q6VMQ6 0
O43264 P14868 0
O43264 P29992 0
O43264 P53779 0
O43264 Q86XI2 0
O43264 Q63HK5 0
O43264 Q8NFH4 0
O43264 O60306 0
O43264 Q8WYH8 0
O43264 Q96RK1 0
O43264 Q13438 0
O43264 Q15029 0
O43264 Q6IE81 0
O43264 Q96JC1 0
O43264 P0C0S5 0
O43264 O43516 0
O43264 Q9BTC8 0
O43264 Q01130 0
O43264 O75448 0
O43264 Q9UK45 0
O43264 Q13813 0
O43264 Q8IUD2 0
O43264 Q16560 0
O43264 Q9P2K3 0
O43264 Q8TBF4 0
O43264 Q8TDN6 0
O43264 P22626 0
O43264 Q16181 0
O43264 Q9H808 0
O43264 P50402 0
O43264 O94776 0
O43264 Q9GZX5 0
O43264 Q06265 0
O43264 O75533 0
O43264 Q14160 0
O43264 Q9UJX6 0
O43264 P51587 0
O43264 Q96I25 0
O43264 Q8IWX8 0
O43264 Q16543 0
O43264 P62258 0
O43264 P28749 0
O43264 Q9UNM6 0
O43264 P09874 0
O43264 O75604 0
O43264 Q9Y2S0 0
O43264 Q15648 0
O43264 Q15573 0
O43264 Q9BXP5 0
O43264 P49427 0
O43264 P61024 0
O43264 Q12962 0
O43264 P83881 0
O43264 Q13127 0
O43264 Q99460 0
O43264 P54277 0
O43264 Q96BD5 0
O43264 P28070 0
O43264 Q8WUQ7 0
O43264 Q9Y2X7 0
O43264 Q8N163 0
O43264 Q9BRP8 0
O43264 Q14919 0
O43264 P61247 0
O43264 Q0VAK7 0
O43264 Q99967 0
O43264 P62736 0
O43264 Q13503 0
O43264 Q06330 0
O43264 P04637 0
O43264 Q9UBW7 0
O43264 Q9NV56 0
O43264 Q9NTI5 0
O43264 Q07864 0
O43264 Q9NQC1 0
O43264 P61201 0
O43264 Q16526 0
O43264 Q9Y248 0
O43264 Q96GM5 0
O43264 P52298 0
O43264 P55201 0
O43264 Q9Y253 0
O43264 Q01518 0
O43264 Q12931 0
O43264 Q9ULR0 0
O43264 Q5QJE6 0
O43264 Q9UPY3 0
O43264 Q92766 0
O43264 Q15427 0
O43264 Q86T24 0
O43264 Q14839 0
O43264 Q9NQS7 0
O43264 P10415 0
O43264 Q9UKG1 0
O43264 P32121 0
O43264 Q7L5N1 0
O43264 O43463 0
O43264 P37173 0
O43264 P43351 0
O43264 Q9NV31 0
O43264 Q9BT78 0
O43264 Q9NX70 0
O43264 Q9Y316 0
O43264 Q9BUQ8 0
O43264 Q969L4 0
O43264 O60315 0
O43264 O60749 0
O43264 Q9Y3C5 0
O43264 Q13163 0
O43264 P06493 0
O43264 Q7L576 0
O43264 P10275 0
O43264 Q07020 0
O43264 P55036 0
O43264 P29353 0
O43264 P84243 0
O43264 Q9Y2W2 0
O43264 P42704 0
O43264 Q9UQE7 0
O43264 P62312 0
O43264 Q9NXF1 0
O43264 Q96L91 0
O43264 P84103 0
O43264 P62979 0
O43264 O75362 0
O43264 P23508 0
O43264 P55735 0
O43264 Q86X55 0
O43264 Q92831 0
O43264 P50539 0
O43264 Q16254 0
O43264 Q9H9Q4 0
O43264 Q92889 0
O43264 P03372 0
O43264 O95630 0
O43264 Q9UKT7 0
O43264 Q92522 0
O43264 P05198 0
O43264 P27694 0
O43264 Q92499 0
O43264 P52655 0
O43264 Q15572 0
O43264 O95453 0
O43264 P19388 0
O43264 O94875 0
O43264 Q6UWZ7 0
O43264 Q05086 0
O43264 Q9NQT5 0
O43264 Q9UBP5 0
O43264 Q92989 0
O43264 Q13868 0
O43264 P11308 0
O43264 Q8IZQ8 0
O43264 Q6NZY4 0
O43264 P05455 0
O43264 P51532 0
O43264 Q14145 0
O43264 O94906 0
O43264 Q16586 0
O43264 P15884 0
O43264 Q02750 0
O43264 Q71SY5 0
O43264 P18615 0
O43264 Q9UNS2 0
O43264 Q13114 0
O43264 P11836 0
O43264 P52435 0
O43264 Q96EZ8 0
O43264 P06239 0
O43264 O95707 0
O43264 O96019 0
O43264 Q12789 0
O43264 Q9Y5B6 0
O43264 Q6ZW49 0
O43264 Q9H2X6 0
O43264 P51991 0
O43264 Q9BUL9 0
O43264 Q8WYB5 0
O43264 O43324 0
O43264 Q9BXW9 0
O43264 Q9NWZ8 0
O43264 Q9P0W2 0
O43264 P31749 0
O43264 Q12904 0
O43264 Q2TAY7 0
O43264 Q9H9F9 0
O43264 Q9UMX0 0
O43264 P43686 0
O43264 Q86VN1 0
O43264 Q9Y3U8 0
O43264 Q00535 0
O43264 Q9UHV7 0
O43264 Q15007 0
O43264 Q5T200 0
O43264 P39023 0
O43264 P00533 0
O43264 P63208 0
O43264 Q92878 0
O43264 Q9H981 0
O43264 P14866 0
O43264 Q96Q27 0
O43264 Q8WWI1 0
O43264 Q04725 0
O43264 Q86U70 0
O43264 P63151 0
O43264 P81274 0
O43264 P47813 0
O43264 P31323 0
O43264 P28074 0
O43264 O60907 0
O43264 Q8NHY2 0
O43264 P46108 0
O43264 Q14683 0
O43264 O94864 0
O43264 P24588 0
O43264 Q13490 0
O43264 Q9NRL2 0
O43264 P12956 0
O43264 Q9Y6X2 0
O43264 Q99549 0
O43264 P83369 0
O43264 Q14157 0
O43264 O43290 0
O43264 Q9P2I0 0
O43264 Q9NPF5 0
O43264 Q9BWH6 0
O43264 Q10570 0
O43264 O75116 0
O43264 Q92844 0
O43264 Q9H269 0
O43264 O43670 0
O43264 Q96PV6 0
O43264 Q9UQ35 0
O43264 Q96T60 0
O43264 Q9UJA3 0
O43264 Q16531 0
O43264 Q08209 0
O43264 Q9BYE7 0
O43264 P38159 0
O43264 Q9BWJ5 0
O43264 Q96GD3 0
O43264 P12314 0
O43264 O75446 0
O43264 O75367 0
O43264 P07947 0
O43264 Q8NEM2 0
O43264 Q12873 0
O43264 Q14781 0
O43264 Q15172 0
O43264 P51946 0
O43264 O96017 0
O43264 P52732 0
O43264 P55265 0
O43264 Q9Y262 0
O43264 P51610 0
O43264 Q9HAU5 0
O43264 Q96A65 0
O43264 P11021 0
O43264 Q8NBZ0 0
O43264 P08138 0
O43264 O75528 0
O43264 Q13485 0
O43264 Q9Y3F4 0
O43264 O43633 0
O43264 P04626 0
O43264 Q9BRV8 0
O43264 Q9Y6Q9 0
O43264 O75182 0
O43264 P63162 0
O43264 P31943 0
O43264 Q9UJX3 0
O43264 Q16342 0
O43264 P40222 0
O43264 Q13216 0
O43264 Q8TD19 0
O43264 Q14999 0
O43264 P49711 0
O43264 P62310 0
O43264 Q8IYD1 0
O43264 P10809 0
O43264 Q9UKU7 0
O43264 Q13042 0
O43264 O75934 0
O43264 P35080 0
O43264 P45985 0
O43264 P40189 0
O43264 Q15022 0
O43264 Q8TEY7 0
O43264 Q9UIG0 0
O43264 P24863 0
O43264 Q9NPB6 0
O43264 Q14691 0
O43264 Q15843 0
O43264 Q9UIF9 0
O43264 Q16584 0
O43264 P49207 0
O43264 Q9H307 0
O43264 Q93074 0
O43264 Q12834 0
O43264 Q9UL63 0
O43264 Q9UPN6 0
O43264 Q92890 0
O43264 P17980 0
O43264 Q9NSP4 0
O43264 Q96FZ7 0
O43264 Q92618 0
O43264 Q12965 0
O43264 Q15542 0
O43264 Q92830 0
O43264 P51531 0
O43264 Q9BSJ2 0
O43264 Q9HCS7 0
O43264 P84090 0
O43264 Q9C086 0
O43264 O95983 0
O43264 Q7Z6Z7 0
O43264 Q9UKV8 0
O43264 P55072 0
O43264 P20339 0
O43264 Q155Q3 0
O43264 P43246 0
O43264 P49959 0
O43264 P42695 0
O43264 O75531 0
O43264 Q9UHI6 0
O43264 Q16630 0
O43264 Q13227 0
O43264 O43809 0
O43264 Q13435 0
O43264 Q6UX04 0
O43264 Q13526 0
O43264 P62136 0
O43264 Q99497 0
O43264 P61968 0
O43264 Q7L014 0
O43264 Q8WV66 0
O43264 Q92925 0
O43264 Q13243 0
O43264 Q9UK53 0
O43264 Q99801 0
O43264 O60313 0
O43264 Q92759 0
O43264 Q13404 0
O43264 Q9BSI4 0
O43264 Q9Y4A5 0
O43264 Q9H1J1 0
O43264 O95257 0
O43264 Q9GZN1 0
O43264 P15927 0
O43264 Q9Y6J9 0
O43264 P48995 0
O43264 Q9UQM7 0
O43264 Q92922 0
O43264 P49643 0
O43264 Q13415 0
O43264 Q6ZRS2 0
O43264 Q9NPD3 0
O43264 Q13620 0
O43264 Q14974 0
O43264 P56192 0
O43264 Q8WVC0 0
O43264 Q6Q0C0 0
O43264 Q7LBR1 0
O43264 P36894 0
O43264 Q53EL6 0
O43264 P09661 0
O43264 Q8TEW0 0
O43264 P18124 0
O43264 O94992 0
O43264 P60510 0
O43264 P08107 0
O43264 Q15276 0
O43264 Q9Y2X3 0
O43264 P18077 0
O43264 P36578 0
O43264 Q14653 0
O43264 Q15046 0
O43264 P46531 0
O43264 P40938 0
O43264 P25787 0
O43264 Q5PSV4 0
O43264 Q9BSV6 0
O43264 Q15008 0
O43264 Q99683 0
O43264 P12644 0
O43264 Q8TEQ6 0
O43264 Q15633 0
O43264 Q9NXR8 0
O43264 O43513 0
O43264 Q12888 0
O43264 Q9NZS9 0
O43264 P49841 0
O43264 P07992 0
O43264 P61289 0
O43264 P63096 0
O43264 Q49AN0 0
O43264 Q9H672 0
O43264 Q12959 0
O43264 Q8NI27 0
O43264 Q9NZI8 0
O43264 Q9HCG8 0
O43264 O43395 0
O43264 Q04864 0
O43264 Q71DI3 0
O43264 Q00978 0
O43264 Q99759 0
O43264 O75529 0
O43264 P26599 0
O43264 Q13155 0
O43264 Q9BW27 0
O43264 Q9BPX3 0
O43264 P54274 0
O43264 P35244 0
O43264 P68104 0
O43264 P15923 0
O43264 P26641 0
O43264 Q9UBQ5 0
O43264 Q14103 0
O43264 P42356 0
O43264 P62841 0
O43264 O75712 0
O43264 P12004 0
O43264 Q15543 0
O43264 Q0VG06 0
O43264 P52630 0
O43264 P23396 0
O43264 P62081 0
O43264 Q9Y2L1 0
O43264 Q86V81 0
O43264 O75150 0
O43264 O43556 0
O43264 Q9Y6R4 0
O43264 O43451 0
O43264 P52294 0
O43264 O95425 0
O43264 P49916 0
O43264 Q99575 0
O43264 Q8TEX9 0
O43264 Q92777 0
O43264 O94763 0
O43264 P51948 0
O43264 Q96G25 0
O43264 Q92664 0
O43264 Q676U5 0
O43264 Q7RTV0 0
O43264 Q14152 0
O43264 P49758 0
O43264 Q9Y3E7 0
O43264 P01100 0
O43264 Q00653 0
O43264 P63279 0
O43264 Q9Y618 0
O43264 Q9P0M6 0
O43264 Q86XN7 0
O43264 Q16533 0
O43264 P62701 0
O43264 O75164 0
O43264 P60468 0
O43264 Q9GZX9 0
O43264 P16104 0
O43264 P35249 0
O43264 Q9NPI8 0
O43264 P08708 0
O43264 Q09666 0
O43264 P63261 0
O43264 O43524 0
O43264 O60271 0
O43264 Q02539 0
O43264 O75400 0
O43264 Q9Y4Z0 0
O43264 P41002 0
O43264 Q86XK2 0
O43264 Q14566 0
O43264 Q9Y2A7 0
O43264 Q9UHA3 0
O43264 P08621 0
O43264 Q9Y333 0
O43264 Q8IUR7 0
O43264 Q99613 0
O43264 Q7L2H7 0
O43264 Q9H1A4 0
O43264 P62995 0
O43264 P62891 0
O43264 Q8N684 0
O43264 Q8TAQ2 0
O43264 Q15014 0
O43264 P67870 0
O43264 Q9ULZ2 0
O43264 Q9H4B7 0
O43264 Q14444 0
O43264 Q08945 0
O43264 P25208 0
O43264 Q13347 0
O43264 P06400 0
O43264 Q12788 0
O43264 Q96J01 0
O43264 Q13428 0
O43264 P22681 0
O43264 Q69YN4 0
O43264 Q8WYQ5 0
O43264 P62910 0
O43264 Q12874 0
O43264 Q9HAU4 0
O43264 Q8NFZ0 0
O43264 O75937 0
O43264 P11831 0
O43264 Q9Y6I3 0
O43264 P46736 0
O43264 Q06587 0
O43264 Q9HBI1 0
O43264 P46777 0
O43264 Q13123 0
O43264 Q15596 0
O43264 Q96FF9 0
O43264 P56282 0
O43264 Q969H0 0
O43264 P68400 0
O43264 Q9H3P2 0
O43264 O60506 0
O43264 P46783 0
O43264 P07910 0
O43264 Q13363 0
O43264 Q15369 0
O43264 P24864 0
O43264 P17858 0
O43264 P23511 0
O43264 Q96EB6 0
O43264 Q15370 0
O43264 P29474 0
O43264 P19438 0
O43264 P62753 0
O43264 P52597 0
O43264 Q8IZL8 0
O43264 Q9NRR4 0
O43264 P19838 0
O43264 P62308 0
O43264 Q8N201 0
O43264 P40763 0
O43264 Q969R5 0
O43264 Q92620 0
O43264 Q9NW38 0
O43264 P28799 0
O43264 P41743 0
O43264 Q00597 0
O43264 O95400 0
O43264 Q8NFZ5 0
O43264 P01106 0
O43264 P62847 0
O43264 Q92896 0
O43264 Q03431 0
O43264 Q13418 0
O43264 Q9HC52 0
O43264 Q9BRX9 0
O43264 O95218 0
O43264 Q9Y383 0
O43264 Q15428 0
O43264 Q6P2C8 0
O43264 P60660 0
O43264 Q9UKV3 0
O43264 Q9H0E3 0
O43264 Q92828 0
O43264 Q99728 0
O43264 Q6P2Q9 0
O43264 Q13393 0
O43264 Q13619 0
O43264 Q9BTK6 0
O43264 P49450 0
O43264 Q04917 0
O43264 P43694 0
O43264 Q14686 0
O43264 P12277 0
O43264 Q12996 0
O43264 O75821 0
O43264 Q13535 0
O43264 P24928 0
O43264 Q13416 0
O43264 P01137 0
O43264 Q99848 0
O43264 P27695 0
O43264 Q16514 0
O43264 Q6P2E9 0
O43264 P60900 0
O43264 O95251 0
O43264 Q15024 0
O43264 P29590 0
O43264 Q9NPI6 0
O43264 Q8NEZ4 0
O43264 Q9Y6K9 0
O43264 Q96CB8 0
O43264 P63220 0
O43264 P52272 0
O43264 Q6ZYL4 0
O43264 Q8WXI9 0
O43264 Q14181 0
O43264 P06748 0
O43264 Q15545 0
O43264 Q13671 0
O43264 P10155 0
O43264 Q8N5Y2 0
O43264 P61964 0
O43264 Q9H444 0
O43264 Q86UW6 0
O43264 Q9H160 0
O43264 P28370 0
O43264 Q8NDX5 0
O43264 Q9NY27 0
O43264 Q9Y2X0 0
O43264 Q9NRG0 0
O43264 Q9Y232 0
O43264 P60866 0
O43264 Q96EB1 0
O43264 Q15459 0
O43264 Q9UKL0 0
O43264 Q99417 0
O43264 Q9Y3C7 0
O43264 P62993 0
O43264 Q9NVP2 0
O43264 Q9H204 0
O43264 P51608 0
O43264 P30876 0
O43264 Q13547 0
O43264 P57678 0
O43264 Q68E01 0
O43264 Q92547 0
O43264 O75940 0
O43264 Q14011 0
O43264 Q8N488 0
O43264 Q92794 0
O43264 P62140 0
O43264 Q9BRG1 0
O43264 P49336 0
O43264 Q13158 0
O43264 Q9UJX4 0
O43264 Q92466 0
O43264 Q92750 0
O43264 Q5XUX0 0
O43264 P04053 0
O43264 P68363 0
O43264 Q6P1K2 0
O43264 P40429 0
O43264 Q14511 0
O43264 O43929 0
O43264 P52292 0
O43264 Q96T23 0
O43264 P50914 0
O43264 O60508 0
O43264 P24941 0
O43264 O43913 0
O43264 Q9NWA0 0
O43264 Q13098 0
O43264 P07199 0
O43264 Q9Y6A5 0
O43264 Q01201 0
O43264 Q00341 0
O43264 Q9HBM1 0
O43264 Q9NV70 0
O43264 Q969S2 0
O43264 Q99638 0
O43264 P62829 0
O43264 P38919 0
O43264 P49756 0
O43264 Q9UKA9 0
O43264 Q13200 0
O43264 Q8IYD8 0
O43264 Q8N726 0
O43264 Q9HCI7 0
O43264 Q05048 0
O43264 P43403 0
O43264 Q9UER7 0
O43264 P10244 0
O43264 Q13368 0
O43264 Q99558 0
O43264 P26368 0
O43264 Q15628 0
O43264 Q8WUM0 0
O43264 P41279 0
O43264 Q14562 0
O43264 Q8IVI9 0
O43264 Q9Y4W2 0
O43264 O94913 0
O43264 Q13330 0
O43264 Q9HCU9 0
O43264 P41223 0
O43264 Q14118 0
O43264 Q09472 0
O43264 P25205 0
O43264 Q13426 0
O43264 P15056 0
O43264 P33991 0
O43264 Q4LE39 0
O43264 P23467 0
O43264 P30279 0
O43264 Q9H875 0
O43264 Q99873 0
O43264 Q9BVI0 0
O43264 Q9H7L9 0
O43264 Q5TKA1 0
O43264 P46781 0
O43264 Q7Z3B3 0
O43264 P22694 0
O43264 Q9HCE1 0
O43264 Q9H633 0
O43264 Q99627 0
O43264 P05387 0
O43264 O95696 0
O43264 Q9Y2X9 0
O43264 Q13472 0
O43264 Q4G0F5 0
O43264 P38936 0
O43264 Q15393 0
O43264 P83731 0
O43264 O60885 0
O43264 Q02880 0
O43264 P35659 0
O43264 P49721 0
O43264 P51003 0
O43264 Q02241 0
O43264 P13861 0
O43264 Q9NWX5 0
O43264 Q9UDY8 0
O43264 P47914 0
O43264 P16234 0
O43264 P26196 0
O43264 P39748 0
O43264 Q92629 0
O43264 Q15910 0
O43264 P78364 0
O43264 Q96HR3 0
O43264 Q12830 0
O43264 Q6T4P5 0
O43264 Q8WXK4 0
O43264 Q9BS16 0
O43264 Q14191 0
O43264 Q99879 0
O43264 Q13501 0
O43264 Q9BZJ0 0
O43264 P08588 0
O43264 P59768 0
O43264 P46779 0
O43264 Q13523 0
O43264 O43542 0
O43264 Q15233 0
O43264 O75694 0
O43264 P52657 0
O43264 P49736 0
O43264 Q14978 0
O43264 P11387 0
O43264 Q9UBC3 0
O43264 O75530 0
O43264 Q8WVK2 0
O43264 Q15796 0
O43264 P36954 0
O43264 Q92613 0
O43264 P53999 0
O43264 O60231 0
O43264 P11717 0
O43264 P32780 0
O43264 Q99496 0
O43264 P15880 0
O43264 O95359 0
O43264 Q13617 0
O43264 Q9HB75 0
O43264 Q96B26 0
O43264 Q13610 0
O43264 P08235 0
O43264 Q96JP5 0
O43264 P50613 0
O43264 O75534 0
O43264 P49005 0
O43264 Q9UL03 0
O43264 Q16629 0
O43264 Q9UJW3 0
O43264 Q15906 0
O43264 O43318 0
O43264 Q7L5Y9 0
O43264 Q9NW13 0
O43264 Q9UBD5 0
O43264 Q5TA45 0
O43264 Q01844 0
O43264 Q64663 0
O43264 Q96QK1 0
O43264 Q9UIM3 0
O43264 Q59EJ3 0
O43264 P62875 0
O43264 Q13105 0
O43264 Q15287 0
O43264 P05107 0
O43264 Q13283 0
O43264 Q969G3 0
O43264 O95402 0
O43264 P35268 0
O43264 P62851 0
O43264 Q9H9Q2 0
O43264 Q53GS7 0
O43264 P19447 0
O43264 Q86W42 0
O43264 P12643 0
O43264 Q9UM13 0
O43264 Q9BV90 0
O43264 Q8IXH7 0
O43264 P62854 0
O43264 Q96KQ7 0
O43264 Q07666 0
O43264 Q16787 0
O43264 O75496 0
O43264 Q05519 0
O43264 Q15052 0
O43264 Q96LT9 0
O43264 Q9NUP9 0
O43264 P49642 0
O43264 Q03188 0
O43264 O94805 0
O43264 P09429 0
O43264 Q96DI7 0
O43264 P61513 0
O43264 O75832 0
O43264 Q9NXR7 0
O43264 P18887 0
O43264 Q99996 0
O43264 Q9HD42 0
O43264 Q9H9H4 0
O43264 Q9NR30 0
O43264 P54132 0
O43264 P50502 0
O43264 Q9BXY8 0
O43264 Q9NUW8 0
O43264 O95059 0
O43264 Q07021 0
O43264 P07948 0
O43264 P27540 0
O43264 Q6I9Y2 0
O43264 Q01780 0
O43264 P28066 0
O43264 Q9Y265 0
O43264 Q12778 0
O43264 Q16401 0
O43264 P11142 0
O43264 Q9HAF1 0
O43264 Q9UKB1 0
O43264 O75586 0
O43264 Q9ULG1 0
O43264 Q9UHX1 0
O43264 P14635 0
O43264 Q9HBM6 0
O43264 Q9BZZ5 0
O43264 Q71F23 0
O43264 Q96S59 0
O43264 Q6IBW4 0
O43264 Q9H3R5 0
O43264 Q16585 0
O43264 O75478 0
O43264 Q9BUJ2 0
O43264 Q53TQ3 0
O43264 O43707 0
O43264 Q13573 0
O43264 Q02952 0
O43264 Q09028 0
O43264 P27348 0
O43264 Q9UKN8 0
O43264 Q9UBW8 0
O43264 Q9UBT2 0
O43264 P46778 0
O43264 P35869 0
O43264 Q9BWU1 0
O43264 Q9Y5Q9 0
O43264 Q92769 0
O43264 Q86U86 0
O43264 Q9Y2W1 0
O43264 Q6W2J9 0
O43264 Q9UDW3 0
O43264 O75376 0
O43264 Q86XP3 0
O43264 Q9UBB5 0
O43264 Q8N2Z9 0
O43264 P62424 0
O43264 P40337 0
O43264 P50750 0
O43264 Q13888 0
O43264 Q03164 0
O43264 O75822 0
O43264 P18858 0
O43264 P62750 0
O43264 Q9UKT8 0
O43264 P16885 0
O43264 Q9H6S1 0
O43264 Q9ULK4 0
O43264 Q14980 0
O43264 Q5RKV6 0
O43264 Q8WX92 0
O43264 P51858 0
O43264 Q6STE5 0
O43264 Q7L2Z9 0
O43264 Q12905 0
O43264 Q9NUX5 0
O43264 Q5VTR2 0
O43264 O43791 0
O43264 Q05513 0
O43264 P99999 0
O43264 Q9P287 0
O43264 P78345 0
O43264 Q6PD62 0
O43264 P15036 0
O43264 Q9Y3B4 0
O43264 Q9BXJ9 0
O43264 P62158 0
O43264 P20700 0
O43264 O43719 0
O43264 Q15047 0
O43264 Q9BRX5 0
O43264 P61326 0
O43264 P30153 0
O43264 P12755 0
O43264 Q9Y5B9 0
O43264 O60264 0
O43264 Q15528 0
O43264 Q92616 0
O43264 Q13618 0
O43264 Q6WN34 0
O43264 Q8NBT2 0
O43264 O94829 0
O43264 P10600 0
O43264 P62306 0
O43264 O75170 0
O43264 Q8N257 0
O43264 Q96FI4 0
O43264 Q9GZT9 0
O43264 P21802 0
O43264 Q96BP3 0
O43264 Q13352 0
O43264 P19784 0
O43264 P49321 0
O43264 Q71U36 0
O43264 Q9NV88 0
O43264 P35250 0
O43264 P37108 0
O43264 Q9H081 0
O43264 Q15554 0
O43264 P29279 0
O43264 Q9H4L4 0
O43264 P29083 0
O43264 Q9NUG6 0
O43264 P62826 0
O43264 Q16236 0
O43264 Q9NVH2 0
O43264 Q9NYB0 0
O43264 P36507 0
O43264 Q15075 0
O43264 P98177 0
O43264 Q92599 0
O43264 Q9BXM7 0
O43264 Q9H0H0 0
O43264 Q8IUQ4 0
O43264 O43502 0
O43264 Q9Y6A4 0
O43264 O95777 0
O43264 Q8IXI1 0
O43264 Q9BTT4 0
O43264 P62263 0
O43264 Q9UNL4 0
O43264 P01138 0
O43264 Q14192 0
O43264 Q01094 0
O43264 Q4ZG51 0
O43264 P05412 0
O43264 Q9H9B1 0
O43264 P62333 0
O43264 Q9NVR2 0
O43264 P13984 0
O43264 P31946 0
O43264 Q71F56 0
O43264 O95163 0
O43264 P05141 0
O43264 Q5SXM2 0
O43264 Q9UBE8 0
O43264 Q9H0H5 0
O43264 Q08999 0
O43264 Q9P086 0
O43264 O95452 0
O43264 Q6ZN18 0
O43264 P35968 0
O43264 P60842 0
O43264 Q14714 0
O43264 O95071 0
O43264 Q96CF2 0
O43264 Q15637 0
O43264 P56545 0
O43264 Q16576 0
O43264 Q9BUB5 0
O43264 P61981 0
O43264 P17252 0
O43264 Q9BZH6 0
O43264 P25786 0
O43264 P52948 0
O43264 Q7L2E3 0
O43264 P37275 0
O43264 Q92804 0
O43264 P53805 0
O43264 P25963 0
O43264 O43561 0
O43264 Q9UPN7 0
O43264 Q8WUA4 0
O43264 P25054 0
O43264 P25686 0
O43264 P62877 0
O43264 P54278 0
O43264 P07437 0
O43264 P26358 0
O43264 P60896 0
O43264 P56537 0
O43264 O95405 0
O43264 P28340 0
O43264 Q6UXN9 0
O43264 Q29RF7 0
O43264 Q8IYB3 0
O43264 P49411 0
O43264 Q9H074 0
O43264 P19387 0
O43264 Q8N8D1 0
O43264 P24522 0
O43264 Q01970 0
O43264 Q9UBU8 0
O43264 Q14202 0
O43264 Q9Y4K3 0
O43264 Q53GS9 0
O43264 P17844 0
O43264 Q9Y230 0
O43264 O60645 0
O43264 Q96IY1 0
O43264 P42575 0
O43264 P55884 0
O43264 P20749 0
O43264 Q8TAG9 0
O43264 Q9GZS1 0
O43264 Q13094 0
O43264 P17542 0
O43264 Q15291 0
O43264 P46199 0
O43264 P40937 0
O43264 Q5H9R7 0
O43264 Q96BT3 0
O43264 Q9P013 0
O43264 Q6MZP7 0
O43264 O75771 0
O43264 P67809 0
O43264 P15170 0
O43264 P51787 0
O43264 P23528 0
O43264 Q92667 0
O43264 Q9UIS9 0
O43264 P84022 0
O43264 Q9ULX6 0
O43264 Q8NCE0 0
O43264 Q13315 0
O43264 Q02410 0
O43264 P62277 0
O43264 P61353 0
O43264 P35606 0
O43264 Q96H20 0
O43264 Q6IEG0 0
O43264 Q13242 0
O43264 P62191 0
O43264 P33778 0
O43264 Q9NQT4 0
O43264 Q75QN2 0
O43264 Q9ULD4 0
O43264 Q9BZK7 0
O43264 Q96KP1 0
O43264 P78347 0
O43264 P84098 0
O43264 Q99966 0
O43264 O75817 0
O43264 Q9UKF6 0
O43264 Q9Y6J0 0
O43264 Q9UL15 0
O43264 P62318 0
O43264 Q9UMS4 0
O43264 O95613 0
O43264 Q86W51 0
O43264 Q9NRH3 0
O43264 Q9Y5N6 0
O43264 Q8N668 0
O43264 Q9UL46 0
O43264 Q96T58 0
O43264 Q15019 0
O43264 Q9H2F5 0
O43264 Q12824 0
O43264 Q96DF8 0
O43264 P34932 0
O43264 P16298 0
O43264 Q01081 0
O43264 Q9NQ66 0
O43264 Q9NP66 0
O43264 Q96H22 0
O43264 P20226 0
O43264 Q9NYJ8 0
O43264 Q14186 0
O43264 P14678 0
O43264 P35998 0
O43264 P47897 0
O43264 O95999 0
O43264 Q9UHD9 0
O43264 O43660 0
O43264 P52434 0
O43264 Q92994 0
O43264 Q68CP9 0
O43264 Q08499 0
O43264 P62269 0
O43264 P09012 0
O43264 Q8N0S6 0
O43264 O95067 0
O43264 P11802 0
O43264 Q9NW64 0
O43264 P55209 0
O43264 Q9UBQ0 0
O43264 Q03135 0
O43264 Q07955 0
O43264 Q8WXD5 0
O43264 Q9Y2U8 0
O43264 Q96CJ1 0
O43264 Q15744 0
O43264 Q13616 0
O43264 P12830 0
O43264 Q6P1X5 0
O43264 Q9UG63 0
O43264 Q6P3W7 0
O43264 P52701 0
O43264 P11473 0
O43264 Q9Y5B0 0
O43264 Q8WVM7 0
O43264 O75643 0
O43264 Q13635 0
O43264 O75461 0
O43264 P60709 0
O43264 Q9NR33 0
O43264 Q04637 0
O43264 Q96ST3 0
O43264 Q13148 0
O43264 Q13469 0
O43264 Q04727 0
O43264 Q14204 0
O43264 Q13257 0
O43264 Q15208 0
O43264 Q9UBK2 0
O43264 Q05655 0
O43264 Q9Y3B2 0
O43264 P09884 0
O43264 P22612 0
O43264 P30050 0
O43264 Q13112 0
O43264 Q96KG9 0
O43264 Q9H2K2 0
O43264 Q9UHD2 0
O43264 P40692 0
O43264 Q96Q15 0
O43264 P68366 0
O43264 P24385 0
O43264 Q14498 0
O43264 O75593 0
O43264 Q9UJX2 0
O43264 Q9H871 0
O43264 Q13356 0
O43264 O60260 0
O43264 Q7L1Q6 0
O43264 P07814 0
O43264 P35251 0
O43264 Q6IPU0 0
O43264 Q15417 0
O43264 Q16665 0
O43264 P35637 0
O43264 Q7L5Y6 0
O43264 O60244 0
O43264 P78537 0
O43264 Q92841 0
O43264 Q8IXK0 0
O43264 Q9H9A7 0
O43264 P41182 0
O43264 Q14164 0
O43264 Q9Y4Y9 0
O43264 Q9H5N1 0
O43264 P51665 0
O43264 P42771 0
O43264 Q8N3Y1 0
O43264 P23246 0
O43264 Q8N1F7 0
O43264 Q96HS1 0
O43264 Q9UQ84 0
O43264 Q13838 0
O43264 Q9NYV4 0
O43264 Q9HB71 0
O43264 P35580 0
O43264 Q9H9T3 0
O43264 Q9UKM9 0
O43264 Q9H211 0
O43264 Q9UPV9 0
O43264 P15172 0
O43264 Q99459 0
O43264 P08047 0
O43264 Q9UHV2 0
O43264 P43405 0
O43264 P61218 0
O43264 O95229 0
O43264 Q9BQE3 0
O43264 O43447 0
O43264 P54136 0
O43264 Q9NPJ6 0
O43264 Q9UJF2 0
O43264 P53803 0
O43264 Q14790 0
O43264 Q6UN15 0
O43264 Q9BUE0 0
O43264 Q53SF7 0
O43264 Q96J02 0
O43264 Q99708 0
O43264 P78527 0
O43264 Q92585 0
O43264 Q92785 0
O43264 Q96HW7 0
O43264 O60341 0
O43264 P61244 0
O43264 P38398 0
O43264 Q96JN0 0
O43264 O75486 0
O43264 Q9H503 0
O43264 P08238 0
O43264 Q9BRD0 0
O43264 Q13487 0
O43264 P62304 0
O43264 Q92793 0
O43264 Q8IYI6 0
O43264 P62487 0
O43264 Q9UK41 0
O43264 P63267 0
O43264 P04049 0
O43264 Q9BZD4 0
O43264 O43747 0
O43264 Q13952 0
O43264 O60921 0
O43264 Q06323 0
O43264 Q969H6 0
O43264 P35269 0
O43264 Q9BXL7 0
O43264 Q6P1J9 0
O43264 P63104 0
O43264 Q13118 0
O43264 Q9Y3R0 0
O43264 P15311 0
O43264 O95149 0
O43264 Q9H5Z1 0
O43264 Q13111 0
O43264 P25791 0
O43264 P18074 0
O43264 P19338 0
O43264 Q14687 0
O43264 P20618 0
O43264 P43487 0
O43264 P55081 0
O43264 P06746 0
O43264 P25490 0
O43264 Q15788 0
O43264 P42768 0
O43264 O75410 0
O43264 Q96GD4 0
O43264 Q6UW60 0
O43264 P62316 0
O43264 complex 0
O43264 P62861 0
O43264 P30260 0
O43264 Q04206 0
O43264 O60296 0
O43264 P08579 0
O43264 P46940 0
O43264 O75436 0
O43264 Q9H0D6 0
O43264 P62899 0
O43264 P25789 0
O43264 P17612 0
O43264 Q9BU64 0
O43264 Q96AP0 0
O43264 P25788 0
O43264 P62195 0
O43264 Q96EK2 0
O43264 P22087 0
O43264 O75943 0
O43264 Q9UBF6 0
O43264 Q9UHD8 0
O43264 Q12906 0
O43264 O43390 0
O43264 Q86WB0 0
O43264 Q9GZS3 0
O43264 P42285 0
O43264 P54198 0
O43264 Q16594 0
O43264 Q9UPS6 0
O43264 Q14331 0
O43264 P07550 0
O43264 Q13287 0
O43264 P09234 0
O43264 Q53T94 0
O43264 P63165 0
O43264 Q9H9Y6 0
O43264 P60228 0
O43264 Q13263 0
O43264 Q96T37 0
O43264 P61978 0
O43264 P06730 0
O43264 Q00534 0
O43264 O60447 0
O43264 Q8N3R9 0
O43264 P20936 0
O43264 Q6IT96 0
O43264 Q07157 0
O43264 Q9BVC3 0
O43264 P16402 0
O43264 Q8IVT5 0
O43264 P62857 0
O43264 O95602 0
O43264 Q9BY43 0
O43264 P62249 0
O43264 P02786 0
O43264 Q92674 0
O43264 P43243 0
O43264 Q02577 0
O43264 Q96EY7 0
O43264 Q9Y294 0
O43264 Q99814 0
O43264 Q15025 0
O43264 P62917 0
O43264 Q9BVP2 0
O43264 P17931 0
O43264 Q13185 0
O43264 P20248 0
O43264 Q15329 0
O43264 Q03111 0
O43264 Q04726 0
O43264 Q13905 0
O43264 P46939 0
O43264 O75886 0
O43264 Q96RL1 0
O43264 O60870 0
O43264 Q9BQ61 0
O43264 P32969 0
O43264 P62873 0
O43264 Q06609 0
O43264 Q9BSM1 0
O43264 P35226 0
O43264 Q14008 0
O43264 Q8IXM2 0
O43264 Q96GM8 0
O43264 Q6P9B9 0
O43264 Q8IZH2 0
O43264 Q9Y6K1 0
O43264 Q08170 0
O43264 Q13309 0
O43264 Q9UMN6 0
O43264 P42766 0
O43264 Q9NTJ3 0
O43264 P11940 0
O43264 P51151 0
O43264 Q9BZI7 0
O43264 P23025 0
O43264 P57740 0
O43264 Q9NZZ3 0
O43264 P62888 0
O43264 P83876 0
O43264 P62266 0
O43264 O75818 0
O43264 O43684 0
O43264 P20042 0
O43264 P33151 0
O43264 Q9BRT9 0
O43264 P55211 0
O43264 P06241 0
O43264 Q9UJX5 0
O43264 P78344 0
O43264 P35222 0
O43264 Q9HB96 0
O43264 Q92990 0
O43264 Q9Y297 0
O43264 P49757 0
O43264 Q8NFD5 0
O43264 Q92905 0
O43264 Q96CW5 0
O43264 P62314 0
O43264 Q8NB91 0
O43264 Q14155 0
O43264 Q9NWU2 0
O43264 Q8N7H5 0
O43264 Q96BN2 0
O43264 P46782 0
O43264 P10827 0
O43264 P39019 0
O43264 Q9HCU8 0
O43264 P51825 0
O43264 P61313 0
O43264 P48357 0
O43264 P49720 0
O43264 Q86YP4 0
O43264 P16989 0
O43264 P36897 0
O43264 Q9H6Z9 0
O43264 O95232 0
O43264 P46527 0
O43264 Q12769 0
O43264 P33992 0
O43264 Q9BQG0 0
O43264 Q96NW7 0
O43264 Q9UBL3 0
O43264 O94973 0
O43264 Q8WW01 0
O43264 P63244 0
O43264 Q02878 0
O43264 Q13596 0
O43264 Q99741 0
O43264 P35568 0
O43264 P33240 0
O43264 Q16637 0
O43264 Q8NFH3 0
O43264 Q9P2J5 0
O43264 P51965 0
O43264 Q9UPN9 0
O43264 Q8ND76 0
O43264 P05067 0
O43264 O95219 0
O43264 O95619 0
O43264 O60216 0
O43264 P33993 0
O43264 P78367 0
O43264 P11388 0
O43264 P31947 0
O43264 Q52LA3 0
O43264 P19105 0
O43264 P02545 0
O43264 P05386 0
O43264 Q5YLB2 0
O43264 P29084 0
O43264 P54105 0
O43264 Q15544 0
O43264 Q9NX58 0
O43264 Q9BYG4 0
O43264 O60671 0
O43264 P18621 0
O43264 Q9NVA2 0
O43264 Q96EE3 0
O43264 P62280 0
O43264 Q7KZI7 0
O43264 Q13642 0
O43264 Q8WVB6 0
O43264 Q96GY3 0
O43264 Q14289 0
O43264 O76021 0
O43264 P46776 0
O43264 P62273 0
O43264 Q13576 0
O43264 P29374 0
O43264 Q13889 0
O43264 Q14676 0
O43264 P61254 0
O43264 P13569 0
O43264 P30281 0
O43264 Q9Y6I7 0
O43264 Q9NVC6 0
O43264 Q6FI13 0
O43264 P55769 0
O43264 Q9Y5S9 0
O43264 Q9Y605 0
O43264 Q8IWI9 0
O43264 P62805 0
O43264 Q9H410 0
O43264 P10911 0
O43264 Q8IY57 0
O43264 P06213 0
O43264 Q12933 0
O43264 Q00403 0
O43264 Q15003 0
O43264 Q96RN5 0
O43264 Q92966 0
O43264 Q9UNP9 0
O43264 Q8IU60 0
O43264 P35579 0
O43264 Q15311 0
O43264 P12757 0
O43264 O60566 0
O43264 Q04724 0
O43264 O43543 0
O43264 Q9BQ87 0
O43264 P17600 0
O43264 P08865 0
O43264 Q9H944 0
O43264 Q13247 0
O43264 Q96SB4 0
O43264 Q15653 0
O43264 Q13769 0
O43264 Q9H840 0
O43264 P25398 0
O43264 Q96G21 0
O43264 Q9HCK8 0
O43264 Q8WWY3 0
O43264 Q9C005 0
O43264 Q8N3U4 0
O43264 P17947 0
O43264 P62913 0
O43264 Q13326 0
O43264 Q09161 0
O43264 Q53HL2 0
O43264 Q05193 0
O43264 O60563 0
O43264 P09382 0
O43264 P41091 0
O43264 P56524 0
O43264 Q9UJV9 0
O43264 P62714 0
O43264 Q96F86 0
O43264 O95926 0
O43264 P42224 0
O43264 Q6P4R8 0
O43264 Q9BRR8 0
O43264 P27797 0
O43264 Q15185 0
O43264 Q9Y3C6 0
O43264 Q6PI98 0
O43264 Q9H270 0
O43264 P36873 0
O43264 Q02543 0
O43264 O95782 0
O43264 Q9UBB9 0
O43264 Q92797 0
O43264 Q93034 0
O43264 P27635 0
O43264 P04406 0
O43264 O95271 0
O43264 Q15582 0
O43264 Q9NYV6 0
O43264 Q9H0E9 0
O43264 Q9UPT5 0
O43264 Q9NRF9 0
O43264 P28702 0
O43264 Q9Y5Q8 0
O43264 Q92900 0
O43264 P62906 0
O43264 Q99633 0
O43264 Q7Z6J9 0
O43264 Q9UQL6 0
O43264 O95347 0
O43264 O60934 0
O43264 Q9H7Z6 0
O43264 Q9UHV9 0
O43264 Q15054 0
O43264 Q00839 0
O43264 P62495 0
O43264 Q13451 0
O43264 Q9BQA1 0
O43264 O95391 0
O43264 Q06187 0
O43264 P55316 0
O43264 P46109 0
O43264 Q5S007 0
O43264 Q08211 0
O43264 Q15021 0
O43264 Q9H2H8 0
O43264 P05546 0
O43264 P07900 0
O43264 P26373 0
O43264 P62244 0
O43264 Q9UBU9 0
O43264 O95639 0
O43264 P49917 0
O43264 O60664 0
O43264 P21675 0
O43264 P13010 0
O43264 O75293 0
O43264 P62241 0
O43264 Q00987 0
O43264 O95239 0
O43264 Q14573 0
O43264 Q99436 0
P23258 Q9UBE0 0
P23258 Q9P253 0
P23258 P78346 0
P23258 Q8IX12 0
P23258 Q1EHW4 0
P23258 Q8NHM5 0
P23258 Q8WYA6 0
P23258 P28072 0
P23258 Q6IA86 0
P23258 Q92993 0
P23258 Q9UBX0 0
P23258 P41252 0
P23258 Q86VP6 0
P23258 P27986 0
P23258 P78560 0
P23258 Q99816 0
P23258 P68431 0
P23258 Q05195 0
P23258 P49848 0
P23258 Q96FV9 0
P23258 Q9UQN3 0
P23258 Q52LR7 0
P23258 Q15696 0
P23258 Q9Y576 0
P23258 Q99523 0
P23258 Q5VWG9 0
P23258 Q07954 0
P23258 P45973 0
P23258 Q6VMQ6 0
P23258 P29992 0
P23258 P53779 0
P23258 Q86XI2 0
P23258 Q63HK5 0
P23258 Q8NFH4 0
P23258 Q8WYH8 0
P23258 Q96RK1 0
P23258 Q13438 0
P23258 Q15029 0
P23258 Q6IE81 0
P23258 Q96JC1 0
P23258 Q9BTC8 0
P23258 Q01130 0
P23258 Q9UK45 0
P23258 Q13813 0
P23258 Q8IUD2 0
P23258 Q16560 0
P23258 Q9P2K3 0
P23258 Q8TBF4 0
P23258 Q8TDN6 0
P23258 Q16181 0
P23258 Q9H808 0
P23258 P50402 0
P23258 Q9GZX5 0
P23258 Q06265 0
P23258 Q14160 0
P23258 Q9UJX6 0
P23258 P51587 0
P23258 Q96I25 0
P23258 Q8IWX8 0
P23258 Q16543 0
P23258 P62258 0
P23258 P28749 0
P23258 Q9UNM6 0
P23258 Q9Y2S0 0
P23258 Q15648 0
P23258 Q15573 0
P23258 Q9BXP5 0
P23258 P49427 0
P23258 P61024 0
P23258 Q12962 0
P23258 P83881 0
P23258 Q13127 0
P23258 Q99460 0
P23258 P54277 0
P23258 Q96BD5 0
P23258 P28070 0
P23258 Q8WUQ7 0
P23258 Q9Y2X7 0
P23258 Q8N163 0
P23258 Q9BRP8 0
P23258 Q14919 0
P23258 P61247 0
P23258 Q0VAK7 0
P23258 Q99967 0
P23258 P62736 0
P23258 Q13503 0
P23258 Q06330 0
P23258 Q9UBW7 0
P23258 Q9NV56 0
P23258 Q9NTI5 0
P23258 Q07864 0
P23258 Q9NQC1 0
P23258 P61201 0
P23258 Q16526 0
P23258 Q9Y248 0
P23258 Q96GM5 0
P23258 P52298 0
P23258 P55201 0
P23258 Q9Y253 0
P23258 Q01518 0
P23258 Q12931 0
P23258 Q9ULR0 0
P23258 Q5QJE6 0
P23258 Q9UPY3 0
P23258 Q92766 0
P23258 Q15427 0
P23258 Q86T24 0
P23258 Q14839 0
P23258 Q9NQS7 0
P23258 Q9UKG1 0
P23258 P32121 0
P23258 Q7L5N1 0
P23258 P37173 0
P23258 P43351 0
P23258 Q9NV31 0
P23258 Q9BT78 0
P23258 Q9NX70 0
P23258 Q9Y316 0
P23258 Q9BUQ8 0
P23258 Q969L4 0
P23258 Q9Y3C5 0
P23258 Q13163 0
P23258 Q7L576 0
P23258 Q07020 0
P23258 P55036 0
P23258 P29353 0
P23258 P84243 0
P23258 Q9Y2W2 0
P23258 P42704 0
P23258 Q9UQE7 0
P23258 P62312 0
P23258 Q9NXF1 0
P23258 Q96L91 0
P23258 P84103 0
P23258 P62979 0
P23258 P23508 0
P23258 P55735 0
P23258 Q86X55 0
P23258 Q92831 0
P23258 P50539 0
P23258 Q16254 0
P23258 Q9H9Q4 0
P23258 Q92889 0
P23258 Q9UKT7 0
P23258 Q92522 0
P23258 P27694 0
P23258 Q92499 0
P23258 P52655 0
P23258 Q15572 0
P23258 Q6UWZ7 0
P23258 Q05086 0
P23258 Q9NQT5 0
P23258 Q9UBP5 0
P23258 Q92989 0
P23258 Q13868 0
P23258 Q8IZQ8 0
P23258 Q6NZY4 0
P23258 P51532 0
P23258 Q14145 0
P23258 Q16586 0
P23258 Q02750 0
P23258 Q71SY5 0
P23258 Q9UNS2 0
P23258 Q13114 0
P23258 P52435 0
P23258 Q96EZ8 0
P23258 Q12789 0
P23258 Q9Y5B6 0
P23258 Q6ZW49 0
P23258 Q9H2X6 0
P23258 P51991 0
P23258 Q9BUL9 0
P23258 Q8WYB5 0
P23258 Q9BXW9 0
P23258 Q9NWZ8 0
P23258 Q9P0W2 0
P23258 P31749 0
P23258 Q12904 0
P23258 Q2TAY7 0
P23258 Q9H9F9 0
P23258 Q9UMX0 0
P23258 P43686 0
P23258 Q86VN1 0
P23258 Q9Y3U8 0
P23258 Q00535 0
P23258 Q9UHV7 0
P23258 Q15007 0
P23258 Q5T200 0
P23258 P39023 0
P23258 P63208 0
P23258 Q92878 0
P23258 Q9H981 0
P23258 Q96Q27 0
P23258 Q8WWI1 0
P23258 Q04725 0
P23258 Q86U70 0
P23258 P63151 0
P23258 P81274 0
P23258 P47813 0
P23258 P31323 0
P23258 P28074 0
P23258 Q8NHY2 0
P23258 P46108 0
P23258 Q14683 0
P23258 P24588 0
P23258 Q13490 0
P23258 Q9NRL2 0
P23258 Q9Y6X2 0
P23258 Q99549 0
P23258 P83369 0
P23258 Q14157 0
P23258 Q9P2I0 0
P23258 Q9NPF5 0
P23258 Q9BWH6 0
P23258 Q10570 0
P23258 Q92844 0
P23258 Q9H269 0
P23258 Q96PV6 0
P23258 Q9UQ35 0
P23258 Q96T60 0
P23258 Q9UJA3 0
P23258 Q16531 0
P23258 Q08209 0
P23258 Q9BYE7 0
P23258 P38159 0
P23258 Q9BWJ5 0
P23258 Q96GD3 0
P23258 Q8NEM2 0
P23258 Q12873 0
P23258 Q14781 0
P23258 Q15172 0
P23258 P51946 0
P23258 P52732 0
P23258 P55265 0
P23258 Q9Y262 0
P23258 P51610 0
P23258 Q9HAU5 0
P23258 Q96A65 0
P23258 Q8NBZ0 0
P23258 Q13485 0
P23258 Q9Y3F4 0
P23258 Q9BRV8 0
P23258 Q9Y6Q9 0
P23258 P63162 0
P23258 P31943 0
P23258 Q9UJX3 0
P23258 Q16342 0
P23258 P40222 0
P23258 Q13216 0
P23258 Q8TD19 0
P23258 Q14999 0
P23258 P49711 0
P23258 P62310 0
P23258 Q8IYD1 0
P23258 Q9UKU7 0
P23258 Q13042 0
P23258 P35080 0
P23258 P45985 0
P23258 P40189 0
P23258 Q15022 0
P23258 Q8TEY7 0
P23258 Q9UIG0 0
P23258 P24863 0
P23258 Q9NPB6 0
P23258 Q14691 0
P23258 Q15843 0
P23258 Q9UIF9 0
P23258 Q16584 0
P23258 P49207 0
P23258 Q9H307 0
P23258 Q93074 0
P23258 Q12834 0
P23258 Q9UL63 0
P23258 Q9UPN6 0
P23258 Q92890 0
P23258 Q9NSP4 0
P23258 Q96FZ7 0
P23258 Q92618 0
P23258 Q12965 0
P23258 Q15542 0
P23258 Q92830 0
P23258 P51531 0
P23258 Q9BSJ2 0
P23258 Q9HCS7 0
P23258 P84090 0
P23258 Q9C086 0
P23258 Q7Z6Z7 0
P23258 Q9UKV8 0
P23258 P55072 0
P23258 Q155Q3 0
P23258 P43246 0
P23258 P49959 0
P23258 P42695 0
P23258 Q9UHI6 0
P23258 Q16630 0
P23258 Q13227 0
P23258 Q13435 0
P23258 Q6UX04 0
P23258 Q13526 0
P23258 P62136 0
P23258 Q99497 0
P23258 P61968 0
P23258 Q7L014 0
P23258 Q8WV66 0
P23258 Q92925 0
P23258 Q13243 0
P23258 Q9UK53 0
P23258 Q99801 0
P23258 Q92759 0
P23258 Q13404 0
P23258 Q9BSI4 0
P23258 Q9Y4A5 0
P23258 Q9H1J1 0
P23258 Q9GZN1 0
P23258 Q9Y6J9 0
P23258 P48995 0
P23258 Q9UQM7 0
P23258 Q92922 0
P23258 P49643 0
P23258 Q13415 0
P23258 Q6ZRS2 0
P23258 Q9NPD3 0
P23258 Q13620 0
P23258 Q14974 0
P23258 P56192 0
P23258 Q8WVC0 0
P23258 Q6Q0C0 0
P23258 Q7LBR1 0
P23258 P36894 0
P23258 Q53EL6 0
P23258 Q8TEW0 0
P23258 P60510 0
P23258 Q15276 0
P23258 Q9Y2X3 0
P23258 P36578 0
P23258 Q14653 0
P23258 Q15046 0
P23258 P46531 0
P23258 P40938 0
P23258 P25787 0
P23258 Q5PSV4 0
P23258 Q9BSV6 0
P23258 Q15008 0
P23258 Q99683 0
P23258 Q8TEQ6 0
P23258 Q15633 0
P23258 Q9NXR8 0
P23258 Q12888 0
P23258 Q9NZS9 0
P23258 P49841 0
P23258 P61289 0
P23258 P63096 0
P23258 Q49AN0 0
P23258 Q9H672 0
P23258 Q12959 0
P23258 Q8NI27 0
P23258 Q9NZI8 0
P23258 Q9HCG8 0
P23258 Q04864 0
P23258 Q71DI3 0
P23258 Q00978 0
P23258 Q99759 0
P23258 P26599 0
P23258 Q13155 0
P23258 Q9BW27 0
P23258 Q9BPX3 0
P23258 P54274 0
P23258 P35244 0
P23258 P68104 0
P23258 P26641 0
P23258 Q9UBQ5 0
P23258 Q14103 0
P23258 P42356 0
P23258 P62841 0
P23258 Q15543 0
P23258 Q0VG06 0
P23258 P52630 0
P23258 P23396 0
P23258 P62081 0
P23258 Q9Y2L1 0
P23258 Q86V81 0
P23258 Q9Y6R4 0
P23258 P52294 0
P23258 P49916 0
P23258 Q99575 0
P23258 Q8TEX9 0
P23258 Q92777 0
P23258 P51948 0
P23258 Q96G25 0
P23258 Q92664 0
P23258 Q676U5 0
P23258 Q7RTV0 0
P23258 Q14152 0
P23258 P49758 0
P23258 Q9Y3E7 0
P23258 Q00653 0
P23258 P63279 0
P23258 Q9Y618 0
P23258 Q9P0M6 0
P23258 Q86XN7 0
P23258 Q16533 0
P23258 P62701 0
P23258 P60468 0
P23258 Q9GZX9 0
P23258 P35249 0
P23258 Q9NPI8 0
P23258 Q09666 0
P23258 P63261 0
P23258 Q02539 0
P23258 Q9Y4Z0 0
P23258 P41002 0
P23258 Q86XK2 0
P23258 Q14566 0
P23258 Q9Y2A7 0
P23258 Q9UHA3 0
P23258 Q9Y333 0
P23258 Q8IUR7 0
P23258 Q99613 0
P23258 Q7L2H7 0
P23258 Q9H1A4 0
P23258 P62995 0
P23258 P62891 0
P23258 Q8N684 0
P23258 Q8TAQ2 0
P23258 Q15014 0
P23258 P67870 0
P23258 Q9ULZ2 0
P23258 Q9H4B7 0
P23258 Q14444 0
P23258 Q08945 0
P23258 P25208 0
P23258 Q13347 0
P23258 Q12788 0
P23258 Q96J01 0
P23258 Q13428 0
P23258 Q69YN4 0
P23258 Q8WYQ5 0
P23258 P62910 0
P23258 Q12874 0
P23258 Q9HAU4 0
P23258 Q8NFZ0 0
P23258 Q9Y6I3 0
P23258 P46736 0
P23258 Q06587 0
P23258 Q9HBI1 0
P23258 P46777 0
P23258 Q13123 0
P23258 Q15596 0
P23258 Q96FF9 0
P23258 P56282 0
P23258 Q969H0 0
P23258 P68400 0
P23258 Q9H3P2 0
P23258 P46783 0
P23258 Q13363 0
P23258 Q15369 0
P23258 P24864 0
P23258 P23511 0
P23258 Q96EB6 0
P23258 Q15370 0
P23258 P29474 0
P23258 P62753 0
P23258 P52597 0
P23258 Q8IZL8 0
P23258 Q9NRR4 0
P23258 P62308 0
P23258 Q8N201 0
P23258 P40763 0
P23258 Q969R5 0
P23258 Q92620 0
P23258 Q9NW38 0
P23258 P28799 0
P23258 P41743 0
P23258 Q00597 0
P23258 Q8NFZ5 0
P23258 P62847 0
P23258 Q92896 0
P23258 Q03431 0
P23258 Q13418 0
P23258 Q9HC52 0
P23258 Q9BRX9 0
P23258 Q9Y383 0
P23258 Q15428 0
P23258 Q6P2C8 0
P23258 P60660 0
P23258 Q9UKV3 0
P23258 Q9H0E3 0
P23258 Q92828 0
P23258 Q99728 0
P23258 Q6P2Q9 0
P23258 Q13393 0
P23258 Q13619 0
P23258 Q9BTK6 0
P23258 P49450 0
P23258 Q04917 0
P23258 P43694 0
P23258 Q14686 0
P23258 Q12996 0
P23258 Q13535 0
P23258 P24928 0
P23258 Q13416 0
P23258 Q99848 0
P23258 P27695 0
P23258 Q16514 0
P23258 Q6P2E9 0
P23258 P60900 0
P23258 Q15024 0
P23258 P29590 0
P23258 Q9NPI6 0
P23258 Q8NEZ4 0
P23258 Q9Y6K9 0
P23258 Q96CB8 0
P23258 P63220 0
P23258 P52272 0
P23258 Q6ZYL4 0
P23258 Q8WXI9 0
P23258 Q14181 0
P23258 Q15545 0
P23258 Q13671 0
P23258 Q8N5Y2 0
P23258 P61964 0
P23258 Q9H444 0
P23258 Q86UW6 0
P23258 Q9H160 0
P23258 P28370 0
P23258 Q8NDX5 0
P23258 Q9NY27 0
P23258 Q9Y2X0 0
P23258 Q9NRG0 0
P23258 Q9Y232 0
P23258 P60866 0
P23258 Q96EB1 0
P23258 Q15459 0
P23258 Q9UKL0 0
P23258 Q99417 0
P23258 Q9Y3C7 0
P23258 P62993 0
P23258 Q9NVP2 0
P23258 Q9H204 0
P23258 P51608 0
P23258 P30876 0
P23258 Q13547 0
P23258 P57678 0
P23258 Q68E01 0
P23258 Q92547 0
P23258 Q14011 0
P23258 Q8N488 0
P23258 Q92794 0
P23258 P62140 0
P23258 Q9BRG1 0
P23258 P49336 0
P23258 Q13158 0
P23258 Q9UJX4 0
P23258 Q92466 0
P23258 Q92750 0
P23258 Q5XUX0 0
P23258 Q6P1K2 0
P23258 P40429 0
P23258 Q14511 0
P23258 P52292 0
P23258 Q96T23 0
P23258 P50914 0
P23258 P24941 0
P23258 Q9NWA0 0
P23258 Q13098 0
P23258 Q9Y6A5 0
P23258 Q01201 0
P23258 Q00341 0
P23258 Q9HBM1 0
P23258 Q9NV70 0
P23258 Q969S2 0
P23258 Q99638 0
P23258 P62829 0
P23258 P38919 0
P23258 P49756 0
P23258 Q9UKA9 0
P23258 Q13200 0
P23258 Q8IYD8 0
P23258 Q8N726 0
P23258 Q9HCI7 0
P23258 Q05048 0
P23258 P43403 0
P23258 Q9UER7 0
P23258 Q13368 0
P23258 Q99558 0
P23258 P26368 0
P23258 Q15628 0
P23258 Q8WUM0 0
P23258 P41279 0
P23258 Q14562 0
P23258 Q8IVI9 0
P23258 Q9Y4W2 0
P23258 Q13330 0
P23258 Q9HCU9 0
P23258 P41223 0
P23258 Q14118 0
P23258 Q09472 0
P23258 P25205 0
P23258 Q13426 0
P23258 P33991 0
P23258 Q4LE39 0
P23258 P23467 0
P23258 P30279 0
P23258 Q9H875 0
P23258 Q99873 0
P23258 Q9BVI0 0
P23258 Q9H7L9 0
P23258 Q5TKA1 0
P23258 P46781 0
P23258 Q7Z3B3 0
P23258 Q9HCE1 0
P23258 Q9H633 0
P23258 Q99627 0
P23258 Q9Y2X9 0
P23258 Q13472 0
P23258 Q4G0F5 0
P23258 P38936 0
P23258 Q15393 0
P23258 P83731 0
P23258 Q02880 0
P23258 P35659 0
P23258 P49721 0
P23258 P51003 0
P23258 Q02241 0
P23258 Q9NWX5 0
P23258 Q9UDY8 0
P23258 P47914 0
P23258 P26196 0
P23258 P39748 0
P23258 Q92629 0
P23258 Q15910 0
P23258 P78364 0
P23258 Q96HR3 0
P23258 Q12830 0
P23258 Q6T4P5 0
P23258 Q8WXK4 0
P23258 Q9BS16 0
P23258 Q14191 0
P23258 Q99879 0
P23258 Q13501 0
P23258 Q9BZJ0 0
P23258 P59768 0
P23258 P46779 0
P23258 Q13523 0
P23258 Q15233 0
P23258 P52657 0
P23258 P49736 0
P23258 Q14978 0
P23258 Q9UBC3 0
P23258 Q8WVK2 0
P23258 Q15796 0
P23258 P36954 0
P23258 Q92613 0
P23258 P53999 0
P23258 P32780 0
P23258 Q99496 0
P23258 Q13617 0
P23258 Q9HB75 0
P23258 Q96B26 0
P23258 Q13610 0
P23258 Q96JP5 0
P23258 P50613 0
P23258 P49005 0
P23258 Q9UL03 0
P23258 Q16629 0
P23258 Q9UJW3 0
P23258 Q15906 0
P23258 Q7L5Y9 0
P23258 Q9NW13 0
P23258 Q9UBD5 0
P23258 Q5TA45 0
P23258 Q01844 0
P23258 Q64663 0
P23258 Q96QK1 0
P23258 Q9UIM3 0
P23258 Q59EJ3 0
P23258 P62875 0
P23258 Q13105 0
P23258 Q15287 0
P23258 Q13283 0
P23258 Q969G3 0
P23258 P35268 0
P23258 P62851 0
P23258 Q9H9Q2 0
P23258 Q53GS7 0
P23258 Q86W42 0
P23258 Q9UM13 0
P23258 Q9BV90 0
P23258 Q8IXH7 0
P23258 P62854 0
P23258 Q96KQ7 0
P23258 Q07666 0
P23258 Q16787 0
P23258 Q05519 0
P23258 Q15052 0
P23258 Q96LT9 0
P23258 Q9NUP9 0
P23258 P49642 0
P23258 Q03188 0
P23258 Q96DI7 0
P23258 P61513 0
P23258 Q9NXR7 0
P23258 Q99996 0
P23258 Q9HD42 0
P23258 Q9H9H4 0
P23258 Q9NR30 0
P23258 P54132 0
P23258 P50502 0
P23258 Q9BXY8 0
P23258 Q9NUW8 0
P23258 Q07021 0
P23258 P27540 0
P23258 Q6I9Y2 0
P23258 Q01780 0
P23258 P28066 0
P23258 Q9Y265 0
P23258 Q12778 0
P23258 Q16401 0
P23258 Q9HAF1 0
P23258 Q9UKB1 0
P23258 Q9ULG1 0
P23258 Q9UHX1 0
P23258 Q9HBM6 0
P23258 Q9BZZ5 0
P23258 Q71F23 0
P23258 Q96S59 0
P23258 Q6IBW4 0
P23258 Q9H3R5 0
P23258 Q16585 0
P23258 Q9BUJ2 0
P23258 Q53TQ3 0
P23258 Q13573 0
P23258 Q02952 0
P23258 Q09028 0
P23258 P27348 0
P23258 Q9UKN8 0
P23258 Q9UBW8 0
P23258 Q9UBT2 0
P23258 P46778 0
P23258 P35869 0
P23258 Q9BWU1 0
P23258 Q9Y5Q9 0
P23258 Q92769 0
P23258 Q86U86 0
P23258 Q9Y2W1 0
P23258 Q6W2J9 0
P23258 Q9UDW3 0
P23258 Q86XP3 0
P23258 Q9UBB5 0
P23258 Q8N2Z9 0
P23258 P62424 0
P23258 P40337 0
P23258 P50750 0
P23258 Q13888 0
P23258 Q03164 0
P23258 P62750 0
P23258 Q9UKT8 0
P23258 Q9H6S1 0
P23258 Q9ULK4 0
P23258 Q14980 0
P23258 Q5RKV6 0
P23258 Q8WX92 0
P23258 P51858 0
P23258 Q6STE5 0
P23258 Q7L2Z9 0
P23258 Q12905 0
P23258 Q9NUX5 0
P23258 Q5VTR2 0
P23258 Q05513 0
P23258 P99999 0
P23258 Q9P287 0
P23258 P78345 0
P23258 Q6PD62 0
P23258 Q9Y3B4 0
P23258 Q9BXJ9 0
P23258 P62158 0
P23258 Q15047 0
P23258 Q9BRX5 0
P23258 P61326 0
P23258 P30153 0
P23258 Q9Y5B9 0
P23258 Q15528 0
P23258 Q92616 0
P23258 Q13618 0
P23258 Q6WN34 0
P23258 Q8NBT2 0
P23258 P62306 0
P23258 Q8N257 0
P23258 Q96FI4 0
P23258 Q9GZT9 0
P23258 Q96BP3 0
P23258 Q13352 0
P23258 P49321 0
P23258 Q9NV88 0
P23258 P35250 0
P23258 P37108 0
P23258 Q9H081 0
P23258 Q15554 0
P23258 P29279 0
P23258 Q9H4L4 0
P23258 P29083 0
P23258 Q9NUG6 0
P23258 P62826 0
P23258 Q16236 0
P23258 Q9NVH2 0
P23258 Q9NYB0 0
P23258 P36507 0
P23258 Q15075 0
P23258 P98177 0
P23258 Q92599 0
P23258 Q9BXM7 0
P23258 Q9H0H0 0
P23258 Q8IUQ4 0
P23258 Q9Y6A4 0
P23258 Q8IXI1 0
P23258 Q9BTT4 0
P23258 P62263 0
P23258 Q9UNL4 0
P23258 Q14192 0
P23258 Q01094 0
P23258 Q4ZG51 0
P23258 Q9H9B1 0
P23258 P62333 0
P23258 Q9NVR2 0
P23258 P31946 0
P23258 Q71F56 0
P23258 Q5SXM2 0
P23258 Q9UBE8 0
P23258 Q9H0H5 0
P23258 Q08999 0
P23258 Q9P086 0
P23258 Q6ZN18 0
P23258 P35968 0
P23258 P60842 0
P23258 Q14714 0
P23258 Q96CF2 0
P23258 Q15637 0
P23258 P56545 0
P23258 Q16576 0
P23258 Q9BUB5 0
P23258 P61981 0
P23258 Q9BZH6 0
P23258 P25786 0
P23258 P52948 0
P23258 Q7L2E3 0
P23258 P37275 0
P23258 Q92804 0
P23258 P53805 0
P23258 P25963 0
P23258 Q9UPN7 0
P23258 Q8WUA4 0
P23258 P25686 0
P23258 P62877 0
P23258 P54278 0
P23258 P26358 0
P23258 P60896 0
P23258 P56537 0
P23258 P28340 0
P23258 Q6UXN9 0
P23258 Q29RF7 0
P23258 Q8IYB3 0
P23258 P49411 0
P23258 Q9H074 0
P23258 Q8N8D1 0
P23258 P24522 0
P23258 Q01970 0
P23258 Q9UBU8 0
P23258 Q14202 0
P23258 Q9Y4K3 0
P23258 Q53GS9 0
P23258 Q9Y230 0
P23258 Q96IY1 0
P23258 P42575 0
P23258 P55884 0
P23258 Q8TAG9 0
P23258 Q9GZS1 0
P23258 Q13094 0
P23258 Q15291 0
P23258 P46199 0
P23258 P40937 0
P23258 Q5H9R7 0
P23258 Q96BT3 0
P23258 Q9P013 0
P23258 Q6MZP7 0
P23258 P67809 0
P23258 P51787 0
P23258 P23528 0
P23258 Q92667 0
P23258 Q9UIS9 0
P23258 P84022 0
P23258 Q9ULX6 0
P23258 Q8NCE0 0
P23258 Q13315 0
P23258 Q02410 0
P23258 P62277 0
P23258 P61353 0
P23258 P35606 0
P23258 Q96H20 0
P23258 Q6IEG0 0
P23258 Q13242 0
P23258 P62191 0
P23258 P33778 0
P23258 Q9NQT4 0
P23258 Q75QN2 0
P23258 Q9ULD4 0
P23258 Q9BZK7 0
P23258 Q96KP1 0
P23258 P78347 0
P23258 P84098 0
P23258 Q99966 0
P23258 Q9UKF6 0
P23258 Q9Y6J0 0
P23258 Q9UL15 0
P23258 P62318 0
P23258 Q9UMS4 0
P23258 Q86W51 0
P23258 Q9Y5N6 0
P23258 Q8N668 0
P23258 Q9UL46 0
P23258 Q96T58 0
P23258 Q15019 0
P23258 Q9H2F5 0
P23258 Q12824 0
P23258 Q96DF8 0
P23258 P34932 0
P23258 Q01081 0
P23258 Q9NQ66 0
P23258 Q9NP66 0
P23258 Q96H22 0
P23258 Q9NYJ8 0
P23258 Q14186 0
P23258 P35998 0
P23258 P47897 0
P23258 Q9UHD9 0
P23258 P52434 0
P23258 Q92994 0
P23258 Q68CP9 0
P23258 Q08499 0
P23258 P62269 0
P23258 Q8N0S6 0
P23258 P48556 0
P23258 Q9NW64 0
P23258 P55209 0
P23258 Q9UBQ0 0
P23258 Q03135 0
P23258 Q07955 0
P23258 Q8WXD5 0
P23258 Q9Y2U8 0
P23258 Q96CJ1 0
P23258 Q15744 0
P23258 Q13616 0
P23258 Q6P1X5 0
P23258 Q9UG63 0
P23258 Q6P3W7 0
P23258 P52701 0
P23258 Q9Y5B0 0
P23258 Q8WVM7 0
P23258 Q13635 0
P23258 P60709 0
P23258 Q9NR33 0
P23258 Q04637 0
P23258 Q96ST3 0
P23258 Q13148 0
P23258 Q13469 0
P23258 Q04727 0
P23258 Q14204 0
P23258 Q13257 0
P23258 Q15208 0
P23258 Q9UBK2 0
P23258 Q05655 0
P23258 Q9Y3B2 0
P23258 P30050 0
P23258 Q13112 0
P23258 Q96KG9 0
P23258 Q9H2K2 0
P23258 Q9UHD2 0
P23258 P40692 0
P23258 Q96Q15 0
P23258 P68366 0
P23258 P24385 0
P23258 Q14498 0
P23258 Q9UJX2 0
P23258 Q9H871 0
P23258 Q13356 0
P23258 Q7L1Q6 0
P23258 P35251 0
P23258 Q6IPU0 0
P23258 Q15417 0
P23258 Q16665 0
P23258 P35637 0
P23258 Q7L5Y6 0
P23258 P78537 0
P23258 Q92841 0
P23258 Q8IXK0 0
P23258 Q9H9A7 0
P23258 P41182 0
P23258 Q14164 0
P23258 Q9Y4Y9 0
P23258 Q9H5N1 0
P23258 P51665 0
P23258 P42771 0
P23258 Q8N3Y1 0
P23258 Q8N1F7 0
P23258 Q96HS1 0
P23258 Q9UQ84 0
P23258 Q13838 0
P23258 Q9NYV4 0
P23258 Q9HB71 0
P23258 P35580 0
P23258 Q9H9T3 0
P23258 Q9UKM9 0
P23258 Q9H211 0
P23258 Q9UPV9 0
P23258 Q99459 0
P23258 Q9UHV2 0
P23258 P43405 0
P23258 P61218 0
P23258 P54136 0
P23258 Q9NPJ6 0
P23258 Q9UJF2 0
P23258 P53803 0
P23258 Q14790 0
P23258 Q6UN15 0
P23258 Q9BUE0 0
P23258 Q53SF7 0
P23258 Q96J02 0
P23258 Q99708 0
P23258 P78527 0
P23258 Q92585 0
P23258 Q92785 0
P23258 Q96HW7 0
P23258 P61244 0
P23258 P38398 0
P23258 Q96JN0 0
P23258 Q9H503 0
P23258 Q9BRD0 0
P23258 Q13487 0
P23258 P62304 0
P23258 Q92793 0
P23258 Q8IYI6 0
P23258 P62487 0
P23258 Q9UK41 0
P23258 P63267 0
P23258 Q9BZD4 0
P23258 Q13952 0
P23258 Q06323 0
P23258 Q969H6 0
P23258 P35269 0
P23258 Q9BXL7 0
P23258 Q6P1J9 0
P23258 P63104 0
P23258 Q13118 0
P23258 Q9Y3R0 0
P23258 Q9H5Z1 0
P23258 Q13111 0
P23258 P25791 0
P23258 Q14687 0
P23258 P43487 0
P23258 P55081 0
P23258 P25490 0
P23258 Q15788 0
P23258 P42768 0
P23258 Q96GD4 0
P23258 Q6UW60 0
P23258 P62316 0
P23258 complex 0
P23258 P62861 0
P23258 P30260 0
P23258 Q04206 0
P23258 Q9H0D6 0
P23258 P62899 0
P23258 P25789 0
P23258 Q9BU64 0
P23258 Q96AP0 0
P23258 P25788 0
P23258 P62195 0
P23258 Q96EK2 0
P23258 Q9UBF6 0
P23258 Q9UHD8 0
P23258 Q12906 0
P23258 Q86WB0 0
P23258 Q9GZS3 0
P23258 P42285 0
P23258 P54198 0
P23258 Q16594 0
P23258 Q9UPS6 0
P23258 Q14331 0
P23258 Q13287 0
P23258 Q53T94 0
P23258 P63165 0
P23258 Q9H9Y6 0
P23258 P60228 0
P23258 Q13263 0
P23258 Q96T37 0
P23258 P61978 0
P23258 Q00534 0
P23258 Q8N3R9 0
P23258 Q6IT96 0
P23258 Q07157 0
P23258 Q9BVC3 0
P23258 Q8IVT5 0
P23258 P62857 0
P23258 Q9BY43 0
P23258 P62249 0
P23258 Q92674 0
P23258 P43243 0
P23258 Q02577 0
P23258 Q96EY7 0
P23258 Q9Y294 0
P23258 Q99814 0
P23258 Q15025 0
P23258 P62917 0
P23258 Q9BVP2 0
P23258 Q6NUQ1 0
P23258 Q13185 0
P23258 Q15329 0
P23258 Q03111 0
P23258 Q04726 0
P23258 Q13905 0
P23258 P46939 0
P23258 Q96RL1 0
P23258 Q9BQ61 0
P23258 P32969 0
P23258 P62873 0
P23258 Q06609 0
P23258 Q9BSM1 0
P23258 P35226 0
P23258 Q14008 0
P23258 Q8IXM2 0
P23258 Q96GM8 0
P23258 Q6P9B9 0
P23258 Q8IZH2 0
P23258 Q9Y6K1 0
P23258 Q08170 0
P23258 Q13309 0
P23258 Q9UMN6 0
P23258 P42766 0
P23258 Q9NTJ3 0
P23258 P51151 0
P23258 Q9BZI7 0
P23258 P57740 0
P23258 Q9NZZ3 0
P23258 P62888 0
P23258 P83876 0
P23258 P62266 0
P23258 P33151 0
P23258 Q9BRT9 0
P23258 P55211 0
P23258 Q9UJX5 0
P23258 P78344 0
P23258 P35222 0
P23258 Q9HB96 0
P23258 Q92990 0
P23258 Q9Y297 0
P23258 P49757 0
P23258 Q8NFD5 0
P23258 Q92905 0
P23258 Q96CW5 0
P23258 P62314 0
P23258 Q8NB91 0
P23258 Q14155 0
P23258 Q9NWU2 0
P23258 Q8N7H5 0
P23258 Q96BN2 0
P23258 P46782 0
P23258 P39019 0
P23258 Q9HCU8 0
P23258 P51825 0
P23258 P61313 0
P23258 P48357 0
P23258 P49720 0
P23258 Q86YP4 0
P23258 P36897 0
P23258 Q9H6Z9 0
P23258 P46527 0
P23258 Q12769 0
P23258 P33992 0
P23258 Q9BQG0 0
P23258 Q96NW7 0
P23258 Q9UBL3 0
P23258 Q8WW01 0
P23258 P63244 0
P23258 Q02878 0
P23258 Q13596 0
P23258 Q99741 0
P23258 P35568 0
P23258 P33240 0
P23258 Q16637 0
P23258 Q8NFH3 0
P23258 Q9P2J5 0
P23258 P51965 0
P23258 Q9UPN9 0
P23258 Q8ND76 0
P23258 P33993 0
P23258 P78367 0
P23258 P31947 0
P23258 Q52LA3 0
P23258 Q5YLB2 0
P23258 P29084 0
P23258 P54105 0
P23258 Q15544 0
P23258 Q9NX58 0
P23258 Q9BYG4 0
P23258 Q9NVA2 0
P23258 Q96EE3 0
P23258 P62280 0
P23258 Q7KZI7 0
P23258 Q13642 0
P23258 Q8WVB6 0
P23258 Q96GY3 0
P23258 Q14289 0
P23258 P46776 0
P23258 P62273 0
P23258 Q13576 0
P23258 P29374 0
P23258 Q13889 0
P23258 Q14676 0
P23258 P61254 0
P23258 P30281 0
P23258 Q9Y6I7 0
P23258 Q9NVC6 0
P23258 Q6FI13 0
P23258 P55769 0
P23258 Q9Y5S9 0
P23258 Q9Y605 0
P23258 Q8IWI9 0
P23258 P62805 0
P23258 Q9H410 0
P23258 Q8IY57 0
P23258 Q12933 0
P23258 Q00403 0
P23258 Q15003 0
P23258 Q96RN5 0
P23258 Q92966 0
P23258 Q9UNP9 0
P23258 Q8IU60 0
P23258 P35579 0
P23258 Q15311 0
P23258 Q04724 0
P23258 Q9BQ87 0
P23258 Q9H944 0
P23258 Q13247 0
P23258 Q96SB4 0
P23258 Q15653 0
P23258 Q13769 0
P23258 Q9H840 0
P23258 P25398 0
P23258 Q96G21 0
P23258 Q9HCK8 0
P23258 Q8WWY3 0
P23258 Q9C005 0
P23258 Q8N3U4 0
P23258 P62913 0
P23258 Q13326 0
P23258 Q09161 0
P23258 Q53HL2 0
P23258 Q05193 0
P23258 P41091 0
P23258 P56524 0
P23258 Q9UJV9 0
P23258 P62714 0
P23258 Q96F86 0
P23258 P42224 0
P23258 Q6P4R8 0
P23258 Q9BRR8 0
P23258 P27797 0
P23258 Q15185 0
P23258 Q9Y3C6 0
P23258 Q6PI98 0
P23258 Q9H270 0
P23258 P36873 0
P23258 Q02543 0
P23258 Q9UBB9 0
P23258 Q92797 0
P23258 Q93034 0
P23258 P27635 0
P23258 Q15582 0
P23258 Q9NYV6 0
P23258 Q9H0E9 0
P23258 Q9UPT5 0
P23258 Q9NRF9 0
P23258 P28702 0
P23258 Q9Y5Q8 0
P23258 Q92900 0
P23258 P62906 0
P23258 Q99633 0
P23258 Q7Z6J9 0
P23258 Q9UQL6 0
P23258 Q9H7Z6 0
P23258 Q9UHV9 0
P23258 Q15054 0
P23258 Q00839 0
P23258 P62495 0
P23258 Q13451 0
P23258 Q9BQA1 0
P23258 Q06187 0
P23258 P55316 0
P23258 P46109 0
P23258 Q5S007 0
P23258 Q08211 0
P23258 Q15021 0
P23258 Q9H2H8 0
P23258 P26373 0
P23258 P62244 0
P23258 Q9UBU9 0
P23258 P49917 0
P23258 P62241 0
P23258 Q00987 0
P23258 Q14573 0
P23258 Q99436 0
O00443 Q9UBE0 0
O00443 Q9P253 0
O00443 P09651 0
O00443 P78346 0
O00443 Q8IX12 0
O00443 Q1EHW4 0
O00443 O75971 0
O00443 Q8NHM5 0
O00443 Q8WYA6 0
O00443 O43264 0
O00443 P23258 0
O00443 Q92993 0
O00443 P13639 0
O00443 Q9UBX0 0
O00443 Q86VP6 0
O00443 Q99816 0
O00443 P68431 0
O00443 Q05195 0
O00443 P49848 0
O00443 P05388 0
O00443 Q96FV9 0
O00443 Q9UQN3 0
O00443 Q52LR7 0
O00443 Q15696 0
O00443 Q9Y576 0
O00443 Q99523 0
O00443 Q5VWG9 0
O00443 P45973 0
O00443 Q6VMQ6 0
O00443 P29992 0
O00443 P53779 0
O00443 Q86XI2 0
O00443 Q8NFH4 0
O00443 O60306 0
O00443 Q8WYH8 0
O00443 Q96RK1 0
O00443 Q15029 0
O00443 Q6IE81 0
O00443 Q96JC1 0
O00443 P0C0S5 0
O00443 O43516 0
O00443 Q9BTC8 0
O00443 Q01130 0
O00443 O75448 0
O00443 Q9UK45 0
O00443 Q13813 0
O00443 Q8IUD2 0
O00443 Q16560 0
O00443 Q9P2K3 0
O00443 Q8TBF4 0
O00443 Q8TDN6 0
O00443 P22626 0
O00443 Q16181 0
O00443 Q9H808 0
O00443 O94776 0
O00443 Q9GZX5 0
O00443 O75533 0
O00443 Q14160 0
O00443 Q9UJX6 0
O00443 P51587 0
O00443 Q96I25 0
O00443 Q8IWX8 0
O00443 O75604 0
O00443 Q15648 0
O00443 Q15573 0
O00443 Q9BXP5 0
O00443 P49427 0
O00443 P61024 0
O00443 Q12962 0
O00443 P83881 0
O00443 Q13127 0
O00443 P54277 0
O00443 Q96BD5 0
O00443 Q8WUQ7 0
O00443 Q9Y2X7 0
O00443 Q8N163 0
O00443 Q9BRP8 0
O00443 Q14919 0
O00443 P61247 0
O00443 Q0VAK7 0
O00443 Q99967 0
O00443 P62736 0
O00443 Q13503 0
O00443 Q9UBW7 0
O00443 Q9NV56 0
O00443 Q9NTI5 0
O00443 Q9NQC1 0
O00443 Q96GM5 0
O00443 P52298 0
O00443 P55201 0
O00443 Q9Y253 0
O00443 Q01518 0
O00443 Q12931 0
O00443 Q9ULR0 0
O00443 Q5QJE6 0
O00443 Q9UPY3 0
O00443 Q92766 0
O00443 Q15427 0
O00443 Q14839 0
O00443 Q9UKG1 0
O00443 P32121 0
O00443 O43463 0
O00443 P37173 0
O00443 P43351 0
O00443 Q9NV31 0
O00443 O15116 0
O00443 Q9NX70 0
O00443 Q9Y316 0
O00443 Q9BUQ8 0
O00443 Q969L4 0
O00443 O60315 0
O00443 O60749 0
O00443 Q13163 0
O00443 P10275 0
O00443 Q07020 0
O00443 P84243 0
O00443 Q9Y2W2 0
O00443 Q9UQE7 0
O00443 P62312 0
O00443 Q9NXF1 0
O00443 Q96L91 0
O00443 P84103 0
O00443 P62979 0
O00443 O75362 0
O00443 O00555 0
O00443 P55735 0
O00443 Q86X55 0
O00443 P50539 0
O00443 Q16254 0
O00443 Q9H9Q4 0
O00443 Q92889 0
O00443 Q92522 0
O00443 Q92499 0
O00443 P52655 0
O00443 Q15572 0
O00443 O95453 0
O00443 Q6UWZ7 0
O00443 Q9UBP5 0
O00443 Q92989 0
O00443 Q8IZQ8 0
O00443 Q6NZY4 0
O00443 P51532 0
O00443 O94906 0
O00443 Q16586 0
O00443 P15884 0
O00443 Q71SY5 0
O00443 P18615 0
O00443 Q13114 0
O00443 P11836 0
O00443 P52435 0
O00443 Q96EZ8 0
O00443 O95707 0
O00443 O96019 0
O00443 Q12789 0
O00443 Q9Y5B6 0
O00443 Q6ZW49 0
O00443 P51991 0
O00443 Q9BUL9 0
O00443 Q8WYB5 0
O00443 Q9BXW9 0
O00443 Q9P0W2 0
O00443 Q2TAY7 0
O00443 Q9H9F9 0
O00443 Q86VN1 0
O00443 Q9Y3U8 0
O00443 Q00535 0
O00443 Q9UHV7 0
O00443 Q15007 0
O00443 Q5T200 0
O00443 P39023 0
O00443 Q9H981 0
O00443 P14866 0
O00443 Q96Q27 0
O00443 Q8WWI1 0
O00443 Q04725 0
O00443 Q86U70 0
O00443 P81274 0
O00443 P47813 0
O00443 Q14683 0
O00443 O94864 0
O00443 Q13490 0
O00443 Q9NRL2 0
O00443 Q9Y6X2 0
O00443 P83369 0
O00443 Q14157 0
O00443 O43290 0
O00443 Q9P2I0 0
O00443 Q9NPF5 0
O00443 Q9BWH6 0
O00443 Q10570 0
O00443 O75116 0
O00443 Q92844 0
O00443 Q9H269 0
O00443 O43670 0
O00443 Q96PV6 0
O00443 Q9UQ35 0
O00443 Q9UJA3 0
O00443 Q9BYE7 0
O00443 P38159 0
O00443 Q9BWJ5 0
O00443 Q96GD3 0
O00443 P12314 0
O00443 P07947 0
O00443 Q8NEM2 0
O00443 Q12873 0
O00443 Q14781 0
O00443 Q15172 0
O00443 P51946 0
O00443 O96017 0
O00443 P55265 0
O00443 Q9Y262 0
O00443 P51610 0
O00443 Q96A65 0
O00443 P11021 0
O00443 Q8NBZ0 0
O00443 P08138 0
O00443 O75528 0
O00443 Q13485 0
O00443 O43633 0
O00443 Q9BRV8 0
O00443 Q9Y6Q9 0
O00443 O75182 0
O00443 P31943 0
O00443 Q9UJX3 0
O00443 P40222 0
O00443 Q8TD19 0
O00443 P49711 0
O00443 P62310 0
O00443 Q8IYD1 0
O00443 P10809 0
O00443 Q9UKU7 0
O00443 Q13042 0
O00443 O75934 0
O00443 P35080 0
O00443 P45985 0
O00443 Q15022 0
O00443 Q8TEY7 0
O00443 Q9UIG0 0
O00443 P24863 0
O00443 Q9UIF9 0
O00443 Q16584 0
O00443 P49207 0
O00443 Q9H307 0
O00443 Q93074 0
O00443 O15198 0
O00443 Q12834 0
O00443 Q9UPN6 0
O00443 Q9NSP4 0
O00443 Q96FZ7 0
O00443 Q92618 0
O00443 Q12965 0
O00443 O14910 0
O00443 Q15542 0
O00443 Q92830 0
O00443 P51531 0
O00443 Q9BSJ2 0
O00443 Q9HCS7 0
O00443 Q9C086 0
O00443 O95983 0
O00443 Q7Z6Z7 0
O00443 Q9UKV8 0
O00443 O15514 0
O00443 P20339 0
O00443 Q155Q3 0
O00443 P43246 0
O00443 P42695 0
O00443 Q16630 0
O00443 O43809 0
O00443 Q13435 0
O00443 Q6UX04 0
O00443 Q99497 0
O00443 Q7L014 0
O00443 Q8WV66 0
O00443 Q92925 0
O00443 Q13243 0
O00443 Q9UK53 0
O00443 Q99801 0
O00443 O60313 0
O00443 Q92759 0
O00443 Q9Y4A5 0
O00443 O95257 0
O00443 Q9GZN1 0
O00443 Q9Y6J9 0
O00443 P48995 0
O00443 Q9UQM7 0
O00443 Q92922 0
O00443 P49643 0
O00443 O15550 0
O00443 Q6ZRS2 0
O00443 Q8WVC0 0
O00443 Q6Q0C0 0
O00443 Q7LBR1 0
O00443 P36894 0
O00443 Q53EL6 0
O00443 P09661 0
O00443 P18124 0
O00443 O94992 0
O00443 Q15276 0
O00443 Q9Y2X3 0
O00443 P18077 0
O00443 P36578 0
O00443 Q14653 0
O00443 Q5PSV4 0
O00443 Q9BSV6 0
O00443 O14777 0
O00443 Q99683 0
O00443 O43257 0
O00443 P12644 0
O00443 Q15633 0
O00443 Q9NXR8 0
O00443 O43513 0
O00443 Q12888 0
O00443 P49841 0
O00443 P07992 0
O00443 P63096 0
O00443 Q9H672 0
O00443 Q8NI27 0
O00443 Q9NZI8 0
O00443 Q9HCG8 0
O00443 O43395 0
O00443 Q71DI3 0
O00443 Q00978 0
O00443 Q99759 0
O00443 O15371 0
O00443 O75529 0
O00443 P26599 0
O00443 Q9BW27 0
O00443 Q9BPX3 0
O00443 P68104 0
O00443 P15923 0
O00443 P26641 0
O00443 Q9UBQ5 0
O00443 P42356 0
O00443 P62841 0
O00443 O75712 0
O00443 P12004 0
O00443 Q15543 0
O00443 Q0VG06 0
O00443 P52630 0
O00443 P23396 0
O00443 P62081 0
O00443 Q86V81 0
O00443 O75150 0
O00443 O43143 0
O00443 Q9Y6R4 0
O00443 O43451 0
O00443 O14867 0
O00443 P52294 0
O00443 O95425 0
O00443 Q99575 0
O00443 Q8TEX9 0
O00443 Q92777 0
O00443 P51948 0
O00443 Q96G25 0
O00443 Q92664 0
O00443 Q676U5 0
O00443 Q7RTV0 0
O00443 Q14152 0
O00443 P49758 0
O00443 Q9Y3E7 0
O00443 Q9P0M6 0
O00443 Q86XN7 0
O00443 Q16533 0
O00443 P62701 0
O00443 Q9GZX9 0
O00443 P16104 0
O00443 Q9NPI8 0
O00443 P08708 0
O00443 Q09666 0
O00443 O43524 0
O00443 O60271 0
O00443 O00471 0
O00443 Q02539 0
O00443 O75400 0
O00443 Q9Y4Z0 0
O00443 Q14566 0
O00443 Q9UHA3 0
O00443 P08621 0
O00443 O15047 0
O00443 Q99613 0
O00443 Q7L2H7 0
O00443 Q9H1A4 0
O00443 P62995 0
O00443 P62891 0
O00443 Q8N684 0
O00443 Q8TAQ2 0
O00443 Q15014 0
O00443 P67870 0
O00443 Q9H4B7 0
O00443 Q14444 0
O00443 Q08945 0
O00443 P25208 0
O00443 Q13347 0
O00443 P06400 0
O00443 Q96J01 0
O00443 Q13428 0
O00443 Q69YN4 0
O00443 Q8WYQ5 0
O00443 P62910 0
O00443 Q12874 0
O00443 O75937 0
O00443 P11831 0
O00443 Q9Y6I3 0
O00443 P46736 0
O00443 Q9HBI1 0
O00443 P46777 0
O00443 Q13123 0
O00443 Q15596 0
O00443 Q96FF9 0
O00443 P56282 0
O00443 P68400 0
O00443 Q9H3P2 0
O00443 P46783 0
O00443 P07910 0
O00443 Q13363 0
O00443 Q15369 0
O00443 P24864 0
O00443 P17858 0
O00443 P23511 0
O00443 Q15370 0
O00443 P19438 0
O00443 P62753 0
O00443 P52597 0
O00443 Q8IZL8 0
O00443 Q9NRR4 0
O00443 Q8N201 0
O00443 Q969R5 0
O00443 Q92620 0
O00443 Q9NW38 0
O00443 P28799 0
O00443 Q00597 0
O00443 O95400 0
O00443 Q8NFZ5 0
O00443 P01106 0
O00443 P62847 0
O00443 Q92896 0
O00443 Q03431 0
O00443 Q13418 0
O00443 Q9HC52 0
O00443 Q9BRX9 0
O00443 Q9Y383 0
O00443 O15504 0
O00443 Q15428 0
O00443 Q6P2C8 0
O00443 P60660 0
O00443 Q9UKV3 0
O00443 Q6P2Q9 0
O00443 Q13393 0
O00443 Q9BTK6 0
O00443 P49450 0
O00443 Q04917 0
O00443 P43694 0
O00443 Q14686 0
O00443 P12277 0
O00443 Q12996 0
O00443 O75821 0
O00443 Q13535 0
O00443 Q13416 0
O00443 Q99848 0
O00443 P27695 0
O00443 Q16514 0
O00443 Q6P2E9 0
O00443 O95251 0
O00443 P29590 0
O00443 Q9NPI6 0
O00443 Q8NEZ4 0
O00443 Q96CB8 0
O00443 P63220 0
O00443 P52272 0
O00443 Q6ZYL4 0
O00443 Q8WXI9 0
O00443 P06748 0
O00443 Q15545 0
O00443 P10155 0
O00443 Q8N5Y2 0
O00443 P61964 0
O00443 Q9H444 0
O00443 Q86UW6 0
O00443 Q9H160 0
O00443 P28370 0
O00443 Q8NDX5 0
O00443 Q9Y2X0 0
O00443 Q9NRG0 0
O00443 Q9Y232 0
O00443 P60866 0
O00443 O14964 0
O00443 O14745 0
O00443 Q15459 0
O00443 Q9UKL0 0
O00443 Q99417 0
O00443 Q9Y3C7 0
O00443 Q9NVP2 0
O00443 Q9H204 0
O00443 P51608 0
O00443 Q68E01 0
O00443 Q92547 0
O00443 O75940 0
O00443 Q14011 0
O00443 Q8N488 0
O00443 Q92794 0
O00443 Q9BRG1 0
O00443 P49336 0
O00443 Q9UJX4 0
O00443 Q92750 0
O00443 P04053 0
O00443 P68363 0
O00443 Q6P1K2 0
O00443 Q14511 0
O00443 O43929 0
O00443 Q96T23 0
O00443 P50914 0
O00443 O60508 0
O00443 O43913 0
O00443 Q9NWA0 0
O00443 P07199 0
O00443 Q01201 0
O00443 Q00341 0
O00443 Q9HBM1 0
O00443 Q9NV70 0
O00443 Q99638 0
O00443 P62829 0
O00443 P38919 0
O00443 P49756 0
O00443 Q9UKA9 0
O00443 Q8IYD8 0
O00443 Q8N726 0
O00443 Q9HCI7 0
O00443 Q05048 0
O00443 P43403 0
O00443 P10244 0
O00443 Q13368 0
O00443 Q99558 0
O00443 P26368 0
O00443 O15265 0
O00443 Q15628 0
O00443 Q8WUM0 0
O00443 P41279 0
O00443 Q14562 0
O00443 Q9Y4W2 0
O00443 O94913 0
O00443 Q13330 0
O00443 Q9HCU9 0
O00443 P41223 0
O00443 P25205 0
O00443 Q13426 0
O00443 P15056 0
O00443 P33991 0
O00443 Q4LE39 0
O00443 P23467 0
O00443 Q9H875 0
O00443 Q99873 0
O00443 Q9BVI0 0
O00443 O15042 0
O00443 Q9H7L9 0
O00443 Q5TKA1 0
O00443 P46781 0
O00443 Q7Z3B3 0
O00443 Q9HCE1 0
O00443 Q9H633 0
O00443 P05387 0
O00443 O95696 0
O00443 Q9Y2X9 0
O00443 Q13472 0
O00443 Q4G0F5 0
O00443 P38936 0
O00443 Q15393 0
O00443 P83731 0
O00443 Q02880 0
O00443 P35659 0
O00443 P51003 0
O00443 Q02241 0
O00443 Q9NWX5 0
O00443 P47914 0
O00443 P26196 0
O00443 P39748 0
O00443 Q92629 0
O00443 Q15910 0
O00443 P78364 0
O00443 Q96HR3 0
O00443 Q12830 0
O00443 Q6T4P5 0
O00443 Q8WXK4 0
O00443 Q9BS16 0
O00443 Q14191 0
O00443 Q99879 0
O00443 Q13501 0
O00443 Q9BZJ0 0
O00443 P59768 0
O00443 P46779 0
O00443 Q13523 0
O00443 Q15233 0
O00443 O75694 0
O00443 P52657 0
O00443 P49736 0
O00443 Q14978 0
O00443 O75530 0
O00443 Q8WVK2 0
O00443 Q15796 0
O00443 P36954 0
O00443 Q92613 0
O00443 P53999 0
O00443 O60231 0
O00443 P11717 0
O00443 P32780 0
O00443 Q99496 0
O00443 P15880 0
O00443 Q13617 0
O00443 Q13610 0
O00443 Q96JP5 0
O00443 P50613 0
O00443 P49005 0
O00443 Q9UL03 0
O00443 Q16629 0
O00443 Q9UJW3 0
O00443 Q15906 0
O00443 Q9NW13 0
O00443 Q9UBD5 0
O00443 Q5TA45 0
O00443 Q01844 0
O00443 Q64663 0
O00443 Q96QK1 0
O00443 Q9UIM3 0
O00443 Q59EJ3 0
O00443 Q13105 0
O00443 P05107 0
O00443 Q969G3 0
O00443 O95402 0
O00443 P35268 0
O00443 P62851 0
O00443 Q53GS7 0
O00443 P19447 0
O00443 Q86W42 0
O00443 P12643 0
O00443 Q9UM13 0
O00443 Q9BV90 0
O00443 Q8IXH7 0
O00443 P62854 0
O00443 Q96KQ7 0
O00443 Q07666 0
O00443 Q16787 0
O00443 Q05519 0
O00443 Q15052 0
O00443 Q96LT9 0
O00443 Q9NUP9 0
O00443 P49642 0
O00443 Q03188 0
O00443 O94805 0
O00443 P09429 0
O00443 Q96DI7 0
O00443 P61513 0
O00443 Q9NXR7 0
O00443 O14497 0
O00443 O15355 0
O00443 Q9HD42 0
O00443 Q9H9H4 0
O00443 Q9NR30 0
O00443 P50502 0
O00443 Q9BXY8 0
O00443 O95059 0
O00443 Q07021 0
O00443 P07948 0
O00443 Q6I9Y2 0
O00443 Q9HAF1 0
O00443 O75586 0
O00443 Q9ULG1 0
O00443 Q9UHX1 0
O00443 Q9HBM6 0
O00443 Q9BZZ5 0
O00443 Q71F23 0
O00443 Q6IBW4 0
O00443 Q9H3R5 0
O00443 Q16585 0
O00443 O75478 0
O00443 Q9BUJ2 0
O00443 Q53TQ3 0
O00443 O43707 0
O00443 Q13573 0
O00443 Q09028 0
O00443 O15294 0
O00443 Q9UKN8 0
O00443 Q9UBT2 0
O00443 P46778 0
O00443 Q9BWU1 0
O00443 Q9Y5Q9 0
O00443 Q86U86 0
O00443 Q9Y2W1 0
O00443 Q6W2J9 0
O00443 Q9UDW3 0
O00443 Q86XP3 0
O00443 Q9UBB5 0
O00443 Q8N2Z9 0
O00443 P62424 0
O00443 P50750 0
O00443 Q13888 0
O00443 Q03164 0
O00443 O75822 0
O00443 P62750 0
O00443 Q9UKT8 0
O00443 P16885 0
O00443 Q9H6S1 0
O00443 Q9ULK4 0
O00443 Q14980 0
O00443 O00566 0
O00443 Q8WX92 0
O00443 P51858 0
O00443 Q6STE5 0
O00443 Q7L2Z9 0
O00443 Q5VTR2 0
O00443 Q05513 0
O00443 P78345 0
O00443 Q6PD62 0
O00443 Q9Y3B4 0
O00443 Q9BXJ9 0
O00443 O43719 0
O00443 Q15047 0
O00443 P61326 0
O00443 Q9Y5B9 0
O00443 Q15528 0
O00443 Q92616 0
O00443 Q6WN34 0
O00443 Q8NBT2 0
O00443 O94829 0
O00443 P10600 0
O00443 Q8N257 0
O00443 P21802 0
O00443 Q96BP3 0
O00443 Q13352 0
O00443 P19784 0
O00443 P49321 0
O00443 Q71U36 0
O00443 Q9NV88 0
O00443 P37108 0
O00443 Q9H081 0
O00443 P29279 0
O00443 Q9H4L4 0
O00443 P29083 0
O00443 Q9NUG6 0
O00443 Q9NVH2 0
O00443 P36507 0
O00443 Q15075 0
O00443 P98177 0
O00443 Q92599 0
O00443 Q9BXM7 0
O00443 Q9H0H0 0
O00443 O15287 0
O00443 Q9Y6A4 0
O00443 Q8IXI1 0
O00443 Q9BTT4 0
O00443 P62263 0
O00443 Q9UNL4 0
O00443 P01138 0
O00443 Q4ZG51 0
O00443 Q9H9B1 0
O00443 Q9NVR2 0
O00443 P13984 0
O00443 Q71F56 0
O00443 P05141 0
O00443 Q5SXM2 0
O00443 Q9H0H5 0
O00443 Q08999 0
O00443 Q9P086 0
O00443 O95452 0
O00443 Q6ZN18 0
O00443 P60842 0
O00443 Q14714 0
O00443 O95071 0
O00443 Q96CF2 0
O00443 Q15637 0
O00443 P56545 0
O00443 O43172 0
O00443 Q16576 0
O00443 Q9BUB5 0
O00443 P61981 0
O00443 P17252 0
O00443 Q9BZH6 0
O00443 O14979 0
O00443 P52948 0
O00443 Q7L2E3 0
O00443 P37275 0
O00443 Q92804 0
O00443 Q8WUA4 0
O00443 P25054 0
O00443 P25686 0
O00443 P54278 0
O00443 P07437 0
O00443 P26358 0
O00443 P60896 0
O00443 P56537 0
O00443 O95405 0
O00443 O15117 0
O00443 Q6UXN9 0
O00443 Q29RF7 0
O00443 Q8IYB3 0
O00443 P49411 0
O00443 P19387 0
O00443 Q8N8D1 0
O00443 P24522 0
O00443 Q9UBU8 0
O00443 Q14202 0
O00443 Q53GS9 0
O00443 P17844 0
O00443 O60645 0
O00443 Q96IY1 0
O00443 P55884 0
O00443 P20749 0
O00443 Q8TAG9 0
O00443 P17542 0
O00443 Q15291 0
O00443 O15234 0
O00443 Q5H9R7 0
O00443 Q96BT3 0
O00443 Q9P013 0
O00443 Q6MZP7 0
O00443 P67809 0
O00443 P15170 0
O00443 P23528 0
O00443 Q92667 0
O00443 Q9UIS9 0
O00443 Q9ULX6 0
O00443 Q8NCE0 0
O00443 Q13315 0
O00443 Q02410 0
O00443 O15297 0
O00443 P62277 0
O00443 P61353 0
O00443 P35606 0
O00443 Q96H20 0
O00443 Q6IEG0 0
O00443 Q13242 0
O00443 P33778 0
O00443 Q75QN2 0
O00443 Q9ULD4 0
O00443 Q96KP1 0
O00443 P78347 0
O00443 P84098 0
O00443 Q99966 0
O00443 O75817 0
O00443 Q9UKF6 0
O00443 O14929 0
O00443 Q9UMS4 0
O00443 O95613 0
O00443 Q86W51 0
O00443 Q9NRH3 0
O00443 Q9Y5N6 0
O00443 Q8N668 0
O00443 Q96T58 0
O00443 Q15019 0
O00443 Q9H2F5 0
O00443 Q12824 0
O00443 Q96DF8 0
O00443 O00505 0
O00443 Q01081 0
O00443 Q9NP66 0
O00443 Q96H22 0
O00443 Q14186 0
O00443 O43660 0
O00443 Q92994 0
O00443 Q68CP9 0
O00443 P62269 0
O00443 Q8N0S6 0
O00443 O95067 0
O00443 Q9NW64 0
O00443 P55209 0
O00443 Q9UBQ0 0
O00443 Q07955 0
O00443 Q9Y2U8 0
O00443 Q96CJ1 0
O00443 Q15744 0
O00443 O14936 0
O00443 Q6P1X5 0
O00443 Q9UG63 0
O00443 Q6P3W7 0
O00443 P52701 0
O00443 P11473 0
O00443 Q8WVM7 0
O00443 O75643 0
O00443 O75461 0
O00443 Q9NR33 0
O00443 Q04637 0
O00443 Q13148 0
O00443 Q04727 0
O00443 Q14204 0
O00443 Q13257 0
O00443 Q9UBK2 0
O00443 Q05655 0
O00443 P30050 0
O00443 Q13112 0
O00443 Q96KG9 0
O00443 Q9UHD2 0
O00443 P40692 0
O00443 Q96Q15 0
O00443 P68366 0
O00443 P24385 0
O00443 Q14498 0
O00443 O75593 0
O00443 Q9UJX2 0
O00443 Q13356 0
O00443 Q7L1Q6 0
O00443 Q6IPU0 0
O00443 Q15417 0
O00443 P35637 0
O00443 O60244 0
O00443 Q92841 0
O00443 Q8IXK0 0
O00443 Q9H9A7 0
O00443 P41182 0
O00443 Q9Y4Y9 0
O00443 Q9H5N1 0
O00443 P23246 0
O00443 Q8N1F7 0
O00443 Q9UQ84 0
O00443 Q13838 0
O00443 Q9NYV4 0
O00443 P35580 0
O00443 Q9UKM9 0
O00443 Q9UPV9 0
O00443 P15172 0
O00443 Q99459 0
O00443 P08047 0
O00443 P43405 0
O00443 P61218 0
O00443 O95229 0
O00443 Q9BQE3 0
O00443 O43447 0
O00443 Q9NPJ6 0
O00443 P53803 0
O00443 O15360 0
O00443 Q6UN15 0
O00443 Q9BUE0 0
O00443 Q53SF7 0
O00443 Q96J02 0
O00443 Q99708 0
O00443 Q92785 0
O00443 Q96HW7 0
O00443 O60341 0
O00443 P61244 0
O00443 P38398 0
O00443 Q96JN0 0
O00443 O75486 0
O00443 Q9H503 0
O00443 Q9BRD0 0
O00443 Q13487 0
O00443 Q92793 0
O00443 Q8IYI6 0
O00443 P62487 0
O00443 Q9UK41 0
O00443 P63267 0
O00443 Q9BZD4 0
O00443 O43747 0
O00443 Q13952 0
O00443 O60921 0
O00443 Q969H6 0
O00443 Q9BXL7 0
O00443 Q6P1J9 0
O00443 P63104 0
O00443 Q13118 0
O00443 Q9Y3R0 0
O00443 P15311 0
O00443 O95149 0
O00443 Q9H5Z1 0
O00443 Q13111 0
O00443 P25791 0
O00443 P18074 0
O00443 P19338 0
O00443 Q14687 0
O00443 P55081 0
O00443 P42768 0
O00443 Q6UW60 0
O00443 complex 0
O00443 P62861 0
O00443 P30260 0
O00443 O60296 0
O00443 P46940 0
O00443 O75436 0
O00443 Q9H0D6 0
O00443 P62899 0
O00443 Q9BU64 0
O00443 Q96EK2 0
O00443 P22087 0
O00443 O75943 0
O00443 O15372 0
O00443 Q9UBF6 0
O00443 Q9UHD8 0
O00443 O43390 0
O00443 Q9GZS3 0
O00443 P42285 0
O00443 P54198 0
O00443 Q16594 0
O00443 Q9UPS6 0
O00443 Q14331 0
O00443 P07550 0
O00443 Q13287 0
O00443 P09234 0
O00443 Q53T94 0
O00443 P63165 0
O00443 P60228 0
O00443 Q13263 0
O00443 Q96T37 0
O00443 O14686 0
O00443 P06730 0
O00443 Q00534 0
O00443 Q6IT96 0
O00443 Q9BVC3 0
O00443 P16402 0
O00443 Q8IVT5 0
O00443 P62857 0
O00443 Q9BY43 0
O00443 P62249 0
O00443 P02786 0
O00443 Q92674 0
O00443 P43243 0
O00443 Q02577 0
O00443 Q96EY7 0
O00443 Q9Y294 0
O00443 Q15025 0
O00443 P62917 0
O00443 Q9BVP2 0
O00443 Q6NUQ1 0
O00443 Q13185 0
O00443 Q15329 0
O00443 Q03111 0
O00443 Q04726 0
O00443 Q13905 0
O00443 O75886 0
O00443 Q96RL1 0
O00443 O60870 0
O00443 Q9BQ61 0
O00443 P32969 0
O00443 P62873 0
O00443 Q06609 0
O00443 Q9BSM1 0
O00443 Q8IXM2 0
O00443 Q96GM8 0
O00443 Q6P9B9 0
O00443 Q8IZH2 0
O00443 Q9Y6K1 0
O00443 Q08170 0
O00443 Q9UMN6 0
O00443 P42766 0
O00443 P51151 0
O00443 P23025 0
O00443 P57740 0
O00443 Q9NZZ3 0
O00443 P62888 0
O00443 P83876 0
O00443 P62266 0
O00443 O75818 0
O00443 O43684 0
O00443 P06241 0
O00443 Q9UJX5 0
O00443 P78344 0
O00443 Q9HB96 0
O00443 Q8NFD5 0
O00443 Q96CW5 0
O00443 Q8NB91 0
O00443 Q14155 0
O00443 Q8N7H5 0
O00443 Q96BN2 0
O00443 P46782 0
O00443 P10827 0
O00443 P39019 0
O00443 Q9HCU8 0
O00443 P51825 0
O00443 P61313 0
O00443 P48357 0
O00443 Q86YP4 0
O00443 P16989 0
O00443 P36897 0
O00443 O95232 0
O00443 P46527 0
O00443 Q12769 0
O00443 P33992 0
O00443 Q9BQG0 0
O00443 Q96NW7 0
O00443 Q9UBL3 0
O00443 O94973 0
O00443 Q8WW01 0
O00443 P63244 0
O00443 Q02878 0
O00443 Q13596 0
O00443 P35568 0
O00443 P33240 0
O00443 Q8NFH3 0
O00443 P51965 0
O00443 Q8ND76 0
O00443 P05067 0
O00443 O95219 0
O00443 O95619 0
O00443 O15400 0
O00443 O60216 0
O00443 P33993 0
O00443 P78367 0
O00443 P11388 0
O00443 P31947 0
O00443 Q52LA3 0
O00443 P19105 0
O00443 P02545 0
O00443 P05386 0
O00443 P29084 0
O00443 Q15544 0
O00443 Q9NX58 0
O00443 O60671 0
O00443 P18621 0
O00443 Q9NVA2 0
O00443 Q96EE3 0
O00443 P62280 0
O00443 Q7KZI7 0
O00443 O00567 0
O00443 Q8WVB6 0
O00443 Q96GY3 0
O00443 O76021 0
O00443 P46776 0
O00443 P62273 0
O00443 P29374 0
O00443 Q13889 0
O00443 Q14676 0
O00443 P61254 0
O00443 P13569 0
O00443 P30281 0
O00443 Q9Y6I7 0
O00443 Q9NVC6 0
O00443 Q6FI13 0
O00443 P55769 0
O00443 Q9Y605 0
O00443 Q8IWI9 0
O00443 P62805 0
O00443 Q9H410 0
O00443 P10911 0
O00443 Q8IY57 0
O00443 O15027 0
O00443 P06213 0
O00443 Q12933 0
O00443 Q15003 0
O00443 Q96RN5 0
O00443 Q92966 0
O00443 Q9UNP9 0
O00443 Q8IU60 0
O00443 P35579 0
O00443 P12757 0
O00443 O60566 0
O00443 Q04724 0
O00443 Q9BQ87 0
O00443 P17600 0
O00443 P08865 0
O00443 Q9H944 0
O00443 O14776 0
O00443 Q13247 0
O00443 Q96SB4 0
O00443 Q13769 0
O00443 P25398 0
O00443 Q96G21 0
O00443 Q9HCK8 0
O00443 Q8WWY3 0
O00443 Q9C005 0
O00443 Q8N3U4 0
O00443 P17947 0
O00443 P62913 0
O00443 Q13326 0
O00443 Q09161 0
O00443 O00571 0
O00443 Q05193 0
O00443 O60563 0
O00443 P56524 0
O00443 Q9UJV9 0
O00443 Q96F86 0
O00443 O95926 0
O00443 P42224 0
O00443 Q6P4R8 0
O00443 Q9BRR8 0
O00443 P27797 0
O00443 Q15185 0
O00443 Q9Y3C6 0
O00443 Q6PI98 0
O00443 Q9H270 0
O00443 Q02543 0
O00443 O95782 0
O00443 Q9UBB9 0
O00443 Q92797 0
O00443 Q93034 0
O00443 P27635 0
O00443 Q15582 0
O00443 Q9NYV6 0
O00443 Q9H0E9 0
O00443 Q9UPT5 0
O00443 Q9NRF9 0
O00443 P28702 0
O00443 Q9Y5Q8 0
O00443 P62906 0
O00443 Q99633 0
O00443 Q7Z6J9 0
O00443 Q9UQL6 0
O00443 O60934 0
O00443 Q9H7Z6 0
O00443 Q15054 0
O00443 Q00839 0
O00443 P62495 0
O00443 O95391 0
O00443 Q06187 0
O00443 P55316 0
O00443 P46109 0
O00443 Q5S007 0
O00443 Q15021 0
O00443 Q9H2H8 0
O00443 P05546 0
O00443 P26373 0
O00443 P62244 0
O00443 O95639 0
O00443 P49917 0
O00443 O60664 0
O00443 P21675 0
O00443 O75293 0
O00443 P62241 0
O00443 Q14573 0
Q6IA86 Q9UBE0 0
Q6IA86 Q9P253 0
Q6IA86 Q8IX12 0
Q6IA86 Q8NHM5 0
Q6IA86 Q8WYA6 0
Q6IA86 Q92993 0
Q6IA86 Q9UBX0 0
Q6IA86 Q86VP6 0
Q6IA86 Q99816 0
Q6IA86 Q96FV9 0
Q6IA86 Q9UQN3 0
Q6IA86 Q9Y576 0
Q6IA86 Q99523 0
Q6IA86 Q6VMQ6 0
Q6IA86 Q86XI2 0
Q6IA86 Q8NFH4 0
Q6IA86 Q8WYH8 0
Q6IA86 Q96RK1 0
Q6IA86 Q6IE81 0
Q6IA86 Q96JC1 0
Q6IA86 Q9BTC8 0
Q6IA86 Q9UK45 0
Q6IA86 Q8IUD2 0
Q6IA86 Q9P2K3 0
Q6IA86 Q8TBF4 0
Q6IA86 Q8TDN6 0
Q6IA86 Q9H808 0
Q6IA86 Q9GZX5 0
Q6IA86 Q9UJX6 0
Q6IA86 Q96I25 0
Q6IA86 Q8IWX8 0
Q6IA86 Q9BXP5 0
Q6IA86 Q96BD5 0
Q6IA86 Q8WUQ7 0
Q6IA86 Q9Y2X7 0
Q6IA86 Q8N163 0
Q6IA86 Q9BRP8 0
Q6IA86 Q99967 0
Q6IA86 Q9UBW7 0
Q6IA86 Q9NV56 0
Q6IA86 Q9NTI5 0
Q6IA86 Q9NQC1 0
Q6IA86 Q96GM5 0
Q6IA86 Q9Y253 0
Q6IA86 Q9ULR0 0
Q6IA86 Q9UPY3 0
Q6IA86 Q92766 0
Q6IA86 Q9UKG1 0
Q6IA86 Q9NV31 0
Q6IA86 Q9NX70 0
Q6IA86 Q9Y316 0
Q6IA86 Q9BUQ8 0
Q6IA86 Q969L4 0
Q6IA86 Q9Y2W2 0
Q6IA86 Q9UQE7 0
Q6IA86 Q9NXF1 0
Q6IA86 Q96L91 0
Q6IA86 Q86X55 0
Q6IA86 Q9H9Q4 0
Q6IA86 Q92889 0
Q6IA86 Q92522 0
Q6IA86 Q92499 0
Q6IA86 Q6UWZ7 0
Q6IA86 Q9UBP5 0
Q6IA86 Q92989 0
Q6IA86 Q8IZQ8 0
Q6IA86 Q6NZY4 0
Q6IA86 Q71SY5 0
Q6IA86 Q96EZ8 0
Q6IA86 Q9Y5B6 0
Q6IA86 Q6ZW49 0
Q6IA86 Q9BUL9 0
Q6IA86 Q8WYB5 0
Q6IA86 Q9BXW9 0
Q6IA86 Q9P0W2 0
Q6IA86 Q9H9F9 0
Q6IA86 Q86VN1 0
Q6IA86 Q9Y3U8 0
Q6IA86 Q9UHV7 0
Q6IA86 Q9H981 0
Q6IA86 Q96Q27 0
Q6IA86 Q8WWI1 0
Q6IA86 Q86U70 0
Q6IA86 Q9NRL2 0
Q6IA86 Q9Y6X2 0
Q6IA86 Q9P2I0 0
Q6IA86 Q9NPF5 0
Q6IA86 Q9BWH6 0
Q6IA86 Q92844 0
Q6IA86 Q9H269 0
Q6IA86 Q96PV6 0
Q6IA86 Q9UQ35 0
Q6IA86 Q9UJA3 0
Q6IA86 Q9BYE7 0
Q6IA86 Q9BWJ5 0
Q6IA86 Q96GD3 0
Q6IA86 Q8NEM2 0
Q6IA86 Q9Y262 0
Q6IA86 Q96A65 0
Q6IA86 Q8NBZ0 0
Q6IA86 Q9BRV8 0
Q6IA86 Q9Y6Q9 0
Q6IA86 Q9UJX3 0
Q6IA86 Q8TD19 0
Q6IA86 Q8IYD1 0
Q6IA86 Q9UKU7 0
Q6IA86 Q8TEY7 0
Q6IA86 Q9UIG0 0
Q6IA86 Q9UIF9 0
Q6IA86 Q9H307 0
Q6IA86 Q93074 0
Q6IA86 Q9UPN6 0
Q6IA86 Q9NSP4 0
Q6IA86 Q96FZ7 0
Q6IA86 Q92618 0
Q6IA86 Q92830 0
Q6IA86 Q9BSJ2 0
Q6IA86 Q9HCS7 0
Q6IA86 Q9C086 0
Q6IA86 Q7Z6Z7 0
Q6IA86 Q9UKV8 0
Q6IA86 Q6UX04 0
Q6IA86 Q99497 0
Q6IA86 Q7L014 0
Q6IA86 Q8WV66 0
Q6IA86 Q92925 0
Q6IA86 Q9UK53 0
Q6IA86 Q99801 0
Q6IA86 Q92759 0
Q6IA86 Q9Y4A5 0
Q6IA86 Q9GZN1 0
Q6IA86 Q9Y6J9 0
Q6IA86 Q9UQM7 0
Q6IA86 Q92922 0
Q6IA86 Q6ZRS2 0
Q6IA86 Q8WVC0 0
Q6IA86 Q6Q0C0 0
Q6IA86 Q7LBR1 0
Q6IA86 Q9Y2X3 0
Q6IA86 Q9BSV6 0
Q6IA86 Q99683 0
Q6IA86 Q9NXR8 0
Q6IA86 Q9H672 0
Q6IA86 Q8NI27 0
Q6IA86 Q9NZI8 0
Q6IA86 Q9HCG8 0
Q6IA86 Q71DI3 0
Q6IA86 Q99759 0
Q6IA86 Q9BW27 0
Q6IA86 Q9BPX3 0
Q6IA86 Q9UBQ5 0
Q6IA86 Q86V81 0
Q6IA86 Q9Y6R4 0
Q6IA86 Q99575 0
Q6IA86 Q8TEX9 0
Q6IA86 Q92777 0
Q6IA86 Q96G25 0
Q6IA86 Q92664 0
Q6IA86 Q7RTV0 0
Q6IA86 Q9Y3E7 0
Q6IA86 Q9P0M6 0
Q6IA86 Q86XN7 0
Q6IA86 Q9GZX9 0
Q6IA86 Q9NPI8 0
Q6IA86 Q9Y4Z0 0
Q6IA86 Q9UHA3 0
Q6IA86 Q99613 0
Q6IA86 Q7L2H7 0
Q6IA86 Q9H1A4 0
Q6IA86 Q8N684 0
Q6IA86 Q8TAQ2 0
Q6IA86 Q9H4B7 0
Q6IA86 Q96J01 0
Q6IA86 Q8WYQ5 0
Q6IA86 Q9Y6I3 0
Q6IA86 Q9HBI1 0
Q6IA86 Q96FF9 0
Q6IA86 Q9H3P2 0
Q6IA86 Q8IZL8 0
Q6IA86 Q9NRR4 0
Q6IA86 Q8N201 0
Q6IA86 Q969R5 0
Q6IA86 Q92620 0
Q6IA86 Q9NW38 0
Q6IA86 Q8NFZ5 0
Q6IA86 Q92896 0
Q6IA86 Q9HC52 0
Q6IA86 Q9BRX9 0
Q6IA86 Q9Y383 0
Q6IA86 Q6P2C8 0
Q6IA86 Q9UKV3 0
Q6IA86 Q6P2Q9 0
Q6IA86 Q9BTK6 0
Q6IA86 Q99848 0
Q6IA86 Q6P2E9 0
Q6IA86 Q9NPI6 0
Q6IA86 Q8NEZ4 0
Q6IA86 Q96CB8 0
Q6IA86 Q6ZYL4 0
Q6IA86 Q8WXI9 0
Q6IA86 Q8N5Y2 0
Q6IA86 Q9H444 0
Q6IA86 Q86UW6 0
Q6IA86 Q9H160 0
Q6IA86 Q8NDX5 0
Q6IA86 Q9Y2X0 0
Q6IA86 Q9NRG0 0
Q6IA86 Q9Y232 0
Q6IA86 Q9UKL0 0
Q6IA86 Q99417 0
Q6IA86 Q9Y3C7 0
Q6IA86 Q9NVP2 0
Q6IA86 Q9H204 0
Q6IA86 Q92547 0
Q6IA86 Q8N488 0
Q6IA86 Q92794 0
Q6IA86 Q9BRG1 0
Q6IA86 Q9UJX4 0
Q6IA86 Q92750 0
Q6IA86 Q6P1K2 0
Q6IA86 Q96T23 0
Q6IA86 Q9NWA0 0
Q6IA86 Q9HBM1 0
Q6IA86 Q9NV70 0
Q6IA86 Q99638 0
Q6IA86 Q9UKA9 0
Q6IA86 Q8IYD8 0
Q6IA86 Q8N726 0
Q6IA86 Q9HCI7 0
Q6IA86 Q99558 0
Q6IA86 Q8WUM0 0
Q6IA86 Q9Y4W2 0
Q6IA86 Q9HCU9 0
Q6IA86 Q9H875 0
Q6IA86 Q99873 0
Q6IA86 Q9BVI0 0
Q6IA86 Q9H7L9 0
Q6IA86 Q7Z3B3 0
Q6IA86 Q9HCE1 0
Q6IA86 Q9H633 0
Q6IA86 Q9Y2X9 0
Q6IA86 Q9NWX5 0
Q6IA86 Q92629 0
Q6IA86 Q96HR3 0
Q6IA86 Q6T4P5 0
Q6IA86 Q8WXK4 0
Q6IA86 Q9BS16 0
Q6IA86 Q99879 0
Q6IA86 Q9BZJ0 0
Q6IA86 Q8WVK2 0
Q6IA86 Q92613 0
Q6IA86 Q99496 0
Q6IA86 Q96JP5 0
Q6IA86 Q9UL03 0
Q6IA86 Q9UJW3 0
Q6IA86 Q9NW13 0
Q6IA86 Q9UBD5 0
Q6IA86 Q96QK1 0
Q6IA86 Q9UIM3 0
Q6IA86 Q969G3 0
Q6IA86 Q86W42 0
Q6IA86 Q9UM13 0
Q6IA86 Q9BV90 0
Q6IA86 Q8IXH7 0
Q6IA86 Q96KQ7 0
Q6IA86 Q96LT9 0
Q6IA86 Q9NUP9 0
Q6IA86 Q96DI7 0
Q6IA86 Q9NXR7 0
Q6IA86 Q9HD42 0
Q6IA86 Q9H9H4 0
Q6IA86 Q9NR30 0
Q6IA86 Q9BXY8 0
Q6IA86 Q9HAF1 0
Q6IA86 Q9ULG1 0
Q6IA86 Q9UHX1 0
Q6IA86 Q9HBM6 0
Q6IA86 Q9BZZ5 0
Q6IA86 Q71F23 0
Q6IA86 Q6IBW4 0
Q6IA86 Q9H3R5 0
Q6IA86 Q9BUJ2 0
Q6IA86 Q9UKN8 0
Q6IA86 Q9UBT2 0
Q6IA86 Q9BWU1 0
Q6IA86 Q9Y5Q9 0
Q6IA86 Q86U86 0
Q6IA86 Q9Y2W1 0
Q6IA86 Q6W2J9 0
Q6IA86 Q9UDW3 0
Q6IA86 Q86XP3 0
Q6IA86 Q9UBB5 0
Q6IA86 Q8N2Z9 0
Q6IA86 Q9UKT8 0
Q6IA86 Q9H6S1 0
Q6IA86 Q9ULK4 0
Q6IA86 Q8WX92 0
Q6IA86 Q6STE5 0
Q6IA86 Q7L2Z9 0
Q6IA86 Q6PD62 0
Q6IA86 Q9Y3B4 0
Q6IA86 Q9BXJ9 0
Q6IA86 Q9Y5B9 0
Q6IA86 Q92616 0
Q6IA86 Q6WN34 0
Q6IA86 Q8NBT2 0
Q6IA86 Q8N257 0
Q6IA86 Q96BP3 0
Q6IA86 Q71U36 0
Q6IA86 Q9NV88 0
Q6IA86 Q9H081 0
Q6IA86 Q9H4L4 0
Q6IA86 Q9NUG6 0
Q6IA86 Q9NVH2 0
Q6IA86 Q92599 0
Q6IA86 Q9BXM7 0
Q6IA86 Q9H0H0 0
Q6IA86 Q9Y6A4 0
Q6IA86 Q8IXI1 0
Q6IA86 Q9BTT4 0
Q6IA86 Q9UNL4 0
Q6IA86 Q9H9B1 0
Q6IA86 Q9NVR2 0
Q6IA86 Q71F56 0
Q6IA86 Q9H0H5 0
Q6IA86 Q9P086 0
Q6IA86 Q6ZN18 0
Q6IA86 Q96CF2 0
Q6IA86 Q9BUB5 0
Q6IA86 Q9BZH6 0
Q6IA86 Q7L2E3 0
Q6IA86 Q92804 0
Q6IA86 Q8WUA4 0
Q6IA86 Q6UXN9 0
Q6IA86 Q8IYB3 0
Q6IA86 Q8N8D1 0
Q6IA86 Q9UBU8 0
Q6IA86 Q96IY1 0
Q6IA86 Q8TAG9 0
Q6IA86 Q96BT3 0
Q6IA86 Q9P013 0
Q6IA86 Q6MZP7 0
Q6IA86 Q92667 0
Q6IA86 Q9UIS9 0
Q6IA86 Q9ULX6 0
Q6IA86 Q8NCE0 0
Q6IA86 Q96H20 0
Q6IA86 Q6IEG0 0
Q6IA86 Q75QN2 0
Q6IA86 Q9ULD4 0
Q6IA86 Q96KP1 0
Q6IA86 Q99966 0
Q6IA86 Q9UKF6 0
Q6IA86 Q9UMS4 0
Q6IA86 Q86W51 0
Q6IA86 Q9NRH3 0
Q6IA86 Q9Y5N6 0
Q6IA86 Q8N668 0
Q6IA86 Q96T58 0
Q6IA86 Q9H2F5 0
Q6IA86 Q96DF8 0
Q6IA86 Q9NP66 0
Q6IA86 Q96H22 0
Q6IA86 Q92994 0
Q6IA86 Q8N0S6 0
Q6IA86 Q9NW64 0
Q6IA86 Q9UBQ0 0
Q6IA86 Q9Y2U8 0
Q6IA86 Q96CJ1 0
Q6IA86 Q6P1X5 0
Q6IA86 Q9UG63 0
Q6IA86 Q6P3W7 0
Q6IA86 Q8WVM7 0
Q6IA86 Q9NR33 0
Q6IA86 Q9UBK2 0
Q6IA86 Q96KG9 0
Q6IA86 Q9UHD2 0
Q6IA86 Q96Q15 0
Q6IA86 Q9UJX2 0
Q6IA86 Q7L1Q6 0
Q6IA86 Q6IPU0 0
Q6IA86 Q92841 0
Q6IA86 Q8IXK0 0
Q6IA86 Q9H9A7 0
Q6IA86 Q9Y4Y9 0
Q6IA86 Q9H5N1 0
Q6IA86 Q8N1F7 0
Q6IA86 Q9UQ84 0
Q6IA86 Q9NYV4 0
Q6IA86 Q9UKM9 0
Q6IA86 Q9UPV9 0
Q6IA86 Q99459 0
Q6IA86 Q9BQE3 0
Q6IA86 Q9NPJ6 0
Q6IA86 Q6UN15 0
Q6IA86 Q9BUE0 0
Q6IA86 Q96J02 0
Q6IA86 Q99708 0
Q6IA86 Q92785 0
Q6IA86 Q96HW7 0
Q6IA86 Q96JN0 0
Q6IA86 Q9H503 0
Q6IA86 Q9BRD0 0
Q6IA86 Q92793 0
Q6IA86 Q8IYI6 0
Q6IA86 Q9UK41 0
Q6IA86 Q9BZD4 0
Q6IA86 Q969H6 0
Q6IA86 Q9BXL7 0
Q6IA86 Q6P1J9 0
Q6IA86 Q9Y3R0 0
Q6IA86 Q9H5Z1 0
Q6IA86 Q6UW60 0
Q6IA86 complex 0
Q6IA86 Q9H0D6 0
Q6IA86 Q9BU64 0
Q6IA86 Q96EK2 0
Q6IA86 Q9UBF6 0
Q6IA86 Q9UHD8 0
Q6IA86 Q9GZS3 0
Q6IA86 Q9UPS6 0
Q6IA86 Q96T37 0
Q6IA86 Q6IT96 0
Q6IA86 Q9BVC3 0
Q6IA86 Q8IVT5 0
Q6IA86 Q9BY43 0
Q6IA86 Q92674 0
Q6IA86 Q96EY7 0
Q6IA86 Q9Y294 0
Q6IA86 Q9BVP2 0
Q6IA86 Q6NUQ1 0
Q6IA86 Q96RL1 0
Q6IA86 Q9BQ61 0
Q6IA86 Q9BSM1 0
Q6IA86 Q8IXM2 0
Q6IA86 Q96GM8 0
Q6IA86 Q6P9B9 0
Q6IA86 Q8IZH2 0
Q6IA86 Q9Y6K1 0
Q6IA86 Q9UMN6 0
Q6IA86 Q9NZZ3 0
Q6IA86 Q9UJX5 0
Q6IA86 Q9HB96 0
Q6IA86 Q8NFD5 0
Q6IA86 Q96CW5 0
Q6IA86 Q8NB91 0
Q6IA86 Q8N7H5 0
Q6IA86 Q96BN2 0
Q6IA86 Q9HCU8 0
Q6IA86 Q86YP4 0
Q6IA86 Q9BQG0 0
Q6IA86 Q96NW7 0
Q6IA86 Q9UBL3 0
Q6IA86 Q8WW01 0
Q6IA86 Q8NFH3 0
Q6IA86 Q8ND76 0
Q6IA86 Q9NX58 0
Q6IA86 Q9NVA2 0
Q6IA86 Q96EE3 0
Q6IA86 Q7KZI7 0
Q6IA86 Q8WVB6 0
Q6IA86 Q96GY3 0
Q6IA86 Q9Y6I7 0
Q6IA86 Q9NVC6 0
Q6IA86 Q9Y605 0
Q6IA86 Q8IWI9 0
Q6IA86 Q9H410 0
Q6IA86 Q8IY57 0
Q6IA86 Q96RN5 0
Q6IA86 Q92966 0
Q6IA86 Q9UNP9 0
Q6IA86 Q8IU60 0
Q6IA86 Q9BQ87 0
Q6IA86 Q9H944 0
Q6IA86 Q96SB4 0
Q6IA86 Q96G21 0
Q6IA86 Q9HCK8 0
Q6IA86 Q8WWY3 0
Q6IA86 Q9C005 0
Q6IA86 Q8N3U4 0
Q6IA86 Q9UJV9 0
Q6IA86 Q96F86 0
Q6IA86 Q6P4R8 0
Q6IA86 Q9BRR8 0
Q6IA86 Q9Y3C6 0
Q6IA86 Q6PI98 0
Q6IA86 Q9H270 0
Q6IA86 Q9UBB9 0
Q6IA86 Q92797 0
Q6IA86 Q93034 0
Q6IA86 Q9NYV6 0
Q6IA86 Q9H0E9 0
Q6IA86 Q9UPT5 0
Q6IA86 Q9NRF9 0
Q6IA86 Q9Y5Q8 0
Q6IA86 Q99633 0
Q6IA86 Q7Z6J9 0
Q6IA86 Q9UQL6 0
Q6IA86 Q9H7Z6 0
Q6IA86 Q9H2H8 0
Q92993 Q9UBE0 0
Q92993 Q9P253 0
Q92993 Q9UBX0 0
Q92993 Q99816 0
Q92993 Q96FV9 0
Q92993 Q9UQN3 0
Q92993 Q9Y576 0
Q92993 Q99523 0
Q92993 Q96RK1 0
Q92993 Q96JC1 0
Q92993 Q9BTC8 0
Q92993 Q9UK45 0
Q92993 Q9P2K3 0
Q92993 Q9H808 0
Q92993 Q9GZX5 0
Q92993 Q9UJX6 0
Q92993 Q96I25 0
Q92993 Q9UNM6 0
Q92993 Q9Y2S0 0
Q92993 Q9BXP5 0
Q92993 Q99460 0
Q92993 Q96BD5 0
Q92993 Q9Y2X7 0
Q92993 Q9BRP8 0
Q92993 Q99967 0
Q92993 Q9UBW7 0
Q92993 Q9NTI5 0
Q92993 Q9NQC1 0
Q92993 Q9Y248 0
Q92993 Q96GM5 0
Q92993 Q9Y253 0
Q92993 Q9ULR0 0
Q92993 Q9UPY3 0
Q92993 Q9NQS7 0
Q92993 Q9UKG1 0
Q92993 Q9NV31 0
Q92993 Q9BT78 0
Q92993 Q9NX70 0
Q92993 Q9Y316 0
Q92993 Q9BUQ8 0
Q92993 Q969L4 0
Q92993 Q9Y3C5 0
Q92993 Q9Y2W2 0
Q92993 Q9UQE7 0
Q92993 Q9NXF1 0
Q92993 Q9H9Q4 0
Q92993 Q9UKT7 0
Q92993 Q9NQT5 0
Q92993 Q9UBP5 0
Q92993 Q9UNS2 0
Q92993 Q96EZ8 0
Q92993 Q9Y5B6 0
Q92993 Q9H2X6 0
Q92993 Q9BUL9 0
Q92993 Q9BXW9 0
Q92993 Q9NWZ8 0
Q92993 Q9P0W2 0
Q92993 Q9H9F9 0
Q92993 Q9UMX0 0
Q92993 Q9Y3U8 0
Q92993 Q9UHV7 0
Q92993 Q9H981 0
Q92993 Q96Q27 0
Q92993 Q9NRL2 0
Q92993 Q9Y6X2 0
Q92993 Q99549 0
Q92993 Q9P2I0 0
Q92993 Q9BWH6 0
Q92993 Q9H269 0
Q92993 Q96PV6 0
Q92993 Q9UQ35 0
Q92993 Q96T60 0
Q92993 Q9UJA3 0
Q92993 Q9BYE7 0
Q92993 Q9BWJ5 0
Q92993 Q96GD3 0
Q92993 Q9Y262 0
Q92993 Q9HAU5 0
Q92993 Q96A65 0
Q92993 Q9Y3F4 0
Q92993 Q9BRV8 0
Q92993 Q9Y6Q9 0
Q92993 Q9UJX3 0
Q92993 Q9UKU7 0
Q92993 Q9UIG0 0
Q92993 Q9NPB6 0
Q92993 Q9UIF9 0
Q92993 Q9H307 0
Q92993 Q93074 0
Q92993 Q9UL63 0
Q92993 Q9UPN6 0
Q92993 Q9NSP4 0
Q92993 Q96FZ7 0
Q92993 Q9BSJ2 0
Q92993 Q9HCS7 0
Q92993 Q9C086 0
Q92993 Q9UKV8 0
Q92993 Q9UHI6 0
Q92993 Q99497 0
Q92993 Q9UK53 0
Q92993 Q99801 0
Q92993 Q9BSI4 0
Q92993 Q9H1J1 0
Q92993 Q9Y6J9 0
Q92993 Q9UQM7 0
Q92993 Q9NPD3 0
Q92993 Q9Y2X3 0
Q92993 Q9BSV6 0
Q92993 Q99683 0
Q92993 Q9NZS9 0
Q92993 Q9H672 0
Q92993 Q9NZI8 0
Q92993 Q9HCG8 0
Q92993 Q99759 0
Q92993 Q9BW27 0
Q92993 Q9BPX3 0
Q92993 Q9UBQ5 0
Q92993 Q9Y2L1 0
Q92993 Q9Y6R4 0
Q92993 Q99575 0
Q92993 Q96G25 0
Q92993 Q9Y3E7 0
Q92993 Q9Y618 0
Q92993 Q9P0M6 0
Q92993 Q9GZX9 0
Q92993 Q9NPI8 0
Q92993 Q9Y4Z0 0
Q92993 Q9Y2A7 0
Q92993 Q9UHA3 0
Q92993 Q9Y333 0
Q92993 Q99613 0
Q92993 Q9H1A4 0
Q92993 Q9ULZ2 0
Q92993 Q9H4B7 0
Q92993 Q96J01 0
Q92993 Q9HAU4 0
Q92993 Q9Y6I3 0
Q92993 Q9HBI1 0
Q92993 Q96FF9 0
Q92993 Q969H0 0
Q92993 Q9H3P2 0
Q92993 Q96EB6 0
Q92993 Q9NRR4 0
Q92993 Q969R5 0
Q92993 Q9NW38 0
Q92993 Q9HC52 0
Q92993 Q9BRX9 0
Q92993 Q9Y383 0
Q92993 Q9UKV3 0
Q92993 Q9H0E3 0
Q92993 Q99728 0
Q92993 Q9BTK6 0
Q92993 Q99848 0
Q92993 Q9NPI6 0
Q92993 Q9Y6K9 0
Q92993 Q96CB8 0
Q92993 Q9H444 0
Q92993 Q9H160 0
Q92993 Q9NY27 0
Q92993 Q9Y2X0 0
Q92993 Q9NRG0 0
Q92993 Q9Y232 0
Q92993 Q96EB1 0
Q92993 Q9UKL0 0
Q92993 Q99417 0
Q92993 Q9Y3C7 0
Q92993 Q9NVP2 0
Q92993 Q9H204 0
Q92993 Q9BRG1 0
Q92993 Q9UJX4 0
Q92993 Q96T23 0
Q92993 Q9NWA0 0
Q92993 Q9Y6A5 0
Q92993 Q9HBM1 0
Q92993 Q9NV70 0
Q92993 Q969S2 0
Q92993 Q99638 0
Q92993 Q9UKA9 0
Q92993 Q9HCI7 0
Q92993 Q9UER7 0
Q92993 Q99558 0
Q92993 Q9Y4W2 0
Q92993 Q9HCU9 0
Q92993 Q9H875 0
Q92993 Q99873 0
Q92993 Q9BVI0 0
Q92993 Q9H7L9 0
Q92993 Q9HCE1 0
Q92993 Q9H633 0
Q92993 Q99627 0
Q92993 Q9Y2X9 0
Q92993 Q9NWX5 0
Q92993 Q9UDY8 0
Q92993 Q96HR3 0
Q92993 Q9BS16 0
Q92993 Q99879 0
Q92993 Q9BZJ0 0
Q92993 Q9UBC3 0
Q92993 Q99496 0
Q92993 Q9HB75 0
Q92993 Q96B26 0
Q92993 Q96JP5 0
Q92993 Q9UL03 0
Q92993 Q9UJW3 0
Q92993 Q9NW13 0
Q92993 Q9UBD5 0
Q92993 Q96QK1 0
Q92993 Q9UIM3 0
Q92993 Q969G3 0
Q92993 Q9H9Q2 0
Q92993 Q9UM13 0
Q92993 Q9BV90 0
Q92993 Q96KQ7 0
Q92993 Q96LT9 0
Q92993 Q9NUP9 0
Q92993 Q96DI7 0
Q92993 Q9NXR7 0
Q92993 Q99996 0
Q92993 Q9HD42 0
Q92993 Q9H9H4 0
Q92993 Q9NR30 0
Q92993 Q9BXY8 0
Q92993 Q9NUW8 0
Q92993 Q9UKB1 0
Q92993 Q9ULG1 0
Q92993 Q9UHX1 0
Q92993 Q9HBM6 0
Q92993 Q9BZZ5 0
Q92993 Q96S59 0
Q92993 Q9H3R5 0
Q92993 Q9BUJ2 0
Q92993 Q9UKN8 0
Q92993 Q9UBW8 0
Q92993 Q9UBT2 0
Q92993 Q9BWU1 0
Q92993 Q9Y5Q9 0
Q92993 Q9Y2W1 0
Q92993 Q9UDW3 0
Q92993 Q9UBB5 0
Q92993 Q9UKT8 0
Q92993 Q9H6S1 0
Q92993 Q9ULK4 0
Q92993 Q9NUX5 0
Q92993 Q9P287 0
Q92993 Q9Y3B4 0
Q92993 Q9BXJ9 0
Q92993 Q9BRX5 0
Q92993 Q9Y5B9 0
Q92993 Q96FI4 0
Q92993 Q9GZT9 0
Q92993 Q96BP3 0
Q92993 Q9NV88 0
Q92993 Q9H081 0
Q92993 Q9H4L4 0
Q92993 Q9NUG6 0
Q92993 Q9NVH2 0
Q92993 Q9NYB0 0
Q92993 Q9BXM7 0
Q92993 Q9H0H0 0
Q92993 Q9Y6A4 0
Q92993 Q9BTT4 0
Q92993 Q9UNL4 0
Q92993 Q9H9B1 0
Q92993 Q9NVR2 0
Q92993 Q9UBE8 0
Q92993 Q9H0H5 0
Q92993 Q9P086 0
Q92993 Q96CF2 0
Q92993 Q9BUB5 0
Q92993 Q9BZH6 0
Q92993 Q9UPN7 0
Q92993 Q9H074 0
Q92993 Q9Y4K3 0
Q92993 Q96IY1 0
Q92993 Q9GZS1 0
Q92993 Q96BT3 0
Q92993 Q9P013 0
Q92993 Q9UIS9 0
Q92993 Q9ULX6 0
Q92993 Q96H20 0
Q92993 Q9NQT4 0
Q92993 Q9ULD4 0
Q92993 Q9BZK7 0
Q92993 Q96KP1 0
Q92993 Q99966 0
Q92993 Q9UKF6 0
Q92993 Q9Y6J0 0
Q92993 Q9UL15 0
Q92993 Q9UMS4 0
Q92993 Q9NRH3 0
Q92993 Q9Y5N6 0
Q92993 Q9UL46 0
Q92993 Q96T58 0
Q92993 Q96DF8 0
Q92993 Q9NQ66 0
Q92993 Q9NP66 0
Q92993 Q96H22 0
Q92993 Q9NYJ8 0
Q92993 Q9UHD9 0
Q92993 Q92994 0
Q92993 Q9NW64 0
Q92993 Q9UBQ0 0
Q92993 Q9Y2U8 0
Q92993 Q9UG63 0
Q92993 Q9Y5B0 0
Q92993 Q9NR33 0
Q92993 Q96ST3 0
Q92993 Q9UBK2 0
Q92993 Q9Y3B2 0
Q92993 Q96KG9 0
Q92993 Q9H2K2 0
Q92993 Q9UHD2 0
Q92993 Q96Q15 0
Q92993 Q9UJX2 0
Q92993 Q9H871 0
Q92993 Q9H9A7 0
Q92993 Q9Y4Y9 0
Q92993 Q9H5N1 0
Q92993 Q96HS1 0
Q92993 Q9UQ84 0
Q92993 Q9NYV4 0
Q92993 Q9HB71 0
Q92993 Q9H9T3 0
Q92993 Q9UKM9 0
Q92993 Q9H211 0
Q92993 Q9UPV9 0
Q92993 Q99459 0
Q92993 Q9UHV2 0
Q92993 Q9BQE3 0
Q92993 Q9NPJ6 0
Q92993 Q9UJF2 0
Q92993 Q9BUE0 0
Q92993 Q96J02 0
Q92993 Q99708 0
Q92993 Q96HW7 0
Q92993 Q96JN0 0
Q92993 Q9H503 0
Q92993 Q9BRD0 0
Q92993 Q9UK41 0
Q92993 Q9BZD4 0
Q92993 Q969H6 0
Q92993 Q9BXL7 0
Q92993 Q9Y3R0 0
Q92993 Q9H5Z1 0
Q92993 Q96GD4 0
Q92993 complex 0
Q92993 Q9H0D6 0
Q92993 Q9BU64 0
Q92993 Q96AP0 0
Q92993 Q96EK2 0
Q92993 Q9UBF6 0
Q92993 Q9UHD8 0
Q92993 Q9GZS3 0
Q92993 Q9UPS6 0
Q92993 Q9H9Y6 0
Q92993 Q96T37 0
Q92993 Q9BVC3 0
Q92993 Q9BY43 0
Q92993 Q96EY7 0
Q92993 Q9Y294 0
Q92993 Q99814 0
Q92993 Q9BVP2 0
Q92993 Q96RL1 0
Q92993 Q9BQ61 0
Q92993 Q9BSM1 0
Q92993 Q96GM8 0
Q92993 Q9Y6K1 0
Q92993 Q9UMN6 0
Q92993 Q9NTJ3 0
Q92993 Q9BZI7 0
Q92993 Q9NZZ3 0
Q92993 Q9BRT9 0
Q92993 Q9UJX5 0
Q92993 Q9HB96 0
Q92993 Q9Y297 0
Q92993 Q96CW5 0
Q92993 Q9NWU2 0
Q92993 Q96BN2 0
Q92993 Q9HCU8 0
Q92993 Q9H6Z9 0
Q92993 Q9BQG0 0
Q92993 Q96NW7 0
Q92993 Q9UBL3 0
Q92993 Q99741 0
Q92993 Q9P2J5 0
Q92993 Q9UPN9 0
Q92993 Q9NX58 0
Q92993 Q9BYG4 0
Q92993 Q9NVA2 0
Q92993 Q96EE3 0
Q92993 Q96GY3 0
Q92993 Q9Y6I7 0
Q92993 Q9NVC6 0
Q92993 Q9Y5S9 0
Q92993 Q9Y605 0
Q92993 Q9H410 0
Q92993 Q96RN5 0
Q92993 Q9UNP9 0
Q92993 Q9BQ87 0
Q92993 Q9H944 0
Q92993 Q96SB4 0
Q92993 Q9H840 0
Q92993 Q96G21 0
Q92993 Q9HCK8 0
Q92993 Q9C005 0
Q92993 Q9UJV9 0
Q92993 Q96F86 0
Q92993 Q9BRR8 0
Q92993 Q9Y3C6 0
Q92993 Q9H270 0
Q92993 Q9UBB9 0
Q92993 Q93034 0
Q92993 Q9NYV6 0
Q92993 Q9UPT5 0
Q92993 Q9NRF9 0
Q92993 Q9Y5Q8 0
Q92993 Q99633 0
Q92993 Q9UQL6 0
Q92993 Q9H7Z6 0
Q92993 Q9UHV9 0
Q92993 Q9BQA1 0
Q92993 Q9H2H8 0
Q92993 Q9UBU9 0
Q92993 Q99436 0
P13639 Q9UBE0 0
P13639 Q9P253 0
P13639 P78346 0
P13639 Q8IX12 0
P13639 Q1EHW4 0
P13639 Q8NHM5 0
P13639 Q8WYA6 0
P13639 P28072 0
P13639 P23258 0
P13639 Q6IA86 0
P13639 Q92993 0
P13639 Q9UBX0 0
P13639 P41252 0
P13639 Q86VP6 0
P13639 P27986 0
P13639 P78560 0
P13639 Q99816 0
P13639 P68431 0
P13639 Q05195 0
P13639 P49848 0
P13639 Q96FV9 0
P13639 Q9UQN3 0
P13639 Q52LR7 0
P13639 Q15696 0
P13639 Q9Y576 0
P13639 Q99523 0
P13639 Q5VWG9 0
P13639 Q07954 0
P13639 P45973 0
P13639 Q6VMQ6 0
P13639 P14868 0
P13639 P29992 0
P13639 P53779 0
P13639 Q86XI2 0
P13639 Q63HK5 0
P13639 Q8NFH4 0
P13639 Q8WYH8 0
P13639 Q96RK1 0
P13639 Q13438 0
P13639 Q15029 0
P13639 Q6IE81 0
P13639 Q96JC1 0
P13639 Q9BTC8 0
P13639 Q01130 0
P13639 Q9UK45 0
P13639 Q13813 0
P13639 Q8IUD2 0
P13639 Q16560 0
P13639 Q9P2K3 0
P13639 Q8TBF4 0
P13639 P22626 0
P13639 Q16181 0
P13639 Q9H808 0
P13639 P50402 0
P13639 Q9GZX5 0
P13639 Q06265 0
P13639 Q14160 0
P13639 Q9UJX6 0
P13639 P51587 0
P13639 Q96I25 0
P13639 Q8IWX8 0
P13639 Q16543 0
P13639 P62258 0
P13639 P28749 0
P13639 Q9UNM6 0
P13639 Q9Y2S0 0
P13639 Q15648 0
P13639 Q15573 0
P13639 Q9BXP5 0
P13639 P49427 0
P13639 P61024 0
P13639 Q12962 0
P13639 Q13127 0
P13639 Q99460 0
P13639 P54277 0
P13639 Q96BD5 0
P13639 P28070 0
P13639 Q8WUQ7 0
P13639 Q9Y2X7 0
P13639 Q8N163 0
P13639 Q9BRP8 0
P13639 Q14919 0
P13639 Q0VAK7 0
P13639 Q99967 0
P13639 Q13503 0
P13639 Q06330 0
P13639 Q9UBW7 0
P13639 Q9NV56 0
P13639 Q9NTI5 0
P13639 Q07864 0
P13639 Q9NQC1 0
P13639 P61201 0
P13639 Q16526 0
P13639 Q9Y248 0
P13639 Q96GM5 0
P13639 P52298 0
P13639 P55201 0
P13639 Q9Y253 0
P13639 Q01518 0
P13639 Q12931 0
P13639 Q9ULR0 0
P13639 Q5QJE6 0
P13639 Q92766 0
P13639 Q15427 0
P13639 Q86T24 0
P13639 Q14839 0
P13639 Q9NQS7 0
P13639 Q9UKG1 0
P13639 P32121 0
P13639 Q7L5N1 0
P13639 P37173 0
P13639 P43351 0
P13639 Q9NV31 0
P13639 Q9BT78 0
P13639 Q9NX70 0
P13639 Q9Y316 0
P13639 Q9BUQ8 0
P13639 Q969L4 0
P13639 Q9Y3C5 0
P13639 Q13163 0
P13639 Q7L576 0
P13639 P55036 0
P13639 P29353 0
P13639 P84243 0
P13639 Q9Y2W2 0
P13639 P42704 0
P13639 Q9UQE7 0
P13639 P62312 0
P13639 Q9NXF1 0
P13639 Q96L91 0
P13639 P84103 0
P13639 P23508 0
P13639 P55735 0
P13639 Q86X55 0
P13639 Q92831 0
P13639 P50539 0
P13639 Q16254 0
P13639 Q9H9Q4 0
P13639 Q92889 0
P13639 Q9UKT7 0
P13639 P27694 0
P13639 Q92499 0
P13639 P52655 0
P13639 Q15572 0
P13639 P19388 0
P13639 Q6UWZ7 0
P13639 Q05086 0
P13639 Q9NQT5 0
P13639 Q9UBP5 0
P13639 Q92989 0
P13639 Q13868 0
P13639 Q8IZQ8 0
P13639 Q6NZY4 0
P13639 P51532 0
P13639 Q14145 0
P13639 Q16586 0
P13639 P15884 0
P13639 Q02750 0
P13639 Q71SY5 0
P13639 P18615 0
P13639 Q9UNS2 0
P13639 Q13114 0
P13639 P52435 0
P13639 Q96EZ8 0
P13639 Q12789 0
P13639 Q9Y5B6 0
P13639 Q6ZW49 0
P13639 Q9H2X6 0
P13639 P51991 0
P13639 Q9BUL9 0
P13639 Q8WYB5 0
P13639 Q9BXW9 0
P13639 Q9NWZ8 0
P13639 Q9P0W2 0
P13639 P31749 0
P13639 Q12904 0
P13639 Q2TAY7 0
P13639 Q9H9F9 0
P13639 Q9UMX0 0
P13639 P43686 0
P13639 Q86VN1 0
P13639 Q00535 0
P13639 Q9UHV7 0
P13639 Q15007 0
P13639 Q5T200 0
P13639 P63208 0
P13639 Q92878 0
P13639 Q9H981 0
P13639 P14866 0
P13639 Q96Q27 0
P13639 Q8WWI1 0
P13639 Q04725 0
P13639 Q86U70 0
P13639 P63151 0
P13639 P81274 0
P13639 P47813 0
P13639 P31323 0
P13639 P28074 0
P13639 Q8NHY2 0
P13639 P46108 0
P13639 Q14683 0
P13639 P24588 0
P13639 Q13490 0
P13639 Q9NRL2 0
P13639 Q9Y6X2 0
P13639 Q99549 0
P13639 P83369 0
P13639 Q14157 0
P13639 Q9P2I0 0
P13639 Q9NPF5 0
P13639 Q9BWH6 0
P13639 Q10570 0
P13639 Q92844 0
P13639 Q9H269 0
P13639 Q96PV6 0
P13639 Q9UQ35 0
P13639 Q96T60 0
P13639 Q9UJA3 0
P13639 Q16531 0
P13639 Q08209 0
P13639 Q9BYE7 0
P13639 P38159 0
P13639 Q9BWJ5 0
P13639 Q96GD3 0
P13639 Q8NEM2 0
P13639 Q12873 0
P13639 Q14781 0
P13639 Q15172 0
P13639 P51946 0
P13639 P52732 0
P13639 P55265 0
P13639 Q9Y262 0
P13639 P51610 0
P13639 Q9HAU5 0
P13639 Q96A65 0
P13639 Q8NBZ0 0
P13639 Q13485 0
P13639 Q9Y3F4 0
P13639 Q9BRV8 0
P13639 Q9Y6Q9 0
P13639 P63162 0
P13639 P31943 0
P13639 Q9UJX3 0
P13639 Q16342 0
P13639 P40222 0
P13639 Q13216 0
P13639 Q8TD19 0
P13639 Q14999 0
P13639 P49711 0
P13639 P62310 0
P13639 Q8IYD1 0
P13639 Q9UKU7 0
P13639 Q13042 0
P13639 P35080 0
P13639 P45985 0
P13639 P40189 0
P13639 Q15022 0
P13639 Q8TEY7 0
P13639 Q9UIG0 0
P13639 P24863 0
P13639 Q9NPB6 0
P13639 Q14691 0
P13639 Q15843 0
P13639 Q9UIF9 0
P13639 Q16584 0
P13639 Q9H307 0
P13639 Q93074 0
P13639 Q12834 0
P13639 Q9UL63 0
P13639 Q9UPN6 0
P13639 Q92890 0
P13639 P17980 0
P13639 Q9NSP4 0
P13639 Q96FZ7 0
P13639 Q92618 0
P13639 Q12965 0
P13639 Q15542 0
P13639 Q92830 0
P13639 P51531 0
P13639 Q9BSJ2 0
P13639 Q9HCS7 0
P13639 P84090 0
P13639 Q9C086 0
P13639 Q7Z6Z7 0
P13639 P55072 0
P13639 P20339 0
P13639 Q155Q3 0
P13639 P43246 0
P13639 P49959 0
P13639 P42695 0
P13639 Q9UHI6 0
P13639 Q16630 0
P13639 Q13227 0
P13639 Q13435 0
P13639 Q6UX04 0
P13639 Q13526 0
P13639 P62136 0
P13639 Q99497 0
P13639 P61968 0
P13639 Q7L014 0
P13639 Q8WV66 0
P13639 Q92925 0
P13639 Q13243 0
P13639 Q9UK53 0
P13639 Q99801 0
P13639 Q92759 0
P13639 Q13404 0
P13639 Q9BSI4 0
P13639 Q9Y4A5 0
P13639 Q9H1J1 0
P13639 Q9GZN1 0
P13639 P15927 0
P13639 Q9Y6J9 0
P13639 P48995 0
P13639 Q9UQM7 0
P13639 Q92922 0
P13639 P49643 0
P13639 Q13415 0
P13639 Q6ZRS2 0
P13639 Q9NPD3 0
P13639 Q13620 0
P13639 Q14974 0
P13639 P56192 0
P13639 Q8WVC0 0
P13639 Q6Q0C0 0
P13639 Q7LBR1 0
P13639 P36894 0
P13639 Q53EL6 0
P13639 Q8TEW0 0
P13639 P60510 0
P13639 Q15276 0
P13639 Q14653 0
P13639 Q15046 0
P13639 P46531 0
P13639 P40938 0
P13639 P25787 0
P13639 Q5PSV4 0
P13639 Q9BSV6 0
P13639 Q15008 0
P13639 Q99683 0
P13639 Q8TEQ6 0
P13639 Q9NXR8 0
P13639 Q12888 0
P13639 Q9NZS9 0
P13639 P49841 0
P13639 P61289 0
P13639 P63096 0
P13639 Q49AN0 0
P13639 Q9H672 0
P13639 Q12959 0
P13639 Q8NI27 0
P13639 Q9HCG8 0
P13639 Q04864 0
P13639 Q71DI3 0
P13639 Q00978 0
P13639 Q99759 0
P13639 P26599 0
P13639 Q13155 0
P13639 Q9BW27 0
P13639 Q9BPX3 0
P13639 P54274 0
P13639 P35244 0
P13639 P15923 0
P13639 P26641 0
P13639 Q9UBQ5 0
P13639 Q14103 0
P13639 P42356 0
P13639 Q15543 0
P13639 Q0VG06 0
P13639 P52630 0
P13639 Q9Y2L1 0
P13639 Q86V81 0
P13639 Q9Y6R4 0
P13639 P52294 0
P13639 P49916 0
P13639 Q99575 0
P13639 Q8TEX9 0
P13639 Q92777 0
P13639 P51948 0
P13639 Q96G25 0
P13639 Q92664 0
P13639 Q676U5 0
P13639 Q7RTV0 0
P13639 Q14152 0
P13639 P49758 0
P13639 Q9Y3E7 0
P13639 Q00653 0
P13639 P63279 0
P13639 Q9Y618 0
P13639 Q9P0M6 0
P13639 Q86XN7 0
P13639 Q16533 0
P13639 P60468 0
P13639 Q9GZX9 0
P13639 P16104 0
P13639 P35249 0
P13639 Q9NPI8 0
P13639 Q09666 0
P13639 P63261 0
P13639 Q02539 0
P13639 Q9Y4Z0 0
P13639 P41002 0
P13639 Q86XK2 0
P13639 Q14566 0
P13639 Q9Y2A7 0
P13639 Q9Y333 0
P13639 Q8IUR7 0
P13639 Q99613 0
P13639 Q7L2H7 0
P13639 Q9H1A4 0
P13639 P62995 0
P13639 Q8N684 0
P13639 Q8TAQ2 0
P13639 Q15014 0
P13639 P67870 0
P13639 Q9ULZ2 0
P13639 Q14444 0
P13639 Q08945 0
P13639 P25208 0
P13639 Q13347 0
P13639 Q12788 0
P13639 Q96J01 0
P13639 P22681 0
P13639 Q69YN4 0
P13639 Q8WYQ5 0
P13639 Q12874 0
P13639 Q9HAU4 0
P13639 Q8NFZ0 0
P13639 Q9Y6I3 0
P13639 P46736 0
P13639 Q06587 0
P13639 Q9HBI1 0
P13639 Q13123 0
P13639 Q15596 0
P13639 Q96FF9 0
P13639 P56282 0
P13639 Q969H0 0
P13639 P68400 0
P13639 Q9H3P2 0
P13639 Q13363 0
P13639 Q15369 0
P13639 P24864 0
P13639 P17858 0
P13639 P23511 0
P13639 Q96EB6 0
P13639 Q15370 0
P13639 P29474 0
P13639 P19438 0
P13639 P52597 0
P13639 Q8IZL8 0
P13639 Q9NRR4 0
P13639 P19838 0
P13639 P62308 0
P13639 Q8N201 0
P13639 P40763 0
P13639 Q969R5 0
P13639 Q92620 0
P13639 Q9NW38 0
P13639 P28799 0
P13639 P41743 0
P13639 Q00597 0
P13639 Q8NFZ5 0
P13639 Q92896 0
P13639 Q03431 0
P13639 Q13418 0
P13639 Q9HC52 0
P13639 Q9BRX9 0
P13639 Q15428 0
P13639 Q6P2C8 0
P13639 P60660 0
P13639 Q9UKV3 0
P13639 Q9H0E3 0
P13639 Q92828 0
P13639 Q99728 0
P13639 Q6P2Q9 0
P13639 Q13393 0
P13639 Q13619 0
P13639 Q9BTK6 0
P13639 P49450 0
P13639 Q04917 0
P13639 P43694 0
P13639 Q12996 0
P13639 Q13535 0
P13639 P24928 0
P13639 Q13416 0
P13639 P27695 0
P13639 Q16514 0
P13639 Q6P2E9 0
P13639 P60900 0
P13639 Q15024 0
P13639 P29590 0
P13639 Q9NPI6 0
P13639 Q8NEZ4 0
P13639 Q9Y6K9 0
P13639 Q96CB8 0
P13639 Q6ZYL4 0
P13639 Q8WXI9 0
P13639 Q14181 0
P13639 Q15545 0
P13639 Q13671 0
P13639 Q8N5Y2 0
P13639 P61964 0
P13639 Q9H444 0
P13639 Q86UW6 0
P13639 Q9H160 0
P13639 P28370 0
P13639 Q8NDX5 0
P13639 Q9NY27 0
P13639 Q9Y2X0 0
P13639 Q9NRG0 0
P13639 Q9Y232 0
P13639 Q96EB1 0
P13639 Q15459 0
P13639 Q9UKL0 0
P13639 Q99417 0
P13639 Q9Y3C7 0
P13639 P62993 0
P13639 Q9NVP2 0
P13639 Q9H204 0
P13639 P51608 0
P13639 P30876 0
P13639 Q13547 0
P13639 P57678 0
P13639 Q68E01 0
P13639 Q92547 0
P13639 Q14011 0
P13639 Q8N488 0
P13639 Q92794 0
P13639 P62140 0
P13639 Q9BRG1 0
P13639 P49336 0
P13639 Q13158 0
P13639 Q9UJX4 0
P13639 Q92466 0
P13639 Q92750 0
P13639 Q5XUX0 0
P13639 P68363 0
P13639 Q6P1K2 0
P13639 Q14511 0
P13639 P52292 0
P13639 Q96T23 0
P13639 P24941 0
P13639 Q9NWA0 0
P13639 Q13098 0
P13639 Q9Y6A5 0
P13639 Q01201 0
P13639 Q00341 0
P13639 Q9HBM1 0
P13639 Q9NV70 0
P13639 Q969S2 0
P13639 Q99638 0
P13639 P38919 0
P13639 P49756 0
P13639 Q9UKA9 0
P13639 Q13200 0
P13639 Q8IYD8 0
P13639 Q8N726 0
P13639 Q9HCI7 0
P13639 Q05048 0
P13639 P43403 0
P13639 Q9UER7 0
P13639 Q13368 0
P13639 Q99558 0
P13639 Q15628 0
P13639 Q8WUM0 0
P13639 P41279 0
P13639 Q14562 0
P13639 Q8IVI9 0
P13639 Q9Y4W2 0
P13639 Q13330 0
P13639 Q9HCU9 0
P13639 P41223 0
P13639 Q14118 0
P13639 Q09472 0
P13639 P25205 0
P13639 Q13426 0
P13639 P15056 0
P13639 P33991 0
P13639 Q4LE39 0
P13639 P23467 0
P13639 P30279 0
P13639 Q9H875 0
P13639 Q9BVI0 0
P13639 Q9H7L9 0
P13639 Q5TKA1 0
P13639 Q7Z3B3 0
P13639 P22694 0
P13639 Q9H633 0
P13639 Q99627 0
P13639 Q9Y2X9 0
P13639 Q13472 0
P13639 Q4G0F5 0
P13639 P38936 0
P13639 Q15393 0
P13639 Q02880 0
P13639 P35659 0
P13639 P49721 0
P13639 P51003 0
P13639 Q02241 0
P13639 P13861 0
P13639 Q9NWX5 0
P13639 Q9UDY8 0
P13639 P16234 0
P13639 P26196 0
P13639 P39748 0
P13639 Q92629 0
P13639 Q15910 0
P13639 P78364 0
P13639 Q96HR3 0
P13639 Q12830 0
P13639 Q6T4P5 0
P13639 Q8WXK4 0
P13639 Q9BS16 0
P13639 Q14191 0
P13639 Q13501 0
P13639 Q9BZJ0 0
P13639 P59768 0
P13639 Q13523 0
P13639 Q15233 0
P13639 P52657 0
P13639 P49736 0
P13639 Q9UBC3 0
P13639 Q8WVK2 0
P13639 Q15796 0
P13639 P36954 0
P13639 Q92613 0
P13639 P53999 0
P13639 P32780 0
P13639 Q99496 0
P13639 Q13617 0
P13639 Q9HB75 0
P13639 Q96B26 0
P13639 Q96JP5 0
P13639 P50613 0
P13639 P49005 0
P13639 Q9UL03 0
P13639 Q16629 0
P13639 Q9UJW3 0
P13639 Q15906 0
P13639 Q7L5Y9 0
P13639 Q9UBD5 0
P13639 Q5TA45 0
P13639 Q01844 0
P13639 Q64663 0
P13639 Q96QK1 0
P13639 Q9UIM3 0
P13639 Q59EJ3 0
P13639 P62875 0
P13639 Q13105 0
P13639 Q15287 0
P13639 Q13283 0
P13639 Q969G3 0
P13639 Q9H9Q2 0
P13639 Q53GS7 0
P13639 P19447 0
P13639 Q86W42 0
P13639 Q9UM13 0
P13639 Q9BV90 0
P13639 Q8IXH7 0
P13639 Q96KQ7 0
P13639 Q07666 0
P13639 Q16787 0
P13639 Q05519 0
P13639 Q15052 0
P13639 Q96LT9 0
P13639 Q9NUP9 0
P13639 P49642 0
P13639 Q03188 0
P13639 Q96DI7 0
P13639 Q9NXR7 0
P13639 P18887 0
P13639 Q99996 0
P13639 Q9HD42 0
P13639 Q9H9H4 0
P13639 P54132 0
P13639 P50502 0
P13639 Q9BXY8 0
P13639 Q9NUW8 0
P13639 P27540 0
P13639 Q6I9Y2 0
P13639 Q01780 0
P13639 P28066 0
P13639 Q9Y265 0
P13639 Q12778 0
P13639 Q16401 0
P13639 Q9HAF1 0
P13639 Q9UKB1 0
P13639 Q9ULG1 0
P13639 Q9UHX1 0
P13639 P14635 0
P13639 Q9HBM6 0
P13639 Q9BZZ5 0
P13639 Q71F23 0
P13639 Q96S59 0
P13639 Q6IBW4 0
P13639 Q9H3R5 0
P13639 Q16585 0
P13639 Q9BUJ2 0
P13639 Q53TQ3 0
P13639 Q13573 0
P13639 Q02952 0
P13639 Q09028 0
P13639 P27348 0
P13639 Q9UKN8 0
P13639 Q9UBW8 0
P13639 Q9UBT2 0
P13639 P35869 0
P13639 Q9BWU1 0
P13639 Q9Y5Q9 0
P13639 Q92769 0
P13639 Q86U86 0
P13639 Q9Y2W1 0
P13639 Q6W2J9 0
P13639 Q9UDW3 0
P13639 Q86XP3 0
P13639 Q9UBB5 0
P13639 Q8N2Z9 0
P13639 P40337 0
P13639 P50750 0
P13639 Q13888 0
P13639 Q03164 0
P13639 P18858 0
P13639 Q9UKT8 0
P13639 P16885 0
P13639 Q9H6S1 0
P13639 Q9ULK4 0
P13639 Q14980 0
P13639 Q5RKV6 0
P13639 Q8WX92 0
P13639 P51858 0
P13639 Q6STE5 0
P13639 Q7L2Z9 0
P13639 Q9NUX5 0
P13639 Q5VTR2 0
P13639 Q05513 0
P13639 P99999 0
P13639 Q9P287 0
P13639 P78345 0
P13639 Q6PD62 0
P13639 P15036 0
P13639 Q9Y3B4 0
P13639 Q9BXJ9 0
P13639 P62158 0
P13639 P20700 0
P13639 Q15047 0
P13639 Q9BRX5 0
P13639 P61326 0
P13639 P30153 0
P13639 Q9Y5B9 0
P13639 Q15528 0
P13639 Q92616 0
P13639 Q13618 0
P13639 Q6WN34 0
P13639 Q8NBT2 0
P13639 P62306 0
P13639 Q8N257 0
P13639 Q96FI4 0
P13639 Q9GZT9 0
P13639 P21802 0
P13639 Q96BP3 0
P13639 Q13352 0
P13639 P19784 0
P13639 P49321 0
P13639 Q9NV88 0
P13639 P35250 0
P13639 Q9H081 0
P13639 Q15554 0
P13639 P29279 0
P13639 Q9H4L4 0
P13639 P29083 0
P13639 Q9NUG6 0
P13639 P62826 0
P13639 Q16236 0
P13639 Q9NVH2 0
P13639 Q9NYB0 0
P13639 P36507 0
P13639 Q15075 0
P13639 P98177 0
P13639 Q92599 0
P13639 Q9BXM7 0
P13639 Q9H0H0 0
P13639 Q8IUQ4 0
P13639 Q9Y6A4 0
P13639 Q8IXI1 0
P13639 Q9BTT4 0
P13639 Q9UNL4 0
P13639 Q14192 0
P13639 Q01094 0
P13639 Q4ZG51 0
P13639 Q9H9B1 0
P13639 P62333 0
P13639 Q9NVR2 0
P13639 P13984 0
P13639 P31946 0
P13639 Q71F56 0
P13639 Q5SXM2 0
P13639 Q9UBE8 0
P13639 Q9H0H5 0
P13639 Q08999 0
P13639 Q9P086 0
P13639 Q6ZN18 0
P13639 P35968 0
P13639 P60842 0
P13639 Q14714 0
P13639 Q96CF2 0
P13639 Q15637 0
P13639 P56545 0
P13639 Q16576 0
P13639 Q9BUB5 0
P13639 P61981 0
P13639 P17252 0
P13639 Q9BZH6 0
P13639 P25786 0
P13639 P52948 0
P13639 Q7L2E3 0
P13639 P37275 0
P13639 Q92804 0
P13639 P53805 0
P13639 P25963 0
P13639 Q9UPN7 0
P13639 Q8WUA4 0
P13639 P25054 0
P13639 P25686 0
P13639 P62877 0
P13639 P54278 0
P13639 P26358 0
P13639 P60896 0
P13639 P28340 0
P13639 Q6UXN9 0
P13639 Q29RF7 0
P13639 Q8IYB3 0
P13639 Q9H074 0
P13639 P19387 0
P13639 Q8N8D1 0
P13639 P24522 0
P13639 Q01970 0
P13639 Q9UBU8 0
P13639 Q14202 0
P13639 Q9Y4K3 0
P13639 Q53GS9 0
P13639 P17844 0
P13639 Q9Y230 0
P13639 Q96IY1 0
P13639 P42575 0
P13639 P55884 0
P13639 P20749 0
P13639 Q8TAG9 0
P13639 Q9GZS1 0
P13639 Q13094 0
P13639 P17542 0
P13639 Q15291 0
P13639 P46199 0
P13639 P40937 0
P13639 Q5H9R7 0
P13639 Q96BT3 0
P13639 Q9P013 0
P13639 Q6MZP7 0
P13639 P15170 0
P13639 P51787 0
P13639 P23528 0
P13639 Q92667 0
P13639 Q9UIS9 0
P13639 P84022 0
P13639 Q9ULX6 0
P13639 Q8NCE0 0
P13639 Q13315 0
P13639 Q02410 0
P13639 P35606 0
P13639 Q96H20 0
P13639 Q6IEG0 0
P13639 Q13242 0
P13639 P62191 0
P13639 P33778 0
P13639 Q9NQT4 0
P13639 Q75QN2 0
P13639 Q9ULD4 0
P13639 Q9BZK7 0
P13639 Q96KP1 0
P13639 P78347 0
P13639 Q99966 0
P13639 Q9UKF6 0
P13639 Q9Y6J0 0
P13639 Q9UL15 0
P13639 P62318 0
P13639 Q9UMS4 0
P13639 Q86W51 0
P13639 Q9NRH3 0
P13639 Q9Y5N6 0
P13639 Q8N668 0
P13639 Q9UL46 0
P13639 Q96T58 0
P13639 Q15019 0
P13639 Q9H2F5 0
P13639 Q12824 0
P13639 Q96DF8 0
P13639 P34932 0
P13639 P16298 0
P13639 Q9NQ66 0
P13639 Q9NP66 0
P13639 Q96H22 0
P13639 P20226 0
P13639 Q9NYJ8 0
P13639 Q14186 0
P13639 P14678 0
P13639 P35998 0
P13639 P47897 0
P13639 Q9UHD9 0
P13639 P52434 0
P13639 Q92994 0
P13639 Q68CP9 0
P13639 Q08499 0
P13639 Q8N0S6 0
P13639 P48556 0
P13639 Q9NW64 0
P13639 Q9UBQ0 0
P13639 Q03135 0
P13639 Q07955 0
P13639 Q8WXD5 0
P13639 Q9Y2U8 0
P13639 Q96CJ1 0
P13639 Q15744 0
P13639 Q13616 0
P13639 Q6P1X5 0
P13639 Q9UG63 0
P13639 P52701 0
P13639 Q9Y5B0 0
P13639 Q8WVM7 0
P13639 Q13635 0
P13639 P60709 0
P13639 Q9NR33 0
P13639 Q04637 0
P13639 Q96ST3 0
P13639 Q13148 0
P13639 Q13469 0
P13639 Q04727 0
P13639 Q14204 0
P13639 Q13257 0
P13639 Q15208 0
P13639 Q9UBK2 0
P13639 Q05655 0
P13639 Q9Y3B2 0
P13639 P22612 0
P13639 Q13112 0
P13639 Q96KG9 0
P13639 Q9H2K2 0
P13639 Q9UHD2 0
P13639 P40692 0
P13639 Q96Q15 0
P13639 P68366 0
P13639 P24385 0
P13639 Q14498 0
P13639 Q9UJX2 0
P13639 Q9H871 0
P13639 Q13356 0
P13639 Q7L1Q6 0
P13639 P35251 0
P13639 Q6IPU0 0
P13639 Q15417 0
P13639 Q16665 0
P13639 P35637 0
P13639 Q7L5Y6 0
P13639 P78537 0
P13639 Q92841 0
P13639 Q8IXK0 0
P13639 Q9H9A7 0
P13639 P41182 0
P13639 Q14164 0
P13639 Q9Y4Y9 0
P13639 Q9H5N1 0
P13639 P51665 0
P13639 P42771 0
P13639 Q8N3Y1 0
P13639 P23246 0
P13639 Q8N1F7 0
P13639 Q96HS1 0
P13639 Q9UQ84 0
P13639 Q13838 0
P13639 Q9NYV4 0
P13639 Q9HB71 0
P13639 P35580 0
P13639 Q9H9T3 0
P13639 Q9UKM9 0
P13639 Q9H211 0
P13639 Q9UPV9 0
P13639 P15172 0
P13639 Q99459 0
P13639 Q9UHV2 0
P13639 P43405 0
P13639 P61218 0
P13639 Q9BQE3 0
P13639 P54136 0
P13639 Q9NPJ6 0
P13639 Q9UJF2 0
P13639 P53803 0
P13639 Q14790 0
P13639 Q6UN15 0
P13639 Q9BUE0 0
P13639 Q53SF7 0
P13639 Q96J02 0
P13639 Q99708 0
P13639 P78527 0
P13639 Q92585 0
P13639 Q92785 0
P13639 Q96HW7 0
P13639 P61244 0
P13639 P38398 0
P13639 Q96JN0 0
P13639 Q9H503 0
P13639 Q9BRD0 0
P13639 Q13487 0
P13639 P62304 0
P13639 Q92793 0
P13639 Q8IYI6 0
P13639 P62487 0
P13639 Q9UK41 0
P13639 Q9BZD4 0
P13639 Q13952 0
P13639 Q06323 0
P13639 Q969H6 0
P13639 P35269 0
P13639 Q9BXL7 0
P13639 Q6P1J9 0
P13639 P63104 0
P13639 Q13118 0
P13639 Q9Y3R0 0
P13639 P15311 0
P13639 Q9H5Z1 0
P13639 Q13111 0
P13639 P25791 0
P13639 P18074 0
P13639 Q14687 0
P13639 P20618 0
P13639 P43487 0
P13639 P55081 0
P13639 P25490 0
P13639 Q15788 0
P13639 P42768 0
P13639 Q96GD4 0
P13639 Q6UW60 0
P13639 P62316 0
P13639 complex 0
P13639 P30260 0
P13639 Q04206 0
P13639 P46940 0
P13639 Q9H0D6 0
P13639 P25789 0
P13639 P17612 0
P13639 Q9BU64 0
P13639 Q96AP0 0
P13639 P25788 0
P13639 P62195 0
P13639 Q96EK2 0
P13639 Q9UBF6 0
P13639 Q9UHD8 0
P13639 Q86WB0 0
P13639 Q9GZS3 0
P13639 P42285 0
P13639 P54198 0
P13639 Q16594 0
P13639 Q9UPS6 0
P13639 Q14331 0
P13639 Q13287 0
P13639 Q53T94 0
P13639 P63165 0
P13639 Q9H9Y6 0
P13639 P60228 0
P13639 Q13263 0
P13639 Q96T37 0
P13639 P61978 0
P13639 Q00534 0
P13639 Q8N3R9 0
P13639 P20936 0
P13639 Q6IT96 0
P13639 Q07157 0
P13639 Q9BVC3 0
P13639 Q8IVT5 0
P13639 Q9BY43 0
P13639 Q92674 0
P13639 P43243 0
P13639 Q02577 0
P13639 Q96EY7 0
P13639 Q9Y294 0
P13639 Q99814 0
P13639 Q15025 0
P13639 P17931 0
P13639 Q6NUQ1 0
P13639 Q13185 0
P13639 P20248 0
P13639 Q15329 0
P13639 Q03111 0
P13639 Q04726 0
P13639 Q13905 0
P13639 P46939 0
P13639 Q96RL1 0
P13639 Q9BQ61 0
P13639 P62873 0
P13639 Q06609 0
P13639 Q9BSM1 0
P13639 P35226 0
P13639 Q14008 0
P13639 Q8IXM2 0
P13639 Q96GM8 0
P13639 Q6P9B9 0
P13639 Q8IZH2 0
P13639 Q9Y6K1 0
P13639 Q08170 0
P13639 Q13309 0
P13639 Q9UMN6 0
P13639 Q9NTJ3 0
P13639 P51151 0
P13639 Q9BZI7 0
P13639 P23025 0
P13639 P57740 0
P13639 Q9NZZ3 0
P13639 P83876 0
P13639 P20042 0
P13639 P33151 0
P13639 Q9BRT9 0
P13639 P55211 0
P13639 Q9UJX5 0
P13639 P78344 0
P13639 P35222 0
P13639 Q9HB96 0
P13639 Q92990 0
P13639 Q9Y297 0
P13639 P49757 0
P13639 Q8NFD5 0
P13639 Q92905 0
P13639 Q96CW5 0
P13639 P62314 0
P13639 Q8NB91 0
P13639 Q14155 0
P13639 Q9NWU2 0
P13639 Q8N7H5 0
P13639 Q96BN2 0
P13639 Q9HCU8 0
P13639 P51825 0
P13639 P48357 0
P13639 P49720 0
P13639 Q86YP4 0
P13639 P16989 0
P13639 P36897 0
P13639 Q9H6Z9 0
P13639 P46527 0
P13639 Q12769 0
P13639 P33992 0
P13639 Q96NW7 0
P13639 Q9UBL3 0
P13639 Q8WW01 0
P13639 P63244 0
P13639 Q13596 0
P13639 Q99741 0
P13639 P35568 0
P13639 P33240 0
P13639 Q16637 0
P13639 Q8NFH3 0
P13639 Q9P2J5 0
P13639 P51965 0
P13639 Q9UPN9 0
P13639 Q8ND76 0
P13639 P33993 0
P13639 P78367 0
P13639 P31947 0
P13639 Q52LA3 0
P13639 P19105 0
P13639 Q5YLB2 0
P13639 P29084 0
P13639 P54105 0
P13639 Q15544 0
P13639 Q9BYG4 0
P13639 Q9NVA2 0
P13639 Q96EE3 0
P13639 Q7KZI7 0
P13639 Q13642 0
P13639 Q8WVB6 0
P13639 Q96GY3 0
P13639 Q14289 0
P13639 Q13576 0
P13639 P29374 0
P13639 Q13889 0
P13639 Q14676 0
P13639 P30281 0
P13639 Q9Y6I7 0
P13639 Q9NVC6 0
P13639 Q6FI13 0
P13639 Q9Y5S9 0
P13639 Q9Y605 0
P13639 Q8IWI9 0
P13639 P62805 0
P13639 Q9H410 0
P13639 Q8IY57 0
P13639 Q12933 0
P13639 Q00403 0
P13639 Q15003 0
P13639 Q96RN5 0
P13639 Q92966 0
P13639 Q9UNP9 0
P13639 Q8IU60 0
P13639 P35579 0
P13639 Q15311 0
P13639 Q04724 0
P13639 Q9BQ87 0
P13639 P17600 0
P13639 Q9H944 0
P13639 Q13247 0
P13639 Q15653 0
P13639 Q13769 0
P13639 Q9H840 0
P13639 Q96G21 0
P13639 Q9HCK8 0
P13639 Q8WWY3 0
P13639 Q9C005 0
P13639 Q8N3U4 0
P13639 P17947 0
P13639 Q13326 0
P13639 Q09161 0
P13639 Q53HL2 0
P13639 Q05193 0
P13639 P41091 0
P13639 P56524 0
P13639 Q9UJV9 0
P13639 P62714 0
P13639 Q96F86 0
P13639 P42224 0
P13639 Q6P4R8 0
P13639 Q9BRR8 0
P13639 P27797 0
P13639 Q15185 0
P13639 Q9Y3C6 0
P13639 Q6PI98 0
P13639 Q9H270 0
P13639 P36873 0
P13639 Q9UBB9 0
P13639 Q92797 0
P13639 Q93034 0
P13639 Q15582 0
P13639 Q9NYV6 0
P13639 Q9H0E9 0
P13639 Q9UPT5 0
P13639 Q9NRF9 0
P13639 P28702 0
P13639 Q9Y5Q8 0
P13639 Q92900 0
P13639 Q99633 0
P13639 Q7Z6J9 0
P13639 Q9UQL6 0
P13639 Q9H7Z6 0
P13639 Q9UHV9 0
P13639 Q15054 0
P13639 P62495 0
P13639 Q13451 0
P13639 Q9BQA1 0
P13639 Q06187 0
P13639 P55316 0
P13639 P46109 0
P13639 Q5S007 0
P13639 Q15021 0
P13639 Q9H2H8 0
P13639 Q9UBU9 0
P13639 P49917 0
P13639 P21675 0
P13639 Q00987 0
P13639 Q14573 0
P13639 Q99436 0
Q9UBX0 Q9UQN3 0
Q9UBX0 Q9Y576 0
Q9UBX0 Q9UK45 0
Q9UBX0 Q9UJX6 0
Q9UBX0 Q9UNM6 0
Q9UBX0 Q9Y2S0 0
Q9UBX0 Q9Y2X7 0
Q9UBX0 Q9Y248 0
Q9UBX0 Q9Y253 0
Q9UBX0 Q9ULR0 0
Q9UBX0 Q9UPY3 0
Q9UBX0 Q9UKG1 0
Q9UBX0 Q9Y316 0
Q9UBX0 Q9Y3C5 0
Q9UBX0 Q9Y2W2 0
Q9UBX0 Q9UKT7 0
Q9UBX0 Q9UNS2 0
Q9UBX0 Q9Y5B6 0
Q9UBX0 Q9UMX0 0
Q9UBX0 Q9Y3U8 0
Q9UBX0 Q9UHV7 0
Q9UBX0 Q9Y6X2 0
Q9UBX0 Q9UQ35 0
Q9UBX0 Q9UJA3 0
Q9UBX0 Q9Y262 0
Q9UBX0 Q9Y3F4 0
Q9UBX0 Q9Y6Q9 0
Q9UBX0 Q9UJX3 0
Q9UBX0 Q9UKU7 0
Q9UBX0 Q9UIG0 0
Q9UBX0 Q9UIF9 0
Q9UBX0 Q9UL63 0
Q9UBX0 Q9UPN6 0
Q9UBX0 Q9UKV8 0
Q9UBX0 Q9UHI6 0
Q9UBX0 Q9UK53 0
Q9UBX0 Q9Y4A5 0
Q9UBX0 Q9Y6J9 0
Q9UBX0 Q9UQM7 0
Q9UBX0 Q9Y2X3 0
Q9UBX0 Q9Y2L1 0
Q9UBX0 Q9Y6R4 0
Q9UBX0 Q9Y3E7 0
Q9UBX0 Q9Y4Z0 0
Q9UBX0 Q9Y2A7 0
Q9UBX0 Q9UHA3 0
Q9UBX0 Q9Y333 0
Q9UBX0 Q9ULZ2 0
Q9UBX0 Q9Y6I3 0
Q9UBX0 Q9Y383 0
Q9UBX0 Q9UKV3 0
Q9UBX0 Q9Y6K9 0
Q9UBX0 Q9Y2X0 0
Q9UBX0 Q9Y3C7 0
Q9UBX0 Q9UJX4 0
Q9UBX0 Q9Y6A5 0
Q9UBX0 Q9UKA9 0
Q9UBX0 Q9UER7 0
Q9UBX0 Q9Y4W2 0
Q9UBX0 Q9Y2X9 0
Q9UBX0 Q9UDY8 0
Q9UBX0 Q9UL03 0
Q9UBX0 Q9UJW3 0
Q9UBX0 Q9UIM3 0
Q9UBX0 Q9UM13 0
Q9UBX0 Q9Y265 0
Q9UBX0 Q9UKB1 0
Q9UBX0 Q9ULG1 0
Q9UBX0 Q9UHX1 0
Q9UBX0 Q9UKN8 0
Q9UBX0 Q9Y5Q9 0
Q9UBX0 Q9Y2W1 0
Q9UBX0 Q9UDW3 0
Q9UBX0 Q9UKT8 0
Q9UBX0 Q9ULK4 0
Q9UBX0 Q9Y3B4 0
Q9UBX0 Q9Y5B9 0
Q9UBX0 Q9Y6A4 0
Q9UBX0 Q9UNL4 0
Q9UBX0 Q9UPN7 0
Q9UBX0 Q9Y4K3 0
Q9UBX0 Q9Y230 0
Q9UBX0 Q9UIS9 0
Q9UBX0 Q9ULX6 0
Q9UBX0 Q9ULD4 0
Q9UBX0 Q9UKF6 0
Q9UBX0 Q9Y6J0 0
Q9UBX0 Q9UL15 0
Q9UBX0 Q9UMS4 0
Q9UBX0 Q9Y5N6 0
Q9UBX0 Q9UL46 0
Q9UBX0 Q9UHD9 0
Q9UBX0 Q9Y2U8 0
Q9UBX0 Q9UG63 0
Q9UBX0 Q9Y5B0 0
Q9UBX0 Q9Y3B2 0
Q9UBX0 Q9UHD2 0
Q9UBX0 Q9UJX2 0
Q9UBX0 Q9Y4Y9 0
Q9UBX0 Q9UQ84 0
Q9UBX0 Q9UKM9 0
Q9UBX0 Q9UPV9 0
Q9UBX0 Q9UHV2 0
Q9UBX0 Q9UJF2 0
Q9UBX0 Q9UK41 0
Q9UBX0 Q9Y3R0 0
Q9UBX0 complex 0
Q9UBX0 Q9UHD8 0
Q9UBX0 Q9UPS6 0
Q9UBX0 Q9Y294 0
Q9UBX0 Q9Y6K1 0
Q9UBX0 Q9UMN6 0
Q9UBX0 Q9UJX5 0
Q9UBX0 Q9Y297 0
Q9UBX0 Q9UPN9 0
Q9UBX0 Q9Y6I7 0
Q9UBX0 Q9Y5S9 0
Q9UBX0 Q9Y605 0
Q9UBX0 Q9UNP9 0
Q9UBX0 Q9UJV9 0
Q9UBX0 Q9Y3C6 0
Q9UBX0 Q9UPT5 0
Q9UBX0 Q9Y5Q8 0
Q9UBX0 Q9UQL6 0
Q9UBX0 Q9UHV9 0
P41252 Q9UBE0 0
P41252 Q9P253 0
P41252 P78346 0
P41252 Q8IX12 0
P41252 Q1EHW4 0
P41252 Q8NHM5 0
P41252 Q8WYA6 0
P41252 Q92993 0
P41252 Q9UBX0 0
P41252 Q86VP6 0
P41252 Q99816 0
P41252 P68431 0
P41252 Q05195 0
P41252 P49848 0
P41252 Q96FV9 0
P41252 Q9UQN3 0
P41252 Q52LR7 0
P41252 Q15696 0
P41252 Q9Y576 0
P41252 Q99523 0
P41252 Q5VWG9 0
P41252 P45973 0
P41252 Q6VMQ6 0
P41252 P53779 0
P41252 Q86XI2 0
P41252 Q8NFH4 0
P41252 Q8WYH8 0
P41252 Q96RK1 0
P41252 Q15029 0
P41252 Q6IE81 0
P41252 Q96JC1 0
P41252 Q9BTC8 0
P41252 Q01130 0
P41252 Q9UK45 0
P41252 Q13813 0
P41252 Q8IUD2 0
P41252 Q16560 0
P41252 Q9P2K3 0
P41252 Q8TBF4 0
P41252 Q8TDN6 0
P41252 Q16181 0
P41252 Q9H808 0
P41252 Q9GZX5 0
P41252 Q14160 0
P41252 Q9UJX6 0
P41252 P51587 0
P41252 Q96I25 0
P41252 Q8IWX8 0
P41252 Q15648 0
P41252 Q15573 0
P41252 Q9BXP5 0
P41252 P49427 0
P41252 P61024 0
P41252 Q12962 0
P41252 P83881 0
P41252 Q13127 0
P41252 P54277 0
P41252 Q96BD5 0
P41252 Q8WUQ7 0
P41252 Q9Y2X7 0
P41252 Q8N163 0
P41252 Q9BRP8 0
P41252 Q14919 0
P41252 P61247 0
P41252 Q0VAK7 0
P41252 Q99967 0
P41252 P62736 0
P41252 Q13503 0
P41252 Q9UBW7 0
P41252 Q9NV56 0
P41252 Q9NTI5 0
P41252 Q9NQC1 0
P41252 Q96GM5 0
P41252 P52298 0
P41252 P55201 0
P41252 Q9Y253 0
P41252 Q01518 0
P41252 Q12931 0
P41252 Q9ULR0 0
P41252 Q5QJE6 0
P41252 Q9UPY3 0
P41252 Q92766 0
P41252 Q15427 0
P41252 Q14839 0
P41252 Q9UKG1 0
P41252 P43351 0
P41252 Q9NV31 0
P41252 Q9NX70 0
P41252 Q9Y316 0
P41252 Q9BUQ8 0
P41252 Q969L4 0
P41252 Q13163 0
P41252 Q07020 0
P41252 P84243 0
P41252 Q9Y2W2 0
P41252 Q9UQE7 0
P41252 P62312 0
P41252 Q9NXF1 0
P41252 Q96L91 0
P41252 P84103 0
P41252 P62979 0
P41252 P55735 0
P41252 Q86X55 0
P41252 P50539 0
P41252 Q16254 0
P41252 Q9H9Q4 0
P41252 Q92889 0
P41252 Q92522 0
P41252 Q92499 0
P41252 P52655 0
P41252 Q15572 0
P41252 Q6UWZ7 0
P41252 Q9UBP5 0
P41252 Q92989 0
P41252 Q8IZQ8 0
P41252 Q6NZY4 0
P41252 P51532 0
P41252 Q16586 0
P41252 Q71SY5 0
P41252 Q13114 0
P41252 P52435 0
P41252 Q96EZ8 0
P41252 Q12789 0
P41252 Q9Y5B6 0
P41252 Q6ZW49 0
P41252 P51991 0
P41252 Q9BUL9 0
P41252 Q8WYB5 0
P41252 Q9BXW9 0
P41252 Q9P0W2 0
P41252 Q2TAY7 0
P41252 Q9H9F9 0
P41252 Q86VN1 0
P41252 Q9Y3U8 0
P41252 Q00535 0
P41252 Q9UHV7 0
P41252 Q15007 0
P41252 Q5T200 0
P41252 Q9H981 0
P41252 Q96Q27 0
P41252 Q8WWI1 0
P41252 Q04725 0
P41252 Q86U70 0
P41252 P81274 0
P41252 P47813 0
P41252 Q14683 0
P41252 Q13490 0
P41252 Q9NRL2 0
P41252 Q9Y6X2 0
P41252 P83369 0
P41252 Q14157 0
P41252 Q9P2I0 0
P41252 Q9NPF5 0
P41252 Q9BWH6 0
P41252 Q10570 0
P41252 Q92844 0
P41252 Q9H269 0
P41252 Q96PV6 0
P41252 Q9UQ35 0
P41252 Q9UJA3 0
P41252 Q9BYE7 0
P41252 Q9BWJ5 0
P41252 Q96GD3 0
P41252 Q8NEM2 0
P41252 Q12873 0
P41252 Q14781 0
P41252 Q15172 0
P41252 P51946 0
P41252 P55265 0
P41252 Q9Y262 0
P41252 P51610 0
P41252 Q96A65 0
P41252 Q8NBZ0 0
P41252 Q13485 0
P41252 Q9BRV8 0
P41252 Q9Y6Q9 0
P41252 Q9UJX3 0
P41252 Q8TD19 0
P41252 P49711 0
P41252 P62310 0
P41252 Q8IYD1 0
P41252 Q9UKU7 0
P41252 Q13042 0
P41252 P45985 0
P41252 Q15022 0
P41252 Q8TEY7 0
P41252 Q9UIG0 0
P41252 Q9UIF9 0
P41252 Q16584 0
P41252 P49207 0
P41252 Q9H307 0
P41252 Q93074 0
P41252 Q12834 0
P41252 Q9UPN6 0
P41252 Q9NSP4 0
P41252 Q96FZ7 0
P41252 Q92618 0
P41252 Q12965 0
P41252 Q15542 0
P41252 Q92830 0
P41252 P51531 0
P41252 Q9BSJ2 0
P41252 Q9HCS7 0
P41252 Q9C086 0
P41252 Q7Z6Z7 0
P41252 Q9UKV8 0
P41252 Q155Q3 0
P41252 P43246 0
P41252 P42695 0
P41252 Q16630 0
P41252 Q13435 0
P41252 Q6UX04 0
P41252 Q99497 0
P41252 Q7L014 0
P41252 Q8WV66 0
P41252 Q92925 0
P41252 Q13243 0
P41252 Q9UK53 0
P41252 Q99801 0
P41252 Q92759 0
P41252 Q9Y4A5 0
P41252 Q9GZN1 0
P41252 Q9Y6J9 0
P41252 P48995 0
P41252 Q9UQM7 0
P41252 Q92922 0
P41252 P49643 0
P41252 Q6ZRS2 0
P41252 Q8WVC0 0
P41252 Q6Q0C0 0
P41252 Q7LBR1 0
P41252 Q53EL6 0
P41252 Q15276 0
P41252 Q9Y2X3 0
P41252 Q14653 0
P41252 Q5PSV4 0
P41252 Q9BSV6 0
P41252 Q99683 0
P41252 Q15633 0
P41252 Q9NXR8 0
P41252 Q12888 0
P41252 P49841 0
P41252 P63096 0
P41252 Q9H672 0
P41252 Q8NI27 0
P41252 Q9NZI8 0
P41252 Q9HCG8 0
P41252 Q71DI3 0
P41252 Q00978 0
P41252 Q99759 0
P41252 Q9BW27 0
P41252 Q9BPX3 0
P41252 P68104 0
P41252 Q9UBQ5 0
P41252 P42356 0
P41252 P62841 0
P41252 Q15543 0
P41252 Q0VG06 0
P41252 P52630 0
P41252 P62081 0
P41252 Q86V81 0
P41252 Q9Y6R4 0
P41252 P52294 0
P41252 Q99575 0
P41252 Q8TEX9 0
P41252 Q92777 0
P41252 P51948 0
P41252 Q96G25 0
P41252 Q92664 0
P41252 Q676U5 0
P41252 Q7RTV0 0
P41252 Q14152 0
P41252 P49758 0
P41252 Q9Y3E7 0
P41252 Q9P0M6 0
P41252 Q86XN7 0
P41252 Q16533 0
P41252 P62701 0
P41252 Q9GZX9 0
P41252 Q9NPI8 0
P41252 Q09666 0
P41252 Q02539 0
P41252 Q9Y4Z0 0
P41252 Q14566 0
P41252 Q9UHA3 0
P41252 Q99613 0
P41252 Q7L2H7 0
P41252 Q9H1A4 0
P41252 P62995 0
P41252 P62891 0
P41252 Q8N684 0
P41252 Q8TAQ2 0
P41252 Q15014 0
P41252 P67870 0
P41252 Q9H4B7 0
P41252 Q14444 0
P41252 Q08945 0
P41252 Q13347 0
P41252 Q96J01 0
P41252 Q13428 0
P41252 Q69YN4 0
P41252 Q8WYQ5 0
P41252 P62910 0
P41252 Q12874 0
P41252 Q9Y6I3 0
P41252 P46736 0
P41252 Q9HBI1 0
P41252 P46777 0
P41252 Q13123 0
P41252 Q15596 0
P41252 Q96FF9 0
P41252 P56282 0
P41252 P68400 0
P41252 Q9H3P2 0
P41252 P46783 0
P41252 Q13363 0
P41252 Q15369 0
P41252 Q15370 0
P41252 P62753 0
P41252 P52597 0
P41252 Q8IZL8 0
P41252 Q9NRR4 0
P41252 Q8N201 0
P41252 Q969R5 0
P41252 Q92620 0
P41252 Q9NW38 0
P41252 Q00597 0
P41252 Q8NFZ5 0
P41252 P62847 0
P41252 Q92896 0
P41252 Q03431 0
P41252 Q13418 0
P41252 Q9HC52 0
P41252 Q9BRX9 0
P41252 Q9Y383 0
P41252 Q15428 0
P41252 Q6P2C8 0
P41252 P60660 0
P41252 Q9UKV3 0
P41252 Q6P2Q9 0
P41252 Q13393 0
P41252 Q9BTK6 0
P41252 P49450 0
P41252 Q04917 0
P41252 P43694 0
P41252 Q14686 0
P41252 Q12996 0
P41252 Q13535 0
P41252 Q13416 0
P41252 Q99848 0
P41252 Q16514 0
P41252 Q6P2E9 0
P41252 Q9NPI6 0
P41252 Q8NEZ4 0
P41252 Q96CB8 0
P41252 P63220 0
P41252 P52272 0
P41252 Q6ZYL4 0
P41252 Q8WXI9 0
P41252 Q15545 0
P41252 Q8N5Y2 0
P41252 P61964 0
P41252 Q9H444 0
P41252 Q86UW6 0
P41252 Q9H160 0
P41252 Q8NDX5 0
P41252 Q9Y2X0 0
P41252 Q9NRG0 0
P41252 Q9Y232 0
P41252 P60866 0
P41252 Q15459 0
P41252 Q9UKL0 0
P41252 Q99417 0
P41252 Q9Y3C7 0
P41252 Q9NVP2 0
P41252 Q9H204 0
P41252 P51608 0
P41252 Q68E01 0
P41252 Q92547 0
P41252 Q14011 0
P41252 Q8N488 0
P41252 Q92794 0
P41252 Q9BRG1 0
P41252 P49336 0
P41252 Q9UJX4 0
P41252 Q92750 0
P41252 P68363 0
P41252 Q6P1K2 0
P41252 Q14511 0
P41252 Q96T23 0
P41252 P50914 0
P41252 Q9NWA0 0
P41252 Q01201 0
P41252 Q00341 0
P41252 Q9HBM1 0
P41252 Q9NV70 0
P41252 Q99638 0
P41252 P62829 0
P41252 P49756 0
P41252 Q9UKA9 0
P41252 Q8IYD8 0
P41252 Q8N726 0
P41252 Q9HCI7 0
P41252 Q05048 0
P41252 P43403 0
P41252 Q13368 0
P41252 Q99558 0
P41252 Q15628 0
P41252 Q8WUM0 0
P41252 P41279 0
P41252 Q14562 0
P41252 Q9Y4W2 0
P41252 Q13330 0
P41252 Q9HCU9 0
P41252 Q13426 0
P41252 Q4LE39 0
P41252 Q9H875 0
P41252 Q99873 0
P41252 Q9BVI0 0
P41252 Q9H7L9 0
P41252 Q5TKA1 0
P41252 P46781 0
P41252 Q7Z3B3 0
P41252 Q9HCE1 0
P41252 Q9H633 0
P41252 Q9Y2X9 0
P41252 Q13472 0
P41252 Q4G0F5 0
P41252 Q15393 0
P41252 P83731 0
P41252 Q02880 0
P41252 P51003 0
P41252 Q02241 0
P41252 Q9NWX5 0
P41252 P47914 0
P41252 Q92629 0
P41252 Q15910 0
P41252 P78364 0
P41252 Q96HR3 0
P41252 Q12830 0
P41252 Q6T4P5 0
P41252 Q8WXK4 0
P41252 Q9BS16 0
P41252 Q14191 0
P41252 Q99879 0
P41252 Q13501 0
P41252 Q9BZJ0 0
P41252 P59768 0
P41252 P46779 0
P41252 Q13523 0
P41252 Q15233 0
P41252 P52657 0
P41252 P49736 0
P41252 Q14978 0
P41252 Q8WVK2 0
P41252 Q15796 0
P41252 Q92613 0
P41252 P53999 0
P41252 Q99496 0
P41252 Q13617 0
P41252 Q13610 0
P41252 Q96JP5 0
P41252 P50613 0
P41252 P49005 0
P41252 Q9UL03 0
P41252 Q16629 0
P41252 Q9UJW3 0
P41252 Q15906 0
P41252 Q9NW13 0
P41252 Q9UBD5 0
P41252 Q5TA45 0
P41252 Q01844 0
P41252 Q64663 0
P41252 Q96QK1 0
P41252 Q9UIM3 0
P41252 Q59EJ3 0
P41252 Q13105 0
P41252 Q969G3 0
P41252 P62851 0
P41252 Q53GS7 0
P41252 Q86W42 0
P41252 Q9UM13 0
P41252 Q9BV90 0
P41252 Q8IXH7 0
P41252 P62854 0
P41252 Q96KQ7 0
P41252 Q07666 0
P41252 Q16787 0
P41252 Q05519 0
P41252 Q15052 0
P41252 Q96LT9 0
P41252 Q9NUP9 0
P41252 P49642 0
P41252 Q03188 0
P41252 Q96DI7 0
P41252 P61513 0
P41252 Q9NXR7 0
P41252 Q9HD42 0
P41252 Q9H9H4 0
P41252 Q9NR30 0
P41252 P50502 0
P41252 Q9BXY8 0
P41252 Q07021 0
P41252 Q6I9Y2 0
P41252 Q9HAF1 0
P41252 Q9ULG1 0
P41252 Q9UHX1 0
P41252 Q9HBM6 0
P41252 Q9BZZ5 0
P41252 Q71F23 0
P41252 Q6IBW4 0
P41252 Q9H3R5 0
P41252 Q16585 0
P41252 Q9BUJ2 0
P41252 Q53TQ3 0
P41252 Q13573 0
P41252 Q09028 0
P41252 Q9UKN8 0
P41252 Q9UBT2 0
P41252 P46778 0
P41252 Q9BWU1 0
P41252 Q9Y5Q9 0
P41252 Q86U86 0
P41252 Q9Y2W1 0
P41252 Q6W2J9 0
P41252 Q9UDW3 0
P41252 Q86XP3 0
P41252 Q9UBB5 0
P41252 Q8N2Z9 0
P41252 P62424 0
P41252 P50750 0
P41252 Q13888 0
P41252 Q03164 0
P41252 P62750 0
P41252 Q9UKT8 0
P41252 Q9H6S1 0
P41252 Q9ULK4 0
P41252 Q14980 0
P41252 Q8WX92 0
P41252 P51858 0
P41252 Q6STE5 0
P41252 Q7L2Z9 0
P41252 Q5VTR2 0
P41252 Q05513 0
P41252 P78345 0
P41252 Q6PD62 0
P41252 Q9Y3B4 0
P41252 Q9BXJ9 0
P41252 Q15047 0
P41252 P61326 0
P41252 Q9Y5B9 0
P41252 Q15528 0
P41252 Q92616 0
P41252 Q6WN34 0
P41252 Q8NBT2 0
P41252 Q8N257 0
P41252 Q96BP3 0
P41252 Q13352 0
P41252 P49321 0
P41252 Q71U36 0
P41252 Q9NV88 0
P41252 Q9H081 0
P41252 Q9H4L4 0
P41252 Q9NUG6 0
P41252 Q9NVH2 0
P41252 Q15075 0
P41252 P98177 0
P41252 Q92599 0
P41252 Q9BXM7 0
P41252 Q9H0H0 0
P41252 Q9Y6A4 0
P41252 Q8IXI1 0
P41252 Q9BTT4 0
P41252 P62263 0
P41252 Q9UNL4 0
P41252 Q4ZG51 0
P41252 Q9H9B1 0
P41252 Q9NVR2 0
P41252 Q71F56 0
P41252 Q5SXM2 0
P41252 Q9H0H5 0
P41252 Q08999 0
P41252 Q9P086 0
P41252 Q6ZN18 0
P41252 P60842 0
P41252 Q14714 0
P41252 Q96CF2 0
P41252 Q15637 0
P41252 P56545 0
P41252 Q16576 0
P41252 Q9BUB5 0
P41252 P61981 0
P41252 Q9BZH6 0
P41252 P52948 0
P41252 Q7L2E3 0
P41252 Q92804 0
P41252 Q8WUA4 0
P41252 P54278 0
P41252 P60896 0
P41252 P56537 0
P41252 Q6UXN9 0
P41252 Q29RF7 0
P41252 Q8IYB3 0
P41252 P49411 0
P41252 Q8N8D1 0
P41252 Q9UBU8 0
P41252 Q14202 0
P41252 Q53GS9 0
P41252 Q96IY1 0
P41252 P55884 0
P41252 Q8TAG9 0
P41252 Q15291 0
P41252 Q5H9R7 0
P41252 Q96BT3 0
P41252 Q9P013 0
P41252 Q6MZP7 0
P41252 P67809 0
P41252 Q92667 0
P41252 Q9UIS9 0
P41252 Q9ULX6 0
P41252 Q8NCE0 0
P41252 Q13315 0
P41252 Q02410 0
P41252 P62277 0
P41252 P61353 0
P41252 Q96H20 0
P41252 Q6IEG0 0
P41252 Q13242 0
P41252 Q75QN2 0
P41252 Q9ULD4 0
P41252 Q96KP1 0
P41252 P78347 0
P41252 P84098 0
P41252 Q99966 0
P41252 Q9UKF6 0
P41252 Q9UMS4 0
P41252 Q86W51 0
P41252 Q9NRH3 0
P41252 Q9Y5N6 0
P41252 Q8N668 0
P41252 Q96T58 0
P41252 Q15019 0
P41252 Q9H2F5 0
P41252 Q12824 0
P41252 Q96DF8 0
P41252 Q01081 0
P41252 Q9NP66 0
P41252 Q96H22 0
P41252 Q14186 0
P41252 Q92994 0
P41252 Q68CP9 0
P41252 P62269 0
P41252 Q8N0S6 0
P41252 Q9NW64 0
P41252 P55209 0
P41252 Q9UBQ0 0
P41252 Q07955 0
P41252 Q9Y2U8 0
P41252 Q96CJ1 0
P41252 Q15744 0
P41252 Q6P1X5 0
P41252 Q9UG63 0
P41252 Q6P3W7 0
P41252 P52701 0
P41252 Q8WVM7 0
P41252 Q9NR33 0
P41252 Q04637 0
P41252 Q13148 0
P41252 Q04727 0
P41252 Q14204 0
P41252 Q13257 0
P41252 Q9UBK2 0
P41252 Q05655 0
P41252 Q13112 0
P41252 Q96KG9 0
P41252 Q9UHD2 0
P41252 Q96Q15 0
P41252 P68366 0
P41252 Q14498 0
P41252 Q9UJX2 0
P41252 Q13356 0
P41252 Q7L1Q6 0
P41252 Q6IPU0 0
P41252 Q15417 0
P41252 Q92841 0
P41252 Q8IXK0 0
P41252 Q9H9A7 0
P41252 Q9Y4Y9 0
P41252 Q9H5N1 0
P41252 Q8N1F7 0
P41252 Q9UQ84 0
P41252 Q13838 0
P41252 Q9NYV4 0
P41252 Q9UKM9 0
P41252 Q9UPV9 0
P41252 Q99459 0
P41252 P43405 0
P41252 P61218 0
P41252 Q9BQE3 0
P41252 Q9NPJ6 0
P41252 P53803 0
P41252 Q6UN15 0
P41252 Q9BUE0 0
P41252 Q53SF7 0
P41252 Q96J02 0
P41252 Q99708 0
P41252 Q92785 0
P41252 Q96HW7 0
P41252 P61244 0
P41252 Q96JN0 0
P41252 Q9H503 0
P41252 Q9BRD0 0
P41252 Q13487 0
P41252 Q92793 0
P41252 Q8IYI6 0
P41252 P62487 0
P41252 Q9UK41 0
P41252 P63267 0
P41252 Q9BZD4 0
P41252 Q13952 0
P41252 Q969H6 0
P41252 Q9BXL7 0
P41252 Q6P1J9 0
P41252 P63104 0
P41252 Q13118 0
P41252 Q9Y3R0 0
P41252 Q9H5Z1 0
P41252 Q13111 0
P41252 Q14687 0
P41252 P55081 0
P41252 P42768 0
P41252 Q6UW60 0
P41252 complex 0
P41252 P62861 0
P41252 P46940 0
P41252 Q9H0D6 0
P41252 P62899 0
P41252 Q9BU64 0
P41252 Q96EK2 0
P41252 Q9UBF6 0
P41252 Q9UHD8 0
P41252 Q9GZS3 0
P41252 P42285 0
P41252 P54198 0
P41252 Q16594 0
P41252 Q9UPS6 0
P41252 Q14331 0
P41252 Q13287 0
P41252 Q53T94 0
P41252 P63165 0
P41252 P60228 0
P41252 Q13263 0
P41252 Q96T37 0
P41252 Q00534 0
P41252 Q6IT96 0
P41252 Q9BVC3 0
P41252 Q8IVT5 0
P41252 P62857 0
P41252 Q9BY43 0
P41252 P62249 0
P41252 Q92674 0
P41252 P43243 0
P41252 Q02577 0
P41252 Q96EY7 0
P41252 Q9Y294 0
P41252 Q15025 0
P41252 P62917 0
P41252 Q9BVP2 0
P41252 Q6NUQ1 0
P41252 Q13185 0
P41252 Q15329 0
P41252 Q03111 0
P41252 Q04726 0
P41252 Q13905 0
P41252 Q96RL1 0
P41252 Q9BQ61 0
P41252 P62873 0
P41252 Q06609 0
P41252 Q9BSM1 0
P41252 Q8IXM2 0
P41252 Q96GM8 0
P41252 Q6P9B9 0
P41252 Q8IZH2 0
P41252 Q9Y6K1 0
P41252 Q08170 0
P41252 Q9UMN6 0
P41252 P42766 0
P41252 P51151 0
P41252 P57740 0
P41252 Q9NZZ3 0
P41252 P62888 0
P41252 P83876 0
P41252 P62266 0
P41252 Q9UJX5 0
P41252 P78344 0
P41252 Q9HB96 0
P41252 Q8NFD5 0
P41252 Q96CW5 0
P41252 Q8NB91 0
P41252 Q14155 0
P41252 Q8N7H5 0
P41252 Q96BN2 0
P41252 P46782 0
P41252 Q9HCU8 0
P41252 P51825 0
P41252 P61313 0
P41252 P48357 0
P41252 Q86YP4 0
P41252 P46527 0
P41252 Q12769 0
P41252 Q9BQG0 0
P41252 Q96NW7 0
P41252 Q9UBL3 0
P41252 Q8WW01 0
P41252 P63244 0
P41252 Q02878 0
P41252 Q13596 0
P41252 Q8NFH3 0
P41252 P51965 0
P41252 Q8ND76 0
P41252 P78367 0
P41252 Q52LA3 0
P41252 Q15544 0
P41252 Q9NX58 0
P41252 Q9NVA2 0
P41252 Q96EE3 0
P41252 P62280 0
P41252 Q7KZI7 0
P41252 Q8WVB6 0
P41252 Q96GY3 0
P41252 P46776 0
P41252 P62273 0
P41252 Q13889 0
P41252 Q14676 0
P41252 P61254 0
P41252 Q9Y6I7 0
P41252 Q9NVC6 0
P41252 Q6FI13 0
P41252 P55769 0
P41252 Q9Y605 0
P41252 Q8IWI9 0
P41252 P62805 0
P41252 Q9H410 0
P41252 Q8IY57 0
P41252 Q12933 0
P41252 Q15003 0
P41252 Q96RN5 0
P41252 Q92966 0
P41252 Q9UNP9 0
P41252 Q8IU60 0
P41252 Q04724 0
P41252 Q9BQ87 0
P41252 Q9H944 0
P41252 Q13247 0
P41252 Q96SB4 0
P41252 Q13769 0
P41252 Q96G21 0
P41252 Q9HCK8 0
P41252 Q8WWY3 0
P41252 Q9C005 0
P41252 Q8N3U4 0
P41252 P62913 0
P41252 Q13326 0
P41252 Q09161 0
P41252 Q05193 0
P41252 P56524 0
P41252 Q9UJV9 0
P41252 Q96F86 0
P41252 P42224 0
P41252 Q6P4R8 0
P41252 Q9BRR8 0
P41252 Q15185 0
P41252 Q9Y3C6 0
P41252 Q6PI98 0
P41252 Q9H270 0
P41252 Q02543 0
P41252 Q9UBB9 0
P41252 Q92797 0
P41252 Q93034 0
P41252 Q15582 0
P41252 Q9NYV6 0
P41252 Q9H0E9 0
P41252 Q9UPT5 0
P41252 Q9NRF9 0
P41252 Q9Y5Q8 0
P41252 P62906 0
P41252 Q99633 0
P41252 Q7Z6J9 0
P41252 Q9UQL6 0
P41252 Q9H7Z6 0
P41252 Q15054 0
P41252 Q00839 0
P41252 P62495 0
P41252 Q06187 0
P41252 P55316 0
P41252 P46109 0
P41252 Q5S007 0
P41252 Q15021 0
P41252 Q9H2H8 0
P41252 P62244 0
P41252 P49917 0
P41252 P62241 0
P41252 Q14573 0
Q86VP6 Q9UBE0 0
Q86VP6 Q9P253 0
Q86VP6 Q8IX12 0
Q86VP6 Q8NHM5 0
Q86VP6 Q8WYA6 0
Q86VP6 Q92993 0
Q86VP6 Q9UBX0 0
Q86VP6 Q99816 0
Q86VP6 Q96FV9 0
Q86VP6 Q9UQN3 0
Q86VP6 Q9Y576 0
Q86VP6 Q99523 0
Q86VP6 Q86XI2 0
Q86VP6 Q8NFH4 0
Q86VP6 Q8WYH8 0
Q86VP6 Q96RK1 0
Q86VP6 Q96JC1 0
Q86VP6 Q9BTC8 0
Q86VP6 Q9UK45 0
Q86VP6 Q8IUD2 0
Q86VP6 Q9P2K3 0
Q86VP6 Q8TBF4 0
Q86VP6 Q8TDN6 0
Q86VP6 Q9H808 0
Q86VP6 Q9GZX5 0
Q86VP6 Q9UJX6 0
Q86VP6 Q96I25 0
Q86VP6 Q8IWX8 0
Q86VP6 Q9UNM6 0
Q86VP6 Q9Y2S0 0
Q86VP6 Q9BXP5 0
Q86VP6 Q99460 0
Q86VP6 Q96BD5 0
Q86VP6 Q8WUQ7 0
Q86VP6 Q9Y2X7 0
Q86VP6 Q8N163 0
Q86VP6 Q9BRP8 0
Q86VP6 Q99967 0
Q86VP6 Q9UBW7 0
Q86VP6 Q9NV56 0
Q86VP6 Q9NTI5 0
Q86VP6 Q9NQC1 0
Q86VP6 Q9Y248 0
Q86VP6 Q96GM5 0
Q86VP6 Q9Y253 0
Q86VP6 Q9ULR0 0
Q86VP6 Q9UPY3 0
Q86VP6 Q92766 0
Q86VP6 Q9NQS7 0
Q86VP6 Q9UKG1 0
Q86VP6 Q9NV31 0
Q86VP6 Q9BT78 0
Q86VP6 Q9NX70 0
Q86VP6 Q9Y316 0
Q86VP6 Q9BUQ8 0
Q86VP6 Q969L4 0
Q86VP6 Q9Y3C5 0
Q86VP6 Q9Y2W2 0
Q86VP6 Q9UQE7 0
Q86VP6 Q9NXF1 0
Q86VP6 Q96L91 0
Q86VP6 Q86X55 0
Q86VP6 Q92831 0
Q86VP6 Q9H9Q4 0
Q86VP6 Q92889 0
Q86VP6 Q9UKT7 0
Q86VP6 Q92522 0
Q86VP6 Q92499 0
Q86VP6 Q9NQT5 0
Q86VP6 Q9UBP5 0
Q86VP6 Q92989 0
Q86VP6 Q8IZQ8 0
Q86VP6 Q9UNS2 0
Q86VP6 Q96EZ8 0
Q86VP6 Q9Y5B6 0
Q86VP6 Q9H2X6 0
Q86VP6 Q9BUL9 0
Q86VP6 Q8WYB5 0
Q86VP6 Q9BXW9 0
Q86VP6 Q9NWZ8 0
Q86VP6 Q9P0W2 0
Q86VP6 Q9H9F9 0
Q86VP6 Q9UMX0 0
Q86VP6 Q9Y3U8 0
Q86VP6 Q9UHV7 0
Q86VP6 Q92878 0
Q86VP6 Q9H981 0
Q86VP6 Q96Q27 0
Q86VP6 Q8WWI1 0
Q86VP6 Q8NHY2 0
Q86VP6 Q9NRL2 0
Q86VP6 Q9Y6X2 0
Q86VP6 Q99549 0
Q86VP6 Q9P2I0 0
Q86VP6 Q9NPF5 0
Q86VP6 Q9BWH6 0
Q86VP6 Q92844 0
Q86VP6 Q9H269 0
Q86VP6 Q96PV6 0
Q86VP6 Q9UQ35 0
Q86VP6 Q96T60 0
Q86VP6 Q9UJA3 0
Q86VP6 Q9BYE7 0
Q86VP6 Q9BWJ5 0
Q86VP6 Q96GD3 0
Q86VP6 Q8NEM2 0
Q86VP6 Q9Y262 0
Q86VP6 Q9HAU5 0
Q86VP6 Q96A65 0
Q86VP6 Q8NBZ0 0
Q86VP6 Q9Y3F4 0
Q86VP6 Q9BRV8 0
Q86VP6 Q9Y6Q9 0
Q86VP6 Q9UJX3 0
Q86VP6 Q8TD19 0
Q86VP6 Q8IYD1 0
Q86VP6 Q9UKU7 0
Q86VP6 Q8TEY7 0
Q86VP6 Q9UIG0 0
Q86VP6 Q9NPB6 0
Q86VP6 Q9UIF9 0
Q86VP6 Q9H307 0
Q86VP6 Q93074 0
Q86VP6 Q9UL63 0
Q86VP6 Q9UPN6 0
Q86VP6 Q92890 0
Q86VP6 Q9NSP4 0
Q86VP6 Q96FZ7 0
Q86VP6 Q92618 0
Q86VP6 Q92830 0
Q86VP6 Q9BSJ2 0
Q86VP6 Q9HCS7 0
Q86VP6 Q9C086 0
Q86VP6 Q9UKV8 0
Q86VP6 Q9UHI6 0
Q86VP6 Q99497 0
Q86VP6 Q8WV66 0
Q86VP6 Q92925 0
Q86VP6 Q9UK53 0
Q86VP6 Q99801 0
Q86VP6 Q92759 0
Q86VP6 Q9BSI4 0
Q86VP6 Q9Y4A5 0
Q86VP6 Q9H1J1 0
Q86VP6 Q9GZN1 0
Q86VP6 Q9Y6J9 0
Q86VP6 Q9UQM7 0
Q86VP6 Q92922 0
Q86VP6 Q9NPD3 0
Q86VP6 Q8WVC0 0
Q86VP6 Q8TEW0 0
Q86VP6 Q9Y2X3 0
Q86VP6 Q9BSV6 0
Q86VP6 Q99683 0
Q86VP6 Q8TEQ6 0
Q86VP6 Q9NXR8 0
Q86VP6 Q9NZS9 0
Q86VP6 Q9H672 0
Q86VP6 Q8NI27 0
Q86VP6 Q9NZI8 0
Q86VP6 Q9HCG8 0
Q86VP6 Q99759 0
Q86VP6 Q9BW27 0
Q86VP6 Q9BPX3 0
Q86VP6 Q9UBQ5 0
Q86VP6 Q9Y2L1 0
Q86VP6 Q9Y6R4 0
Q86VP6 Q99575 0
Q86VP6 Q8TEX9 0
Q86VP6 Q92777 0
Q86VP6 Q96G25 0
Q86VP6 Q92664 0
Q86VP6 Q9Y3E7 0
Q86VP6 Q9Y618 0
Q86VP6 Q9P0M6 0
Q86VP6 Q86XN7 0
Q86VP6 Q9GZX9 0
Q86VP6 Q9NPI8 0
Q86VP6 Q9Y4Z0 0
Q86VP6 Q86XK2 0
Q86VP6 Q9Y2A7 0
Q86VP6 Q9UHA3 0
Q86VP6 Q9Y333 0
Q86VP6 Q8IUR7 0
Q86VP6 Q99613 0
Q86VP6 Q9H1A4 0
Q86VP6 Q8N684 0
Q86VP6 Q8TAQ2 0
Q86VP6 Q9ULZ2 0
Q86VP6 Q9H4B7 0
Q86VP6 Q96J01 0
Q86VP6 Q8WYQ5 0
Q86VP6 Q9HAU4 0
Q86VP6 Q8NFZ0 0
Q86VP6 Q9Y6I3 0
Q86VP6 Q9HBI1 0
Q86VP6 Q96FF9 0
Q86VP6 Q969H0 0
Q86VP6 Q9H3P2 0
Q86VP6 Q96EB6 0
Q86VP6 Q8IZL8 0
Q86VP6 Q9NRR4 0
Q86VP6 Q8N201 0
Q86VP6 Q969R5 0
Q86VP6 Q92620 0
Q86VP6 Q9NW38 0
Q86VP6 Q8NFZ5 0
Q86VP6 Q92896 0
Q86VP6 Q9HC52 0
Q86VP6 Q9BRX9 0
Q86VP6 Q9Y383 0
Q86VP6 Q9UKV3 0
Q86VP6 Q9H0E3 0
Q86VP6 Q92828 0
Q86VP6 Q99728 0
Q86VP6 Q9BTK6 0
Q86VP6 Q99848 0
Q86VP6 Q9NPI6 0
Q86VP6 Q8NEZ4 0
Q86VP6 Q9Y6K9 0
Q86VP6 Q96CB8 0
Q86VP6 Q8WXI9 0
Q86VP6 Q8N5Y2 0
Q86VP6 Q9H444 0
Q86VP6 Q9H160 0
Q86VP6 Q8NDX5 0
Q86VP6 Q9NY27 0
Q86VP6 Q9Y2X0 0
Q86VP6 Q9NRG0 0
Q86VP6 Q9Y232 0
Q86VP6 Q96EB1 0
Q86VP6 Q9UKL0 0
Q86VP6 Q99417 0
Q86VP6 Q9Y3C7 0
Q86VP6 Q9NVP2 0
Q86VP6 Q9H204 0
Q86VP6 Q92547 0
Q86VP6 Q8N488 0
Q86VP6 Q92794 0
Q86VP6 Q9BRG1 0
Q86VP6 Q9UJX4 0
Q86VP6 Q92466 0
Q86VP6 Q92750 0
Q86VP6 Q96T23 0
Q86VP6 Q9NWA0 0
Q86VP6 Q9Y6A5 0
Q86VP6 Q9HBM1 0
Q86VP6 Q9NV70 0
Q86VP6 Q969S2 0
Q86VP6 Q99638 0
Q86VP6 Q9UKA9 0
Q86VP6 Q8IYD8 0
Q86VP6 Q8N726 0
Q86VP6 Q9HCI7 0
Q86VP6 Q9UER7 0
Q86VP6 Q99558 0
Q86VP6 Q8WUM0 0
Q86VP6 Q8IVI9 0
Q86VP6 Q9Y4W2 0
Q86VP6 Q9HCU9 0
Q86VP6 Q9H875 0
Q86VP6 Q99873 0
Q86VP6 Q9BVI0 0
Q86VP6 Q9H7L9 0
Q86VP6 Q9HCE1 0
Q86VP6 Q9H633 0
Q86VP6 Q9Y2X9 0
Q86VP6 Q9NWX5 0
Q86VP6 Q9UDY8 0
Q86VP6 Q92629 0
Q86VP6 Q96HR3 0
Q86VP6 Q8WXK4 0
Q86VP6 Q9BS16 0
Q86VP6 Q99879 0
Q86VP6 Q9BZJ0 0
Q86VP6 Q9UBC3 0
Q86VP6 Q8WVK2 0
Q86VP6 Q92613 0
Q86VP6 Q99496 0
Q86VP6 Q9HB75 0
Q86VP6 Q96B26 0
Q86VP6 Q96JP5 0
Q86VP6 Q9UL03 0
Q86VP6 Q9UJW3 0
Q86VP6 Q9NW13 0
Q86VP6 Q9UBD5 0
Q86VP6 Q96QK1 0
Q86VP6 Q9UIM3 0
Q86VP6 Q969G3 0
Q86VP6 Q9H9Q2 0
Q86VP6 Q86W42 0
Q86VP6 Q9UM13 0
Q86VP6 Q9BV90 0
Q86VP6 Q8IXH7 0
Q86VP6 Q96KQ7 0
Q86VP6 Q96LT9 0
Q86VP6 Q9NUP9 0
Q86VP6 Q96DI7 0
Q86VP6 Q9NXR7 0
Q86VP6 Q99996 0
Q86VP6 Q9HD42 0
Q86VP6 Q9H9H4 0
Q86VP6 Q9NR30 0
Q86VP6 Q9BXY8 0
Q86VP6 Q9NUW8 0
Q86VP6 Q9Y265 0
Q86VP6 Q9HAF1 0
Q86VP6 Q9UKB1 0
Q86VP6 Q9ULG1 0
Q86VP6 Q9UHX1 0
Q86VP6 Q9HBM6 0
Q86VP6 Q9BZZ5 0
Q86VP6 Q96S59 0
Q86VP6 Q9H3R5 0
Q86VP6 Q9BUJ2 0
Q86VP6 Q9UKN8 0
Q86VP6 Q9UBW8 0
Q86VP6 Q9UBT2 0
Q86VP6 Q9BWU1 0
Q86VP6 Q9Y5Q9 0
Q86VP6 Q92769 0
Q86VP6 Q9Y2W1 0
Q86VP6 Q9UDW3 0
Q86VP6 Q86XP3 0
Q86VP6 Q9UBB5 0
Q86VP6 Q8N2Z9 0
Q86VP6 Q9H6S1 0
Q86VP6 Q9ULK4 0
Q86VP6 Q8WX92 0
Q86VP6 Q9NUX5 0
Q86VP6 Q9P287 0
Q86VP6 Q9Y3B4 0
Q86VP6 Q9BXJ9 0
Q86VP6 Q9BRX5 0
Q86VP6 Q9Y5B9 0
Q86VP6 Q92616 0
Q86VP6 Q8NBT2 0
Q86VP6 Q8N257 0
Q86VP6 Q96FI4 0
Q86VP6 Q9GZT9 0
Q86VP6 Q96BP3 0
Q86VP6 Q9NV88 0
Q86VP6 Q9H081 0
Q86VP6 Q9H4L4 0
Q86VP6 Q9NUG6 0
Q86VP6 Q9NVH2 0
Q86VP6 Q9NYB0 0
Q86VP6 Q92599 0
Q86VP6 Q9BXM7 0
Q86VP6 Q9H0H0 0
Q86VP6 Q8IUQ4 0
Q86VP6 Q9Y6A4 0
Q86VP6 Q8IXI1 0
Q86VP6 Q9BTT4 0
Q86VP6 Q9UNL4 0
Q86VP6 Q9H9B1 0
Q86VP6 Q9NVR2 0
Q86VP6 Q9UBE8 0
Q86VP6 Q9H0H5 0
Q86VP6 Q9P086 0
Q86VP6 Q96CF2 0
Q86VP6 Q9BUB5 0
Q86VP6 Q9BZH6 0
Q86VP6 Q92804 0
Q86VP6 Q9UPN7 0
Q86VP6 Q8WUA4 0
Q86VP6 Q8IYB3 0
Q86VP6 Q9H074 0
Q86VP6 Q8N8D1 0
Q86VP6 Q9UBU8 0
Q86VP6 Q9Y4K3 0
Q86VP6 Q9Y230 0
Q86VP6 Q96IY1 0
Q86VP6 Q8TAG9 0
Q86VP6 Q9GZS1 0
Q86VP6 Q96BT3 0
Q86VP6 Q9P013 0
Q86VP6 Q92667 0
Q86VP6 Q9UIS9 0
Q86VP6 Q9ULX6 0
Q86VP6 Q8NCE0 0
Q86VP6 Q96H20 0
Q86VP6 Q9NQT4 0
Q86VP6 Q9ULD4 0
Q86VP6 Q9BZK7 0
Q86VP6 Q96KP1 0
Q86VP6 Q99966 0
Q86VP6 Q9UKF6 0
Q86VP6 Q9Y6J0 0
Q86VP6 Q9UL15 0
Q86VP6 Q9UMS4 0
Q86VP6 Q86W51 0
Q86VP6 Q9NRH3 0
Q86VP6 Q9Y5N6 0
Q86VP6 Q8N668 0
Q86VP6 Q9UL46 0
Q86VP6 Q96T58 0
Q86VP6 Q9H2F5 0
Q86VP6 Q96DF8 0
Q86VP6 Q9NQ66 0
Q86VP6 Q9NP66 0
Q86VP6 Q96H22 0
Q86VP6 Q9NYJ8 0
Q86VP6 Q9UHD9 0
Q86VP6 Q92994 0
Q86VP6 Q8N0S6 0
Q86VP6 Q9NW64 0
Q86VP6 Q9UBQ0 0
Q86VP6 Q8WXD5 0
Q86VP6 Q9Y2U8 0
Q86VP6 Q96CJ1 0
Q86VP6 Q9UG63 0
Q86VP6 Q9Y5B0 0
Q86VP6 Q8WVM7 0
Q86VP6 Q9NR33 0
Q86VP6 Q96ST3 0
Q86VP6 Q9UBK2 0
Q86VP6 Q9Y3B2 0
Q86VP6 Q96KG9 0
Q86VP6 Q9H2K2 0
Q86VP6 Q9UHD2 0
Q86VP6 Q96Q15 0
Q86VP6 Q9UJX2 0
Q86VP6 Q9H871 0
Q86VP6 Q92841 0
Q86VP6 Q8IXK0 0
Q86VP6 Q9H9A7 0
Q86VP6 Q9Y4Y9 0
Q86VP6 Q9H5N1 0
Q86VP6 Q8N3Y1 0
Q86VP6 Q8N1F7 0
Q86VP6 Q96HS1 0
Q86VP6 Q9UQ84 0
Q86VP6 Q9NYV4 0
Q86VP6 Q9HB71 0
Q86VP6 Q9H9T3 0
Q86VP6 Q9UKM9 0
Q86VP6 Q9H211 0
Q86VP6 Q9UPV9 0
Q86VP6 Q99459 0
Q86VP6 Q9UHV2 0
Q86VP6 Q9BQE3 0
Q86VP6 Q9NPJ6 0
Q86VP6 Q9UJF2 0
Q86VP6 Q9BUE0 0
Q86VP6 Q96J02 0
Q86VP6 Q99708 0
Q86VP6 Q92585 0
Q86VP6 Q92785 0
Q86VP6 Q96HW7 0
Q86VP6 Q96JN0 0
Q86VP6 Q9H503 0
Q86VP6 Q9BRD0 0
Q86VP6 Q92793 0
Q86VP6 Q8IYI6 0
Q86VP6 Q9UK41 0
Q86VP6 Q9BZD4 0
Q86VP6 Q969H6 0
Q86VP6 Q9BXL7 0
Q86VP6 Q9Y3R0 0
Q86VP6 Q9H5Z1 0
Q86VP6 Q96GD4 0
Q86VP6 complex 0
Q86VP6 Q9H0D6 0
Q86VP6 Q9BU64 0
Q86VP6 Q96AP0 0
Q86VP6 Q96EK2 0
Q86VP6 Q9UBF6 0
Q86VP6 Q9UHD8 0
Q86VP6 Q86WB0 0
Q86VP6 Q9GZS3 0
Q86VP6 Q9UPS6 0
Q86VP6 Q9H9Y6 0
Q86VP6 Q96T37 0
Q86VP6 Q8N3R9 0
Q86VP6 Q9BVC3 0
Q86VP6 Q8IVT5 0
Q86VP6 Q9BY43 0
Q86VP6 Q92674 0
Q86VP6 Q96EY7 0
Q86VP6 Q9Y294 0
Q86VP6 Q99814 0
Q86VP6 Q9BVP2 0
Q86VP6 Q96RL1 0
Q86VP6 Q9BQ61 0
Q86VP6 Q9BSM1 0
Q86VP6 Q8IXM2 0
Q86VP6 Q96GM8 0
Q86VP6 Q8IZH2 0
Q86VP6 Q9Y6K1 0
Q86VP6 Q9UMN6 0
Q86VP6 Q9NTJ3 0
Q86VP6 Q9BZI7 0
Q86VP6 Q9NZZ3 0
Q86VP6 Q9BRT9 0
Q86VP6 Q9UJX5 0
Q86VP6 Q9HB96 0
Q86VP6 Q92990 0
Q86VP6 Q9Y297 0
Q86VP6 Q8NFD5 0
Q86VP6 Q92905 0
Q86VP6 Q96CW5 0
Q86VP6 Q8NB91 0
Q86VP6 Q9NWU2 0
Q86VP6 Q8N7H5 0
Q86VP6 Q96BN2 0
Q86VP6 Q9HCU8 0
Q86VP6 Q86YP4 0
Q86VP6 Q9H6Z9 0
Q86VP6 Q9BQG0 0
Q86VP6 Q96NW7 0
Q86VP6 Q9UBL3 0
Q86VP6 Q8WW01 0
Q86VP6 Q99741 0
Q86VP6 Q8NFH3 0
Q86VP6 Q9P2J5 0
Q86VP6 Q9UPN9 0
Q86VP6 Q8ND76 0
Q86VP6 Q9NX58 0
Q86VP6 Q9BYG4 0
Q86VP6 Q9NVA2 0
Q86VP6 Q96EE3 0
Q86VP6 Q8WVB6 0
Q86VP6 Q96GY3 0
Q86VP6 Q9Y6I7 0
Q86VP6 Q9NVC6 0
Q86VP6 Q9Y5S9 0
Q86VP6 Q9Y605 0
Q86VP6 Q8IWI9 0
Q86VP6 Q9H410 0
Q86VP6 Q8IY57 0
Q86VP6 Q96RN5 0
Q86VP6 Q92966 0
Q86VP6 Q9UNP9 0
Q86VP6 Q8IU60 0
Q86VP6 Q9BQ87 0
Q86VP6 Q9H944 0
Q86VP6 Q96SB4 0
Q86VP6 Q9H840 0
Q86VP6 Q96G21 0
Q86VP6 Q9HCK8 0
Q86VP6 Q8WWY3 0
Q86VP6 Q9C005 0
Q86VP6 Q8N3U4 0
Q86VP6 Q9UJV9 0
Q86VP6 Q96F86 0
Q86VP6 Q9BRR8 0
Q86VP6 Q9Y3C6 0
Q86VP6 Q9H270 0
Q86VP6 Q9UBB9 0
Q86VP6 Q92797 0
Q86VP6 Q93034 0
Q86VP6 Q9NYV6 0
Q86VP6 Q9H0E9 0
Q86VP6 Q9UPT5 0
Q86VP6 Q9NRF9 0
Q86VP6 Q9Y5Q8 0
Q86VP6 Q92900 0
Q86VP6 Q99633 0
Q86VP6 Q9UQL6 0
Q86VP6 Q9H7Z6 0
Q86VP6 Q9UHV9 0
Q86VP6 Q9BQA1 0
Q86VP6 Q9H2H8 0
Q86VP6 Q9UBU9 0
Q86VP6 Q99436 0
P27986 Q9UBE0 0
P27986 Q9P253 0
P27986 P78346 0
P27986 Q8IX12 0
P27986 Q1EHW4 0
P27986 Q8NHM5 0
P27986 Q8WYA6 0
P27986 Q92993 0
P27986 Q9UBX0 0
P27986 Q86VP6 0
P27986 Q99816 0
P27986 P68431 0
P27986 Q05195 0
P27986 P49848 0
P27986 Q96FV9 0
P27986 Q9UQN3 0
P27986 Q52LR7 0
P27986 Q15696 0
P27986 Q9Y576 0
P27986 Q99523 0
P27986 Q5VWG9 0
P27986 P45973 0
P27986 Q6VMQ6 0
P27986 P29992 0
P27986 P53779 0
P27986 Q86XI2 0
P27986 Q8NFH4 0
P27986 Q8WYH8 0
P27986 Q96RK1 0
P27986 Q15029 0
P27986 Q6IE81 0
P27986 Q96JC1 0
P27986 Q9BTC8 0
P27986 Q01130 0
P27986 Q9UK45 0
P27986 Q13813 0
P27986 Q8IUD2 0
P27986 Q16560 0
P27986 Q9P2K3 0
P27986 Q8TBF4 0
P27986 Q8TDN6 0
P27986 Q16181 0
P27986 Q9H808 0
P27986 Q9GZX5 0
P27986 Q14160 0
P27986 Q9UJX6 0
P27986 P51587 0
P27986 Q96I25 0
P27986 Q8IWX8 0
P27986 Q15648 0
P27986 Q15573 0
P27986 Q9BXP5 0
P27986 P49427 0
P27986 P61024 0
P27986 Q12962 0
P27986 P83881 0
P27986 Q13127 0
P27986 P54277 0
P27986 Q96BD5 0
P27986 Q8WUQ7 0
P27986 Q9Y2X7 0
P27986 Q8N163 0
P27986 Q9BRP8 0
P27986 Q14919 0
P27986 P61247 0
P27986 Q0VAK7 0
P27986 Q99967 0
P27986 P62736 0
P27986 Q13503 0
P27986 Q9UBW7 0
P27986 Q9NV56 0
P27986 Q9NTI5 0
P27986 Q9NQC1 0
P27986 Q96GM5 0
P27986 P52298 0
P27986 P55201 0
P27986 Q9Y253 0
P27986 Q01518 0
P27986 Q12931 0
P27986 Q9ULR0 0
P27986 Q5QJE6 0
P27986 Q9UPY3 0
P27986 Q92766 0
P27986 Q15427 0
P27986 Q14839 0
P27986 Q9UKG1 0
P27986 P32121 0
P27986 P37173 0
P27986 P43351 0
P27986 Q9NV31 0
P27986 Q9NX70 0
P27986 Q9Y316 0
P27986 Q9BUQ8 0
P27986 Q969L4 0
P27986 Q13163 0
P27986 Q07020 0
P27986 P84243 0
P27986 Q9Y2W2 0
P27986 Q9UQE7 0
P27986 P62312 0
P27986 Q9NXF1 0
P27986 Q96L91 0
P27986 P84103 0
P27986 P62979 0
P27986 P55735 0
P27986 Q86X55 0
P27986 P50539 0
P27986 Q16254 0
P27986 Q9H9Q4 0
P27986 Q92889 0
P27986 Q92522 0
P27986 Q92499 0
P27986 P52655 0
P27986 Q15572 0
P27986 Q6UWZ7 0
P27986 Q9UBP5 0
P27986 Q92989 0
P27986 Q8IZQ8 0
P27986 Q6NZY4 0
P27986 P51532 0
P27986 Q16586 0
P27986 Q71SY5 0
P27986 Q13114 0
P27986 P52435 0
P27986 Q96EZ8 0
P27986 Q12789 0
P27986 Q9Y5B6 0
P27986 Q6ZW49 0
P27986 P51991 0
P27986 Q9BUL9 0
P27986 Q8WYB5 0
P27986 Q9BXW9 0
P27986 Q9P0W2 0
P27986 Q2TAY7 0
P27986 Q9H9F9 0
P27986 Q86VN1 0
P27986 Q9Y3U8 0
P27986 Q00535 0
P27986 Q9UHV7 0
P27986 Q15007 0
P27986 Q5T200 0
P27986 P39023 0
P27986 Q9H981 0
P27986 Q96Q27 0
P27986 Q8WWI1 0
P27986 Q04725 0
P27986 Q86U70 0
P27986 P81274 0
P27986 P47813 0
P27986 Q14683 0
P27986 Q13490 0
P27986 Q9NRL2 0
P27986 Q9Y6X2 0
P27986 P83369 0
P27986 Q14157 0
P27986 Q9P2I0 0
P27986 Q9NPF5 0
P27986 Q9BWH6 0
P27986 Q10570 0
P27986 Q92844 0
P27986 Q9H269 0
P27986 Q96PV6 0
P27986 Q9UQ35 0
P27986 Q9UJA3 0
P27986 Q9BYE7 0
P27986 P38159 0
P27986 Q9BWJ5 0
P27986 Q96GD3 0
P27986 Q8NEM2 0
P27986 Q12873 0
P27986 Q14781 0
P27986 Q15172 0
P27986 P51946 0
P27986 P55265 0
P27986 Q9Y262 0
P27986 P51610 0
P27986 Q96A65 0
P27986 Q8NBZ0 0
P27986 Q13485 0
P27986 Q9BRV8 0
P27986 Q9Y6Q9 0
P27986 P31943 0
P27986 Q9UJX3 0
P27986 P40222 0
P27986 Q8TD19 0
P27986 P49711 0
P27986 P62310 0
P27986 Q8IYD1 0
P27986 Q9UKU7 0
P27986 Q13042 0
P27986 P35080 0
P27986 P45985 0
P27986 Q15022 0
P27986 Q8TEY7 0
P27986 Q9UIG0 0
P27986 Q9UIF9 0
P27986 Q16584 0
P27986 P49207 0
P27986 Q9H307 0
P27986 Q93074 0
P27986 Q12834 0
P27986 Q9UPN6 0
P27986 Q9NSP4 0
P27986 Q96FZ7 0
P27986 Q92618 0
P27986 Q12965 0
P27986 Q15542 0
P27986 Q92830 0
P27986 P51531 0
P27986 Q9BSJ2 0
P27986 Q9HCS7 0
P27986 Q9C086 0
P27986 Q7Z6Z7 0
P27986 Q9UKV8 0
P27986 Q155Q3 0
P27986 P43246 0
P27986 P42695 0
P27986 Q16630 0
P27986 Q13435 0
P27986 Q6UX04 0
P27986 Q99497 0
P27986 Q7L014 0
P27986 Q8WV66 0
P27986 Q92925 0
P27986 Q13243 0
P27986 Q9UK53 0
P27986 Q99801 0
P27986 Q92759 0
P27986 Q9Y4A5 0
P27986 Q9GZN1 0
P27986 Q9Y6J9 0
P27986 P48995 0
P27986 Q9UQM7 0
P27986 Q92922 0
P27986 P49643 0
P27986 Q6ZRS2 0
P27986 Q8WVC0 0
P27986 Q6Q0C0 0
P27986 Q7LBR1 0
P27986 P36894 0
P27986 Q53EL6 0
P27986 Q15276 0
P27986 Q9Y2X3 0
P27986 P36578 0
P27986 Q14653 0
P27986 Q5PSV4 0
P27986 Q9BSV6 0
P27986 Q99683 0
P27986 Q15633 0
P27986 Q9NXR8 0
P27986 Q12888 0
P27986 P49841 0
P27986 P63096 0
P27986 Q9H672 0
P27986 Q8NI27 0
P27986 Q9NZI8 0
P27986 Q9HCG8 0
P27986 Q71DI3 0
P27986 Q00978 0
P27986 Q99759 0
P27986 Q9BW27 0
P27986 Q9BPX3 0
P27986 P68104 0
P27986 Q9UBQ5 0
P27986 P42356 0
P27986 P62841 0
P27986 Q15543 0
P27986 Q0VG06 0
P27986 P52630 0
P27986 P62081 0
P27986 Q86V81 0
P27986 Q9Y6R4 0
P27986 P52294 0
P27986 Q99575 0
P27986 Q8TEX9 0
P27986 Q92777 0
P27986 P51948 0
P27986 Q96G25 0
P27986 Q92664 0
P27986 Q676U5 0
P27986 Q7RTV0 0
P27986 Q14152 0
P27986 P49758 0
P27986 Q9Y3E7 0
P27986 Q9P0M6 0
P27986 Q86XN7 0
P27986 Q16533 0
P27986 P62701 0
P27986 Q9GZX9 0
P27986 Q9NPI8 0
P27986 Q09666 0
P27986 Q02539 0
P27986 Q9Y4Z0 0
P27986 Q14566 0
P27986 Q9UHA3 0
P27986 Q99613 0
P27986 Q7L2H7 0
P27986 Q9H1A4 0
P27986 P62995 0
P27986 P62891 0
P27986 Q8N684 0
P27986 Q8TAQ2 0
P27986 Q15014 0
P27986 P67870 0
P27986 Q9H4B7 0
P27986 Q14444 0
P27986 Q08945 0
P27986 Q13347 0
P27986 Q96J01 0
P27986 Q13428 0
P27986 Q69YN4 0
P27986 Q8WYQ5 0
P27986 P62910 0
P27986 Q12874 0
P27986 Q9Y6I3 0
P27986 P46736 0
P27986 Q9HBI1 0
P27986 P46777 0
P27986 Q13123 0
P27986 Q15596 0
P27986 Q96FF9 0
P27986 P56282 0
P27986 P68400 0
P27986 Q9H3P2 0
P27986 P46783 0
P27986 Q13363 0
P27986 Q15369 0
P27986 Q15370 0
P27986 P62753 0
P27986 P52597 0
P27986 Q8IZL8 0
P27986 Q9NRR4 0
P27986 Q8N201 0
P27986 Q969R5 0
P27986 Q92620 0
P27986 Q9NW38 0
P27986 P28799 0
P27986 Q00597 0
P27986 Q8NFZ5 0
P27986 P62847 0
P27986 Q92896 0
P27986 Q03431 0
P27986 Q13418 0
P27986 Q9HC52 0
P27986 Q9BRX9 0
P27986 Q9Y383 0
P27986 Q15428 0
P27986 Q6P2C8 0
P27986 P60660 0
P27986 Q9UKV3 0
P27986 Q6P2Q9 0
P27986 Q13393 0
P27986 Q9BTK6 0
P27986 P49450 0
P27986 Q04917 0
P27986 P43694 0
P27986 Q14686 0
P27986 Q12996 0
P27986 Q13535 0
P27986 Q13416 0
P27986 Q99848 0
P27986 Q16514 0
P27986 Q6P2E9 0
P27986 P29590 0
P27986 Q9NPI6 0
P27986 Q8NEZ4 0
P27986 Q96CB8 0
P27986 P63220 0
P27986 P52272 0
P27986 Q6ZYL4 0
P27986 Q8WXI9 0
P27986 Q15545 0
P27986 Q8N5Y2 0
P27986 P61964 0
P27986 Q9H444 0
P27986 Q86UW6 0
P27986 Q9H160 0
P27986 P28370 0
P27986 Q8NDX5 0
P27986 Q9Y2X0 0
P27986 Q9NRG0 0
P27986 Q9Y232 0
P27986 P60866 0
P27986 Q15459 0
P27986 Q9UKL0 0
P27986 Q99417 0
P27986 Q9Y3C7 0
P27986 Q9NVP2 0
P27986 Q9H204 0
P27986 P51608 0
P27986 Q68E01 0
P27986 Q92547 0
P27986 Q14011 0
P27986 Q8N488 0
P27986 Q92794 0
P27986 Q9BRG1 0
P27986 P49336 0
P27986 Q9UJX4 0
P27986 Q92750 0
P27986 P68363 0
P27986 Q6P1K2 0
P27986 Q14511 0
P27986 Q96T23 0
P27986 P50914 0
P27986 Q9NWA0 0
P27986 Q01201 0
P27986 Q00341 0
P27986 Q9HBM1 0
P27986 Q9NV70 0
P27986 Q99638 0
P27986 P62829 0
P27986 P38919 0
P27986 P49756 0
P27986 Q9UKA9 0
P27986 Q8IYD8 0
P27986 Q8N726 0
P27986 Q9HCI7 0
P27986 Q05048 0
P27986 P43403 0
P27986 Q13368 0
P27986 Q99558 0
P27986 Q15628 0
P27986 Q8WUM0 0
P27986 P41279 0
P27986 Q14562 0
P27986 Q9Y4W2 0
P27986 Q13330 0
P27986 Q9HCU9 0
P27986 P41223 0
P27986 Q13426 0
P27986 P33991 0
P27986 Q4LE39 0
P27986 Q9H875 0
P27986 Q99873 0
P27986 Q9BVI0 0
P27986 Q9H7L9 0
P27986 Q5TKA1 0
P27986 P46781 0
P27986 Q7Z3B3 0
P27986 Q9HCE1 0
P27986 Q9H633 0
P27986 Q9Y2X9 0
P27986 Q13472 0
P27986 Q4G0F5 0
P27986 P38936 0
P27986 Q15393 0
P27986 P83731 0
P27986 Q02880 0
P27986 P35659 0
P27986 P51003 0
P27986 Q02241 0
P27986 Q9NWX5 0
P27986 P47914 0
P27986 P39748 0
P27986 Q92629 0
P27986 Q15910 0
P27986 P78364 0
P27986 Q96HR3 0
P27986 Q12830 0
P27986 Q6T4P5 0
P27986 Q8WXK4 0
P27986 Q9BS16 0
P27986 Q14191 0
P27986 Q99879 0
P27986 Q13501 0
P27986 Q9BZJ0 0
P27986 P59768 0
P27986 P46779 0
P27986 Q13523 0
P27986 Q15233 0
P27986 P52657 0
P27986 P49736 0
P27986 Q14978 0
P27986 Q8WVK2 0
P27986 Q15796 0
P27986 P36954 0
P27986 Q92613 0
P27986 P53999 0
P27986 P32780 0
P27986 Q99496 0
P27986 Q13617 0
P27986 Q13610 0
P27986 Q96JP5 0
P27986 P50613 0
P27986 P49005 0
P27986 Q9UL03 0
P27986 Q16629 0
P27986 Q9UJW3 0
P27986 Q15906 0
P27986 Q9NW13 0
P27986 Q9UBD5 0
P27986 Q5TA45 0
P27986 Q01844 0
P27986 Q64663 0
P27986 Q96QK1 0
P27986 Q9UIM3 0
P27986 Q59EJ3 0
P27986 Q13105 0
P27986 Q969G3 0
P27986 P35268 0
P27986 P62851 0
P27986 Q53GS7 0
P27986 Q86W42 0
P27986 Q9UM13 0
P27986 Q9BV90 0
P27986 Q8IXH7 0
P27986 P62854 0
P27986 Q96KQ7 0
P27986 Q16787 0
P27986 Q05519 0
P27986 Q15052 0
P27986 Q96LT9 0
P27986 Q9NUP9 0
P27986 P49642 0
P27986 Q03188 0
P27986 Q96DI7 0
P27986 P61513 0
P27986 Q9NXR7 0
P27986 Q9HD42 0
P27986 Q9H9H4 0
P27986 Q9NR30 0
P27986 P50502 0
P27986 Q9BXY8 0
P27986 Q07021 0
P27986 Q6I9Y2 0
P27986 Q9HAF1 0
P27986 Q9ULG1 0
P27986 Q9UHX1 0
P27986 Q9HBM6 0
P27986 Q9BZZ5 0
P27986 Q71F23 0
P27986 Q6IBW4 0
P27986 Q9H3R5 0
P27986 Q16585 0
P27986 Q9BUJ2 0
P27986 Q53TQ3 0
P27986 Q13573 0
P27986 Q09028 0
P27986 Q9UKN8 0
P27986 Q9UBT2 0
P27986 P46778 0
P27986 Q9BWU1 0
P27986 Q9Y5Q9 0
P27986 Q86U86 0
P27986 Q9Y2W1 0
P27986 Q6W2J9 0
P27986 Q9UDW3 0
P27986 Q86XP3 0
P27986 Q9UBB5 0
P27986 Q8N2Z9 0
P27986 P62424 0
P27986 P50750 0
P27986 Q13888 0
P27986 Q03164 0
P27986 P62750 0
P27986 Q9UKT8 0
P27986 Q9H6S1 0
P27986 Q9ULK4 0
P27986 Q14980 0
P27986 Q8WX92 0
P27986 P51858 0
P27986 Q6STE5 0
P27986 Q7L2Z9 0
P27986 Q5VTR2 0
P27986 Q05513 0
P27986 P78345 0
P27986 Q6PD62 0
P27986 Q9Y3B4 0
P27986 Q9BXJ9 0
P27986 Q15047 0
P27986 P61326 0
P27986 Q9Y5B9 0
P27986 Q15528 0
P27986 Q92616 0
P27986 Q6WN34 0
P27986 Q8NBT2 0
P27986 Q8N257 0
P27986 Q96BP3 0
P27986 Q13352 0
P27986 P49321 0
P27986 Q71U36 0
P27986 Q9NV88 0
P27986 P37108 0
P27986 Q9H081 0
P27986 P29279 0
P27986 Q9H4L4 0
P27986 P29083 0
P27986 Q9NUG6 0
P27986 Q9NVH2 0
P27986 P36507 0
P27986 Q15075 0
P27986 P98177 0
P27986 Q92599 0
P27986 Q9BXM7 0
P27986 Q9H0H0 0
P27986 Q9Y6A4 0
P27986 Q8IXI1 0
P27986 Q9BTT4 0
P27986 P62263 0
P27986 Q9UNL4 0
P27986 Q4ZG51 0
P27986 Q9H9B1 0
P27986 Q9NVR2 0
P27986 Q71F56 0
P27986 Q5SXM2 0
P27986 Q9H0H5 0
P27986 Q08999 0
P27986 Q9P086 0
P27986 Q6ZN18 0
P27986 P60842 0
P27986 Q14714 0
P27986 Q96CF2 0
P27986 Q15637 0
P27986 P56545 0
P27986 Q16576 0
P27986 Q9BUB5 0
P27986 P61981 0
P27986 Q9BZH6 0
P27986 P52948 0
P27986 Q7L2E3 0
P27986 P37275 0
P27986 Q92804 0
P27986 Q8WUA4 0
P27986 P54278 0
P27986 P60896 0
P27986 P56537 0
P27986 Q6UXN9 0
P27986 Q29RF7 0
P27986 Q8IYB3 0
P27986 P49411 0
P27986 Q8N8D1 0
P27986 Q9UBU8 0
P27986 Q14202 0
P27986 Q53GS9 0
P27986 Q96IY1 0
P27986 P55884 0
P27986 Q8TAG9 0
P27986 Q15291 0
P27986 Q5H9R7 0
P27986 Q96BT3 0
P27986 Q9P013 0
P27986 Q6MZP7 0
P27986 P67809 0
P27986 Q92667 0
P27986 Q9UIS9 0
P27986 Q9ULX6 0
P27986 Q8NCE0 0
P27986 Q13315 0
P27986 Q02410 0
P27986 P62277 0
P27986 P61353 0
P27986 P35606 0
P27986 Q96H20 0
P27986 Q6IEG0 0
P27986 Q13242 0
P27986 P33778 0
P27986 Q75QN2 0
P27986 Q9ULD4 0
P27986 Q96KP1 0
P27986 P78347 0
P27986 P84098 0
P27986 Q99966 0
P27986 Q9UKF6 0
P27986 Q9UMS4 0
P27986 Q86W51 0
P27986 Q9NRH3 0
P27986 Q9Y5N6 0
P27986 Q8N668 0
P27986 Q96T58 0
P27986 Q15019 0
P27986 Q9H2F5 0
P27986 Q12824 0
P27986 Q96DF8 0
P27986 Q01081 0
P27986 Q9NP66 0
P27986 Q96H22 0
P27986 Q14186 0
P27986 Q92994 0
P27986 Q68CP9 0
P27986 P62269 0
P27986 Q8N0S6 0
P27986 Q9NW64 0
P27986 P55209 0
P27986 Q9UBQ0 0
P27986 Q07955 0
P27986 Q9Y2U8 0
P27986 Q96CJ1 0
P27986 Q15744 0
P27986 Q6P1X5 0
P27986 Q9UG63 0
P27986 Q6P3W7 0
P27986 P52701 0
P27986 Q8WVM7 0
P27986 Q9NR33 0
P27986 Q04637 0
P27986 Q13148 0
P27986 Q04727 0
P27986 Q14204 0
P27986 Q13257 0
P27986 Q9UBK2 0
P27986 Q05655 0
P27986 P30050 0
P27986 Q13112 0
P27986 Q96KG9 0
P27986 Q9UHD2 0
P27986 P40692 0
P27986 Q96Q15 0
P27986 P68366 0
P27986 Q14498 0
P27986 Q9UJX2 0
P27986 Q13356 0
P27986 Q7L1Q6 0
P27986 Q6IPU0 0
P27986 Q15417 0
P27986 P35637 0
P27986 Q92841 0
P27986 Q8IXK0 0
P27986 Q9H9A7 0
P27986 P41182 0
P27986 Q9Y4Y9 0
P27986 Q9H5N1 0
P27986 Q8N1F7 0
P27986 Q9UQ84 0
P27986 Q13838 0
P27986 Q9NYV4 0
P27986 P35580 0
P27986 Q9UKM9 0
P27986 Q9UPV9 0
P27986 Q99459 0
P27986 P43405 0
P27986 P61218 0
P27986 Q9BQE3 0
P27986 Q9NPJ6 0
P27986 P53803 0
P27986 Q6UN15 0
P27986 Q9BUE0 0
P27986 Q53SF7 0
P27986 Q96J02 0
P27986 Q99708 0
P27986 Q92785 0
P27986 Q96HW7 0
P27986 P61244 0
P27986 P38398 0
P27986 Q96JN0 0
P27986 Q9H503 0
P27986 Q9BRD0 0
P27986 Q13487 0
P27986 Q92793 0
P27986 Q8IYI6 0
P27986 P62487 0
P27986 Q9UK41 0
P27986 P63267 0
P27986 Q9BZD4 0
P27986 Q13952 0
P27986 Q969H6 0
P27986 Q9BXL7 0
P27986 Q6P1J9 0
P27986 P63104 0
P27986 Q13118 0
P27986 Q9Y3R0 0
P27986 Q9H5Z1 0
P27986 Q13111 0
P27986 Q14687 0
P27986 P55081 0
P27986 P42768 0
P27986 Q6UW60 0
P27986 complex 0
P27986 P62861 0
P27986 P30260 0
P27986 P46940 0
P27986 Q9H0D6 0
P27986 P62899 0
P27986 Q9BU64 0
P27986 Q96EK2 0
P27986 Q9UBF6 0
P27986 Q9UHD8 0
P27986 Q9GZS3 0
P27986 P42285 0
P27986 P54198 0
P27986 Q16594 0
P27986 Q9UPS6 0
P27986 Q14331 0
P27986 Q13287 0
P27986 Q53T94 0
P27986 P63165 0
P27986 P60228 0
P27986 Q13263 0
P27986 Q96T37 0
P27986 Q00534 0
P27986 Q6IT96 0
P27986 Q9BVC3 0
P27986 Q8IVT5 0
P27986 P62857 0
P27986 Q9BY43 0
P27986 P62249 0
P27986 Q92674 0
P27986 P43243 0
P27986 Q02577 0
P27986 Q96EY7 0
P27986 Q9Y294 0
P27986 Q15025 0
P27986 P62917 0
P27986 Q9BVP2 0
P27986 Q6NUQ1 0
P27986 Q13185 0
P27986 Q15329 0
P27986 Q03111 0
P27986 Q04726 0
P27986 Q13905 0
P27986 Q96RL1 0
P27986 Q9BQ61 0
P27986 P32969 0
P27986 P62873 0
P27986 Q06609 0
P27986 Q9BSM1 0
P27986 Q8IXM2 0
P27986 Q96GM8 0
P27986 Q6P9B9 0
P27986 Q8IZH2 0
P27986 Q9Y6K1 0
P27986 Q08170 0
P27986 Q9UMN6 0
P27986 P42766 0
P27986 P51151 0
P27986 P57740 0
P27986 Q9NZZ3 0
P27986 P62888 0
P27986 P83876 0
P27986 P62266 0
P27986 Q9UJX5 0
P27986 P78344 0
P27986 Q9HB96 0
P27986 Q8NFD5 0
P27986 Q96CW5 0
P27986 Q8NB91 0
P27986 Q14155 0
P27986 Q8N7H5 0
P27986 Q96BN2 0
P27986 P46782 0
P27986 P39019 0
P27986 Q9HCU8 0
P27986 P51825 0
P27986 P61313 0
P27986 P48357 0
P27986 Q86YP4 0
P27986 P36897 0
P27986 P46527 0
P27986 Q12769 0
P27986 P33992 0
P27986 Q9BQG0 0
P27986 Q96NW7 0
P27986 Q9UBL3 0
P27986 Q8WW01 0
P27986 P63244 0
P27986 Q02878 0
P27986 Q13596 0
P27986 P33240 0
P27986 Q8NFH3 0
P27986 P51965 0
P27986 Q8ND76 0
P27986 P33993 0
P27986 P78367 0
P27986 P31947 0
P27986 Q52LA3 0
P27986 P29084 0
P27986 Q15544 0
P27986 Q9NX58 0
P27986 Q9NVA2 0
P27986 Q96EE3 0
P27986 P62280 0
P27986 Q7KZI7 0
P27986 Q8WVB6 0
P27986 Q96GY3 0
P27986 P46776 0
P27986 P62273 0
P27986 P29374 0
P27986 Q13889 0
P27986 Q14676 0
P27986 P61254 0
P27986 P30281 0
P27986 Q9Y6I7 0
P27986 Q9NVC6 0
P27986 Q6FI13 0
P27986 P55769 0
P27986 Q9Y605 0
P27986 Q8IWI9 0
P27986 P62805 0
P27986 Q9H410 0
P27986 Q8IY57 0
P27986 Q12933 0
P27986 Q15003 0
P27986 Q96RN5 0
P27986 Q92966 0
P27986 Q9UNP9 0
P27986 Q8IU60 0
P27986 P35579 0
P27986 Q04724 0
P27986 Q9BQ87 0
P27986 Q9H944 0
P27986 Q13247 0
P27986 Q96SB4 0
P27986 Q13769 0
P27986 Q96G21 0
P27986 Q9HCK8 0
P27986 Q8WWY3 0
P27986 Q9C005 0
P27986 Q8N3U4 0
P27986 P62913 0
P27986 Q13326 0
P27986 Q09161 0
P27986 Q05193 0
P27986 P56524 0
P27986 Q9UJV9 0
P27986 Q96F86 0
P27986 P42224 0
P27986 Q6P4R8 0
P27986 Q9BRR8 0
P27986 Q15185 0
P27986 Q9Y3C6 0
P27986 Q6PI98 0
P27986 Q9H270 0
P27986 Q02543 0
P27986 Q9UBB9 0
P27986 Q92797 0
P27986 Q93034 0
P27986 Q15582 0
P27986 Q9NYV6 0
P27986 Q9H0E9 0
P27986 Q9UPT5 0
P27986 Q9NRF9 0
P27986 P28702 0
P27986 Q9Y5Q8 0
P27986 P62906 0
P27986 Q99633 0
P27986 Q7Z6J9 0
P27986 Q9UQL6 0
P27986 Q9H7Z6 0
P27986 Q15054 0
P27986 Q00839 0
P27986 P62495 0
P27986 Q06187 0
P27986 P55316 0
P27986 P46109 0
P27986 Q5S007 0
P27986 Q15021 0
P27986 Q9H2H8 0
P27986 P62244 0
P27986 P49917 0
P27986 P62241 0
P27986 Q14573 0
P78560 Q9UBE0 0
P78560 Q9P253 0
P78560 Q8IX12 0
P78560 Q1EHW4 0
P78560 Q8NHM5 0
P78560 Q8WYA6 0
P78560 Q92993 0
P78560 Q9UBX0 0
P78560 Q86VP6 0
P78560 Q99816 0
P78560 Q05195 0
P78560 Q96FV9 0
P78560 Q9UQN3 0
P78560 Q52LR7 0
P78560 Q15696 0
P78560 Q9Y576 0
P78560 Q99523 0
P78560 Q5VWG9 0
P78560 Q6VMQ6 0
P78560 Q86XI2 0
P78560 Q8NFH4 0
P78560 Q8WYH8 0
P78560 Q96RK1 0
P78560 Q15029 0
P78560 Q6IE81 0
P78560 Q96JC1 0
P78560 Q9BTC8 0
P78560 Q01130 0
P78560 Q9UK45 0
P78560 Q13813 0
P78560 Q8IUD2 0
P78560 Q16560 0
P78560 Q9P2K3 0
P78560 Q8TBF4 0
P78560 Q8TDN6 0
P78560 Q16181 0
P78560 Q9H808 0
P78560 Q9GZX5 0
P78560 Q14160 0
P78560 Q9UJX6 0
P78560 Q96I25 0
P78560 Q8IWX8 0
P78560 Q15648 0
P78560 Q15573 0
P78560 Q9BXP5 0
P78560 Q12962 0
P78560 P83881 0
P78560 Q13127 0
P78560 Q96BD5 0
P78560 Q8WUQ7 0
P78560 Q9Y2X7 0
P78560 Q8N163 0
P78560 Q9BRP8 0
P78560 Q14919 0
P78560 Q0VAK7 0
P78560 Q99967 0
P78560 Q13503 0
P78560 Q9UBW7 0
P78560 Q9NV56 0
P78560 Q9NTI5 0
P78560 Q9NQC1 0
P78560 Q96GM5 0
P78560 Q9Y253 0
P78560 Q01518 0
P78560 Q12931 0
P78560 Q9ULR0 0
P78560 Q5QJE6 0
P78560 Q9UPY3 0
P78560 Q92766 0
P78560 Q15427 0
P78560 Q14839 0
P78560 Q9UKG1 0
P78560 Q9NV31 0
P78560 Q9NX70 0
P78560 Q9Y316 0
P78560 Q9BUQ8 0
P78560 Q969L4 0
P78560 Q13163 0
P78560 Q07020 0
P78560 P84243 0
P78560 Q9Y2W2 0
P78560 Q9UQE7 0
P78560 Q9NXF1 0
P78560 Q96L91 0
P78560 P84103 0
P78560 Q86X55 0
P78560 Q16254 0
P78560 Q9H9Q4 0
P78560 Q92889 0
P78560 Q92522 0
P78560 Q92499 0
P78560 Q15572 0
P78560 Q6UWZ7 0
P78560 Q9UBP5 0
P78560 Q92989 0
P78560 Q8IZQ8 0
P78560 Q6NZY4 0
P78560 Q16586 0
P78560 Q71SY5 0
P78560 Q13114 0
P78560 Q96EZ8 0
P78560 Q12789 0
P78560 Q9Y5B6 0
P78560 Q6ZW49 0
P78560 Q9BUL9 0
P78560 Q8WYB5 0
P78560 Q9BXW9 0
P78560 Q9P0W2 0
P78560 Q2TAY7 0
P78560 Q9H9F9 0
P78560 Q86VN1 0
P78560 Q9Y3U8 0
P78560 Q00535 0
P78560 Q9UHV7 0
P78560 Q15007 0
P78560 Q5T200 0
P78560 Q9H981 0
P78560 Q96Q27 0
P78560 Q8WWI1 0
P78560 Q04725 0
P78560 Q86U70 0
P78560 P81274 0
P78560 Q14683 0
P78560 Q13490 0
P78560 Q9NRL2 0
P78560 Q9Y6X2 0
P78560 P83369 0
P78560 Q14157 0
P78560 Q9P2I0 0
P78560 Q9NPF5 0
P78560 Q9BWH6 0
P78560 Q10570 0
P78560 Q92844 0
P78560 Q9H269 0
P78560 Q96PV6 0
P78560 Q9UQ35 0
P78560 Q9UJA3 0
P78560 Q9BYE7 0
P78560 Q9BWJ5 0
P78560 Q96GD3 0
P78560 Q8NEM2 0
P78560 Q12873 0
P78560 Q14781 0
P78560 Q15172 0
P78560 Q9Y262 0
P78560 Q96A65 0
P78560 Q8NBZ0 0
P78560 Q13485 0
P78560 Q9BRV8 0
P78560 Q9Y6Q9 0
P78560 Q9UJX3 0
P78560 Q8TD19 0
P78560 Q8IYD1 0
P78560 Q9UKU7 0
P78560 Q13042 0
P78560 Q15022 0
P78560 Q8TEY7 0
P78560 Q9UIG0 0
P78560 Q9UIF9 0
P78560 Q16584 0
P78560 Q9H307 0
P78560 Q93074 0
P78560 Q12834 0
P78560 Q9UPN6 0
P78560 Q9NSP4 0
P78560 Q96FZ7 0
P78560 Q92618 0
P78560 Q12965 0
P78560 Q15542 0
P78560 Q92830 0
P78560 Q9BSJ2 0
P78560 Q9HCS7 0
P78560 Q9C086 0
P78560 Q7Z6Z7 0
P78560 Q9UKV8 0
P78560 Q155Q3 0
P78560 Q16630 0
P78560 Q13435 0
P78560 Q6UX04 0
P78560 Q99497 0
P78560 Q7L014 0
P78560 Q8WV66 0
P78560 Q92925 0
P78560 Q13243 0
P78560 Q9UK53 0
P78560 Q99801 0
P78560 Q92759 0
P78560 Q9Y4A5 0
P78560 Q9GZN1 0
P78560 Q9Y6J9 0
P78560 Q9UQM7 0
P78560 Q92922 0
P78560 Q6ZRS2 0
P78560 Q8WVC0 0
P78560 Q6Q0C0 0
P78560 Q7LBR1 0
P78560 Q53EL6 0
P78560 Q15276 0
P78560 Q9Y2X3 0
P78560 Q14653 0
P78560 Q5PSV4 0
P78560 Q9BSV6 0
P78560 Q99683 0
P78560 Q15633 0
P78560 Q9NXR8 0
P78560 Q12888 0
P78560 Q9H672 0
P78560 Q8NI27 0
P78560 Q9NZI8 0
P78560 Q9HCG8 0
P78560 Q71DI3 0
P78560 Q00978 0
P78560 Q99759 0
P78560 Q9BW27 0
P78560 Q9BPX3 0
P78560 Q9UBQ5 0
P78560 Q15543 0
P78560 Q0VG06 0
P78560 Q86V81 0
P78560 Q9Y6R4 0
P78560 Q99575 0
P78560 Q8TEX9 0
P78560 Q92777 0
P78560 Q96G25 0
P78560 Q92664 0
P78560 Q676U5 0
P78560 Q7RTV0 0
P78560 Q14152 0
P78560 Q9Y3E7 0
P78560 Q9P0M6 0
P78560 Q86XN7 0
P78560 Q16533 0
P78560 Q9GZX9 0
P78560 Q9NPI8 0
P78560 Q09666 0
P78560 Q02539 0
P78560 Q9Y4Z0 0
P78560 Q14566 0
P78560 Q9UHA3 0
P78560 Q99613 0
P78560 Q7L2H7 0
P78560 Q9H1A4 0
P78560 Q8N684 0
P78560 Q8TAQ2 0
P78560 Q15014 0
P78560 Q9H4B7 0
P78560 Q14444 0
P78560 Q08945 0
P78560 Q13347 0
P78560 Q96J01 0
P78560 Q13428 0
P78560 Q69YN4 0
P78560 Q8WYQ5 0
P78560 Q12874 0
P78560 Q9Y6I3 0
P78560 Q9HBI1 0
P78560 Q13123 0
P78560 Q15596 0
P78560 Q96FF9 0
P78560 Q9H3P2 0
P78560 Q13363 0
P78560 Q15369 0
P78560 Q15370 0
P78560 Q8IZL8 0
P78560 Q9NRR4 0
P78560 Q8N201 0
P78560 Q969R5 0
P78560 Q92620 0
P78560 Q9NW38 0
P78560 Q00597 0
P78560 Q8NFZ5 0
P78560 Q92896 0
P78560 Q03431 0
P78560 Q13418 0
P78560 Q9HC52 0
P78560 Q9BRX9 0
P78560 Q9Y383 0
P78560 Q15428 0
P78560 Q6P2C8 0
P78560 Q9UKV3 0
P78560 Q6P2Q9 0
P78560 Q13393 0
P78560 Q9BTK6 0
P78560 Q04917 0
P78560 Q14686 0
P78560 Q12996 0
P78560 Q13535 0
P78560 Q13416 0
P78560 Q99848 0
P78560 Q16514 0
P78560 Q6P2E9 0
P78560 Q9NPI6 0
P78560 Q8NEZ4 0
P78560 Q96CB8 0
P78560 Q6ZYL4 0
P78560 Q8WXI9 0
P78560 Q15545 0
P78560 Q8N5Y2 0
P78560 Q9H444 0
P78560 Q86UW6 0
P78560 Q9H160 0
P78560 Q8NDX5 0
P78560 Q9Y2X0 0
P78560 Q9NRG0 0
P78560 Q9Y232 0
P78560 Q15459 0
P78560 Q9UKL0 0
P78560 Q99417 0
P78560 Q9Y3C7 0
P78560 Q9NVP2 0
P78560 Q9H204 0
P78560 Q68E01 0
P78560 Q92547 0
P78560 Q14011 0
P78560 Q8N488 0
P78560 Q92794 0
P78560 Q9BRG1 0
P78560 Q9UJX4 0
P78560 Q92750 0
P78560 Q6P1K2 0
P78560 Q14511 0
P78560 Q96T23 0
P78560 Q9NWA0 0
P78560 Q01201 0
P78560 Q00341 0
P78560 Q9HBM1 0
P78560 Q9NV70 0
P78560 Q99638 0
P78560 Q9UKA9 0
P78560 Q8IYD8 0
P78560 Q8N726 0
P78560 Q9HCI7 0
P78560 Q05048 0
P78560 Q13368 0
P78560 Q99558 0
P78560 Q15628 0
P78560 Q8WUM0 0
P78560 Q14562 0
P78560 Q9Y4W2 0
P78560 Q13330 0
P78560 Q9HCU9 0
P78560 Q13426 0
P78560 Q4LE39 0
P78560 Q9H875 0
P78560 Q99873 0
P78560 Q9BVI0 0
P78560 Q9H7L9 0
P78560 Q5TKA1 0
P78560 Q7Z3B3 0
P78560 Q9HCE1 0
P78560 Q9H633 0
P78560 Q9Y2X9 0
P78560 Q13472 0
P78560 Q4G0F5 0
P78560 Q15393 0
P78560 P83731 0
P78560 Q02880 0
P78560 Q02241 0
P78560 Q9NWX5 0
P78560 Q92629 0
P78560 Q15910 0
P78560 Q96HR3 0
P78560 Q12830 0
P78560 Q6T4P5 0
P78560 Q8WXK4 0
P78560 Q9BS16 0
P78560 Q14191 0
P78560 Q99879 0
P78560 Q13501 0
P78560 Q9BZJ0 0
P78560 Q13523 0
P78560 Q15233 0
P78560 Q14978 0
P78560 Q8WVK2 0
P78560 Q15796 0
P78560 Q92613 0
P78560 Q99496 0
P78560 Q13617 0
P78560 Q13610 0
P78560 Q96JP5 0
P78560 Q9UL03 0
P78560 Q16629 0
P78560 Q9UJW3 0
P78560 Q15906 0
P78560 Q9NW13 0
P78560 Q9UBD5 0
P78560 Q5TA45 0
P78560 Q01844 0
P78560 Q64663 0
P78560 Q96QK1 0
P78560 Q9UIM3 0
P78560 Q59EJ3 0
P78560 Q13105 0
P78560 Q969G3 0
P78560 Q53GS7 0
P78560 Q86W42 0
P78560 Q9UM13 0
P78560 Q9BV90 0
P78560 Q8IXH7 0
P78560 Q96KQ7 0
P78560 Q07666 0
P78560 Q16787 0
P78560 Q05519 0
P78560 Q15052 0
P78560 Q96LT9 0
P78560 Q9NUP9 0
P78560 Q03188 0
P78560 Q96DI7 0
P78560 Q9NXR7 0
P78560 Q9HD42 0
P78560 Q9H9H4 0
P78560 Q9NR30 0
P78560 Q9BXY8 0
P78560 Q07021 0
P78560 Q6I9Y2 0
P78560 Q9HAF1 0
P78560 Q9ULG1 0
P78560 Q9UHX1 0
P78560 Q9HBM6 0
P78560 Q9BZZ5 0
P78560 Q71F23 0
P78560 Q6IBW4 0
P78560 Q9H3R5 0
P78560 Q16585 0
P78560 Q9BUJ2 0
P78560 Q53TQ3 0
P78560 Q13573 0
P78560 Q09028 0
P78560 Q9UKN8 0
P78560 Q9UBT2 0
P78560 Q9BWU1 0
P78560 Q9Y5Q9 0
P78560 Q86U86 0
P78560 Q9Y2W1 0
P78560 Q6W2J9 0
P78560 Q9UDW3 0
P78560 Q86XP3 0
P78560 Q9UBB5 0
P78560 Q8N2Z9 0
P78560 Q13888 0
P78560 Q03164 0
P78560 Q9UKT8 0
P78560 Q9H6S1 0
P78560 Q9ULK4 0
P78560 Q14980 0
P78560 Q8WX92 0
P78560 Q6STE5 0
P78560 Q7L2Z9 0
P78560 Q5VTR2 0
P78560 Q05513 0
P78560 Q6PD62 0
P78560 Q9Y3B4 0
P78560 Q9BXJ9 0
P78560 Q15047 0
P78560 Q9Y5B9 0
P78560 Q15528 0
P78560 Q92616 0
P78560 Q6WN34 0
P78560 Q8NBT2 0
P78560 Q8N257 0
P78560 Q96BP3 0
P78560 Q13352 0
P78560 Q71U36 0
P78560 Q9NV88 0
P78560 Q9H081 0
P78560 Q9H4L4 0
P78560 Q9NUG6 0
P78560 Q9NVH2 0
P78560 Q15075 0
P78560 P98177 0
P78560 Q92599 0
P78560 Q9BXM7 0
P78560 Q9H0H0 0
P78560 Q9Y6A4 0
P78560 Q8IXI1 0
P78560 Q9BTT4 0
P78560 Q9UNL4 0
P78560 Q4ZG51 0
P78560 Q9H9B1 0
P78560 Q9NVR2 0
P78560 Q71F56 0
P78560 Q5SXM2 0
P78560 Q9H0H5 0
P78560 Q08999 0
P78560 Q9P086 0
P78560 Q6ZN18 0
P78560 Q14714 0
P78560 Q96CF2 0
P78560 Q15637 0
P78560 Q16576 0
P78560 Q9BUB5 0
P78560 Q9BZH6 0
P78560 Q7L2E3 0
P78560 Q92804 0
P78560 Q8WUA4 0
P78560 Q6UXN9 0
P78560 Q29RF7 0
P78560 Q8IYB3 0
P78560 Q8N8D1 0
P78560 Q9UBU8 0
P78560 Q14202 0
P78560 Q53GS9 0
P78560 Q96IY1 0
P78560 Q8TAG9 0
P78560 Q15291 0
P78560 Q5H9R7 0
P78560 Q96BT3 0
P78560 Q9P013 0
P78560 Q6MZP7 0
P78560 Q92667 0
P78560 Q9UIS9 0
P78560 Q9ULX6 0
P78560 Q8NCE0 0
P78560 Q13315 0
P78560 Q02410 0
P78560 Q96H20 0
P78560 Q6IEG0 0
P78560 Q13242 0
P78560 Q75QN2 0
P78560 Q9ULD4 0
P78560 Q96KP1 0
P78560 P84098 0
P78560 Q99966 0
P78560 Q9UKF6 0
P78560 Q9UMS4 0
P78560 Q86W51 0
P78560 Q9NRH3 0
P78560 Q9Y5N6 0
P78560 Q8N668 0
P78560 Q96T58 0
P78560 Q15019 0
P78560 Q9H2F5 0
P78560 Q12824 0
P78560 Q96DF8 0
P78560 Q01081 0
P78560 Q9NP66 0
P78560 Q96H22 0
P78560 Q14186 0
P78560 Q92994 0
P78560 Q68CP9 0
P78560 Q8N0S6 0
P78560 Q9NW64 0
P78560 Q9UBQ0 0
P78560 Q07955 0
P78560 Q9Y2U8 0
P78560 Q96CJ1 0
P78560 Q15744 0
P78560 Q6P1X5 0
P78560 Q9UG63 0
P78560 Q6P3W7 0
P78560 Q8WVM7 0
P78560 Q9NR33 0
P78560 Q04637 0
P78560 Q13148 0
P78560 Q04727 0
P78560 Q14204 0
P78560 Q13257 0
P78560 Q9UBK2 0
P78560 Q05655 0
P78560 Q13112 0
P78560 Q96KG9 0
P78560 Q9UHD2 0
P78560 Q96Q15 0
P78560 Q14498 0
P78560 Q9UJX2 0
P78560 Q13356 0
P78560 Q7L1Q6 0
P78560 Q6IPU0 0
P78560 Q15417 0
P78560 Q92841 0
P78560 Q8IXK0 0
P78560 Q9H9A7 0
P78560 Q9Y4Y9 0
P78560 Q9H5N1 0
P78560 Q8N1F7 0
P78560 Q9UQ84 0
P78560 Q13838 0
P78560 Q9NYV4 0
P78560 Q9UKM9 0
P78560 Q9UPV9 0
P78560 Q99459 0
P78560 Q9BQE3 0
P78560 Q9NPJ6 0
P78560 Q6UN15 0
P78560 Q9BUE0 0
P78560 Q53SF7 0
P78560 Q96J02 0
P78560 Q99708 0
P78560 Q92785 0
P78560 Q96HW7 0
P78560 Q96JN0 0
P78560 Q9H503 0
P78560 Q9BRD0 0
P78560 Q13487 0
P78560 Q92793 0
P78560 Q8IYI6 0
P78560 Q9UK41 0
P78560 Q9BZD4 0
P78560 Q13952 0
P78560 Q969H6 0
P78560 Q9BXL7 0
P78560 Q6P1J9 0
P78560 Q13118 0
P78560 Q9Y3R0 0
P78560 Q9H5Z1 0
P78560 Q13111 0
P78560 Q14687 0
P78560 Q6UW60 0
P78560 complex 0
P78560 Q9H0D6 0
P78560 Q9BU64 0
P78560 Q96EK2 0
P78560 Q9UBF6 0
P78560 Q9UHD8 0
P78560 Q9GZS3 0
P78560 Q16594 0
P78560 Q9UPS6 0
P78560 Q14331 0
P78560 Q13287 0
P78560 Q53T94 0
P78560 Q13263 0
P78560 Q96T37 0
P78560 Q00534 0
P78560 Q6IT96 0
P78560 Q9BVC3 0
P78560 Q8IVT5 0
P78560 Q9BY43 0
P78560 Q92674 0
P78560 Q02577 0
P78560 Q96EY7 0
P78560 Q9Y294 0
P78560 Q15025 0
P78560 Q9BVP2 0
P78560 Q6NUQ1 0
P78560 Q13185 0
P78560 Q15329 0
P78560 Q03111 0
P78560 Q04726 0
P78560 Q13905 0
P78560 Q96RL1 0
P78560 Q9BQ61 0
P78560 Q06609 0
P78560 Q9BSM1 0
P78560 Q8IXM2 0
P78560 Q96GM8 0
P78560 Q6P9B9 0
P78560 Q8IZH2 0
P78560 Q9Y6K1 0
P78560 Q08170 0
P78560 Q9UMN6 0
P78560 Q9NZZ3 0
P78560 P83876 0
P78560 Q9UJX5 0
P78560 Q9HB96 0
P78560 Q8NFD5 0
P78560 Q96CW5 0
P78560 Q8NB91 0
P78560 Q14155 0
P78560 Q8N7H5 0
P78560 Q96BN2 0
P78560 Q9HCU8 0
P78560 Q86YP4 0
P78560 Q12769 0
P78560 Q9BQG0 0
P78560 Q96NW7 0
P78560 Q9UBL3 0
P78560 Q8WW01 0
P78560 Q02878 0
P78560 Q13596 0
P78560 Q8NFH3 0
P78560 Q8ND76 0
P78560 Q52LA3 0
P78560 Q15544 0
P78560 Q9NX58 0
P78560 Q9NVA2 0
P78560 Q96EE3 0
P78560 Q7KZI7 0
P78560 Q8WVB6 0
P78560 Q96GY3 0
P78560 Q13889 0
P78560 Q14676 0
P78560 Q9Y6I7 0
P78560 Q9NVC6 0
P78560 Q6FI13 0
P78560 Q9Y605 0
P78560 Q8IWI9 0
P78560 Q9H410 0
P78560 Q8IY57 0
P78560 Q12933 0
P78560 Q15003 0
P78560 Q96RN5 0
P78560 Q92966 0
P78560 Q9UNP9 0
P78560 Q8IU60 0
P78560 Q04724 0
P78560 Q9BQ87 0
P78560 Q9H944 0
P78560 Q13247 0
P78560 Q96SB4 0
P78560 Q13769 0
P78560 Q96G21 0
P78560 Q9HCK8 0
P78560 Q8WWY3 0
P78560 Q9C005 0
P78560 Q8N3U4 0
P78560 Q13326 0
P78560 Q09161 0
P78560 Q05193 0
P78560 Q9UJV9 0
P78560 Q96F86 0
P78560 Q6P4R8 0
P78560 Q9BRR8 0
P78560 Q15185 0
P78560 Q9Y3C6 0
P78560 Q6PI98 0
P78560 Q9H270 0
P78560 Q02543 0
P78560 Q9UBB9 0
P78560 Q92797 0
P78560 Q93034 0
P78560 Q15582 0
P78560 Q9NYV6 0
P78560 Q9H0E9 0
P78560 Q9UPT5 0
P78560 Q9NRF9 0
P78560 Q9Y5Q8 0
P78560 Q99633 0
P78560 Q7Z6J9 0
P78560 Q9UQL6 0
P78560 Q9H7Z6 0
P78560 Q15054 0
P78560 Q00839 0
P78560 Q06187 0
P78560 Q5S007 0
P78560 Q15021 0
P78560 Q9H2H8 0
P78560 Q14573 0
Q99816 Q9UBE0 0
Q99816 Q9P253 0
Q99816 Q9UBX0 0
Q99816 Q9UQN3 0
Q99816 Q9Y576 0
Q99816 Q9BTC8 0
Q99816 Q9UK45 0
Q99816 Q9P2K3 0
Q99816 Q9H808 0
Q99816 Q9GZX5 0
Q99816 Q9UJX6 0
Q99816 Q9UNM6 0
Q99816 Q9Y2S0 0
Q99816 Q9BXP5 0
Q99816 Q9Y2X7 0
Q99816 Q9BRP8 0
Q99816 Q99967 0
Q99816 Q9UBW7 0
Q99816 Q9NV56 0
Q99816 Q9NTI5 0
Q99816 Q9NQC1 0
Q99816 Q9Y248 0
Q99816 Q9Y253 0
Q99816 Q9ULR0 0
Q99816 Q9UPY3 0
Q99816 Q9NQS7 0
Q99816 Q9UKG1 0
Q99816 Q9NV31 0
Q99816 Q9BT78 0
Q99816 Q9NX70 0
Q99816 Q9Y316 0
Q99816 Q9BUQ8 0
Q99816 Q9Y3C5 0
Q99816 Q9Y2W2 0
Q99816 Q9UQE7 0
Q99816 Q9NXF1 0
Q99816 Q9H9Q4 0
Q99816 Q9UKT7 0
Q99816 Q9NQT5 0
Q99816 Q9UBP5 0
Q99816 Q9UNS2 0
Q99816 Q9Y5B6 0
Q99816 Q9H2X6 0
Q99816 Q9BUL9 0
Q99816 Q9BXW9 0
Q99816 Q9NWZ8 0
Q99816 Q9P0W2 0
Q99816 Q9H9F9 0
Q99816 Q9UMX0 0
Q99816 Q9Y3U8 0
Q99816 Q9UHV7 0
Q99816 Q9H981 0
Q99816 Q9NRL2 0
Q99816 Q9Y6X2 0
Q99816 Q9P2I0 0
Q99816 Q9NPF5 0
Q99816 Q9BWH6 0
Q99816 Q9H269 0
Q99816 Q9UQ35 0
Q99816 Q9UJA3 0
Q99816 Q9BYE7 0
Q99816 Q9BWJ5 0
Q99816 Q9Y262 0
Q99816 Q9HAU5 0
Q99816 Q9Y3F4 0
Q99816 Q9BRV8 0
Q99816 Q9Y6Q9 0
Q99816 Q9UJX3 0
Q99816 Q9UKU7 0
Q99816 Q9UIG0 0
Q99816 Q9NPB6 0
Q99816 Q9UIF9 0
Q99816 Q9H307 0
Q99816 Q9UL63 0
Q99816 Q9UPN6 0
Q99816 Q9NSP4 0
Q99816 Q9BSJ2 0
Q99816 Q9HCS7 0
Q99816 Q9C086 0
Q99816 Q9UKV8 0
Q99816 Q9UHI6 0
Q99816 Q9UK53 0
Q99816 Q9BSI4 0
Q99816 Q9Y4A5 0
Q99816 Q9H1J1 0
Q99816 Q9GZN1 0
Q99816 Q9Y6J9 0
Q99816 Q9UQM7 0
Q99816 Q9NPD3 0
Q99816 Q9Y2X3 0
Q99816 Q9BSV6 0
Q99816 Q9NXR8 0
Q99816 Q9NZS9 0
Q99816 Q9H672 0
Q99816 Q9NZI8 0
Q99816 Q9HCG8 0
Q99816 Q9BW27 0
Q99816 Q9BPX3 0
Q99816 Q9UBQ5 0
Q99816 Q9Y2L1 0
Q99816 Q9Y6R4 0
Q99816 Q9Y3E7 0
Q99816 Q9Y618 0
Q99816 Q9P0M6 0
Q99816 Q9GZX9 0
Q99816 Q9NPI8 0
Q99816 Q9Y4Z0 0
Q99816 Q9Y2A7 0
Q99816 Q9UHA3 0
Q99816 Q9Y333 0
Q99816 Q9H1A4 0
Q99816 Q9ULZ2 0
Q99816 Q9H4B7 0
Q99816 Q9HAU4 0
Q99816 Q9Y6I3 0
Q99816 Q9HBI1 0
Q99816 Q9H3P2 0
Q99816 Q9NRR4 0
Q99816 Q9NW38 0
Q99816 Q9HC52 0
Q99816 Q9BRX9 0
Q99816 Q9Y383 0
Q99816 Q9UKV3 0
Q99816 Q9H0E3 0
Q99816 Q9BTK6 0
Q99816 Q99848 0
Q99816 Q9NPI6 0
Q99816 Q9Y6K9 0
Q99816 Q9H444 0
Q99816 Q9H160 0
Q99816 Q9NY27 0
Q99816 Q9Y2X0 0
Q99816 Q9NRG0 0
Q99816 Q9Y232 0
Q99816 Q9UKL0 0
Q99816 Q9Y3C7 0
Q99816 Q9NVP2 0
Q99816 Q9H204 0
Q99816 Q9BRG1 0
Q99816 Q9UJX4 0
Q99816 Q9NWA0 0
Q99816 Q9Y6A5 0
Q99816 Q9HBM1 0
Q99816 Q9NV70 0
Q99816 Q9UKA9 0
Q99816 Q9HCI7 0
Q99816 Q9UER7 0
Q99816 Q9Y4W2 0
Q99816 Q9HCU9 0
Q99816 Q9H875 0
Q99816 Q99873 0
Q99816 Q9BVI0 0
Q99816 Q9H7L9 0
Q99816 Q9HCE1 0
Q99816 Q9H633 0
Q99816 Q9Y2X9 0
Q99816 Q9NWX5 0
Q99816 Q9UDY8 0
Q99816 Q9BS16 0
Q99816 Q99879 0
Q99816 Q9BZJ0 0
Q99816 Q9UBC3 0
Q99816 Q9HB75 0
Q99816 Q9UL03 0
Q99816 Q9UJW3 0
Q99816 Q9NW13 0
Q99816 Q9UBD5 0
Q99816 Q9UIM3 0
Q99816 Q9H9Q2 0
Q99816 Q9UM13 0
Q99816 Q9BV90 0
Q99816 Q9NUP9 0
Q99816 Q9NXR7 0
Q99816 Q99996 0
Q99816 Q9HD42 0
Q99816 Q9NR30 0
Q99816 Q9BXY8 0
Q99816 Q9NUW8 0
Q99816 Q9Y265 0
Q99816 Q9HAF1 0
Q99816 Q9UKB1 0
Q99816 Q9ULG1 0
Q99816 Q9UHX1 0
Q99816 Q9HBM6 0
Q99816 Q9BZZ5 0
Q99816 Q9H3R5 0
Q99816 Q9BUJ2 0
Q99816 Q9UKN8 0
Q99816 Q9UBW8 0
Q99816 Q9UBT2 0
Q99816 Q9BWU1 0
Q99816 Q9Y5Q9 0
Q99816 Q9Y2W1 0
Q99816 Q9UDW3 0
Q99816 Q9UBB5 0
Q99816 Q9UKT8 0
Q99816 Q9H6S1 0
Q99816 Q9ULK4 0
Q99816 Q9NUX5 0
Q99816 Q9P287 0
Q99816 Q9Y3B4 0
Q99816 Q9BXJ9 0
Q99816 Q9BRX5 0
Q99816 Q9Y5B9 0
Q99816 Q9GZT9 0
Q99816 Q9NV88 0
Q99816 Q9H081 0
Q99816 Q9H4L4 0
Q99816 Q9NUG6 0
Q99816 Q9NVH2 0
Q99816 Q9NYB0 0
Q99816 Q9BXM7 0
Q99816 Q9H0H0 0
Q99816 Q9Y6A4 0
Q99816 Q9BTT4 0
Q99816 Q9UNL4 0
Q99816 Q9H9B1 0
Q99816 Q9NVR2 0
Q99816 Q9UBE8 0
Q99816 Q9H0H5 0
Q99816 Q9P086 0
Q99816 Q9BUB5 0
Q99816 Q9BZH6 0
Q99816 Q9UPN7 0
Q99816 Q9H074 0
Q99816 Q9UBU8 0
Q99816 Q9Y4K3 0
Q99816 Q9Y230 0
Q99816 Q9GZS1 0
Q99816 Q9P013 0
Q99816 Q9UIS9 0
Q99816 Q9ULX6 0
Q99816 Q9NQT4 0
Q99816 Q9ULD4 0
Q99816 Q9BZK7 0
Q99816 Q99966 0
Q99816 Q9UKF6 0
Q99816 Q9Y6J0 0
Q99816 Q9UL15 0
Q99816 Q9UMS4 0
Q99816 Q9NRH3 0
Q99816 Q9Y5N6 0
Q99816 Q9UL46 0
Q99816 Q9H2F5 0
Q99816 Q9NQ66 0
Q99816 Q9NP66 0
Q99816 Q9NYJ8 0
Q99816 Q9UHD9 0
Q99816 Q9NW64 0
Q99816 Q9UBQ0 0
Q99816 Q9Y2U8 0
Q99816 Q9UG63 0
Q99816 Q9Y5B0 0
Q99816 Q9NR33 0
Q99816 Q9UBK2 0
Q99816 Q9Y3B2 0
Q99816 Q9H2K2 0
Q99816 Q9UHD2 0
Q99816 Q9UJX2 0
Q99816 Q9H871 0
Q99816 Q9H9A7 0
Q99816 Q9Y4Y9 0
Q99816 Q9H5N1 0
Q99816 Q9UQ84 0
Q99816 Q9NYV4 0
Q99816 Q9HB71 0
Q99816 Q9H9T3 0
Q99816 Q9UKM9 0
Q99816 Q9H211 0
Q99816 Q9UPV9 0
Q99816 Q9UHV2 0
Q99816 Q9BQE3 0
Q99816 Q9NPJ6 0
Q99816 Q9UJF2 0
Q99816 Q9BUE0 0
Q99816 Q9H503 0
Q99816 Q9BRD0 0
Q99816 Q9BZD4 0
Q99816 Q9BXL7 0
Q99816 Q9Y3R0 0
Q99816 Q9H5Z1 0
Q99816 complex 0
Q99816 Q9H0D6 0
Q99816 Q9BU64 0
Q99816 Q9UBF6 0
Q99816 Q9UHD8 0
Q99816 Q9GZS3 0
Q99816 Q9UPS6 0
Q99816 Q9H9Y6 0
Q99816 Q9BVC3 0
Q99816 Q9BY43 0
Q99816 Q9Y294 0
Q99816 Q9BVP2 0
Q99816 Q9BQ61 0
Q99816 Q9BSM1 0
Q99816 Q9Y6K1 0
Q99816 Q9UMN6 0
Q99816 Q9NTJ3 0
Q99816 Q9BZI7 0
Q99816 Q9NZZ3 0
Q99816 Q9BRT9 0
Q99816 Q9UJX5 0
Q99816 Q9HB96 0
Q99816 Q9Y297 0
Q99816 Q9NWU2 0
Q99816 Q9HCU8 0
Q99816 Q9H6Z9 0
Q99816 Q9BQG0 0
Q99816 Q9UBL3 0
Q99816 Q9P2J5 0
Q99816 Q9UPN9 0
Q99816 Q9NX58 0
Q99816 Q9BYG4 0
Q99816 Q9NVA2 0
Q99816 Q9Y6I7 0
Q99816 Q9NVC6 0
Q99816 Q9Y5S9 0
Q99816 Q9Y605 0
Q99816 Q9H410 0
Q99816 Q9UNP9 0
Q99816 Q9BQ87 0
Q99816 Q9H944 0
Q99816 Q9H840 0
Q99816 Q9HCK8 0
Q99816 Q9C005 0
Q99816 Q9UJV9 0
Q99816 Q9BRR8 0
Q99816 Q9Y3C6 0
Q99816 Q9H270 0
Q99816 Q9UBB9 0
Q99816 Q9NYV6 0
Q99816 Q9H0E9 0
Q99816 Q9UPT5 0
Q99816 Q9NRF9 0
Q99816 Q9Y5Q8 0
Q99816 Q9UQL6 0
Q99816 Q9H7Z6 0
Q99816 Q9UHV9 0
Q99816 Q9BQA1 0
Q99816 Q9H2H8 0
Q99816 Q9UBU9 0
P68431 Q9UBE0 0
P68431 Q9P253 0
P68431 P78346 0
P68431 Q8IX12 0
P68431 Q1EHW4 0
P68431 Q8NHM5 0
P68431 Q8WYA6 0
P68431 Q6IA86 0
P68431 Q92993 0
P68431 Q9UBX0 0
P68431 Q86VP6 0
P68431 P78560 0
P68431 Q99816 0
P68431 Q05195 0
P68431 Q96FV9 0
P68431 Q9UQN3 0
P68431 Q52LR7 0
P68431 Q15696 0
P68431 Q9Y576 0
P68431 Q99523 0
P68431 Q5VWG9 0
P68431 Q07954 0
P68431 Q6VMQ6 0
P68431 Q86XI2 0
P68431 Q63HK5 0
P68431 Q8NFH4 0
P68431 Q8WYH8 0
P68431 Q96RK1 0
P68431 Q13438 0
P68431 Q15029 0
P68431 Q6IE81 0
P68431 Q96JC1 0
P68431 Q9BTC8 0
P68431 Q01130 0
P68431 Q9UK45 0
P68431 Q8IUD2 0
P68431 Q16560 0
P68431 Q9P2K3 0
P68431 Q8TBF4 0
P68431 Q8TDN6 0
P68431 Q16181 0
P68431 Q9GZX5 0
P68431 Q06265 0
P68431 Q14160 0
P68431 Q9UJX6 0
P68431 Q96I25 0
P68431 Q8IWX8 0
P68431 Q16543 0
P68431 Q9UNM6 0
P68431 Q9Y2S0 0
P68431 Q15648 0
P68431 Q15573 0
P68431 Q9BXP5 0
P68431 Q12962 0
P68431 P83881 0
P68431 Q13127 0
P68431 Q99460 0
P68431 Q96BD5 0
P68431 Q8WUQ7 0
P68431 Q9Y2X7 0
P68431 Q8N163 0
P68431 Q9BRP8 0
P68431 Q14919 0
P68431 Q0VAK7 0
P68431 Q99967 0
P68431 Q13503 0
P68431 Q06330 0
P68431 Q9UBW7 0
P68431 Q9NV56 0
P68431 Q9NTI5 0
P68431 Q07864 0
P68431 Q9NQC1 0
P68431 Q16526 0
P68431 Q9Y248 0
P68431 Q96GM5 0
P68431 Q9Y253 0
P68431 Q01518 0
P68431 Q12931 0
P68431 Q9ULR0 0
P68431 Q5QJE6 0
P68431 Q9UPY3 0
P68431 Q92766 0
P68431 Q15427 0
P68431 Q86T24 0
P68431 Q9NQS7 0
P68431 Q9UKG1 0
P68431 Q7L5N1 0
P68431 Q9NV31 0
P68431 Q9BT78 0
P68431 Q9NX70 0
P68431 Q9Y316 0
P68431 Q9BUQ8 0
P68431 Q969L4 0
P68431 Q9Y3C5 0
P68431 Q13163 0
P68431 Q7L576 0
P68431 Q07020 0
P68431 Q9Y2W2 0
P68431 Q9UQE7 0
P68431 Q9NXF1 0
P68431 Q96L91 0
P68431 P84103 0
P68431 Q86X55 0
P68431 Q92831 0
P68431 Q16254 0
P68431 Q9H9Q4 0
P68431 Q92889 0
P68431 Q9UKT7 0
P68431 Q92522 0
P68431 Q92499 0
P68431 Q15572 0
P68431 Q6UWZ7 0
P68431 Q05086 0
P68431 Q9NQT5 0
P68431 Q9UBP5 0
P68431 Q92989 0
P68431 Q13868 0
P68431 Q8IZQ8 0
P68431 Q6NZY4 0
P68431 Q14145 0
P68431 Q16586 0
P68431 Q02750 0
P68431 Q71SY5 0
P68431 Q9UNS2 0
P68431 Q13114 0
P68431 Q96EZ8 0
P68431 Q12789 0
P68431 Q9Y5B6 0
P68431 Q6ZW49 0
P68431 Q9BUL9 0
P68431 Q8WYB5 0
P68431 Q9BXW9 0
P68431 Q9NWZ8 0
P68431 Q9P0W2 0
P68431 Q12904 0
P68431 Q2TAY7 0
P68431 Q9H9F9 0
P68431 Q9UMX0 0
P68431 Q86VN1 0
P68431 Q9Y3U8 0
P68431 Q00535 0
P68431 Q9UHV7 0
P68431 Q15007 0
P68431 Q5T200 0
P68431 Q92878 0
P68431 Q9H981 0
P68431 Q96Q27 0
P68431 Q86U70 0
P68431 P81274 0
P68431 Q8NHY2 0
P68431 Q14683 0
P68431 Q13490 0
P68431 Q9NRL2 0
P68431 Q9Y6X2 0
P68431 Q99549 0
P68431 P83369 0
P68431 Q14157 0
P68431 Q9P2I0 0
P68431 Q9NPF5 0
P68431 Q9BWH6 0
P68431 Q10570 0
P68431 Q92844 0
P68431 Q9H269 0
P68431 Q96PV6 0
P68431 Q9UQ35 0
P68431 Q96T60 0
P68431 Q9UJA3 0
P68431 Q16531 0
P68431 Q08209 0
P68431 Q9BYE7 0
P68431 Q9BWJ5 0
P68431 Q96GD3 0
P68431 Q8NEM2 0
P68431 Q12873 0
P68431 Q14781 0
P68431 Q15172 0
P68431 Q9Y262 0
P68431 Q9HAU5 0
P68431 Q96A65 0
P68431 Q8NBZ0 0
P68431 Q13485 0
P68431 Q9Y3F4 0
P68431 Q9Y6Q9 0
P68431 Q9UJX3 0
P68431 Q16342 0
P68431 Q13216 0
P68431 Q8TD19 0
P68431 Q14999 0
P68431 Q8IYD1 0
P68431 Q9UKU7 0
P68431 Q13042 0
P68431 Q15022 0
P68431 Q8TEY7 0
P68431 Q9UIG0 0
P68431 Q9NPB6 0
P68431 Q14691 0
P68431 Q15843 0
P68431 Q9UIF9 0
P68431 Q16584 0
P68431 Q9H307 0
P68431 Q93074 0
P68431 Q12834 0
P68431 Q9UL63 0
P68431 Q9UPN6 0
P68431 Q92890 0
P68431 Q9NSP4 0
P68431 Q96FZ7 0
P68431 Q92618 0
P68431 Q15542 0
P68431 Q92830 0
P68431 Q9BSJ2 0
P68431 Q9HCS7 0
P68431 P84090 0
P68431 Q9C086 0
P68431 Q7Z6Z7 0
P68431 Q9UKV8 0
P68431 Q155Q3 0
P68431 Q9UHI6 0
P68431 Q16630 0
P68431 Q13227 0
P68431 Q13435 0
P68431 Q6UX04 0
P68431 Q13526 0
P68431 Q99497 0
P68431 Q7L014 0
P68431 Q8WV66 0
P68431 Q92925 0
P68431 Q13243 0
P68431 Q9UK53 0
P68431 Q92759 0
P68431 Q13404 0
P68431 Q9BSI4 0
P68431 Q9Y4A5 0
P68431 Q9H1J1 0
P68431 Q9GZN1 0
P68431 Q9Y6J9 0
P68431 Q9UQM7 0
P68431 Q13415 0
P68431 Q9NPD3 0
P68431 Q13620 0
P68431 Q14974 0
P68431 Q8WVC0 0
P68431 Q6Q0C0 0
P68431 Q7LBR1 0
P68431 Q53EL6 0
P68431 Q8TEW0 0
P68431 Q15276 0
P68431 Q9Y2X3 0
P68431 Q14653 0
P68431 Q15046 0
P68431 Q5PSV4 0
P68431 Q9BSV6 0
P68431 Q15008 0
P68431 Q99683 0
P68431 Q8TEQ6 0
P68431 Q15633 0
P68431 Q9NXR8 0
P68431 Q12888 0
P68431 Q9NZS9 0
P68431 Q49AN0 0
P68431 Q9H672 0
P68431 Q12959 0
P68431 Q8NI27 0
P68431 Q9NZI8 0
P68431 Q9HCG8 0
P68431 Q04864 0
P68431 Q00978 0
P68431 Q99759 0
P68431 Q13155 0
P68431 Q9BW27 0
P68431 Q9BPX3 0
P68431 Q9UBQ5 0
P68431 Q14103 0
P68431 Q15543 0
P68431 Q0VG06 0
P68431 Q9Y2L1 0
P68431 Q86V81 0
P68431 Q9Y6R4 0
P68431 Q99575 0
P68431 Q92777 0
P68431 Q96G25 0
P68431 Q92664 0
P68431 Q676U5 0
P68431 Q7RTV0 0
P68431 Q14152 0
P68431 Q9Y3E7 0
P68431 Q00653 0
P68431 Q9Y618 0
P68431 Q9P0M6 0
P68431 Q86XN7 0
P68431 Q16533 0
P68431 Q9GZX9 0
P68431 Q9NPI8 0
P68431 Q09666 0
P68431 Q9Y4Z0 0
P68431 Q86XK2 0
P68431 Q9Y2A7 0
P68431 Q9UHA3 0
P68431 Q9Y333 0
P68431 Q8IUR7 0
P68431 Q99613 0
P68431 Q7L2H7 0
P68431 Q9H1A4 0
P68431 Q8N684 0
P68431 Q15014 0
P68431 Q9ULZ2 0
P68431 Q9H4B7 0
P68431 Q14444 0
P68431 Q08945 0
P68431 Q13347 0
P68431 Q12788 0
P68431 Q96J01 0
P68431 Q13428 0
P68431 Q69YN4 0
P68431 Q8WYQ5 0
P68431 Q12874 0
P68431 Q9HAU4 0
P68431 Q8NFZ0 0
P68431 Q9Y6I3 0
P68431 Q06587 0
P68431 Q9HBI1 0
P68431 Q13123 0
P68431 Q15596 0
P68431 Q96FF9 0
P68431 Q969H0 0
P68431 Q9H3P2 0
P68431 Q13363 0
P68431 Q15369 0
P68431 Q96EB6 0
P68431 Q15370 0
P68431 Q8IZL8 0
P68431 Q9NRR4 0
P68431 Q8N201 0
P68431 Q969R5 0
P68431 Q92620 0
P68431 Q9NW38 0
P68431 Q00597 0
P68431 Q8NFZ5 0
P68431 Q92896 0
P68431 Q03431 0
P68431 Q13418 0
P68431 Q9HC52 0
P68431 Q9BRX9 0
P68431 Q9Y383 0
P68431 Q15428 0
P68431 Q6P2C8 0
P68431 Q9UKV3 0
P68431 Q92828 0
P68431 Q99728 0
P68431 Q6P2Q9 0
P68431 Q13393 0
P68431 Q13619 0
P68431 Q9BTK6 0
P68431 Q04917 0
P68431 Q14686 0
P68431 Q12996 0
P68431 Q13535 0
P68431 Q13416 0
P68431 Q99848 0
P68431 Q16514 0
P68431 Q6P2E9 0
P68431 Q15024 0
P68431 Q9NPI6 0
P68431 Q8NEZ4 0
P68431 Q9Y6K9 0
P68431 Q96CB8 0
P68431 Q6ZYL4 0
P68431 Q8WXI9 0
P68431 Q14181 0
P68431 Q15545 0
P68431 Q13671 0
P68431 Q8N5Y2 0
P68431 Q9H444 0
P68431 Q86UW6 0
P68431 Q9H160 0
P68431 Q8NDX5 0
P68431 Q9NY27 0
P68431 Q9Y2X0 0
P68431 Q9NRG0 0
P68431 Q9Y232 0
P68431 Q96EB1 0
P68431 Q99417 0
P68431 Q9Y3C7 0
P68431 Q9H204 0
P68431 Q68E01 0
P68431 Q92547 0
P68431 Q14011 0
P68431 Q8N488 0
P68431 Q92794 0
P68431 Q9BRG1 0
P68431 Q13158 0
P68431 Q9UJX4 0
P68431 Q92466 0
P68431 Q92750 0
P68431 Q5XUX0 0
P68431 Q6P1K2 0
P68431 Q14511 0
P68431 Q96T23 0
P68431 Q9NWA0 0
P68431 Q13098 0
P68431 Q9Y6A5 0
P68431 Q01201 0
P68431 Q00341 0
P68431 Q9HBM1 0
P68431 Q9NV70 0
P68431 Q969S2 0
P68431 Q99638 0
P68431 Q9UKA9 0
P68431 Q13200 0
P68431 Q8IYD8 0
P68431 Q8N726 0
P68431 Q9HCI7 0
P68431 Q05048 0
P68431 Q9UER7 0
P68431 Q13368 0
P68431 Q99558 0
P68431 Q15628 0
P68431 Q8WUM0 0
P68431 Q14562 0
P68431 Q8IVI9 0
P68431 Q9Y4W2 0
P68431 Q13330 0
P68431 Q9HCU9 0
P68431 Q14118 0
P68431 Q09472 0
P68431 Q13426 0
P68431 Q4LE39 0
P68431 Q9H875 0
P68431 Q99873 0
P68431 Q9BVI0 0
P68431 Q9H7L9 0
P68431 Q5TKA1 0
P68431 Q7Z3B3 0
P68431 Q9HCE1 0
P68431 Q9H633 0
P68431 Q99627 0
P68431 Q9Y2X9 0
P68431 Q13472 0
P68431 Q4G0F5 0
P68431 P83731 0
P68431 Q02880 0
P68431 Q02241 0
P68431 Q9NWX5 0
P68431 Q9UDY8 0
P68431 Q92629 0
P68431 Q15910 0
P68431 P78364 0
P68431 Q96HR3 0
P68431 Q12830 0
P68431 Q6T4P5 0
P68431 Q8WXK4 0
P68431 Q9BS16 0
P68431 Q14191 0
P68431 Q99879 0
P68431 Q13501 0
P68431 Q9BZJ0 0
P68431 Q13523 0
P68431 Q15233 0
P68431 Q14978 0
P68431 Q9UBC3 0
P68431 Q8WVK2 0
P68431 Q15796 0
P68431 Q92613 0
P68431 Q99496 0
P68431 Q13617 0
P68431 Q9HB75 0
P68431 Q96B26 0
P68431 Q13610 0
P68431 Q96JP5 0
P68431 Q9UL03 0
P68431 Q16629 0
P68431 Q9UJW3 0
P68431 Q15906 0
P68431 Q7L5Y9 0
P68431 Q9NW13 0
P68431 Q9UBD5 0
P68431 Q5TA45 0
P68431 Q01844 0
P68431 Q64663 0
P68431 Q96QK1 0
P68431 Q9UIM3 0
P68431 Q59EJ3 0
P68431 Q13105 0
P68431 Q15287 0
P68431 Q13283 0
P68431 Q969G3 0
P68431 Q9H9Q2 0
P68431 Q53GS7 0
P68431 Q86W42 0
P68431 Q9UM13 0
P68431 Q9BV90 0
P68431 Q8IXH7 0
P68431 Q96KQ7 0
P68431 Q07666 0
P68431 Q16787 0
P68431 Q05519 0
P68431 Q15052 0
P68431 Q96LT9 0
P68431 Q9NUP9 0
P68431 Q03188 0
P68431 Q96DI7 0
P68431 Q9NXR7 0
P68431 Q99996 0
P68431 Q9HD42 0
P68431 Q9H9H4 0
P68431 Q9NR30 0
P68431 Q9BXY8 0
P68431 Q9NUW8 0
P68431 Q6I9Y2 0
P68431 Q01780 0
P68431 Q9Y265 0
P68431 Q12778 0
P68431 Q16401 0
P68431 Q9HAF1 0
P68431 Q9UKB1 0
P68431 Q9ULG1 0
P68431 Q9UHX1 0
P68431 Q9HBM6 0
P68431 Q9BZZ5 0
P68431 Q71F23 0
P68431 Q96S59 0
P68431 Q6IBW4 0
P68431 Q9H3R5 0
P68431 Q16585 0
P68431 Q9BUJ2 0
P68431 Q53TQ3 0
P68431 Q13573 0
P68431 Q02952 0
P68431 Q9UKN8 0
P68431 Q9UBW8 0
P68431 Q9UBT2 0
P68431 Q9BWU1 0
P68431 Q9Y5Q9 0
P68431 Q92769 0
P68431 Q86U86 0
P68431 Q9Y2W1 0
P68431 Q6W2J9 0
P68431 Q9UDW3 0
P68431 Q86XP3 0
P68431 Q9UBB5 0
P68431 Q8N2Z9 0
P68431 Q13888 0
P68431 Q03164 0
P68431 Q9UKT8 0
P68431 Q9H6S1 0
P68431 Q9ULK4 0
P68431 Q14980 0
P68431 Q5RKV6 0
P68431 Q8WX92 0
P68431 Q6STE5 0
P68431 Q7L2Z9 0
P68431 Q12905 0
P68431 Q9NUX5 0
P68431 Q5VTR2 0
P68431 Q05513 0
P68431 P99999 0
P68431 Q9P287 0
P68431 P78345 0
P68431 Q6PD62 0
P68431 Q9Y3B4 0
P68431 Q9BXJ9 0
P68431 Q15047 0
P68431 Q9BRX5 0
P68431 Q9Y5B9 0
P68431 Q15528 0
P68431 Q92616 0
P68431 Q13618 0
P68431 Q6WN34 0
P68431 Q8NBT2 0
P68431 Q8N257 0
P68431 Q96FI4 0
P68431 Q9GZT9 0
P68431 Q96BP3 0
P68431 Q13352 0
P68431 Q71U36 0
P68431 Q9NV88 0
P68431 Q9H081 0
P68431 Q15554 0
P68431 Q9H4L4 0
P68431 Q9NUG6 0
P68431 Q16236 0
P68431 Q9NVH2 0
P68431 Q9NYB0 0
P68431 Q15075 0
P68431 P98177 0
P68431 Q92599 0
P68431 Q9BXM7 0
P68431 Q9H0H0 0
P68431 Q8IUQ4 0
P68431 Q9Y6A4 0
P68431 Q8IXI1 0
P68431 Q9BTT4 0
P68431 Q9UNL4 0
P68431 Q14192 0
P68431 Q01094 0
P68431 Q4ZG51 0
P68431 Q9H9B1 0
P68431 Q9NVR2 0
P68431 Q71F56 0
P68431 Q5SXM2 0
P68431 Q9UBE8 0
P68431 Q9H0H5 0
P68431 Q9P086 0
P68431 Q6ZN18 0
P68431 Q14714 0
P68431 Q96CF2 0
P68431 Q15637 0
P68431 Q16576 0
P68431 Q9BUB5 0
P68431 Q9BZH6 0
P68431 Q7L2E3 0
P68431 Q92804 0
P68431 Q9UPN7 0
P68431 Q8WUA4 0
P68431 Q6UXN9 0
P68431 Q29RF7 0
P68431 Q8IYB3 0
P68431 Q9H074 0
P68431 Q8N8D1 0
P68431 Q01970 0
P68431 Q9UBU8 0
P68431 Q14202 0
P68431 Q9Y4K3 0
P68431 Q53GS9 0
P68431 Q9Y230 0
P68431 Q96IY1 0
P68431 Q8TAG9 0
P68431 Q9GZS1 0
P68431 Q13094 0
P68431 Q15291 0
P68431 Q5H9R7 0
P68431 Q96BT3 0
P68431 Q9P013 0
P68431 Q6MZP7 0
P68431 Q92667 0
P68431 Q9UIS9 0
P68431 P84022 0
P68431 Q9ULX6 0
P68431 Q8NCE0 0
P68431 Q13315 0
P68431 Q02410 0
P68431 Q96H20 0
P68431 Q6IEG0 0
P68431 Q13242 0
P68431 Q9NQT4 0
P68431 Q75QN2 0
P68431 Q9ULD4 0
P68431 Q96KP1 0
P68431 P78347 0
P68431 P84098 0
P68431 Q99966 0
P68431 Q9UKF6 0
P68431 Q9Y6J0 0
P68431 Q9UL15 0
P68431 Q9UMS4 0
P68431 Q86W51 0
P68431 Q9NRH3 0
P68431 Q9Y5N6 0
P68431 Q8N668 0
P68431 Q9UL46 0
P68431 Q96T58 0
P68431 Q15019 0
P68431 Q9H2F5 0
P68431 Q96DF8 0
P68431 Q01081 0
P68431 Q9NQ66 0
P68431 Q9NP66 0
P68431 Q96H22 0
P68431 Q9NYJ8 0
P68431 Q14186 0
P68431 Q9UHD9 0
P68431 Q92994 0
P68431 Q68CP9 0
P68431 Q08499 0
P68431 Q8N0S6 0
P68431 Q9NW64 0
P68431 Q9UBQ0 0
P68431 Q03135 0
P68431 Q07955 0
P68431 Q8WXD5 0
P68431 Q9Y2U8 0
P68431 Q96CJ1 0
P68431 Q15744 0
P68431 Q13616 0
P68431 Q6P1X5 0
P68431 Q9UG63 0
P68431 Q6P3W7 0
P68431 Q9Y5B0 0
P68431 Q8WVM7 0
P68431 Q13635 0
P68431 Q9NR33 0
P68431 Q04637 0
P68431 Q13148 0
P68431 Q13469 0
P68431 Q14204 0
P68431 Q13257 0
P68431 Q15208 0
P68431 Q9UBK2 0
P68431 Q05655 0
P68431 Q9Y3B2 0
P68431 Q96KG9 0
P68431 Q9H2K2 0
P68431 Q9UHD2 0
P68431 Q96Q15 0
P68431 Q14498 0
P68431 Q9UJX2 0
P68431 Q9H871 0
P68431 Q13356 0
P68431 Q7L1Q6 0
P68431 Q6IPU0 0
P68431 Q16665 0
P68431 Q7L5Y6 0
P68431 P78537 0
P68431 Q92841 0
P68431 Q8IXK0 0
P68431 Q9H9A7 0
P68431 Q14164 0
P68431 Q9Y4Y9 0
P68431 Q9H5N1 0
P68431 Q8N3Y1 0
P68431 Q8N1F7 0
P68431 Q96HS1 0
P68431 Q9UQ84 0
P68431 Q13838 0
P68431 Q9NYV4 0
P68431 Q9HB71 0
P68431 Q9H9T3 0
P68431 Q9UKM9 0
P68431 Q9H211 0
P68431 Q9UPV9 0
P68431 Q99459 0
P68431 Q9UHV2 0
P68431 Q9BQE3 0
P68431 Q9UJF2 0
P68431 Q14790 0
P68431 Q6UN15 0
P68431 Q9BUE0 0
P68431 Q53SF7 0
P68431 Q96J02 0
P68431 Q99708 0
P68431 P78527 0
P68431 Q92585 0
P68431 Q92785 0
P68431 Q96HW7 0
P68431 Q96JN0 0
P68431 Q9BRD0 0
P68431 Q13487 0
P68431 Q92793 0
P68431 Q8IYI6 0
P68431 Q9UK41 0
P68431 Q9BZD4 0
P68431 Q13952 0
P68431 Q06323 0
P68431 Q969H6 0
P68431 Q9BXL7 0
P68431 Q6P1J9 0
P68431 Q13118 0
P68431 Q9Y3R0 0
P68431 Q9H5Z1 0
P68431 Q14687 0
P68431 Q15788 0
P68431 Q96GD4 0
P68431 Q6UW60 0
P68431 complex 0
P68431 Q04206 0
P68431 Q9H0D6 0
P68431 Q9BU64 0
P68431 Q96AP0 0
P68431 Q96EK2 0
P68431 Q9UBF6 0
P68431 Q9UHD8 0
P68431 Q12906 0
P68431 Q86WB0 0
P68431 Q9GZS3 0
P68431 Q16594 0
P68431 Q9UPS6 0
P68431 Q14331 0
P68431 Q53T94 0
P68431 Q9H9Y6 0
P68431 Q96T37 0
P68431 Q00534 0
P68431 Q8N3R9 0
P68431 Q6IT96 0
P68431 Q07157 0
P68431 Q9BVC3 0
P68431 Q8IVT5 0
P68431 Q9BY43 0
P68431 Q92674 0
P68431 Q02577 0
P68431 Q96EY7 0
P68431 Q99814 0
P68431 Q15025 0
P68431 Q9BVP2 0
P68431 Q6NUQ1 0
P68431 Q13185 0
P68431 Q15329 0
P68431 Q03111 0
P68431 Q13905 0
P68431 Q96RL1 0
P68431 Q9BQ61 0
P68431 Q06609 0
P68431 Q9BSM1 0
P68431 Q14008 0
P68431 Q8IXM2 0
P68431 Q96GM8 0
P68431 Q6P9B9 0
P68431 Q8IZH2 0
P68431 Q9Y6K1 0
P68431 Q08170 0
P68431 Q13309 0
P68431 Q9UMN6 0
P68431 Q9NTJ3 0
P68431 Q9BZI7 0
P68431 Q9NZZ3 0
P68431 P83876 0
P68431 Q9BRT9 0
P68431 Q9UJX5 0
P68431 P78344 0
P68431 Q9HB96 0
P68431 Q92990 0
P68431 Q9Y297 0
P68431 Q8NFD5 0
P68431 Q92905 0
P68431 Q96CW5 0
P68431 Q8NB91 0
P68431 Q14155 0
P68431 Q9NWU2 0
P68431 Q8N7H5 0
P68431 Q96BN2 0
P68431 Q9HCU8 0
P68431 Q86YP4 0
P68431 Q9H6Z9 0
P68431 Q12769 0
P68431 Q9BQG0 0
P68431 Q96NW7 0
P68431 Q9UBL3 0
P68431 Q8WW01 0
P68431 Q02878 0
P68431 Q13596 0
P68431 Q99741 0
P68431 Q16637 0
P68431 Q8NFH3 0
P68431 Q9P2J5 0
P68431 Q9UPN9 0
P68431 Q8ND76 0
P68431 Q52LA3 0
P68431 Q5YLB2 0
P68431 Q15544 0
P68431 Q9NX58 0
P68431 Q9BYG4 0
P68431 Q9NVA2 0
P68431 Q96EE3 0
P68431 Q7KZI7 0
P68431 Q13642 0
P68431 Q8WVB6 0
P68431 Q96GY3 0
P68431 Q14289 0
P68431 Q13576 0
P68431 Q13889 0
P68431 Q14676 0
P68431 Q9Y6I7 0
P68431 Q9NVC6 0
P68431 Q6FI13 0
P68431 Q9Y5S9 0
P68431 Q9Y605 0
P68431 Q8IWI9 0
P68431 Q9H410 0
P68431 Q8IY57 0
P68431 Q12933 0
P68431 Q00403 0
P68431 Q15003 0
P68431 Q96RN5 0
P68431 Q92966 0
P68431 Q9UNP9 0
P68431 Q8IU60 0
P68431 Q15311 0
P68431 Q9H944 0
P68431 Q13247 0
P68431 Q96SB4 0
P68431 Q15653 0
P68431 Q13769 0
P68431 Q9H840 0
P68431 Q96G21 0
P68431 Q9HCK8 0
P68431 Q8WWY3 0
P68431 Q8N3U4 0
P68431 Q13326 0
P68431 Q09161 0
P68431 Q53HL2 0
P68431 Q05193 0
P68431 Q9UJV9 0
P68431 Q96F86 0
P68431 Q6P4R8 0
P68431 Q9BRR8 0
P68431 Q15185 0
P68431 Q9Y3C6 0
P68431 Q6PI98 0
P68431 Q9H270 0
P68431 Q02543 0
P68431 Q9UBB9 0
P68431 Q92797 0
P68431 Q93034 0
P68431 Q15582 0
P68431 Q9NYV6 0
P68431 Q9H0E9 0
P68431 Q9UPT5 0
P68431 Q9NRF9 0
P68431 Q9Y5Q8 0
P68431 Q92900 0
P68431 Q99633 0
P68431 Q7Z6J9 0
P68431 Q9UQL6 0
P68431 Q9H7Z6 0
P68431 Q9UHV9 0
P68431 Q15054 0
P68431 Q13451 0
P68431 Q9BQA1 0
P68431 Q06187 0
P68431 Q5S007 0
P68431 Q08211 0
P68431 Q15021 0
P68431 Q9H2H8 0
P68431 Q9UBU9 0
P68431 Q00987 0
P68431 Q14573 0
P68431 Q99436 0
Q05195 Q9UBE0 0
Q05195 Q9P253 0
Q05195 Q8IX12 0
Q05195 Q1EHW4 0
Q05195 Q8NHM5 0
Q05195 Q8WYA6 0
Q05195 Q6IA86 0
Q05195 Q92993 0
Q05195 Q9UBX0 0
Q05195 Q86VP6 0
Q05195 Q99816 0
Q05195 Q96FV9 0
Q05195 Q9UQN3 0
Q05195 Q52LR7 0
Q05195 Q15696 0
Q05195 Q9Y576 0
Q05195 Q99523 0
Q05195 Q5VWG9 0
Q05195 Q07954 0
Q05195 Q6VMQ6 0
Q05195 Q86XI2 0
Q05195 Q63HK5 0
Q05195 Q8NFH4 0
Q05195 Q8WYH8 0
Q05195 Q96RK1 0
Q05195 Q13438 0
Q05195 Q6IE81 0
Q05195 Q96JC1 0
Q05195 Q9BTC8 0
Q05195 Q9UK45 0
Q05195 Q13813 0
Q05195 Q8IUD2 0
Q05195 Q16560 0
Q05195 Q9P2K3 0
Q05195 Q8TBF4 0
Q05195 Q8TDN6 0
Q05195 Q16181 0
Q05195 Q9H808 0
Q05195 Q9GZX5 0
Q05195 Q06265 0
Q05195 Q14160 0
Q05195 Q9UJX6 0
Q05195 Q96I25 0
Q05195 Q8IWX8 0
Q05195 Q16543 0
Q05195 Q9UNM6 0
Q05195 Q9Y2S0 0
Q05195 Q15648 0
Q05195 Q15573 0
Q05195 Q9BXP5 0
Q05195 Q12962 0
Q05195 Q13127 0
Q05195 Q99460 0
Q05195 Q96BD5 0
Q05195 Q8WUQ7 0
Q05195 Q9Y2X7 0
Q05195 Q8N163 0
Q05195 Q9BRP8 0
Q05195 Q14919 0
Q05195 Q0VAK7 0
Q05195 Q99967 0
Q05195 Q13503 0
Q05195 Q06330 0
Q05195 Q9UBW7 0
Q05195 Q9NV56 0
Q05195 Q9NTI5 0
Q05195 Q07864 0
Q05195 Q9NQC1 0
Q05195 Q16526 0
Q05195 Q9Y248 0
Q05195 Q96GM5 0
Q05195 Q9Y253 0
Q05195 Q12931 0
Q05195 Q9ULR0 0
Q05195 Q5QJE6 0
Q05195 Q9UPY3 0
Q05195 Q92766 0
Q05195 Q15427 0
Q05195 Q86T24 0
Q05195 Q14839 0
Q05195 Q9NQS7 0
Q05195 Q9UKG1 0
Q05195 Q7L5N1 0
Q05195 Q9NV31 0
Q05195 Q9BT78 0
Q05195 Q9NX70 0
Q05195 Q9Y316 0
Q05195 Q9BUQ8 0
Q05195 Q969L4 0
Q05195 Q9Y3C5 0
Q05195 Q13163 0
Q05195 Q7L576 0
Q05195 Q07020 0
Q05195 Q9Y2W2 0
Q05195 Q9UQE7 0
Q05195 Q9NXF1 0
Q05195 Q96L91 0
Q05195 Q86X55 0
Q05195 Q92831 0
Q05195 Q16254 0
Q05195 Q9H9Q4 0
Q05195 Q92889 0
Q05195 Q9UKT7 0
Q05195 Q92522 0
Q05195 Q92499 0
Q05195 Q15572 0
Q05195 Q6UWZ7 0
Q05195 Q9NQT5 0
Q05195 Q9UBP5 0
Q05195 Q92989 0
Q05195 Q13868 0
Q05195 Q8IZQ8 0
Q05195 Q6NZY4 0
Q05195 Q14145 0
Q05195 Q16586 0
Q05195 Q71SY5 0
Q05195 Q9UNS2 0
Q05195 Q13114 0
Q05195 Q96EZ8 0
Q05195 Q12789 0
Q05195 Q9Y5B6 0
Q05195 Q6ZW49 0
Q05195 Q9H2X6 0
Q05195 Q9BUL9 0
Q05195 Q8WYB5 0
Q05195 Q9BXW9 0
Q05195 Q9NWZ8 0
Q05195 Q9P0W2 0
Q05195 Q12904 0
Q05195 Q2TAY7 0
Q05195 Q9H9F9 0
Q05195 Q9UMX0 0
Q05195 Q86VN1 0
Q05195 Q9Y3U8 0
Q05195 Q9UHV7 0
Q05195 Q15007 0
Q05195 Q5T200 0
Q05195 Q92878 0
Q05195 Q9H981 0
Q05195 Q96Q27 0
Q05195 Q8WWI1 0
Q05195 Q86U70 0
Q05195 Q8NHY2 0
Q05195 Q14683 0
Q05195 Q13490 0
Q05195 Q9NRL2 0
Q05195 Q9Y6X2 0
Q05195 Q99549 0
Q05195 Q14157 0
Q05195 Q9NPF5 0
Q05195 Q9BWH6 0
Q05195 Q10570 0
Q05195 Q92844 0
Q05195 Q9H269 0
Q05195 Q96PV6 0
Q05195 Q9UQ35 0
Q05195 Q96T60 0
Q05195 Q9UJA3 0
Q05195 Q16531 0
Q05195 Q08209 0
Q05195 Q9BYE7 0
Q05195 Q9BWJ5 0
Q05195 Q96GD3 0
Q05195 Q8NEM2 0
Q05195 Q14781 0
Q05195 Q15172 0
Q05195 Q9Y262 0
Q05195 Q9HAU5 0
Q05195 Q96A65 0
Q05195 Q8NBZ0 0
Q05195 Q13485 0
Q05195 Q9Y3F4 0
Q05195 Q9BRV8 0
Q05195 Q9Y6Q9 0
Q05195 Q9UJX3 0
Q05195 Q16342 0
Q05195 Q13216 0
Q05195 Q8TD19 0
Q05195 Q14999 0
Q05195 Q8IYD1 0
Q05195 Q9UKU7 0
Q05195 Q13042 0
Q05195 Q15022 0
Q05195 Q8TEY7 0
Q05195 Q9UIG0 0
Q05195 Q9NPB6 0
Q05195 Q14691 0
Q05195 Q15843 0
Q05195 Q9UIF9 0
Q05195 Q16584 0
Q05195 Q9H307 0
Q05195 Q93074 0
Q05195 Q12834 0
Q05195 Q9UL63 0
Q05195 Q9UPN6 0
Q05195 Q92890 0
Q05195 Q9NSP4 0
Q05195 Q96FZ7 0
Q05195 Q92618 0
Q05195 Q12965 0
Q05195 Q15542 0
Q05195 Q92830 0
Q05195 Q9BSJ2 0
Q05195 Q9HCS7 0
Q05195 Q9C086 0
Q05195 Q7Z6Z7 0
Q05195 Q9UKV8 0
Q05195 Q155Q3 0
Q05195 Q9UHI6 0
Q05195 Q16630 0
Q05195 Q13227 0
Q05195 Q13435 0
Q05195 Q6UX04 0
Q05195 Q13526 0
Q05195 Q99497 0
Q05195 Q7L014 0
Q05195 Q8WV66 0
Q05195 Q92925 0
Q05195 Q13243 0
Q05195 Q9UK53 0
Q05195 Q99801 0
Q05195 Q92759 0
Q05195 Q13404 0
Q05195 Q9BSI4 0
Q05195 Q9Y4A5 0
Q05195 Q9H1J1 0
Q05195 Q9GZN1 0
Q05195 Q9Y6J9 0
Q05195 Q9UQM7 0
Q05195 Q13415 0
Q05195 Q6ZRS2 0
Q05195 Q9NPD3 0
Q05195 Q13620 0
Q05195 Q14974 0
Q05195 Q8WVC0 0
Q05195 Q6Q0C0 0
Q05195 Q7LBR1 0
Q05195 Q53EL6 0
Q05195 Q8TEW0 0
Q05195 Q15276 0
Q05195 Q9Y2X3 0
Q05195 Q14653 0
Q05195 Q15046 0
Q05195 Q5PSV4 0
Q05195 Q9BSV6 0
Q05195 Q15008 0
Q05195 Q99683 0
Q05195 Q8TEQ6 0
Q05195 Q15633 0
Q05195 Q9NXR8 0
Q05195 Q12888 0
Q05195 Q9NZS9 0
Q05195 Q49AN0 0
Q05195 Q9H672 0
Q05195 Q12959 0
Q05195 Q8NI27 0
Q05195 Q9NZI8 0
Q05195 Q9HCG8 0
Q05195 Q71DI3 0
Q05195 Q99759 0
Q05195 Q13155 0
Q05195 Q9BW27 0
Q05195 Q9BPX3 0
Q05195 Q9UBQ5 0
Q05195 Q14103 0
Q05195 Q15543 0
Q05195 Q0VG06 0
Q05195 Q9Y2L1 0
Q05195 Q86V81 0
Q05195 Q9Y6R4 0
Q05195 Q99575 0
Q05195 Q8TEX9 0
Q05195 Q92777 0
Q05195 Q96G25 0
Q05195 Q92664 0
Q05195 Q676U5 0
Q05195 Q7RTV0 0
Q05195 Q14152 0
Q05195 Q9Y3E7 0
Q05195 Q9Y618 0
Q05195 Q9P0M6 0
Q05195 Q86XN7 0
Q05195 Q16533 0
Q05195 Q9GZX9 0
Q05195 Q9NPI8 0
Q05195 Q09666 0
Q05195 Q9Y4Z0 0
Q05195 Q86XK2 0
Q05195 Q14566 0
Q05195 Q9Y2A7 0
Q05195 Q9UHA3 0
Q05195 Q9Y333 0
Q05195 Q8IUR7 0
Q05195 Q99613 0
Q05195 Q7L2H7 0
Q05195 Q9H1A4 0
Q05195 Q8N684 0
Q05195 Q15014 0
Q05195 Q9ULZ2 0
Q05195 Q9H4B7 0
Q05195 Q14444 0
Q05195 Q08945 0
Q05195 Q13347 0
Q05195 Q12788 0
Q05195 Q96J01 0
Q05195 Q13428 0
Q05195 Q69YN4 0
Q05195 Q8WYQ5 0
Q05195 Q12874 0
Q05195 Q9HAU4 0
Q05195 Q8NFZ0 0
Q05195 Q9Y6I3 0
Q05195 Q06587 0
Q05195 Q9HBI1 0
Q05195 Q13123 0
Q05195 Q15596 0
Q05195 Q96FF9 0
Q05195 Q969H0 0
Q05195 Q9H3P2 0
Q05195 Q13363 0
Q05195 Q15369 0
Q05195 Q96EB6 0
Q05195 Q15370 0
Q05195 Q8IZL8 0
Q05195 Q9NRR4 0
Q05195 Q8N201 0
Q05195 Q969R5 0
Q05195 Q92620 0
Q05195 Q9NW38 0
Q05195 Q8NFZ5 0
Q05195 Q92896 0
Q05195 Q13418 0
Q05195 Q9HC52 0
Q05195 Q9BRX9 0
Q05195 Q9Y383 0
Q05195 Q15428 0
Q05195 Q6P2C8 0
Q05195 Q9UKV3 0
Q05195 Q9H0E3 0
Q05195 Q92828 0
Q05195 Q99728 0
Q05195 Q6P2Q9 0
Q05195 Q13393 0
Q05195 Q13619 0
Q05195 Q9BTK6 0
Q05195 Q14686 0
Q05195 Q12996 0
Q05195 Q13535 0
Q05195 Q13416 0
Q05195 Q99848 0
Q05195 Q6P2E9 0
Q05195 Q15024 0
Q05195 Q9NPI6 0
Q05195 Q8NEZ4 0
Q05195 Q9Y6K9 0
Q05195 Q96CB8 0
Q05195 Q6ZYL4 0
Q05195 Q8WXI9 0
Q05195 Q14181 0
Q05195 Q15545 0
Q05195 Q13671 0
Q05195 Q8N5Y2 0
Q05195 Q9H444 0
Q05195 Q86UW6 0
Q05195 Q9H160 0
Q05195 Q8NDX5 0
Q05195 Q9NY27 0
Q05195 Q9Y2X0 0
Q05195 Q9NRG0 0
Q05195 Q9Y232 0
Q05195 Q96EB1 0
Q05195 Q15459 0
Q05195 Q9UKL0 0
Q05195 Q99417 0
Q05195 Q9Y3C7 0
Q05195 Q9NVP2 0
Q05195 Q9H204 0
Q05195 Q68E01 0
Q05195 Q92547 0
Q05195 Q14011 0
Q05195 Q8N488 0
Q05195 Q92794 0
Q05195 Q9BRG1 0
Q05195 Q13158 0
Q05195 Q9UJX4 0
Q05195 Q92466 0
Q05195 Q92750 0
Q05195 Q5XUX0 0
Q05195 Q6P1K2 0
Q05195 Q14511 0
Q05195 Q96T23 0
Q05195 Q9NWA0 0
Q05195 Q13098 0
Q05195 Q9Y6A5 0
Q05195 Q9HBM1 0
Q05195 Q9NV70 0
Q05195 Q969S2 0
Q05195 Q99638 0
Q05195 Q9UKA9 0
Q05195 Q13200 0
Q05195 Q8IYD8 0
Q05195 Q8N726 0
Q05195 Q9HCI7 0
Q05195 Q9UER7 0
Q05195 Q13368 0
Q05195 Q99558 0
Q05195 Q15628 0
Q05195 Q8WUM0 0
Q05195 Q14562 0
Q05195 Q8IVI9 0
Q05195 Q9Y4W2 0
Q05195 Q13330 0
Q05195 Q9HCU9 0
Q05195 Q14118 0
Q05195 Q09472 0
Q05195 Q13426 0
Q05195 Q4LE39 0
Q05195 Q9H875 0
Q05195 Q99873 0
Q05195 Q9BVI0 0
Q05195 Q9H7L9 0
Q05195 Q5TKA1 0
Q05195 Q7Z3B3 0
Q05195 Q9HCE1 0
Q05195 Q9H633 0
Q05195 Q99627 0
Q05195 Q9Y2X9 0
Q05195 Q13472 0
Q05195 Q4G0F5 0
Q05195 Q15393 0
Q05195 Q9NWX5 0
Q05195 Q9UDY8 0
Q05195 Q92629 0
Q05195 Q15910 0
Q05195 Q96HR3 0
Q05195 Q6T4P5 0
Q05195 Q8WXK4 0
Q05195 Q9BS16 0
Q05195 Q14191 0
Q05195 Q99879 0
Q05195 Q13501 0
Q05195 Q9BZJ0 0
Q05195 Q13523 0
Q05195 Q15233 0
Q05195 Q14978 0
Q05195 Q9UBC3 0
Q05195 Q8WVK2 0
Q05195 Q15796 0
Q05195 Q92613 0
Q05195 Q99496 0
Q05195 Q13617 0
Q05195 Q9HB75 0
Q05195 Q96B26 0
Q05195 Q13610 0
Q05195 Q96JP5 0
Q05195 Q9UL03 0
Q05195 Q16629 0
Q05195 Q9UJW3 0
Q05195 Q15906 0
Q05195 Q7L5Y9 0
Q05195 Q9NW13 0
Q05195 Q9UBD5 0
Q05195 Q5TA45 0
Q05195 Q64663 0
Q05195 Q96QK1 0
Q05195 Q9UIM3 0
Q05195 Q59EJ3 0
Q05195 Q13105 0
Q05195 Q15287 0
Q05195 Q13283 0
Q05195 Q9H9Q2 0
Q05195 Q53GS7 0
Q05195 Q86W42 0
Q05195 Q9UM13 0
Q05195 Q9BV90 0
Q05195 Q8IXH7 0
Q05195 Q96KQ7 0
Q05195 Q07666 0
Q05195 Q16787 0
Q05195 Q05519 0
Q05195 Q15052 0
Q05195 Q96LT9 0
Q05195 Q9NUP9 0
Q05195 Q96DI7 0
Q05195 Q9NXR7 0
Q05195 Q99996 0
Q05195 Q9HD42 0
Q05195 Q9H9H4 0
Q05195 Q9NR30 0
Q05195 Q9BXY8 0
Q05195 Q9NUW8 0
Q05195 Q07021 0
Q05195 Q6I9Y2 0
Q05195 Q9Y265 0
Q05195 Q12778 0
Q05195 Q16401 0
Q05195 Q9HAF1 0
Q05195 Q9UKB1 0
Q05195 Q9ULG1 0
Q05195 Q9UHX1 0
Q05195 Q9HBM6 0
Q05195 Q9BZZ5 0
Q05195 Q71F23 0
Q05195 Q96S59 0
Q05195 Q6IBW4 0
Q05195 Q9H3R5 0
Q05195 Q16585 0
Q05195 Q9BUJ2 0
Q05195 Q53TQ3 0
Q05195 Q13573 0
Q05195 Q9UKN8 0
Q05195 Q9UBW8 0
Q05195 Q9UBT2 0
Q05195 Q9BWU1 0
Q05195 Q9Y5Q9 0
Q05195 Q86U86 0
Q05195 Q9Y2W1 0
Q05195 Q6W2J9 0
Q05195 Q9UDW3 0
Q05195 Q86XP3 0
Q05195 Q9UBB5 0
Q05195 Q8N2Z9 0
Q05195 Q13888 0
Q05195 Q9UKT8 0
Q05195 Q9H6S1 0
Q05195 Q9ULK4 0
Q05195 Q14980 0
Q05195 Q5RKV6 0
Q05195 Q8WX92 0
Q05195 Q6STE5 0
Q05195 Q7L2Z9 0
Q05195 Q12905 0
Q05195 Q9NUX5 0
Q05195 Q5VTR2 0
Q05195 Q05513 0
Q05195 Q9P287 0
Q05195 Q6PD62 0
Q05195 Q9Y3B4 0
Q05195 Q9BXJ9 0
Q05195 Q15047 0
Q05195 Q9BRX5 0
Q05195 Q9Y5B9 0
Q05195 Q15528 0
Q05195 Q92616 0
Q05195 Q13618 0
Q05195 Q6WN34 0
Q05195 Q8NBT2 0
Q05195 Q8N257 0
Q05195 Q96FI4 0
Q05195 Q9GZT9 0
Q05195 Q96BP3 0
Q05195 Q13352 0
Q05195 Q71U36 0
Q05195 Q9NV88 0
Q05195 Q9H081 0
Q05195 Q15554 0
Q05195 Q9H4L4 0
Q05195 Q9NUG6 0
Q05195 Q16236 0
Q05195 Q9NVH2 0
Q05195 Q9NYB0 0
Q05195 Q15075 0
Q05195 Q92599 0
Q05195 Q9BXM7 0
Q05195 Q9H0H0 0
Q05195 Q8IUQ4 0
Q05195 Q9Y6A4 0
Q05195 Q8IXI1 0
Q05195 Q9BTT4 0
Q05195 Q9UNL4 0
Q05195 Q14192 0
Q05195 Q4ZG51 0
Q05195 Q9H9B1 0
Q05195 Q9NVR2 0
Q05195 Q71F56 0
Q05195 Q5SXM2 0
Q05195 Q9UBE8 0
Q05195 Q9H0H5 0
Q05195 Q08999 0
Q05195 Q9P086 0
Q05195 Q6ZN18 0
Q05195 Q14714 0
Q05195 Q96CF2 0
Q05195 Q15637 0
Q05195 Q9BUB5 0
Q05195 Q9BZH6 0
Q05195 Q7L2E3 0
Q05195 Q92804 0
Q05195 Q9UPN7 0
Q05195 Q8WUA4 0
Q05195 Q6UXN9 0
Q05195 Q29RF7 0
Q05195 Q8IYB3 0
Q05195 Q9H074 0
Q05195 Q8N8D1 0
Q05195 Q9UBU8 0
Q05195 Q14202 0
Q05195 Q9Y4K3 0
Q05195 Q53GS9 0
Q05195 Q9Y230 0
Q05195 Q96IY1 0
Q05195 Q8TAG9 0
Q05195 Q9GZS1 0
Q05195 Q13094 0
Q05195 Q5H9R7 0
Q05195 Q96BT3 0
Q05195 Q9P013 0
Q05195 Q6MZP7 0
Q05195 Q92667 0
Q05195 Q9UIS9 0
Q05195 Q9ULX6 0
Q05195 Q8NCE0 0
Q05195 Q13315 0
Q05195 Q96H20 0
Q05195 Q6IEG0 0
Q05195 Q13242 0
Q05195 Q9NQT4 0
Q05195 Q75QN2 0
Q05195 Q9ULD4 0
Q05195 Q9BZK7 0
Q05195 Q96KP1 0
Q05195 Q99966 0
Q05195 Q9UKF6 0
Q05195 Q9Y6J0 0
Q05195 Q9UL15 0
Q05195 Q9UMS4 0
Q05195 Q86W51 0
Q05195 Q9NRH3 0
Q05195 Q9Y5N6 0
Q05195 Q8N668 0
Q05195 Q9UL46 0
Q05195 Q96T58 0
Q05195 Q15019 0
Q05195 Q9H2F5 0
Q05195 Q96DF8 0
Q05195 Q9NQ66 0
Q05195 Q9NP66 0
Q05195 Q96H22 0
Q05195 Q9NYJ8 0
Q05195 Q14186 0
Q05195 Q9UHD9 0
Q05195 Q92994 0
Q05195 Q68CP9 0
Q05195 Q08499 0
Q05195 Q8N0S6 0
Q05195 Q9NW64 0
Q05195 Q9UBQ0 0
Q05195 Q07955 0
Q05195 Q8WXD5 0
Q05195 Q9Y2U8 0
Q05195 Q96CJ1 0
Q05195 Q15744 0
Q05195 Q13616 0
Q05195 Q6P1X5 0
Q05195 Q9UG63 0
Q05195 Q6P3W7 0
Q05195 Q9Y5B0 0
Q05195 Q8WVM7 0
Q05195 Q13635 0
Q05195 Q9NR33 0
Q05195 Q13148 0
Q05195 Q13469 0
Q05195 Q14204 0
Q05195 Q13257 0
Q05195 Q15208 0
Q05195 Q9UBK2 0
Q05195 Q05655 0
Q05195 Q9Y3B2 0
Q05195 Q13112 0
Q05195 Q96KG9 0
Q05195 Q9H2K2 0
Q05195 Q9UHD2 0
Q05195 Q96Q15 0
Q05195 Q14498 0
Q05195 Q9UJX2 0
Q05195 Q9H871 0
Q05195 Q13356 0
Q05195 Q7L1Q6 0
Q05195 Q6IPU0 0
Q05195 Q15417 0
Q05195 Q16665 0
Q05195 Q7L5Y6 0
Q05195 Q92841 0
Q05195 Q8IXK0 0
Q05195 Q9H9A7 0
Q05195 Q14164 0
Q05195 Q9Y4Y9 0
Q05195 Q9H5N1 0
Q05195 Q8N3Y1 0
Q05195 Q8N1F7 0
Q05195 Q96HS1 0
Q05195 Q9UQ84 0
Q05195 Q13838 0
Q05195 Q9NYV4 0
Q05195 Q9HB71 0
Q05195 Q9H9T3 0
Q05195 Q9UKM9 0
Q05195 Q9H211 0
Q05195 Q9UPV9 0
Q05195 Q99459 0
Q05195 Q9UHV2 0
Q05195 Q9BQE3 0
Q05195 Q9NPJ6 0
Q05195 Q9UJF2 0
Q05195 Q14790 0
Q05195 Q6UN15 0
Q05195 Q9BUE0 0
Q05195 Q53SF7 0
Q05195 Q96J02 0
Q05195 Q99708 0
Q05195 Q92585 0
Q05195 Q92785 0
Q05195 Q96HW7 0
Q05195 Q96JN0 0
Q05195 Q9H503 0
Q05195 Q9BRD0 0
Q05195 Q13487 0
Q05195 Q92793 0
Q05195 Q8IYI6 0
Q05195 Q9UK41 0
Q05195 Q9BZD4 0
Q05195 Q13952 0
Q05195 Q06323 0
Q05195 Q969H6 0
Q05195 Q9BXL7 0
Q05195 Q6P1J9 0
Q05195 Q13118 0
Q05195 Q9Y3R0 0
Q05195 Q9H5Z1 0
Q05195 Q13111 0
Q05195 Q14687 0
Q05195 Q15788 0
Q05195 Q96GD4 0
Q05195 Q6UW60 0
Q05195 complex 0
Q05195 Q9H0D6 0
Q05195 Q9BU64 0
Q05195 Q96AP0 0
Q05195 Q96EK2 0
Q05195 Q9UBF6 0
Q05195 Q9UHD8 0
Q05195 Q12906 0
Q05195 Q86WB0 0
Q05195 Q9GZS3 0
Q05195 Q9UPS6 0
Q05195 Q14331 0
Q05195 Q13287 0
Q05195 Q53T94 0
Q05195 Q9H9Y6 0
Q05195 Q13263 0
Q05195 Q96T37 0
Q05195 Q8N3R9 0
Q05195 Q6IT96 0
Q05195 Q07157 0
Q05195 Q9BVC3 0
Q05195 Q8IVT5 0
Q05195 Q9BY43 0
Q05195 Q92674 0
Q05195 Q96EY7 0
Q05195 Q9Y294 0
Q05195 Q99814 0
Q05195 Q15025 0
Q05195 Q9BVP2 0
Q05195 Q6NUQ1 0
Q05195 Q13185 0
Q05195 Q15329 0
Q05195 Q13905 0
Q05195 Q96RL1 0
Q05195 Q9BQ61 0
Q05195 Q06609 0
Q05195 Q9BSM1 0
Q05195 Q14008 0
Q05195 Q8IXM2 0
Q05195 Q96GM8 0
Q05195 Q6P9B9 0
Q05195 Q8IZH2 0
Q05195 Q9Y6K1 0
Q05195 Q08170 0
Q05195 Q13309 0
Q05195 Q9UMN6 0
Q05195 Q9NTJ3 0
Q05195 Q9BZI7 0
Q05195 Q9NZZ3 0
Q05195 Q9BRT9 0
Q05195 Q9UJX5 0
Q05195 Q9HB96 0
Q05195 Q92990 0
Q05195 Q9Y297 0
Q05195 Q8NFD5 0
Q05195 Q92905 0
Q05195 Q96CW5 0
Q05195 Q8NB91 0
Q05195 Q14155 0
Q05195 Q9NWU2 0
Q05195 Q8N7H5 0
Q05195 Q96BN2 0
Q05195 Q9HCU8 0
Q05195 Q86YP4 0
Q05195 Q9H6Z9 0
Q05195 Q12769 0
Q05195 Q9BQG0 0
Q05195 Q96NW7 0
Q05195 Q9UBL3 0
Q05195 Q8WW01 0
Q05195 Q13596 0
Q05195 Q99741 0
Q05195 Q16637 0
Q05195 Q8NFH3 0
Q05195 Q9P2J5 0
Q05195 Q9UPN9 0
Q05195 Q8ND76 0
Q05195 Q52LA3 0
Q05195 Q5YLB2 0
Q05195 Q15544 0
Q05195 Q9NX58 0
Q05195 Q9BYG4 0
Q05195 Q9NVA2 0
Q05195 Q96EE3 0
Q05195 Q7KZI7 0
Q05195 Q13642 0
Q05195 Q8WVB6 0
Q05195 Q96GY3 0
Q05195 Q14289 0
Q05195 Q13576 0
Q05195 Q13889 0
Q05195 Q14676 0
Q05195 Q9Y6I7 0
Q05195 Q9NVC6 0
Q05195 Q6FI13 0
Q05195 Q9Y5S9 0
Q05195 Q9Y605 0
Q05195 Q8IWI9 0
Q05195 Q9H410 0
Q05195 Q8IY57 0
Q05195 Q12933 0
Q05195 Q15003 0
Q05195 Q96RN5 0
Q05195 Q92966 0
Q05195 Q9UNP9 0
Q05195 Q8IU60 0
Q05195 Q15311 0
Q05195 Q9BQ87 0
Q05195 Q9H944 0
Q05195 Q13247 0
Q05195 Q96SB4 0
Q05195 Q15653 0
Q05195 Q13769 0
Q05195 Q9H840 0
Q05195 Q96G21 0
Q05195 Q9HCK8 0
Q05195 Q8WWY3 0
Q05195 Q9C005 0
Q05195 Q8N3U4 0
Q05195 Q13326 0
Q05195 Q09161 0
Q05195 Q53HL2 0
Q05195 Q9UJV9 0
Q05195 Q96F86 0
Q05195 Q6P4R8 0
Q05195 Q9BRR8 0
Q05195 Q15185 0
Q05195 Q9Y3C6 0
Q05195 Q6PI98 0
Q05195 Q9H270 0
Q05195 Q9UBB9 0
Q05195 Q93034 0
Q05195 Q15582 0
Q05195 Q9NYV6 0
Q05195 Q9H0E9 0
Q05195 Q9UPT5 0
Q05195 Q9NRF9 0
Q05195 Q9Y5Q8 0
Q05195 Q92900 0
Q05195 Q99633 0
Q05195 Q7Z6J9 0
Q05195 Q9UQL6 0
Q05195 Q9H7Z6 0
Q05195 Q9UHV9 0
Q05195 Q15054 0
Q05195 Q13451 0
Q05195 Q9BQA1 0
Q05195 Q06187 0
Q05195 Q5S007 0
Q05195 Q08211 0
Q05195 Q15021 0
Q05195 Q9H2H8 0
Q05195 Q9UBU9 0
Q05195 Q14573 0
Q05195 Q99436 0
P49848 Q9UBE0 0
P49848 Q9P253 0
P49848 P78346 0
P49848 Q8IX12 0
P49848 Q1EHW4 0
P49848 Q8NHM5 0
P49848 Q8WYA6 0
P49848 Q6IA86 0
P49848 Q92993 0
P49848 Q9UBX0 0
P49848 Q86VP6 0
P49848 P78560 0
P49848 Q99816 0
P49848 P68431 0
P49848 Q96FV9 0
P49848 Q9UQN3 0
P49848 Q52LR7 0
P49848 Q15696 0
P49848 Q9Y576 0
P49848 Q99523 0
P49848 Q07954 0
P49848 Q6VMQ6 0
P49848 P53779 0
P49848 Q86XI2 0
P49848 Q63HK5 0
P49848 Q8NFH4 0
P49848 Q8WYH8 0
P49848 Q96RK1 0
P49848 Q13438 0
P49848 Q6IE81 0
P49848 Q96JC1 0
P49848 Q9BTC8 0
P49848 Q01130 0
P49848 Q9UK45 0
P49848 Q13813 0
P49848 Q8IUD2 0
P49848 Q16560 0
P49848 Q9P2K3 0
P49848 Q8TBF4 0
P49848 Q8TDN6 0
P49848 Q16181 0
P49848 Q9H808 0
P49848 P50402 0
P49848 Q9GZX5 0
P49848 Q06265 0
P49848 Q14160 0
P49848 Q9UJX6 0
P49848 P51587 0
P49848 Q96I25 0
P49848 Q8IWX8 0
P49848 Q16543 0
P49848 P62258 0
P49848 Q9UNM6 0
P49848 Q9Y2S0 0
P49848 Q15648 0
P49848 Q15573 0
P49848 Q9BXP5 0
P49848 P61024 0
P49848 P83881 0
P49848 Q13127 0
P49848 Q99460 0
P49848 P54277 0
P49848 Q96BD5 0
P49848 Q8WUQ7 0
P49848 Q9Y2X7 0
P49848 Q8N163 0
P49848 Q9BRP8 0
P49848 Q14919 0
P49848 P61247 0
P49848 Q0VAK7 0
P49848 Q99967 0
P49848 P62736 0
P49848 Q13503 0
P49848 Q06330 0
P49848 Q9UBW7 0
P49848 Q9NV56 0
P49848 Q9NTI5 0
P49848 Q07864 0
P49848 Q9NQC1 0
P49848 P61201 0
P49848 Q16526 0
P49848 Q9Y248 0
P49848 Q96GM5 0
P49848 P52298 0
P49848 P55201 0
P49848 Q9Y253 0
P49848 Q01518 0
P49848 Q12931 0
P49848 Q9ULR0 0
P49848 Q5QJE6 0
P49848 Q9UPY3 0
P49848 Q92766 0
P49848 Q15427 0
P49848 Q86T24 0
P49848 Q14839 0
P49848 Q9NQS7 0
P49848 Q9UKG1 0
P49848 Q7L5N1 0
P49848 Q9NV31 0
P49848 Q9BT78 0
P49848 Q9NX70 0
P49848 Q9Y316 0
P49848 Q9BUQ8 0
P49848 Q969L4 0
P49848 Q9Y3C5 0
P49848 Q13163 0
P49848 Q7L576 0
P49848 Q07020 0
P49848 P55036 0
P49848 P84243 0
P49848 Q9Y2W2 0
P49848 Q9UQE7 0
P49848 P62312 0
P49848 Q96L91 0
P49848 P84103 0
P49848 P62979 0
P49848 P55735 0
P49848 Q86X55 0
P49848 P50539 0
P49848 Q16254 0
P49848 Q9H9Q4 0
P49848 Q92889 0
P49848 Q9UKT7 0
P49848 Q92522 0
P49848 Q92499 0
P49848 Q15572 0
P49848 Q6UWZ7 0
P49848 Q05086 0
P49848 Q9NQT5 0
P49848 Q9UBP5 0
P49848 Q92989 0
P49848 Q13868 0
P49848 Q8IZQ8 0
P49848 Q6NZY4 0
P49848 P51532 0
P49848 Q14145 0
P49848 Q16586 0
P49848 Q02750 0
P49848 Q71SY5 0
P49848 Q9UNS2 0
P49848 Q13114 0
P49848 P52435 0
P49848 Q12789 0
P49848 Q9Y5B6 0
P49848 Q6ZW49 0
P49848 Q9H2X6 0
P49848 P51991 0
P49848 Q9BUL9 0
P49848 Q8WYB5 0
P49848 Q9BXW9 0
P49848 Q9NWZ8 0
P49848 Q9P0W2 0
P49848 Q12904 0
P49848 Q2TAY7 0
P49848 Q9H9F9 0
P49848 Q9UMX0 0
P49848 Q86VN1 0
P49848 Q9Y3U8 0
P49848 Q00535 0
P49848 Q9UHV7 0
P49848 Q15007 0
P49848 Q5T200 0
P49848 P63208 0
P49848 Q92878 0
P49848 Q9H981 0
P49848 Q96Q27 0
P49848 Q8WWI1 0
P49848 Q04725 0
P49848 Q86U70 0
P49848 P63151 0
P49848 P81274 0
P49848 Q8NHY2 0
P49848 Q14683 0
P49848 Q13490 0
P49848 Q9NRL2 0
P49848 Q9Y6X2 0
P49848 Q99549 0
P49848 P83369 0
P49848 Q14157 0
P49848 Q9NPF5 0
P49848 Q9BWH6 0
P49848 Q10570 0
P49848 Q92844 0
P49848 Q9H269 0
P49848 Q96PV6 0
P49848 Q9UQ35 0
P49848 Q96T60 0
P49848 Q9UJA3 0
P49848 Q16531 0
P49848 Q08209 0
P49848 Q9BYE7 0
P49848 Q9BWJ5 0
P49848 Q96GD3 0
P49848 Q8NEM2 0
P49848 Q14781 0
P49848 Q15172 0
P49848 P51946 0
P49848 P52732 0
P49848 P55265 0
P49848 Q9Y262 0
P49848 Q9HAU5 0
P49848 Q96A65 0
P49848 Q8NBZ0 0
P49848 Q13485 0
P49848 Q9Y3F4 0
P49848 Q9BRV8 0
P49848 Q9Y6Q9 0
P49848 P63162 0
P49848 Q9UJX3 0
P49848 Q16342 0
P49848 Q13216 0
P49848 Q8TD19 0
P49848 Q14999 0
P49848 P62310 0
P49848 Q8IYD1 0
P49848 Q9UKU7 0
P49848 Q13042 0
P49848 Q15022 0
P49848 Q8TEY7 0
P49848 Q9UIG0 0
P49848 Q9NPB6 0
P49848 Q14691 0
P49848 Q15843 0
P49848 Q9UIF9 0
P49848 Q16584 0
P49848 Q9H307 0
P49848 Q93074 0
P49848 Q12834 0
P49848 Q9UL63 0
P49848 Q9UPN6 0
P49848 Q92890 0
P49848 Q9NSP4 0
P49848 Q96FZ7 0
P49848 Q92618 0
P49848 Q12965 0
P49848 Q9BSJ2 0
P49848 Q9HCS7 0
P49848 P84090 0
P49848 Q9C086 0
P49848 Q7Z6Z7 0
P49848 Q9UKV8 0
P49848 P55072 0
P49848 Q155Q3 0
P49848 P49959 0
P49848 Q9UHI6 0
P49848 Q16630 0
P49848 Q13227 0
P49848 Q13435 0
P49848 Q6UX04 0
P49848 Q13526 0
P49848 P62136 0
P49848 Q99497 0
P49848 P61968 0
P49848 Q7L014 0
P49848 Q8WV66 0
P49848 Q92925 0
P49848 Q13243 0
P49848 Q9UK53 0
P49848 Q99801 0
P49848 Q92759 0
P49848 Q13404 0
P49848 Q9BSI4 0
P49848 Q9H1J1 0
P49848 Q9GZN1 0
P49848 Q9UQM7 0
P49848 Q13415 0
P49848 Q6ZRS2 0
P49848 Q9NPD3 0
P49848 Q13620 0
P49848 Q14974 0
P49848 P56192 0
P49848 Q8WVC0 0
P49848 Q6Q0C0 0
P49848 Q7LBR1 0
P49848 Q53EL6 0
P49848 Q8TEW0 0
P49848 P60510 0
P49848 Q15276 0
P49848 Q9Y2X3 0
P49848 Q14653 0
P49848 Q15046 0
P49848 Q5PSV4 0
P49848 Q9BSV6 0
P49848 Q15008 0
P49848 Q99683 0
P49848 Q8TEQ6 0
P49848 Q15633 0
P49848 Q9NXR8 0
P49848 Q12888 0
P49848 Q9NZS9 0
P49848 P61289 0
P49848 P63096 0
P49848 Q49AN0 0
P49848 Q9H672 0
P49848 Q12959 0
P49848 Q8NI27 0
P49848 Q9NZI8 0
P49848 Q9HCG8 0
P49848 Q04864 0
P49848 Q71DI3 0
P49848 Q00978 0
P49848 Q99759 0
P49848 Q13155 0
P49848 Q9BW27 0
P49848 Q9BPX3 0
P49848 P54274 0
P49848 P68104 0
P49848 Q9UBQ5 0
P49848 Q14103 0
P49848 P62841 0
P49848 Q0VG06 0
P49848 P52630 0
P49848 P62081 0
P49848 Q9Y2L1 0
P49848 Q86V81 0
P49848 Q9Y6R4 0
P49848 P52294 0
P49848 P49916 0
P49848 Q99575 0
P49848 Q8TEX9 0
P49848 Q92777 0
P49848 P51948 0
P49848 Q96G25 0
P49848 Q92664 0
P49848 Q676U5 0
P49848 Q7RTV0 0
P49848 Q14152 0
P49848 Q9Y3E7 0
P49848 Q00653 0
P49848 P63279 0
P49848 Q9Y618 0
P49848 Q9P0M6 0
P49848 Q86XN7 0
P49848 Q16533 0
P49848 P62701 0
P49848 P60468 0
P49848 Q9GZX9 0
P49848 Q9NPI8 0
P49848 Q09666 0
P49848 P63261 0
P49848 Q02539 0
P49848 Q9Y4Z0 0
P49848 Q86XK2 0
P49848 Q14566 0
P49848 Q9Y2A7 0
P49848 Q9UHA3 0
P49848 Q9Y333 0
P49848 Q8IUR7 0
P49848 Q99613 0
P49848 Q7L2H7 0
P49848 Q9H1A4 0
P49848 P62995 0
P49848 P62891 0
P49848 Q8N684 0
P49848 Q15014 0
P49848 P67870 0
P49848 Q9ULZ2 0
P49848 Q9H4B7 0
P49848 Q14444 0
P49848 Q08945 0
P49848 Q13347 0
P49848 Q12788 0
P49848 Q96J01 0
P49848 Q13428 0
P49848 Q69YN4 0
P49848 Q8WYQ5 0
P49848 P62910 0
P49848 Q12874 0
P49848 Q9HAU4 0
P49848 Q8NFZ0 0
P49848 Q9Y6I3 0
P49848 Q06587 0
P49848 Q9HBI1 0
P49848 Q13123 0
P49848 Q15596 0
P49848 Q96FF9 0
P49848 P56282 0
P49848 Q969H0 0
P49848 P68400 0
P49848 Q9H3P2 0
P49848 Q13363 0
P49848 Q15369 0
P49848 Q96EB6 0
P49848 Q15370 0
P49848 P62753 0
P49848 P52597 0
P49848 Q9NRR4 0
P49848 P62308 0
P49848 Q8N201 0
P49848 Q969R5 0
P49848 Q92620 0
P49848 Q9NW38 0
P49848 Q00597 0
P49848 Q8NFZ5 0
P49848 P62847 0
P49848 Q92896 0
P49848 Q03431 0
P49848 Q13418 0
P49848 Q9HC52 0
P49848 Q9BRX9 0
P49848 Q9Y383 0
P49848 Q15428 0
P49848 Q6P2C8 0
P49848 P60660 0
P49848 Q9UKV3 0
P49848 Q9H0E3 0
P49848 Q92828 0
P49848 Q99728 0
P49848 Q6P2Q9 0
P49848 Q13393 0
P49848 Q13619 0
P49848 Q9BTK6 0
P49848 Q04917 0
P49848 Q14686 0
P49848 Q12996 0
P49848 Q13535 0
P49848 Q13416 0
P49848 Q99848 0
P49848 Q6P2E9 0
P49848 P60900 0
P49848 Q15024 0
P49848 Q9NPI6 0
P49848 Q8NEZ4 0
P49848 Q9Y6K9 0
P49848 Q96CB8 0
P49848 P63220 0
P49848 P52272 0
P49848 Q6ZYL4 0
P49848 Q8WXI9 0
P49848 Q14181 0
P49848 Q13671 0
P49848 Q9H444 0
P49848 Q86UW6 0
P49848 Q9H160 0
P49848 Q8NDX5 0
P49848 Q9NY27 0
P49848 Q9Y2X0 0
P49848 Q9NRG0 0
P49848 Q9Y232 0
P49848 P60866 0
P49848 Q96EB1 0
P49848 Q15459 0
P49848 Q9UKL0 0
P49848 Q99417 0
P49848 Q9Y3C7 0
P49848 P62993 0
P49848 Q9NVP2 0
P49848 Q9H204 0
P49848 P57678 0
P49848 Q68E01 0
P49848 Q92547 0
P49848 Q14011 0
P49848 Q8N488 0
P49848 Q92794 0
P49848 P62140 0
P49848 Q9BRG1 0
P49848 Q13158 0
P49848 Q9UJX4 0
P49848 Q92466 0
P49848 Q5XUX0 0
P49848 P68363 0
P49848 Q6P1K2 0
P49848 Q14511 0
P49848 P52292 0
P49848 Q96T23 0
P49848 P50914 0
P49848 Q9NWA0 0
P49848 Q13098 0
P49848 Q9Y6A5 0
P49848 Q01201 0
P49848 Q00341 0
P49848 Q9HBM1 0
P49848 Q9NV70 0
P49848 Q969S2 0
P49848 Q99638 0
P49848 P62829 0
P49848 Q9UKA9 0
P49848 Q13200 0
P49848 Q8IYD8 0
P49848 Q8N726 0
P49848 Q05048 0
P49848 Q9UER7 0
P49848 Q13368 0
P49848 Q99558 0
P49848 Q15628 0
P49848 Q8WUM0 0
P49848 Q14562 0
P49848 Q8IVI9 0
P49848 Q13330 0
P49848 Q9HCU9 0
P49848 Q14118 0
P49848 Q09472 0
P49848 Q13426 0
P49848 Q4LE39 0
P49848 Q9H875 0
P49848 Q99873 0
P49848 Q9H7L9 0
P49848 Q5TKA1 0
P49848 Q9HCE1 0
P49848 Q9H633 0
P49848 Q99627 0
P49848 Q9Y2X9 0
P49848 Q13472 0
P49848 Q4G0F5 0
P49848 P83731 0
P49848 Q02880 0
P49848 P51003 0
P49848 Q02241 0
P49848 Q9NWX5 0
P49848 Q9UDY8 0
P49848 Q92629 0
P49848 Q15910 0
P49848 P78364 0
P49848 Q96HR3 0
P49848 Q6T4P5 0
P49848 Q8WXK4 0
P49848 Q9BS16 0
P49848 Q14191 0
P49848 Q99879 0
P49848 Q13501 0
P49848 Q9BZJ0 0
P49848 P59768 0
P49848 Q13523 0
P49848 Q15233 0
P49848 Q14978 0
P49848 Q9UBC3 0
P49848 Q8WVK2 0
P49848 Q15796 0
P49848 Q92613 0
P49848 P53999 0
P49848 Q13617 0
P49848 Q9HB75 0
P49848 Q96B26 0
P49848 Q13610 0
P49848 Q96JP5 0
P49848 P50613 0
P49848 Q9UL03 0
P49848 Q16629 0
P49848 Q9UJW3 0
P49848 Q15906 0
P49848 Q7L5Y9 0
P49848 Q9NW13 0
P49848 Q9UBD5 0
P49848 Q5TA45 0
P49848 Q01844 0
P49848 Q64663 0
P49848 Q96QK1 0
P49848 Q9UIM3 0
P49848 Q59EJ3 0
P49848 P62875 0
P49848 Q13105 0
P49848 Q15287 0
P49848 Q13283 0
P49848 P62851 0
P49848 Q9H9Q2 0
P49848 Q53GS7 0
P49848 Q86W42 0
P49848 Q9UM13 0
P49848 Q9BV90 0
P49848 Q8IXH7 0
P49848 P62854 0
P49848 Q96KQ7 0
P49848 Q07666 0
P49848 Q16787 0
P49848 Q05519 0
P49848 Q15052 0
P49848 Q96LT9 0
P49848 Q9NUP9 0
P49848 Q03188 0
P49848 Q96DI7 0
P49848 P61513 0
P49848 Q9NXR7 0
P49848 Q99996 0
P49848 Q9HD42 0
P49848 Q9H9H4 0
P49848 Q9NR30 0
P49848 P54132 0
P49848 P50502 0
P49848 Q9BXY8 0
P49848 Q9NUW8 0
P49848 Q07021 0
P49848 Q6I9Y2 0
P49848 Q01780 0
P49848 Q12778 0
P49848 Q16401 0
P49848 Q9HAF1 0
P49848 Q9UKB1 0
P49848 Q9ULG1 0
P49848 Q9UHX1 0
P49848 Q9BZZ5 0
P49848 Q71F23 0
P49848 Q96S59 0
P49848 Q6IBW4 0
P49848 Q9H3R5 0
P49848 Q16585 0
P49848 Q9BUJ2 0
P49848 Q53TQ3 0
P49848 Q13573 0
P49848 Q02952 0
P49848 Q9UKN8 0
P49848 Q9UBW8 0
P49848 Q9UBT2 0
P49848 Q9BWU1 0
P49848 Q9Y5Q9 0
P49848 Q86U86 0
P49848 Q9Y2W1 0
P49848 Q6W2J9 0
P49848 Q9UDW3 0
P49848 Q86XP3 0
P49848 Q9UBB5 0
P49848 Q8N2Z9 0
P49848 P62424 0
P49848 P50750 0
P49848 Q13888 0
P49848 P62750 0
P49848 Q9UKT8 0
P49848 Q9H6S1 0
P49848 Q9ULK4 0
P49848 Q14980 0
P49848 Q5RKV6 0
P49848 Q8WX92 0
P49848 P51858 0
P49848 Q6STE5 0
P49848 Q7L2Z9 0
P49848 Q12905 0
P49848 Q9NUX5 0
P49848 Q5VTR2 0
P49848 Q05513 0
P49848 P99999 0
P49848 Q9P287 0
P49848 P78345 0
P49848 Q6PD62 0
P49848 Q9Y3B4 0
P49848 Q9BXJ9 0
P49848 P62158 0
P49848 Q15047 0
P49848 Q9BRX5 0
P49848 P61326 0
P49848 Q9Y5B9 0
P49848 Q15528 0
P49848 Q92616 0
P49848 Q13618 0
P49848 Q6WN34 0
P49848 Q8NBT2 0
P49848 P62306 0
P49848 Q8N257 0
P49848 Q96FI4 0
P49848 Q9GZT9 0
P49848 Q96BP3 0
P49848 Q13352 0
P49848 Q71U36 0
P49848 Q9NV88 0
P49848 Q9H081 0
P49848 Q9NUG6 0
P49848 Q16236 0
P49848 Q9NVH2 0
P49848 Q9NYB0 0
P49848 Q15075 0
P49848 P98177 0
P49848 Q92599 0
P49848 Q9BXM7 0
P49848 Q9H0H0 0
P49848 Q8IUQ4 0
P49848 Q9Y6A4 0
P49848 Q8IXI1 0
P49848 Q9BTT4 0
P49848 P62263 0
P49848 Q9UNL4 0
P49848 Q14192 0
P49848 Q01094 0
P49848 Q4ZG51 0
P49848 Q9H9B1 0
P49848 P62333 0
P49848 Q9NVR2 0
P49848 Q71F56 0
P49848 Q5SXM2 0
P49848 Q9UBE8 0
P49848 Q9H0H5 0
P49848 Q08999 0
P49848 Q9P086 0
P49848 Q6ZN18 0
P49848 P60842 0
P49848 Q14714 0
P49848 Q96CF2 0
P49848 Q15637 0
P49848 P56545 0
P49848 Q9BUB5 0
P49848 P61981 0
P49848 Q9BZH6 0
P49848 P52948 0
P49848 Q7L2E3 0
P49848 P53805 0
P49848 Q9UPN7 0
P49848 Q8WUA4 0
P49848 P62877 0
P49848 P54278 0
P49848 P60896 0
P49848 P56537 0
P49848 Q29RF7 0
P49848 Q8IYB3 0
P49848 Q9H074 0
P49848 Q8N8D1 0
P49848 Q01970 0
P49848 Q9UBU8 0
P49848 Q14202 0
P49848 Q9Y4K3 0
P49848 Q53GS9 0
P49848 Q9Y230 0
P49848 Q96IY1 0
P49848 P55884 0
P49848 Q8TAG9 0
P49848 Q9GZS1 0
P49848 Q13094 0
P49848 Q5H9R7 0
P49848 Q96BT3 0
P49848 Q9P013 0
P49848 Q6MZP7 0
P49848 P67809 0
P49848 P51787 0
P49848 Q92667 0
P49848 Q9UIS9 0
P49848 P84022 0
P49848 Q9ULX6 0
P49848 Q8NCE0 0
P49848 Q13315 0
P49848 Q02410 0
P49848 P62277 0
P49848 P61353 0
P49848 Q96H20 0
P49848 Q6IEG0 0
P49848 Q13242 0
P49848 P62191 0
P49848 Q9NQT4 0
P49848 Q75QN2 0
P49848 Q9ULD4 0
P49848 Q9BZK7 0
P49848 Q96KP1 0
P49848 P78347 0
P49848 P84098 0
P49848 Q99966 0
P49848 Q9UKF6 0
P49848 Q9Y6J0 0
P49848 Q9UL15 0
P49848 P62318 0
P49848 Q9UMS4 0
P49848 Q86W51 0
P49848 Q9NRH3 0
P49848 Q9Y5N6 0
P49848 Q8N668 0
P49848 Q9UL46 0
P49848 Q96T58 0
P49848 Q15019 0
P49848 Q9H2F5 0
P49848 Q96DF8 0
P49848 Q01081 0
P49848 Q9NQ66 0
P49848 Q9NP66 0
P49848 Q96H22 0
P49848 Q9NYJ8 0
P49848 Q14186 0
P49848 Q9UHD9 0
P49848 P52434 0
P49848 Q92994 0
P49848 Q68CP9 0
P49848 Q08499 0
P49848 P62269 0
P49848 Q8N0S6 0
P49848 Q9NW64 0
P49848 P55209 0
P49848 Q9UBQ0 0
P49848 Q03135 0
P49848 Q07955 0
P49848 Q8WXD5 0
P49848 Q9Y2U8 0
P49848 Q96CJ1 0
P49848 Q15744 0
P49848 Q13616 0
P49848 Q9UG63 0
P49848 Q6P3W7 0
P49848 Q9Y5B0 0
P49848 Q8WVM7 0
P49848 Q13635 0
P49848 P60709 0
P49848 Q9NR33 0
P49848 Q04637 0
P49848 Q13148 0
P49848 Q13469 0
P49848 Q04727 0
P49848 Q14204 0
P49848 Q13257 0
P49848 Q15208 0
P49848 Q9UBK2 0
P49848 Q05655 0
P49848 Q9Y3B2 0
P49848 Q13112 0
P49848 Q96KG9 0
P49848 Q9H2K2 0
P49848 Q9UHD2 0
P49848 Q96Q15 0
P49848 P68366 0
P49848 Q14498 0
P49848 Q9UJX2 0
P49848 Q9H871 0
P49848 Q13356 0
P49848 Q7L1Q6 0
P49848 Q6IPU0 0
P49848 Q15417 0
P49848 Q16665 0
P49848 Q7L5Y6 0
P49848 P78537 0
P49848 Q92841 0
P49848 Q8IXK0 0
P49848 Q9H9A7 0
P49848 Q14164 0
P49848 Q9Y4Y9 0
P49848 Q9H5N1 0
P49848 P51665 0
P49848 Q8N3Y1 0
P49848 Q8N1F7 0
P49848 Q96HS1 0
P49848 Q9UQ84 0
P49848 Q13838 0
P49848 Q9NYV4 0
P49848 Q9HB71 0
P49848 Q9H9T3 0
P49848 Q9UKM9 0
P49848 Q9H211 0
P49848 Q9UPV9 0
P49848 Q99459 0
P49848 Q9UHV2 0
P49848 P61218 0
P49848 Q9BQE3 0
P49848 P54136 0
P49848 Q9NPJ6 0
P49848 Q9UJF2 0
P49848 P53803 0
P49848 Q14790 0
P49848 Q6UN15 0
P49848 Q9BUE0 0
P49848 Q53SF7 0
P49848 Q96J02 0
P49848 Q99708 0
P49848 P78527 0
P49848 Q92585 0
P49848 Q92785 0
P49848 Q96HW7 0
P49848 P61244 0
P49848 Q96JN0 0
P49848 Q9H503 0
P49848 Q9BRD0 0
P49848 Q13487 0
P49848 P62304 0
P49848 Q92793 0
P49848 Q8IYI6 0
P49848 P62487 0
P49848 Q9UK41 0
P49848 P63267 0
P49848 Q9BZD4 0
P49848 Q13952 0
P49848 Q06323 0
P49848 Q969H6 0
P49848 Q9BXL7 0
P49848 Q6P1J9 0
P49848 P63104 0
P49848 Q13118 0
P49848 Q9Y3R0 0
P49848 Q9H5Z1 0
P49848 Q13111 0
P49848 Q14687 0
P49848 P55081 0
P49848 Q15788 0
P49848 Q96GD4 0
P49848 Q6UW60 0
P49848 P62316 0
P49848 complex 0
P49848 P62861 0
P49848 Q04206 0
P49848 Q9H0D6 0
P49848 P62899 0
P49848 Q9BU64 0
P49848 Q96AP0 0
P49848 P62195 0
P49848 Q96EK2 0
P49848 Q9UBF6 0
P49848 Q9UHD8 0
P49848 Q12906 0
P49848 Q86WB0 0
P49848 Q9GZS3 0
P49848 P54198 0
P49848 Q14331 0
P49848 Q13287 0
P49848 Q53T94 0
P49848 P63165 0
P49848 Q9H9Y6 0
P49848 P60228 0
P49848 Q13263 0
P49848 Q96T37 0
P49848 P61978 0
P49848 Q00534 0
P49848 Q8N3R9 0
P49848 Q6IT96 0
P49848 Q07157 0
P49848 Q9BVC3 0
P49848 Q8IVT5 0
P49848 P62857 0
P49848 Q9BY43 0
P49848 P62249 0
P49848 Q92674 0
P49848 Q02577 0
P49848 Q96EY7 0
P49848 Q9Y294 0
P49848 Q99814 0
P49848 Q15025 0
P49848 P62917 0
P49848 Q9BVP2 0
P49848 Q6NUQ1 0
P49848 Q13185 0
P49848 Q15329 0
P49848 Q03111 0
P49848 Q04726 0
P49848 Q13905 0
P49848 Q96RL1 0
P49848 Q9BQ61 0
P49848 P62873 0
P49848 Q06609 0
P49848 Q9BSM1 0
P49848 Q14008 0
P49848 Q96GM8 0
P49848 Q6P9B9 0
P49848 Q8IZH2 0
P49848 Q9Y6K1 0
P49848 Q08170 0
P49848 Q13309 0
P49848 Q9UMN6 0
P49848 Q9NTJ3 0
P49848 P51151 0
P49848 Q9BZI7 0
P49848 P57740 0
P49848 Q9NZZ3 0
P49848 P62888 0
P49848 P83876 0
P49848 P62266 0
P49848 Q9BRT9 0
P49848 P55211 0
P49848 Q9UJX5 0
P49848 P78344 0
P49848 Q9HB96 0
P49848 Q92990 0
P49848 Q9Y297 0
P49848 Q8NFD5 0
P49848 Q92905 0
P49848 Q96CW5 0
P49848 P62314 0
P49848 Q8NB91 0
P49848 Q14155 0
P49848 Q9NWU2 0
P49848 Q8N7H5 0
P49848 Q9HCU8 0
P49848 P51825 0
P49848 P61313 0
P49848 Q86YP4 0
P49848 Q9H6Z9 0
P49848 Q12769 0
P49848 Q9BQG0 0
P49848 Q96NW7 0
P49848 Q8WW01 0
P49848 P63244 0
P49848 Q02878 0
P49848 Q13596 0
P49848 Q99741 0
P49848 Q16637 0
P49848 Q8NFH3 0
P49848 Q9P2J5 0
P49848 P51965 0
P49848 Q9UPN9 0
P49848 P78367 0
P49848 Q52LA3 0
P49848 Q5YLB2 0
P49848 P54105 0
P49848 Q9NX58 0
P49848 Q9BYG4 0
P49848 Q9NVA2 0
P49848 Q96EE3 0
P49848 P62280 0
P49848 Q7KZI7 0
P49848 Q13642 0
P49848 Q8WVB6 0
P49848 Q96GY3 0
P49848 Q14289 0
P49848 P62273 0
P49848 Q13576 0
P49848 Q13889 0
P49848 Q14676 0
P49848 P61254 0
P49848 Q9Y6I7 0
P49848 Q9NVC6 0
P49848 Q6FI13 0
P49848 P55769 0
P49848 Q9Y5S9 0
P49848 Q9Y605 0
P49848 Q8IWI9 0
P49848 P62805 0
P49848 Q9H410 0
P49848 Q8IY57 0
P49848 Q12933 0
P49848 Q15003 0
P49848 Q96RN5 0
P49848 Q92966 0
P49848 Q9UNP9 0
P49848 Q8IU60 0
P49848 Q15311 0
P49848 Q04724 0
P49848 Q9BQ87 0
P49848 Q9H944 0
P49848 Q13247 0
P49848 Q96SB4 0
P49848 Q15653 0
P49848 Q13769 0
P49848 Q9H840 0
P49848 Q96G21 0
P49848 Q9C005 0
P49848 Q8N3U4 0
P49848 P62913 0
P49848 Q13326 0
P49848 Q09161 0
P49848 Q53HL2 0
P49848 Q05193 0
P49848 P56524 0
P49848 Q9UJV9 0
P49848 P62714 0
P49848 Q96F86 0
P49848 Q6P4R8 0
P49848 Q9BRR8 0
P49848 Q15185 0
P49848 Q9Y3C6 0
P49848 Q9H270 0
P49848 Q02543 0
P49848 Q9UBB9 0
P49848 Q93034 0
P49848 Q15582 0
P49848 Q9NYV6 0
P49848 Q9H0E9 0
P49848 Q9UPT5 0
P49848 Q9NRF9 0
P49848 Q9Y5Q8 0
P49848 Q92900 0
P49848 P62906 0
P49848 Q99633 0
P49848 Q7Z6J9 0
P49848 Q9UQL6 0
P49848 Q9UHV9 0
P49848 Q15054 0
P49848 Q00839 0
P49848 P62495 0
P49848 Q13451 0
P49848 Q9BQA1 0
P49848 Q06187 0
P49848 P55316 0
P49848 Q5S007 0
P49848 Q08211 0
P49848 Q15021 0
P49848 Q9H2H8 0
P49848 P62244 0
P49848 Q9UBU9 0
P49848 P49917 0
P49848 P62241 0
P49848 Q00987 0
P49848 Q14573 0
P49848 Q99436 0
P05388 Q9UBE0 0
P05388 Q9P253 0
P05388 P78346 0
P05388 Q8IX12 0
P05388 Q1EHW4 0
P05388 Q8NHM5 0
P05388 Q8WYA6 0
P05388 P28072 0
P05388 P23258 0
P05388 Q6IA86 0
P05388 Q92993 0
P05388 Q9UBX0 0
P05388 P41252 0
P05388 Q86VP6 0
P05388 P27986 0
P05388 P78560 0
P05388 Q99816 0
P05388 P68431 0
P05388 Q05195 0
P05388 P49848 0
P05388 Q96FV9 0
P05388 Q9UQN3 0
P05388 Q52LR7 0
P05388 Q15696 0
P05388 Q9Y576 0
P05388 Q99523 0
P05388 Q5VWG9 0
P05388 Q07954 0
P05388 P45973 0
P05388 Q6VMQ6 0
P05388 P14868 0
P05388 P29992 0
P05388 P53779 0
P05388 Q86XI2 0
P05388 Q63HK5 0
P05388 Q8NFH4 0
P05388 Q8WYH8 0
P05388 Q96RK1 0
P05388 Q13438 0
P05388 Q15029 0
P05388 Q6IE81 0
P05388 Q96JC1 0
P05388 P0C0S5 0
P05388 Q9BTC8 0
P05388 Q01130 0
P05388 Q9UK45 0
P05388 Q13813 0
P05388 Q8IUD2 0
P05388 Q16560 0
P05388 Q9P2K3 0
P05388 Q8TBF4 0
P05388 P22626 0
P05388 Q16181 0
P05388 Q9H808 0
P05388 P50402 0
P05388 Q9GZX5 0
P05388 Q06265 0
P05388 Q14160 0
P05388 Q9UJX6 0
P05388 P51587 0
P05388 Q96I25 0
P05388 Q8IWX8 0
P05388 Q16543 0
P05388 P62258 0
P05388 P28749 0
P05388 Q9UNM6 0
P05388 P09874 0
P05388 Q9Y2S0 0
P05388 Q15648 0
P05388 Q15573 0
P05388 Q9BXP5 0
P05388 P49427 0
P05388 P61024 0
P05388 Q12962 0
P05388 Q13127 0
P05388 Q99460 0
P05388 P54277 0
P05388 Q96BD5 0
P05388 P28070 0
P05388 Q8WUQ7 0
P05388 Q9Y2X7 0
P05388 Q8N163 0
P05388 Q9BRP8 0
P05388 Q14919 0
P05388 Q0VAK7 0
P05388 Q99967 0
P05388 Q13503 0
P05388 Q06330 0
P05388 Q9UBW7 0
P05388 Q9NV56 0
P05388 Q9NTI5 0
P05388 Q07864 0
P05388 Q9NQC1 0
P05388 P61201 0
P05388 Q16526 0
P05388 Q9Y248 0
P05388 Q96GM5 0
P05388 P52298 0
P05388 P55201 0
P05388 Q9Y253 0
P05388 Q01518 0
P05388 Q12931 0
P05388 Q9ULR0 0
P05388 Q5QJE6 0
P05388 Q92766 0
P05388 Q15427 0
P05388 Q86T24 0
P05388 Q14839 0
P05388 Q9NQS7 0
P05388 P10415 0
P05388 Q9UKG1 0
P05388 P32121 0
P05388 Q7L5N1 0
P05388 P37173 0
P05388 P43351 0
P05388 Q9NV31 0
P05388 Q9BT78 0
P05388 Q9NX70 0
P05388 Q9Y316 0
P05388 Q9BUQ8 0
P05388 Q969L4 0
P05388 Q9Y3C5 0
P05388 Q13163 0
P05388 P06493 0
P05388 Q7L576 0
P05388 P10275 0
P05388 P55036 0
P05388 P29353 0
P05388 P84243 0
P05388 Q9Y2W2 0
P05388 P42704 0
P05388 Q9UQE7 0
P05388 P62312 0
P05388 Q9NXF1 0
P05388 Q96L91 0
P05388 P84103 0
P05388 P23508 0
P05388 P55735 0
P05388 Q86X55 0
P05388 Q92831 0
P05388 P50539 0
P05388 Q16254 0
P05388 Q9H9Q4 0
P05388 Q92889 0
P05388 Q9UKT7 0
P05388 P27694 0
P05388 Q92499 0
P05388 P52655 0
P05388 Q15572 0
P05388 P19388 0
P05388 Q6UWZ7 0
P05388 Q05086 0
P05388 Q9NQT5 0
P05388 Q9UBP5 0
P05388 Q92989 0
P05388 Q13868 0
P05388 P11308 0
P05388 Q8IZQ8 0
P05388 Q6NZY4 0
P05388 P05455 0
P05388 P51532 0
P05388 Q14145 0
P05388 Q16586 0
P05388 P15884 0
P05388 Q02750 0
P05388 Q71SY5 0
P05388 P18615 0
P05388 Q9UNS2 0
P05388 Q13114 0
P05388 P11836 0
P05388 P52435 0
P05388 Q96EZ8 0
P05388 P06239 0
P05388 Q12789 0
P05388 Q9Y5B6 0
P05388 Q6ZW49 0
P05388 Q9H2X6 0
P05388 P51991 0
P05388 Q9BUL9 0
P05388 Q8WYB5 0
P05388 Q9BXW9 0
P05388 Q9NWZ8 0
P05388 Q9P0W2 0
P05388 P31749 0
P05388 Q12904 0
P05388 Q2TAY7 0
P05388 Q9H9F9 0
P05388 Q9UMX0 0
P05388 P43686 0
P05388 Q86VN1 0
P05388 Q00535 0
P05388 Q9UHV7 0
P05388 Q15007 0
P05388 Q5T200 0
P05388 P63208 0
P05388 Q92878 0
P05388 Q9H981 0
P05388 P14866 0
P05388 Q96Q27 0
P05388 Q8WWI1 0
P05388 Q04725 0
P05388 Q86U70 0
P05388 P63151 0
P05388 P81274 0
P05388 P47813 0
P05388 P31323 0
P05388 P28074 0
P05388 Q8NHY2 0
P05388 P46108 0
P05388 Q14683 0
P05388 P24588 0
P05388 Q13490 0
P05388 Q9NRL2 0
P05388 P12956 0
P05388 Q9Y6X2 0
P05388 Q99549 0
P05388 P83369 0
P05388 Q14157 0
P05388 Q9P2I0 0
P05388 Q9NPF5 0
P05388 Q9BWH6 0
P05388 Q10570 0
P05388 Q92844 0
P05388 Q9H269 0
P05388 Q96PV6 0
P05388 Q9UQ35 0
P05388 Q96T60 0
P05388 Q9UJA3 0
P05388 Q16531 0
P05388 Q08209 0
P05388 Q9BYE7 0
P05388 P38159 0
P05388 Q9BWJ5 0
P05388 Q96GD3 0
P05388 P12314 0
P05388 P07947 0
P05388 Q8NEM2 0
P05388 Q12873 0
P05388 Q14781 0
P05388 Q15172 0
P05388 P51946 0
P05388 P52732 0
P05388 P55265 0
P05388 Q9Y262 0
P05388 P51610 0
P05388 Q9HAU5 0
P05388 Q96A65 0
P05388 P11021 0
P05388 Q8NBZ0 0
P05388 P08138 0
P05388 Q13485 0
P05388 Q9Y3F4 0
P05388 Q9BRV8 0
P05388 Q9Y6Q9 0
P05388 P63162 0
P05388 P31943 0
P05388 Q9UJX3 0
P05388 Q16342 0
P05388 P40222 0
P05388 Q13216 0
P05388 Q8TD19 0
P05388 Q14999 0
P05388 P49711 0
P05388 P62310 0
P05388 Q8IYD1 0
P05388 P10809 0
P05388 Q9UKU7 0
P05388 Q13042 0
P05388 P35080 0
P05388 P45985 0
P05388 P40189 0
P05388 Q15022 0
P05388 Q8TEY7 0
P05388 Q9UIG0 0
P05388 P24863 0
P05388 Q9NPB6 0
P05388 Q14691 0
P05388 Q15843 0
P05388 Q9UIF9 0
P05388 Q16584 0
P05388 Q9H307 0
P05388 Q93074 0
P05388 Q12834 0
P05388 Q9UL63 0
P05388 Q9UPN6 0
P05388 Q92890 0
P05388 P17980 0
P05388 Q9NSP4 0
P05388 Q96FZ7 0
P05388 Q92618 0
P05388 Q12965 0
P05388 Q15542 0
P05388 Q92830 0
P05388 P51531 0
P05388 Q9BSJ2 0
P05388 Q9HCS7 0
P05388 P84090 0
P05388 Q9C086 0
P05388 Q7Z6Z7 0
P05388 P55072 0
P05388 P20339 0
P05388 Q155Q3 0
P05388 P43246 0
P05388 P49959 0
P05388 P42695 0
P05388 Q9UHI6 0
P05388 Q16630 0
P05388 Q13227 0
P05388 Q13435 0
P05388 Q6UX04 0
P05388 Q13526 0
P05388 P62136 0
P05388 Q99497 0
P05388 P61968 0
P05388 Q7L014 0
P05388 Q8WV66 0
P05388 Q92925 0
P05388 Q13243 0
P05388 Q9UK53 0
P05388 Q99801 0
P05388 Q92759 0
P05388 Q13404 0
P05388 Q9BSI4 0
P05388 Q9Y4A5 0
P05388 Q9H1J1 0
P05388 Q9GZN1 0
P05388 P15927 0
P05388 Q9Y6J9 0
P05388 P48995 0
P05388 Q9UQM7 0
P05388 Q92922 0
P05388 P49643 0
P05388 Q13415 0
P05388 Q6ZRS2 0
P05388 Q9NPD3 0
P05388 Q13620 0
P05388 Q14974 0
P05388 P56192 0
P05388 Q8WVC0 0
P05388 Q6Q0C0 0
P05388 Q7LBR1 0
P05388 P36894 0
P05388 Q53EL6 0
P05388 P09661 0
P05388 Q8TEW0 0
P05388 P60510 0
P05388 P08107 0
P05388 Q15276 0
P05388 Q14653 0
P05388 Q15046 0
P05388 P46531 0
P05388 P40938 0
P05388 P25787 0
P05388 Q5PSV4 0
P05388 Q9BSV6 0
P05388 Q15008 0
P05388 Q99683 0
P05388 P12644 0
P05388 Q8TEQ6 0
P05388 Q9NXR8 0
P05388 Q12888 0
P05388 Q9NZS9 0
P05388 P49841 0
P05388 P07992 0
P05388 P61289 0
P05388 P63096 0
P05388 Q49AN0 0
P05388 Q9H672 0
P05388 Q12959 0
P05388 Q8NI27 0
P05388 Q9HCG8 0
P05388 Q04864 0
P05388 Q71DI3 0
P05388 Q00978 0
P05388 Q99759 0
P05388 P26599 0
P05388 Q13155 0
P05388 Q9BW27 0
P05388 Q9BPX3 0
P05388 P54274 0
P05388 P35244 0
P05388 P15923 0
P05388 P26641 0
P05388 Q9UBQ5 0
P05388 Q14103 0
P05388 P42356 0
P05388 P12004 0
P05388 Q15543 0
P05388 Q0VG06 0
P05388 P52630 0
P05388 Q9Y2L1 0
P05388 Q86V81 0
P05388 Q9Y6R4 0
P05388 P52294 0
P05388 P49916 0
P05388 Q99575 0
P05388 Q8TEX9 0
P05388 Q92777 0
P05388 P51948 0
P05388 Q96G25 0
P05388 Q92664 0
P05388 Q676U5 0
P05388 Q7RTV0 0
P05388 Q14152 0
P05388 P49758 0
P05388 Q9Y3E7 0
P05388 Q00653 0
P05388 P63279 0
P05388 Q9Y618 0
P05388 Q9P0M6 0
P05388 Q86XN7 0
P05388 Q16533 0
P05388 P60468 0
P05388 Q9GZX9 0
P05388 P16104 0
P05388 P35249 0
P05388 Q9NPI8 0
P05388 Q09666 0
P05388 P63261 0
P05388 Q02539 0
P05388 Q9Y4Z0 0
P05388 P41002 0
P05388 Q86XK2 0
P05388 Q14566 0
P05388 Q9Y2A7 0
P05388 P08621 0
P05388 Q9Y333 0
P05388 Q8IUR7 0
P05388 Q99613 0
P05388 Q7L2H7 0
P05388 Q9H1A4 0
P05388 P62995 0
P05388 Q8N684 0
P05388 Q8TAQ2 0
P05388 Q15014 0
P05388 P67870 0
P05388 Q9ULZ2 0
P05388 Q14444 0
P05388 Q08945 0
P05388 P25208 0
P05388 Q13347 0
P05388 P06400 0
P05388 Q12788 0
P05388 Q96J01 0
P05388 P22681 0
P05388 Q69YN4 0
P05388 Q8WYQ5 0
P05388 Q12874 0
P05388 Q9HAU4 0
P05388 Q8NFZ0 0
P05388 P11831 0
P05388 Q9Y6I3 0
P05388 P46736 0
P05388 Q06587 0
P05388 Q9HBI1 0
P05388 Q13123 0
P05388 Q15596 0
P05388 Q96FF9 0
P05388 P56282 0
P05388 Q969H0 0
P05388 P68400 0
P05388 Q9H3P2 0
P05388 P07910 0
P05388 Q13363 0
P05388 Q15369 0
P05388 P24864 0
P05388 P17858 0
P05388 P23511 0
P05388 Q96EB6 0
P05388 Q15370 0
P05388 P29474 0
P05388 P19438 0
P05388 P52597 0
P05388 Q8IZL8 0
P05388 Q9NRR4 0
P05388 P19838 0
P05388 P62308 0
P05388 Q8N201 0
P05388 P40763 0
P05388 Q969R5 0
P05388 Q92620 0
P05388 Q9NW38 0
P05388 P28799 0
P05388 P41743 0
P05388 Q00597 0
P05388 Q8NFZ5 0
P05388 Q92896 0
P05388 Q03431 0
P05388 Q13418 0
P05388 Q9HC52 0
P05388 Q9BRX9 0
P05388 Q15428 0
P05388 Q6P2C8 0
P05388 P60660 0
P05388 Q9UKV3 0
P05388 Q9H0E3 0
P05388 Q92828 0
P05388 Q99728 0
P05388 Q6P2Q9 0
P05388 Q13393 0
P05388 Q13619 0
P05388 Q9BTK6 0
P05388 P49450 0
P05388 Q04917 0
P05388 P43694 0
P05388 P12277 0
P05388 Q12996 0
P05388 Q13535 0
P05388 P24928 0
P05388 Q13416 0
P05388 P27695 0
P05388 Q16514 0
P05388 Q6P2E9 0
P05388 P60900 0
P05388 Q15024 0
P05388 P29590 0
P05388 Q9NPI6 0
P05388 Q8NEZ4 0
P05388 Q9Y6K9 0
P05388 Q96CB8 0
P05388 Q6ZYL4 0
P05388 Q8WXI9 0
P05388 Q14181 0
P05388 Q15545 0
P05388 Q13671 0
P05388 P10155 0
P05388 Q8N5Y2 0
P05388 P61964 0
P05388 Q9H444 0
P05388 Q86UW6 0
P05388 Q9H160 0
P05388 P28370 0
P05388 Q8NDX5 0
P05388 Q9NY27 0
P05388 Q9Y2X0 0
P05388 Q9NRG0 0
P05388 Q9Y232 0
P05388 Q96EB1 0
P05388 Q15459 0
P05388 Q9UKL0 0
P05388 Q99417 0
P05388 Q9Y3C7 0
P05388 P62993 0
P05388 Q9NVP2 0
P05388 Q9H204 0
P05388 P51608 0
P05388 P30876 0
P05388 Q13547 0
P05388 P57678 0
P05388 Q68E01 0
P05388 Q92547 0
P05388 Q14011 0
P05388 Q8N488 0
P05388 Q92794 0
P05388 P62140 0
P05388 Q9BRG1 0
P05388 P49336 0
P05388 Q13158 0
P05388 Q9UJX4 0
P05388 Q92466 0
P05388 Q92750 0
P05388 Q5XUX0 0
P05388 P68363 0
P05388 Q6P1K2 0
P05388 Q14511 0
P05388 P52292 0
P05388 Q96T23 0
P05388 P24941 0
P05388 Q9NWA0 0
P05388 Q13098 0
P05388 P07199 0
P05388 Q9Y6A5 0
P05388 Q01201 0
P05388 Q00341 0
P05388 Q9HBM1 0
P05388 Q9NV70 0
P05388 Q969S2 0
P05388 Q99638 0
P05388 P38919 0
P05388 P49756 0
P05388 Q9UKA9 0
P05388 Q13200 0
P05388 Q8IYD8 0
P05388 Q8N726 0
P05388 Q9HCI7 0
P05388 Q05048 0
P05388 P43403 0
P05388 Q9UER7 0
P05388 P10244 0
P05388 Q13368 0
P05388 Q99558 0
P05388 Q15628 0
P05388 Q8WUM0 0
P05388 P41279 0
P05388 Q14562 0
P05388 Q8IVI9 0
P05388 Q9Y4W2 0
P05388 Q13330 0
P05388 Q9HCU9 0
P05388 P41223 0
P05388 Q14118 0
P05388 Q09472 0
P05388 P25205 0
P05388 Q13426 0
P05388 P15056 0
P05388 P33991 0
P05388 Q4LE39 0
P05388 P23467 0
P05388 P30279 0
P05388 Q9H875 0
P05388 Q9BVI0 0
P05388 Q9H7L9 0
P05388 Q5TKA1 0
P05388 Q7Z3B3 0
P05388 P22694 0
P05388 Q9H633 0
P05388 Q99627 0
P05388 Q9Y2X9 0
P05388 Q13472 0
P05388 Q4G0F5 0
P05388 P38936 0
P05388 Q15393 0
P05388 Q02880 0
P05388 P35659 0
P05388 P49721 0
P05388 P51003 0
P05388 Q02241 0
P05388 P13861 0
P05388 Q9NWX5 0
P05388 Q9UDY8 0
P05388 P16234 0
P05388 P26196 0
P05388 P39748 0
P05388 Q92629 0
P05388 Q15910 0
P05388 P78364 0
P05388 Q96HR3 0
P05388 Q12830 0
P05388 Q6T4P5 0
P05388 Q8WXK4 0
P05388 Q9BS16 0
P05388 Q14191 0
P05388 Q13501 0
P05388 Q9BZJ0 0
P05388 P08588 0
P05388 P59768 0
P05388 Q13523 0
P05388 Q15233 0
P05388 P52657 0
P05388 P49736 0
P05388 Q9UBC3 0
P05388 Q8WVK2 0
P05388 Q15796 0
P05388 P36954 0
P05388 Q92613 0
P05388 P53999 0
P05388 P11717 0
P05388 P32780 0
P05388 Q99496 0
P05388 Q13617 0
P05388 Q9HB75 0
P05388 Q96B26 0
P05388 P08235 0
P05388 Q96JP5 0
P05388 P50613 0
P05388 P49005 0
P05388 Q9UL03 0
P05388 Q16629 0
P05388 Q9UJW3 0
P05388 Q15906 0
P05388 Q7L5Y9 0
P05388 Q9UBD5 0
P05388 Q5TA45 0
P05388 Q01844 0
P05388 Q64663 0
P05388 Q96QK1 0
P05388 Q9UIM3 0
P05388 Q59EJ3 0
P05388 P62875 0
P05388 Q13105 0
P05388 Q15287 0
P05388 Q13283 0
P05388 Q969G3 0
P05388 Q9H9Q2 0
P05388 Q53GS7 0
P05388 P19447 0
P05388 Q86W42 0
P05388 P12643 0
P05388 Q9UM13 0
P05388 Q9BV90 0
P05388 Q8IXH7 0
P05388 Q96KQ7 0
P05388 Q07666 0
P05388 Q16787 0
P05388 Q05519 0
P05388 Q15052 0
P05388 Q96LT9 0
P05388 Q9NUP9 0
P05388 P49642 0
P05388 Q03188 0
P05388 P09429 0
P05388 Q96DI7 0
P05388 Q9NXR7 0
P05388 P18887 0
P05388 Q99996 0
P05388 Q9HD42 0
P05388 Q9H9H4 0
P05388 P54132 0
P05388 P50502 0
P05388 Q9BXY8 0
P05388 Q9NUW8 0
P05388 P07948 0
P05388 P27540 0
P05388 Q6I9Y2 0
P05388 Q01780 0
P05388 P28066 0
P05388 Q9Y265 0
P05388 Q12778 0
P05388 Q16401 0
P05388 P11142 0
P05388 Q9HAF1 0
P05388 Q9UKB1 0
P05388 Q9ULG1 0
P05388 Q9UHX1 0
P05388 P14635 0
P05388 Q9HBM6 0
P05388 Q9BZZ5 0
P05388 Q71F23 0
P05388 Q96S59 0
P05388 Q6IBW4 0
P05388 Q9H3R5 0
P05388 Q16585 0
P05388 Q9BUJ2 0
P05388 Q53TQ3 0
P05388 Q13573 0
P05388 Q02952 0
P05388 Q09028 0
P05388 P27348 0
P05388 Q9UKN8 0
P05388 Q9UBW8 0
P05388 Q9UBT2 0
P05388 P35869 0
P05388 Q9BWU1 0
P05388 Q9Y5Q9 0
P05388 Q92769 0
P05388 Q86U86 0
P05388 Q9Y2W1 0
P05388 Q6W2J9 0
P05388 Q9UDW3 0
P05388 Q86XP3 0
P05388 Q9UBB5 0
P05388 Q8N2Z9 0
P05388 P40337 0
P05388 P50750 0
P05388 Q13888 0
P05388 Q03164 0
P05388 P18858 0
P05388 Q9UKT8 0
P05388 P16885 0
P05388 Q9H6S1 0
P05388 Q9ULK4 0
P05388 Q14980 0
P05388 Q5RKV6 0
P05388 Q8WX92 0
P05388 P51858 0
P05388 Q6STE5 0
P05388 Q7L2Z9 0
P05388 Q9NUX5 0
P05388 Q5VTR2 0
P05388 Q05513 0
P05388 P99999 0
P05388 Q9P287 0
P05388 P78345 0
P05388 Q6PD62 0
P05388 P15036 0
P05388 Q9Y3B4 0
P05388 Q9BXJ9 0
P05388 P62158 0
P05388 P20700 0
P05388 Q15047 0
P05388 Q9BRX5 0
P05388 P61326 0
P05388 P30153 0
P05388 P12755 0
P05388 Q9Y5B9 0
P05388 Q15528 0
P05388 Q92616 0
P05388 Q13618 0
P05388 Q6WN34 0
P05388 Q8NBT2 0
P05388 P10600 0
P05388 P62306 0
P05388 Q8N257 0
P05388 Q96FI4 0
P05388 Q9GZT9 0
P05388 P21802 0
P05388 Q96BP3 0
P05388 Q13352 0
P05388 P19784 0
P05388 P49321 0
P05388 Q9NV88 0
P05388 P35250 0
P05388 Q9H081 0
P05388 Q15554 0
P05388 P29279 0
P05388 Q9H4L4 0
P05388 P29083 0
P05388 Q9NUG6 0
P05388 P62826 0
P05388 Q16236 0
P05388 Q9NVH2 0
P05388 Q9NYB0 0
P05388 P36507 0
P05388 Q15075 0
P05388 P98177 0
P05388 Q92599 0
P05388 Q9BXM7 0
P05388 Q9H0H0 0
P05388 Q8IUQ4 0
P05388 Q9Y6A4 0
P05388 Q8IXI1 0
P05388 Q9BTT4 0
P05388 Q9UNL4 0
P05388 Q14192 0
P05388 Q01094 0
P05388 Q4ZG51 0
P05388 P05412 0
P05388 Q9H9B1 0
P05388 P62333 0
P05388 Q9NVR2 0
P05388 P13984 0
P05388 P31946 0
P05388 Q71F56 0
P05388 Q5SXM2 0
P05388 Q9UBE8 0
P05388 Q9H0H5 0
P05388 Q08999 0
P05388 Q9P086 0
P05388 Q6ZN18 0
P05388 P35968 0
P05388 P60842 0
P05388 Q14714 0
P05388 Q96CF2 0
P05388 Q15637 0
P05388 P56545 0
P05388 Q16576 0
P05388 Q9BUB5 0
P05388 P61981 0
P05388 P17252 0
P05388 Q9BZH6 0
P05388 P25786 0
P05388 P52948 0
P05388 Q7L2E3 0
P05388 P37275 0
P05388 Q92804 0
P05388 P53805 0
P05388 P25963 0
P05388 Q9UPN7 0
P05388 Q8WUA4 0
P05388 P25054 0
P05388 P25686 0
P05388 P62877 0
P05388 P54278 0
P05388 P07437 0
P05388 P26358 0
P05388 P60896 0
P05388 P28340 0
P05388 Q6UXN9 0
P05388 Q29RF7 0
P05388 Q8IYB3 0
P05388 Q9H074 0
P05388 P19387 0
P05388 Q8N8D1 0
P05388 P24522 0
P05388 Q01970 0
P05388 Q9UBU8 0
P05388 Q14202 0
P05388 Q9Y4K3 0
P05388 Q53GS9 0
P05388 P17844 0
P05388 Q9Y230 0
P05388 Q96IY1 0
P05388 P42575 0
P05388 P55884 0
P05388 P20749 0
P05388 Q8TAG9 0
P05388 Q9GZS1 0
P05388 Q13094 0
P05388 P17542 0
P05388 Q15291 0
P05388 P46199 0
P05388 P40937 0
P05388 Q5H9R7 0
P05388 Q96BT3 0
P05388 Q9P013 0
P05388 Q6MZP7 0
P05388 P15170 0
P05388 P51787 0
P05388 P23528 0
P05388 Q92667 0
P05388 Q9UIS9 0
P05388 P84022 0
P05388 Q9ULX6 0
P05388 Q8NCE0 0
P05388 Q13315 0
P05388 Q02410 0
P05388 P35606 0
P05388 Q96H20 0
P05388 Q6IEG0 0
P05388 Q13242 0
P05388 P62191 0
P05388 P33778 0
P05388 Q9NQT4 0
P05388 Q75QN2 0
P05388 Q9ULD4 0
P05388 Q9BZK7 0
P05388 Q96KP1 0
P05388 P78347 0
P05388 Q99966 0
P05388 Q9UKF6 0
P05388 Q9Y6J0 0
P05388 Q9UL15 0
P05388 P62318 0
P05388 Q9UMS4 0
P05388 Q86W51 0
P05388 Q9NRH3 0
P05388 Q9Y5N6 0
P05388 Q8N668 0
P05388 Q9UL46 0
P05388 Q96T58 0
P05388 Q15019 0
P05388 Q9H2F5 0
P05388 Q12824 0
P05388 Q96DF8 0
P05388 P34932 0
P05388 P16298 0
P05388 Q9NQ66 0
P05388 Q9NP66 0
P05388 Q96H22 0
P05388 P20226 0
P05388 Q9NYJ8 0
P05388 Q14186 0
P05388 P14678 0
P05388 P35998 0
P05388 P47897 0
P05388 Q9UHD9 0
P05388 P52434 0
P05388 Q92994 0
P05388 Q68CP9 0
P05388 Q08499 0
P05388 P09012 0
P05388 Q8N0S6 0
P05388 P11802 0
P05388 P48556 0
P05388 Q9NW64 0
P05388 Q9UBQ0 0
P05388 Q03135 0
P05388 Q07955 0
P05388 Q8WXD5 0
P05388 Q9Y2U8 0
P05388 Q96CJ1 0
P05388 Q15744 0
P05388 Q13616 0
P05388 P12830 0
P05388 Q6P1X5 0
P05388 Q9UG63 0
P05388 P52701 0
P05388 P11473 0
P05388 Q9Y5B0 0
P05388 Q8WVM7 0
P05388 Q13635 0
P05388 P60709 0
P05388 Q9NR33 0
P05388 Q04637 0
P05388 Q96ST3 0
P05388 Q13148 0
P05388 Q13469 0
P05388 Q04727 0
P05388 Q14204 0
P05388 Q13257 0
P05388 Q15208 0
P05388 Q9UBK2 0
P05388 Q05655 0
P05388 Q9Y3B2 0
P05388 P09884 0
P05388 P22612 0
P05388 Q13112 0
P05388 Q96KG9 0
P05388 Q9H2K2 0
P05388 Q9UHD2 0
P05388 P40692 0
P05388 Q96Q15 0
P05388 P68366 0
P05388 P24385 0
P05388 Q14498 0
P05388 Q9UJX2 0
P05388 Q9H871 0
P05388 Q13356 0
P05388 Q7L1Q6 0
P05388 P07814 0
P05388 P35251 0
P05388 Q6IPU0 0
P05388 Q15417 0
P05388 Q16665 0
P05388 P35637 0
P05388 Q7L5Y6 0
P05388 P78537 0
P05388 Q92841 0
P05388 Q8IXK0 0
P05388 Q9H9A7 0
P05388 P41182 0
P05388 Q14164 0
P05388 Q9Y4Y9 0
P05388 Q9H5N1 0
P05388 P51665 0
P05388 P42771 0
P05388 Q8N3Y1 0
P05388 P23246 0
P05388 Q8N1F7 0
P05388 Q96HS1 0
P05388 Q9UQ84 0
P05388 Q13838 0
P05388 Q9NYV4 0
P05388 Q9HB71 0
P05388 P35580 0
P05388 Q9H9T3 0
P05388 Q9UKM9 0
P05388 Q9H211 0
P05388 Q9UPV9 0
P05388 P15172 0
P05388 Q99459 0
P05388 P08047 0
P05388 Q9UHV2 0
P05388 P43405 0
P05388 P61218 0
P05388 Q9BQE3 0
P05388 P54136 0
P05388 Q9NPJ6 0
P05388 Q9UJF2 0
P05388 P53803 0
P05388 Q14790 0
P05388 Q6UN15 0
P05388 Q9BUE0 0
P05388 Q53SF7 0
P05388 Q96J02 0
P05388 Q99708 0
P05388 P78527 0
P05388 Q92585 0
P05388 Q92785 0
P05388 Q96HW7 0
P05388 P61244 0
P05388 P38398 0
P05388 Q96JN0 0
P05388 Q9H503 0
P05388 Q9BRD0 0
P05388 Q13487 0
P05388 P62304 0
P05388 Q92793 0
P05388 Q8IYI6 0
P05388 P62487 0
P05388 Q9UK41 0
P05388 Q9BZD4 0
P05388 Q13952 0
P05388 Q06323 0
P05388 Q969H6 0
P05388 P35269 0
P05388 Q9BXL7 0
P05388 Q6P1J9 0
P05388 P63104 0
P05388 Q13118 0
P05388 Q9Y3R0 0
P05388 P15311 0
P05388 Q9H5Z1 0
P05388 Q13111 0
P05388 P25791 0
P05388 P18074 0
P05388 Q14687 0
P05388 P20618 0
P05388 P43487 0
P05388 P55081 0
P05388 P06746 0
P05388 P25490 0
P05388 Q15788 0
P05388 P42768 0
P05388 Q96GD4 0
P05388 Q6UW60 0
P05388 P62316 0
P05388 complex 0
P05388 P30260 0
P05388 Q04206 0
P05388 P08579 0
P05388 P46940 0
P05388 Q9H0D6 0
P05388 P25789 0
P05388 P17612 0
P05388 Q9BU64 0
P05388 Q96AP0 0
P05388 P25788 0
P05388 P62195 0
P05388 Q96EK2 0
P05388 Q9UBF6 0
P05388 Q9UHD8 0
P05388 Q86WB0 0
P05388 Q9GZS3 0
P05388 P42285 0
P05388 P54198 0
P05388 Q16594 0
P05388 Q9UPS6 0
P05388 Q14331 0
P05388 P07550 0
P05388 Q13287 0
P05388 P09234 0
P05388 Q53T94 0
P05388 P63165 0
P05388 Q9H9Y6 0
P05388 P60228 0
P05388 Q13263 0
P05388 Q96T37 0
P05388 P61978 0
P05388 P06730 0
P05388 Q00534 0
P05388 Q8N3R9 0
P05388 P20936 0
P05388 Q6IT96 0
P05388 Q07157 0
P05388 Q9BVC3 0
P05388 Q8IVT5 0
P05388 Q9BY43 0
P05388 Q92674 0
P05388 P43243 0
P05388 Q02577 0
P05388 Q96EY7 0
P05388 Q9Y294 0
P05388 Q99814 0
P05388 Q15025 0
P05388 P17931 0
P05388 Q6NUQ1 0
P05388 Q13185 0
P05388 P20248 0
P05388 Q15329 0
P05388 Q03111 0
P05388 Q04726 0
P05388 Q13905 0
P05388 P46939 0
P05388 Q96RL1 0
P05388 Q9BQ61 0
P05388 P62873 0
P05388 Q06609 0
P05388 Q9BSM1 0
P05388 P35226 0
P05388 Q14008 0
P05388 Q8IXM2 0
P05388 Q96GM8 0
P05388 Q6P9B9 0
P05388 Q8IZH2 0
P05388 Q9Y6K1 0
P05388 Q08170 0
P05388 Q13309 0
P05388 Q9UMN6 0
P05388 Q9NTJ3 0
P05388 P11940 0
P05388 P51151 0
P05388 Q9BZI7 0
P05388 P23025 0
P05388 P57740 0
P05388 Q9NZZ3 0
P05388 P83876 0
P05388 P20042 0
P05388 P33151 0
P05388 Q9BRT9 0
P05388 P55211 0
P05388 P06241 0
P05388 Q9UJX5 0
P05388 P78344 0
P05388 P35222 0
P05388 Q9HB96 0
P05388 Q92990 0
P05388 Q9Y297 0
P05388 P49757 0
P05388 Q8NFD5 0
P05388 Q92905 0
P05388 Q96CW5 0
P05388 P62314 0
P05388 Q8NB91 0
P05388 Q14155 0
P05388 Q9NWU2 0
P05388 Q8N7H5 0
P05388 Q96BN2 0
P05388 P10827 0
P05388 Q9HCU8 0
P05388 P51825 0
P05388 P48357 0
P05388 P49720 0
P05388 Q86YP4 0
P05388 P16989 0
P05388 P36897 0
P05388 Q9H6Z9 0
P05388 P46527 0
P05388 Q12769 0
P05388 P33992 0
P05388 Q96NW7 0
P05388 Q9UBL3 0
P05388 Q8WW01 0
P05388 P63244 0
P05388 Q13596 0
P05388 Q99741 0
P05388 P35568 0
P05388 P33240 0
P05388 Q16637 0
P05388 Q8NFH3 0
P05388 Q9P2J5 0
P05388 P51965 0
P05388 Q9UPN9 0
P05388 Q8ND76 0
P05388 P33993 0
P05388 P78367 0
P05388 P11388 0
P05388 P31947 0
P05388 Q52LA3 0
P05388 P19105 0
P05388 Q5YLB2 0
P05388 P29084 0
P05388 P54105 0
P05388 Q15544 0
P05388 Q9BYG4 0
P05388 Q9NVA2 0
P05388 Q96EE3 0
P05388 Q7KZI7 0
P05388 Q13642 0
P05388 Q8WVB6 0
P05388 Q96GY3 0
P05388 Q14289 0
P05388 Q13576 0
P05388 P29374 0
P05388 Q13889 0
P05388 Q14676 0
P05388 P13569 0
P05388 P30281 0
P05388 Q9Y6I7 0
P05388 Q9NVC6 0
P05388 Q6FI13 0
P05388 Q9Y5S9 0
P05388 Q9Y605 0
P05388 Q8IWI9 0
P05388 P62805 0
P05388 Q9H410 0
P05388 P10911 0
P05388 Q8IY57 0
P05388 P06213 0
P05388 Q12933 0
P05388 Q00403 0
P05388 Q15003 0
P05388 Q96RN5 0
P05388 Q92966 0
P05388 Q9UNP9 0
P05388 Q8IU60 0
P05388 P35579 0
P05388 Q15311 0
P05388 P12757 0
P05388 Q04724 0
P05388 Q9BQ87 0
P05388 P17600 0
P05388 Q9H944 0
P05388 Q13247 0
P05388 Q15653 0
P05388 Q13769 0
P05388 Q9H840 0
P05388 Q96G21 0
P05388 Q9HCK8 0
P05388 Q8WWY3 0
P05388 Q9C005 0
P05388 Q8N3U4 0
P05388 P17947 0
P05388 Q13326 0
P05388 Q09161 0
P05388 Q53HL2 0
P05388 Q05193 0
P05388 P09382 0
P05388 P41091 0
P05388 P56524 0
P05388 Q9UJV9 0
P05388 P62714 0
P05388 Q96F86 0
P05388 P42224 0
P05388 Q6P4R8 0
P05388 Q9BRR8 0
P05388 P27797 0
P05388 Q15185 0
P05388 Q9Y3C6 0
P05388 Q6PI98 0
P05388 Q9H270 0
P05388 P36873 0
P05388 Q9UBB9 0
P05388 Q92797 0
P05388 Q93034 0
P05388 Q15582 0
P05388 Q9NYV6 0
P05388 Q9H0E9 0
P05388 Q9UPT5 0
P05388 Q9NRF9 0
P05388 P28702 0
P05388 Q9Y5Q8 0
P05388 Q92900 0
P05388 Q99633 0
P05388 Q7Z6J9 0
P05388 Q9UQL6 0
P05388 Q9H7Z6 0
P05388 Q9UHV9 0
P05388 Q15054 0
P05388 P62495 0
P05388 Q13451 0
P05388 Q9BQA1 0
P05388 Q06187 0
P05388 P55316 0
P05388 P46109 0
P05388 Q5S007 0
P05388 Q15021 0
P05388 Q9H2H8 0
P05388 P05546 0
P05388 P07900 0
P05388 Q9UBU9 0
P05388 P49917 0
P05388 P21675 0
P05388 P13010 0
P05388 Q00987 0
P05388 Q14573 0
P05388 Q99436 0
Q96FV9 Q9UBE0 0
Q96FV9 Q9P253 0
Q96FV9 Q9UBX0 0
Q96FV9 Q99816 0
Q96FV9 Q9UQN3 0
Q96FV9 Q9Y576 0
Q96FV9 Q99523 0
Q96FV9 Q96RK1 0
Q96FV9 Q96JC1 0
Q96FV9 Q9BTC8 0
Q96FV9 Q9P2K3 0
Q96FV9 Q9H808 0
Q96FV9 Q9GZX5 0
Q96FV9 Q9UJX6 0
Q96FV9 Q9UNM6 0
Q96FV9 Q9Y2S0 0
Q96FV9 Q99460 0
Q96FV9 Q9Y2X7 0
Q96FV9 Q99967 0
Q96FV9 Q9UBW7 0
Q96FV9 Q9NV56 0
Q96FV9 Q9NTI5 0
Q96FV9 Q9NQC1 0
Q96FV9 Q9Y248 0
Q96FV9 Q96GM5 0
Q96FV9 Q9Y253 0
Q96FV9 Q9UPY3 0
Q96FV9 Q9NQS7 0
Q96FV9 Q9UKG1 0
Q96FV9 Q9NV31 0
Q96FV9 Q9BT78 0
Q96FV9 Q9NX70 0
Q96FV9 Q9Y316 0
Q96FV9 Q9Y3C5 0
Q96FV9 Q9UQE7 0
Q96FV9 Q9NXF1 0
Q96FV9 Q96L91 0
Q96FV9 Q9H9Q4 0
Q96FV9 Q9UKT7 0
Q96FV9 Q9NQT5 0
Q96FV9 Q9UBP5 0
Q96FV9 Q9UNS2 0
Q96FV9 Q9H2X6 0
Q96FV9 Q9BUL9 0
Q96FV9 Q9BXW9 0
Q96FV9 Q9NWZ8 0
Q96FV9 Q9H9F9 0
Q96FV9 Q9UMX0 0
Q96FV9 Q9Y3U8 0
Q96FV9 Q9UHV7 0
Q96FV9 Q9H981 0
Q96FV9 Q96Q27 0
Q96FV9 Q9NRL2 0
Q96FV9 Q9Y6X2 0
Q96FV9 Q99549 0
Q96FV9 Q9NPF5 0
Q96FV9 Q9BWH6 0
Q96FV9 Q9H269 0
Q96FV9 Q96PV6 0
Q96FV9 Q96T60 0
Q96FV9 Q9UJA3 0
Q96FV9 Q9BYE7 0
Q96FV9 Q96GD3 0
Q96FV9 Q9Y262 0
Q96FV9 Q9HAU5 0
Q96FV9 Q9Y3F4 0
Q96FV9 Q9BRV8 0
Q96FV9 Q9Y6Q9 0
Q96FV9 Q9UJX3 0
Q96FV9 Q9UKU7 0
Q96FV9 Q9UIG0 0
Q96FV9 Q9NPB6 0
Q96FV9 Q9UIF9 0
Q96FV9 Q9UL63 0
Q96FV9 Q9NSP4 0
Q96FV9 Q96FZ7 0
Q96FV9 Q9BSJ2 0
Q96FV9 Q9C086 0
Q96FV9 Q9UKV8 0
Q96FV9 Q9UHI6 0
Q96FV9 Q99497 0
Q96FV9 Q9UK53 0
Q96FV9 Q99801 0
Q96FV9 Q9BSI4 0
Q96FV9 Q9Y4A5 0
Q96FV9 Q9H1J1 0
Q96FV9 Q9GZN1 0
Q96FV9 Q9Y6J9 0
Q96FV9 Q9UQM7 0
Q96FV9 Q9NPD3 0
Q96FV9 Q9Y2X3 0
Q96FV9 Q9BSV6 0
Q96FV9 Q99683 0
Q96FV9 Q9NXR8 0
Q96FV9 Q9NZS9 0
Q96FV9 Q9H672 0
Q96FV9 Q9NZI8 0
Q96FV9 Q99759 0
Q96FV9 Q9BW27 0
Q96FV9 Q9BPX3 0
Q96FV9 Q9UBQ5 0
Q96FV9 Q9Y2L1 0
Q96FV9 Q9Y6R4 0
Q96FV9 Q99575 0
Q96FV9 Q96G25 0
Q96FV9 Q9Y3E7 0
Q96FV9 Q9Y618 0
Q96FV9 Q9P0M6 0
Q96FV9 Q9GZX9 0
Q96FV9 Q9NPI8 0
Q96FV9 Q9Y2A7 0
Q96FV9 Q9UHA3 0
Q96FV9 Q99613 0
Q96FV9 Q9H1A4 0
Q96FV9 Q9ULZ2 0
Q96FV9 Q9H4B7 0
Q96FV9 Q9HAU4 0
Q96FV9 Q9Y6I3 0
Q96FV9 Q9HBI1 0
Q96FV9 Q9H3P2 0
Q96FV9 Q9NW38 0
Q96FV9 Q9HC52 0
Q96FV9 Q9Y383 0
Q96FV9 Q9H0E3 0
Q96FV9 Q99728 0
Q96FV9 Q9BTK6 0
Q96FV9 Q99848 0
Q96FV9 Q9NPI6 0
Q96FV9 Q9Y6K9 0
Q96FV9 Q9H444 0
Q96FV9 Q9H160 0
Q96FV9 Q9NY27 0
Q96FV9 Q9Y2X0 0
Q96FV9 Q9NRG0 0
Q96FV9 Q9Y232 0
Q96FV9 Q9UKL0 0
Q96FV9 Q99417 0
Q96FV9 Q9Y3C7 0
Q96FV9 Q9NVP2 0
Q96FV9 Q9H204 0
Q96FV9 Q9BRG1 0
Q96FV9 Q9UJX4 0
Q96FV9 Q96T23 0
Q96FV9 Q9NWA0 0
Q96FV9 Q9Y6A5 0
Q96FV9 Q9HBM1 0
Q96FV9 Q9NV70 0
Q96FV9 Q99638 0
Q96FV9 Q9HCI7 0
Q96FV9 Q9UER7 0
Q96FV9 Q99558 0
Q96FV9 Q9Y4W2 0
Q96FV9 Q9HCU9 0
Q96FV9 Q99873 0
Q96FV9 Q9BVI0 0
Q96FV9 Q9H7L9 0
Q96FV9 Q9H633 0
Q96FV9 Q99627 0
Q96FV9 Q9Y2X9 0
Q96FV9 Q9NWX5 0
Q96FV9 Q9UDY8 0
Q96FV9 Q96HR3 0
Q96FV9 Q9BS16 0
Q96FV9 Q99879 0
Q96FV9 Q9UBC3 0
Q96FV9 Q99496 0
Q96FV9 Q9HB75 0
Q96FV9 Q96JP5 0
Q96FV9 Q9UL03 0
Q96FV9 Q9UJW3 0
Q96FV9 Q9NW13 0
Q96FV9 Q9UBD5 0
Q96FV9 Q96QK1 0
Q96FV9 Q9UIM3 0
Q96FV9 Q9H9Q2 0
Q96FV9 Q9UM13 0
Q96FV9 Q96KQ7 0
Q96FV9 Q9NUP9 0
Q96FV9 Q9NXR7 0
Q96FV9 Q99996 0
Q96FV9 Q9HD42 0
Q96FV9 Q9H9H4 0
Q96FV9 Q9BXY8 0
Q96FV9 Q9NUW8 0
Q96FV9 Q9Y265 0
Q96FV9 Q9HAF1 0
Q96FV9 Q9UKB1 0
Q96FV9 Q9ULG1 0
Q96FV9 Q9HBM6 0
Q96FV9 Q9BZZ5 0
Q96FV9 Q96S59 0
Q96FV9 Q9H3R5 0
Q96FV9 Q9UKN8 0
Q96FV9 Q9UBW8 0
Q96FV9 Q9UBT2 0
Q96FV9 Q9BWU1 0
Q96FV9 Q9Y5Q9 0
Q96FV9 Q9Y2W1 0
Q96FV9 Q9UBB5 0
Q96FV9 Q9UKT8 0
Q96FV9 Q9H6S1 0
Q96FV9 Q9ULK4 0
Q96FV9 Q9NUX5 0
Q96FV9 Q9P287 0
Q96FV9 Q9BXJ9 0
Q96FV9 Q9BRX5 0
Q96FV9 Q9Y5B9 0
Q96FV9 Q9GZT9 0
Q96FV9 Q9NV88 0
Q96FV9 Q9H081 0
Q96FV9 Q9H4L4 0
Q96FV9 Q9NUG6 0
Q96FV9 Q9NVH2 0
Q96FV9 Q9NYB0 0
Q96FV9 Q9BXM7 0
Q96FV9 Q9H0H0 0
Q96FV9 Q9BTT4 0
Q96FV9 Q9UNL4 0
Q96FV9 Q9H9B1 0
Q96FV9 Q9NVR2 0
Q96FV9 Q9UBE8 0
Q96FV9 Q9H0H5 0
Q96FV9 Q9P086 0
Q96FV9 Q9BUB5 0
Q96FV9 Q9BZH6 0
Q96FV9 Q9UPN7 0
Q96FV9 Q9H074 0
Q96FV9 Q9UBU8 0
Q96FV9 Q9Y4K3 0
Q96FV9 Q9Y230 0
Q96FV9 Q96IY1 0
Q96FV9 Q9GZS1 0
Q96FV9 Q9UIS9 0
Q96FV9 Q9ULX6 0
Q96FV9 Q96H20 0
Q96FV9 Q9NQT4 0
Q96FV9 Q9ULD4 0
Q96FV9 Q9BZK7 0
Q96FV9 Q96KP1 0
Q96FV9 Q99966 0
Q96FV9 Q9UKF6 0
Q96FV9 Q9Y6J0 0
Q96FV9 Q9UL15 0
Q96FV9 Q9NRH3 0
Q96FV9 Q9Y5N6 0
Q96FV9 Q9UL46 0
Q96FV9 Q9H2F5 0
Q96FV9 Q9NQ66 0
Q96FV9 Q9NP66 0
Q96FV9 Q96H22 0
Q96FV9 Q9NYJ8 0
Q96FV9 Q9UHD9 0
Q96FV9 Q9UBQ0 0
Q96FV9 Q9Y2U8 0
Q96FV9 Q9Y5B0 0
Q96FV9 Q9NR33 0
Q96FV9 Q96ST3 0
Q96FV9 Q9Y3B2 0
Q96FV9 Q96KG9 0
Q96FV9 Q9H2K2 0
Q96FV9 Q9UHD2 0
Q96FV9 Q96Q15 0
Q96FV9 Q9UJX2 0
Q96FV9 Q9H871 0
Q96FV9 Q9H9A7 0
Q96FV9 Q9H5N1 0
Q96FV9 Q96HS1 0
Q96FV9 Q9UQ84 0
Q96FV9 Q9HB71 0
Q96FV9 Q9H9T3 0
Q96FV9 Q9H211 0
Q96FV9 Q9UPV9 0
Q96FV9 Q9UHV2 0
Q96FV9 Q9BQE3 0
Q96FV9 Q9NPJ6 0
Q96FV9 Q9UJF2 0
Q96FV9 Q9BUE0 0
Q96FV9 Q99708 0
Q96FV9 Q96HW7 0
Q96FV9 Q96JN0 0
Q96FV9 Q9H503 0
Q96FV9 Q9UK41 0
Q96FV9 Q9BZD4 0
Q96FV9 Q9BXL7 0
Q96FV9 Q9Y3R0 0
Q96FV9 Q96GD4 0
Q96FV9 complex 0
Q96FV9 Q9H0D6 0
Q96FV9 Q9BU64 0
Q96FV9 Q9UBF6 0
Q96FV9 Q9UHD8 0
Q96FV9 Q9GZS3 0
Q96FV9 Q9UPS6 0
Q96FV9 Q9H9Y6 0
Q96FV9 Q9BVC3 0
Q96FV9 Q9BY43 0
Q96FV9 Q9Y294 0
Q96FV9 Q99814 0
Q96FV9 Q9BVP2 0
Q96FV9 Q96RL1 0
Q96FV9 Q9BSM1 0
Q96FV9 Q9Y6K1 0
Q96FV9 Q9UMN6 0
Q96FV9 Q9NTJ3 0
Q96FV9 Q9NZZ3 0
Q96FV9 Q9BRT9 0
Q96FV9 Q9UJX5 0
Q96FV9 Q9HB96 0
Q96FV9 Q9Y297 0
Q96FV9 Q9NWU2 0
Q96FV9 Q9HCU8 0
Q96FV9 Q9H6Z9 0
Q96FV9 Q9BQG0 0
Q96FV9 Q96NW7 0
Q96FV9 Q9UBL3 0
Q96FV9 Q99741 0
Q96FV9 Q9P2J5 0
Q96FV9 Q9UPN9 0
Q96FV9 Q9NX58 0
Q96FV9 Q9BYG4 0
Q96FV9 Q9NVA2 0
Q96FV9 Q96GY3 0
Q96FV9 Q9Y6I7 0
Q96FV9 Q9NVC6 0
Q96FV9 Q9Y605 0
Q96FV9 Q9H410 0
Q96FV9 Q96RN5 0
Q96FV9 Q9BQ87 0
Q96FV9 Q9H944 0
Q96FV9 Q9H840 0
Q96FV9 Q96G21 0
Q96FV9 Q9HCK8 0
Q96FV9 Q9C005 0
Q96FV9 Q9H270 0
Q96FV9 Q9NYV6 0
Q96FV9 Q9H0E9 0
Q96FV9 Q9UPT5 0
Q96FV9 Q9NRF9 0
Q96FV9 Q9Y5Q8 0
Q96FV9 Q9UQL6 0
Q96FV9 Q9H7Z6 0
Q96FV9 Q9UHV9 0
Q96FV9 Q9UBU9 0
Q96FV9 Q99436 0
Q9UQN3 Q9Y576 0
Q9UQN3 Q9Y2S0 0
Q9UQN3 Q9Y2X7 0
Q9UQN3 Q9Y248 0
Q9UQN3 Q9Y253 0
Q9UQN3 Q9Y316 0
Q9UQN3 Q9Y3C5 0
Q9UQN3 Q9Y2W2 0
Q9UQN3 Q9Y5B6 0
Q9UQN3 Q9Y3U8 0
Q9UQN3 Q9Y6X2 0
Q9UQN3 Q9Y262 0
Q9UQN3 Q9Y3F4 0
Q9UQN3 Q9Y6Q9 0
Q9UQN3 Q9Y4A5 0
Q9UQN3 Q9Y6J9 0
Q9UQN3 Q9Y2X3 0
Q9UQN3 Q9Y2L1 0
Q9UQN3 Q9Y6R4 0
Q9UQN3 Q9Y618 0
Q9UQN3 Q9Y4Z0 0
Q9UQN3 Q9Y2A7 0
Q9UQN3 Q9Y333 0
Q9UQN3 Q9Y6I3 0
Q9UQN3 Q9Y383 0
Q9UQN3 Q9Y6K9 0
Q9UQN3 Q9Y2X0 0
Q9UQN3 Q9Y232 0
Q9UQN3 Q9Y3C7 0
Q9UQN3 Q9Y6A5 0
Q9UQN3 Q9Y4W2 0
Q9UQN3 Q9Y2X9 0
Q9UQN3 Q9Y265 0
Q9UQN3 Q9Y5Q9 0
Q9UQN3 Q9Y2W1 0
Q9UQN3 Q9Y3B4 0
Q9UQN3 Q9Y5B9 0
Q9UQN3 Q9Y6A4 0
Q9UQN3 Q9Y4K3 0
Q9UQN3 Q9Y230 0
Q9UQN3 Q9Y6J0 0
Q9UQN3 Q9Y5N6 0
Q9UQN3 Q9Y2U8 0
Q9UQN3 Q9Y5B0 0
Q9UQN3 Q9Y3B2 0
Q9UQN3 Q9Y4Y9 0
Q9UQN3 Q9Y3R0 0
Q9UQN3 complex 0
Q9UQN3 Q9Y294 0
Q9UQN3 Q9Y6K1 0
Q9UQN3 Q9Y297 0
Q9UQN3 Q9Y6I7 0
Q9UQN3 Q9Y5S9 0
Q9UQN3 Q9Y605 0
Q9UQN3 Q9Y3C6 0
Q9UQN3 Q9Y5Q8 0
Q52LR7 Q9UBE0 0
Q52LR7 Q9P253 0
Q52LR7 Q8IX12 0
Q52LR7 Q8NHM5 0
Q52LR7 Q8WYA6 0
Q52LR7 Q6IA86 0
Q52LR7 Q9UBX0 0
Q52LR7 Q86VP6 0
Q52LR7 Q99816 0
Q52LR7 Q96FV9 0
Q52LR7 Q9UQN3 0
Q52LR7 Q9Y576 0
Q52LR7 Q99523 0
Q52LR7 Q5VWG9 0
Q52LR7 Q6VMQ6 0
Q52LR7 Q86XI2 0
Q52LR7 Q63HK5 0
Q52LR7 Q8NFH4 0
Q52LR7 Q8WYH8 0
Q52LR7 Q96RK1 0
Q52LR7 Q6IE81 0
Q52LR7 Q96JC1 0
Q52LR7 Q9BTC8 0
Q52LR7 Q9UK45 0
Q52LR7 Q8IUD2 0
Q52LR7 Q9P2K3 0
Q52LR7 Q8TBF4 0
Q52LR7 Q8TDN6 0
Q52LR7 Q9H808 0
Q52LR7 Q9GZX5 0
Q52LR7 Q9UJX6 0
Q52LR7 Q96I25 0
Q52LR7 Q8IWX8 0
Q52LR7 Q9UNM6 0
Q52LR7 Q9Y2S0 0
Q52LR7 Q9BXP5 0
Q52LR7 Q99460 0
Q52LR7 Q96BD5 0
Q52LR7 Q8WUQ7 0
Q52LR7 Q9Y2X7 0
Q52LR7 Q8N163 0
Q52LR7 Q9BRP8 0
Q52LR7 Q99967 0
Q52LR7 Q9UBW7 0
Q52LR7 Q9NTI5 0
Q52LR7 Q9NQC1 0
Q52LR7 Q9Y248 0
Q52LR7 Q96GM5 0
Q52LR7 Q9Y253 0
Q52LR7 Q9ULR0 0
Q52LR7 Q5QJE6 0
Q52LR7 Q9UPY3 0
Q52LR7 Q92766 0
Q52LR7 Q86T24 0
Q52LR7 Q9NQS7 0
Q52LR7 Q9UKG1 0
Q52LR7 Q7L5N1 0
Q52LR7 Q9NV31 0
Q52LR7 Q9BT78 0
Q52LR7 Q9NX70 0
Q52LR7 Q9Y316 0
Q52LR7 Q9BUQ8 0
Q52LR7 Q969L4 0
Q52LR7 Q9Y3C5 0
Q52LR7 Q7L576 0
Q52LR7 Q9Y2W2 0
Q52LR7 Q9UQE7 0
Q52LR7 Q9NXF1 0
Q52LR7 Q86X55 0
Q52LR7 Q92831 0
Q52LR7 Q9H9Q4 0
Q52LR7 Q92889 0
Q52LR7 Q9UKT7 0
Q52LR7 Q92522 0
Q52LR7 Q92499 0
Q52LR7 Q6UWZ7 0
Q52LR7 Q9NQT5 0
Q52LR7 Q9UBP5 0
Q52LR7 Q92989 0
Q52LR7 Q8IZQ8 0
Q52LR7 Q6NZY4 0
Q52LR7 Q71SY5 0
Q52LR7 Q9UNS2 0
Q52LR7 Q96EZ8 0
Q52LR7 Q9Y5B6 0
Q52LR7 Q6ZW49 0
Q52LR7 Q9H2X6 0
Q52LR7 Q9BUL9 0
Q52LR7 Q8WYB5 0
Q52LR7 Q9BXW9 0
Q52LR7 Q9NWZ8 0
Q52LR7 Q9P0W2 0
Q52LR7 Q9H9F9 0
Q52LR7 Q9UMX0 0
Q52LR7 Q86VN1 0
Q52LR7 Q9Y3U8 0
Q52LR7 Q9UHV7 0
Q52LR7 Q5T200 0
Q52LR7 Q92878 0
Q52LR7 Q9H981 0
Q52LR7 Q96Q27 0
Q52LR7 Q8WWI1 0
Q52LR7 Q86U70 0
Q52LR7 Q8NHY2 0
Q52LR7 Q9NRL2 0
Q52LR7 Q9Y6X2 0
Q52LR7 Q99549 0
Q52LR7 Q9P2I0 0
Q52LR7 Q9BWH6 0
Q52LR7 Q92844 0
Q52LR7 Q9H269 0
Q52LR7 Q96PV6 0
Q52LR7 Q9UQ35 0
Q52LR7 Q96T60 0
Q52LR7 Q9UJA3 0
Q52LR7 Q9BYE7 0
Q52LR7 Q9BWJ5 0
Q52LR7 Q96GD3 0
Q52LR7 Q8NEM2 0
Q52LR7 Q9Y262 0
Q52LR7 Q9HAU5 0
Q52LR7 Q96A65 0
Q52LR7 Q8NBZ0 0
Q52LR7 Q9Y3F4 0
Q52LR7 Q9BRV8 0
Q52LR7 Q9Y6Q9 0
Q52LR7 Q9UJX3 0
Q52LR7 Q8TD19 0
Q52LR7 Q8IYD1 0
Q52LR7 Q9UKU7 0
Q52LR7 Q8TEY7 0
Q52LR7 Q9UIG0 0
Q52LR7 Q9NPB6 0
Q52LR7 Q9UIF9 0
Q52LR7 Q9H307 0
Q52LR7 Q93074 0
Q52LR7 Q9UL63 0
Q52LR7 Q9UPN6 0
Q52LR7 Q92890 0
Q52LR7 Q9NSP4 0
Q52LR7 Q96FZ7 0
Q52LR7 Q92618 0
Q52LR7 Q92830 0
Q52LR7 Q9BSJ2 0
Q52LR7 Q9HCS7 0
Q52LR7 Q9C086 0
Q52LR7 Q7Z6Z7 0
Q52LR7 Q9UKV8 0
Q52LR7 Q9UHI6 0
Q52LR7 Q6UX04 0
Q52LR7 Q99497 0
Q52LR7 Q7L014 0
Q52LR7 Q8WV66 0
Q52LR7 Q92925 0
Q52LR7 Q9UK53 0
Q52LR7 Q99801 0
Q52LR7 Q92759 0
Q52LR7 Q9BSI4 0
Q52LR7 Q9H1J1 0
Q52LR7 Q9Y6J9 0
Q52LR7 Q9UQM7 0
Q52LR7 Q92922 0
Q52LR7 Q9NPD3 0
Q52LR7 Q8WVC0 0
Q52LR7 Q6Q0C0 0
Q52LR7 Q7LBR1 0
Q52LR7 Q53EL6 0
Q52LR7 Q8TEW0 0
Q52LR7 Q9Y2X3 0
Q52LR7 Q5PSV4 0
Q52LR7 Q9BSV6 0
Q52LR7 Q99683 0
Q52LR7 Q8TEQ6 0
Q52LR7 Q9NZS9 0
Q52LR7 Q9H672 0
Q52LR7 Q8NI27 0
Q52LR7 Q9NZI8 0
Q52LR7 Q9HCG8 0
Q52LR7 Q71DI3 0
Q52LR7 Q99759 0
Q52LR7 Q9BW27 0
Q52LR7 Q9BPX3 0
Q52LR7 Q9UBQ5 0
Q52LR7 Q9Y2L1 0
Q52LR7 Q86V81 0
Q52LR7 Q9Y6R4 0
Q52LR7 Q99575 0
Q52LR7 Q8TEX9 0
Q52LR7 Q92777 0
Q52LR7 Q96G25 0
Q52LR7 Q92664 0
Q52LR7 Q676U5 0
Q52LR7 Q7RTV0 0
Q52LR7 Q9Y3E7 0
Q52LR7 Q9Y618 0
Q52LR7 Q9P0M6 0
Q52LR7 Q86XN7 0
Q52LR7 Q9GZX9 0
Q52LR7 Q9NPI8 0
Q52LR7 Q9Y4Z0 0
Q52LR7 Q86XK2 0
Q52LR7 Q9Y2A7 0
Q52LR7 Q9UHA3 0
Q52LR7 Q9Y333 0
Q52LR7 Q8IUR7 0
Q52LR7 Q99613 0
Q52LR7 Q7L2H7 0
Q52LR7 Q9H1A4 0
Q52LR7 Q8N684 0
Q52LR7 Q8TAQ2 0
Q52LR7 Q9ULZ2 0
Q52LR7 Q9H4B7 0
Q52LR7 Q96J01 0
Q52LR7 Q69YN4 0
Q52LR7 Q8WYQ5 0
Q52LR7 Q9HAU4 0
Q52LR7 Q8NFZ0 0
Q52LR7 Q9Y6I3 0
Q52LR7 Q9HBI1 0
Q52LR7 Q96FF9 0
Q52LR7 Q969H0 0
Q52LR7 Q9H3P2 0
Q52LR7 Q96EB6 0
Q52LR7 Q8IZL8 0
Q52LR7 Q9NRR4 0
Q52LR7 Q8N201 0
Q52LR7 Q969R5 0
Q52LR7 Q92620 0
Q52LR7 Q9NW38 0
Q52LR7 Q8NFZ5 0
Q52LR7 Q92896 0
Q52LR7 Q9HC52 0
Q52LR7 Q9BRX9 0
Q52LR7 Q9Y383 0
Q52LR7 Q6P2C8 0
Q52LR7 Q9UKV3 0
Q52LR7 Q9H0E3 0
Q52LR7 Q92828 0
Q52LR7 Q99728 0
Q52LR7 Q6P2Q9 0
Q52LR7 Q9BTK6 0
Q52LR7 Q99848 0
Q52LR7 Q6P2E9 0
Q52LR7 Q9NPI6 0
Q52LR7 Q8NEZ4 0
Q52LR7 Q9Y6K9 0
Q52LR7 Q96CB8 0
Q52LR7 Q6ZYL4 0
Q52LR7 Q8WXI9 0
Q52LR7 Q8N5Y2 0
Q52LR7 Q9H444 0
Q52LR7 Q86UW6 0
Q52LR7 Q9H160 0
Q52LR7 Q8NDX5 0
Q52LR7 Q9NY27 0
Q52LR7 Q9Y2X0 0
Q52LR7 Q9NRG0 0
Q52LR7 Q9Y232 0
Q52LR7 Q96EB1 0
Q52LR7 Q9UKL0 0
Q52LR7 Q99417 0
Q52LR7 Q9Y3C7 0
Q52LR7 Q9NVP2 0
Q52LR7 Q9H204 0
Q52LR7 Q68E01 0
Q52LR7 Q92547 0
Q52LR7 Q8N488 0
Q52LR7 Q92794 0
Q52LR7 Q9BRG1 0
Q52LR7 Q9UJX4 0
Q52LR7 Q92466 0
Q52LR7 Q92750 0
Q52LR7 Q5XUX0 0
Q52LR7 Q6P1K2 0
Q52LR7 Q96T23 0
Q52LR7 Q9NWA0 0
Q52LR7 Q9Y6A5 0
Q52LR7 Q9HBM1 0
Q52LR7 Q9NV70 0
Q52LR7 Q969S2 0
Q52LR7 Q99638 0
Q52LR7 Q9UKA9 0
Q52LR7 Q8IYD8 0
Q52LR7 Q8N726 0
Q52LR7 Q9HCI7 0
Q52LR7 Q9UER7 0
Q52LR7 Q99558 0
Q52LR7 Q8WUM0 0
Q52LR7 Q8IVI9 0
Q52LR7 Q9Y4W2 0
Q52LR7 Q9HCU9 0
Q52LR7 Q9H875 0
Q52LR7 Q99873 0
Q52LR7 Q9BVI0 0
Q52LR7 Q9H7L9 0
Q52LR7 Q5TKA1 0
Q52LR7 Q7Z3B3 0
Q52LR7 Q9HCE1 0
Q52LR7 Q9H633 0
Q52LR7 Q99627 0
Q52LR7 Q9Y2X9 0
Q52LR7 Q9NWX5 0
Q52LR7 Q9UDY8 0
Q52LR7 Q92629 0
Q52LR7 Q96HR3 0
Q52LR7 Q6T4P5 0
Q52LR7 Q8WXK4 0
Q52LR7 Q9BS16 0
Q52LR7 Q99879 0
Q52LR7 Q9BZJ0 0
Q52LR7 Q9UBC3 0
Q52LR7 Q8WVK2 0
Q52LR7 Q92613 0
Q52LR7 Q99496 0
Q52LR7 Q9HB75 0
Q52LR7 Q96B26 0
Q52LR7 Q96JP5 0
Q52LR7 Q9UL03 0
Q52LR7 Q9UJW3 0
Q52LR7 Q7L5Y9 0
Q52LR7 Q9NW13 0
Q52LR7 Q9UBD5 0
Q52LR7 Q5TA45 0
Q52LR7 Q64663 0
Q52LR7 Q96QK1 0
Q52LR7 Q9UIM3 0
Q52LR7 Q59EJ3 0
Q52LR7 Q969G3 0
Q52LR7 Q9H9Q2 0
Q52LR7 Q53GS7 0
Q52LR7 Q86W42 0
Q52LR7 Q9UM13 0
Q52LR7 Q9BV90 0
Q52LR7 Q8IXH7 0
Q52LR7 Q96KQ7 0
Q52LR7 Q96LT9 0
Q52LR7 Q9NUP9 0
Q52LR7 Q96DI7 0
Q52LR7 Q9NXR7 0
Q52LR7 Q99996 0
Q52LR7 Q9HD42 0
Q52LR7 Q9H9H4 0
Q52LR7 Q9NR30 0
Q52LR7 Q9BXY8 0
Q52LR7 Q9NUW8 0
Q52LR7 Q6I9Y2 0
Q52LR7 Q9UKB1 0
Q52LR7 Q9ULG1 0
Q52LR7 Q9UHX1 0
Q52LR7 Q9HBM6 0
Q52LR7 Q9BZZ5 0
Q52LR7 Q71F23 0
Q52LR7 Q96S59 0
Q52LR7 Q6IBW4 0
Q52LR7 Q9H3R5 0
Q52LR7 Q9BUJ2 0
Q52LR7 Q53TQ3 0
Q52LR7 Q9UKN8 0
Q52LR7 Q9UBW8 0
Q52LR7 Q9UBT2 0
Q52LR7 Q9BWU1 0
Q52LR7 Q9Y5Q9 0
Q52LR7 Q92769 0
Q52LR7 Q86U86 0
Q52LR7 Q9Y2W1 0
Q52LR7 Q6W2J9 0
Q52LR7 Q9UDW3 0
Q52LR7 Q86XP3 0
Q52LR7 Q9UBB5 0
Q52LR7 Q8N2Z9 0
Q52LR7 Q9UKT8 0
Q52LR7 Q9H6S1 0
Q52LR7 Q9ULK4 0
Q52LR7 Q5RKV6 0
Q52LR7 Q8WX92 0
Q52LR7 Q6STE5 0
Q52LR7 Q7L2Z9 0
Q52LR7 Q9NUX5 0
Q52LR7 Q5VTR2 0
Q52LR7 Q9P287 0
Q52LR7 Q6PD62 0
Q52LR7 Q9Y3B4 0
Q52LR7 Q9BXJ9 0
Q52LR7 Q9BRX5 0
Q52LR7 Q9Y5B9 0
Q52LR7 Q92616 0
Q52LR7 Q6WN34 0
Q52LR7 Q8NBT2 0
Q52LR7 Q8N257 0
Q52LR7 Q96FI4 0
Q52LR7 Q9GZT9 0
Q52LR7 Q96BP3 0
Q52LR7 Q71U36 0
Q52LR7 Q9NV88 0
Q52LR7 Q9H081 0
Q52LR7 Q9H4L4 0
Q52LR7 Q9NUG6 0
Q52LR7 Q9NVH2 0
Q52LR7 Q9NYB0 0
Q52LR7 Q92599 0
Q52LR7 Q9BXM7 0
Q52LR7 Q9H0H0 0
Q52LR7 Q8IUQ4 0
Q52LR7 Q9Y6A4 0
Q52LR7 Q8IXI1 0
Q52LR7 Q9BTT4 0
Q52LR7 Q9UNL4 0
Q52LR7 Q9H9B1 0
Q52LR7 Q9NVR2 0
Q52LR7 Q71F56 0
Q52LR7 Q5SXM2 0
Q52LR7 Q9UBE8 0
Q52LR7 Q9H0H5 0
Q52LR7 Q9P086 0
Q52LR7 Q6ZN18 0
Q52LR7 Q96CF2 0
Q52LR7 Q9BUB5 0
Q52LR7 Q9BZH6 0
Q52LR7 Q7L2E3 0
Q52LR7 Q92804 0
Q52LR7 Q9UPN7 0
Q52LR7 Q8WUA4 0
Q52LR7 Q6UXN9 0
Q52LR7 Q8IYB3 0
Q52LR7 Q9H074 0
Q52LR7 Q8N8D1 0
Q52LR7 Q9Y4K3 0
Q52LR7 Q53GS9 0
Q52LR7 Q96IY1 0
Q52LR7 Q8TAG9 0
Q52LR7 Q9GZS1 0
Q52LR7 Q5H9R7 0
Q52LR7 Q96BT3 0
Q52LR7 Q9P013 0
Q52LR7 Q6MZP7 0
Q52LR7 Q92667 0
Q52LR7 Q9UIS9 0
Q52LR7 Q9ULX6 0
Q52LR7 Q8NCE0 0
Q52LR7 Q96H20 0
Q52LR7 Q6IEG0 0
Q52LR7 Q9NQT4 0
Q52LR7 Q75QN2 0
Q52LR7 Q9ULD4 0
Q52LR7 Q9BZK7 0
Q52LR7 Q96KP1 0
Q52LR7 Q99966 0
Q52LR7 Q9UKF6 0
Q52LR7 Q9Y6J0 0
Q52LR7 Q9UL15 0
Q52LR7 Q9UMS4 0
Q52LR7 Q86W51 0
Q52LR7 Q9NRH3 0
Q52LR7 Q9Y5N6 0
Q52LR7 Q8N668 0
Q52LR7 Q9UL46 0
Q52LR7 Q96T58 0
Q52LR7 Q96DF8 0
Q52LR7 Q9NQ66 0
Q52LR7 Q9NP66 0
Q52LR7 Q96H22 0
Q52LR7 Q9NYJ8 0
Q52LR7 Q9UHD9 0
Q52LR7 Q92994 0
Q52LR7 Q68CP9 0
Q52LR7 Q8N0S6 0
Q52LR7 Q9NW64 0
Q52LR7 Q9UBQ0 0
Q52LR7 Q8WXD5 0
Q52LR7 Q9Y2U8 0
Q52LR7 Q6P1X5 0
Q52LR7 Q9UG63 0
Q52LR7 Q6P3W7 0
Q52LR7 Q9Y5B0 0
Q52LR7 Q8WVM7 0
Q52LR7 Q9NR33 0
Q52LR7 Q96ST3 0
Q52LR7 Q9UBK2 0
Q52LR7 Q9Y3B2 0
Q52LR7 Q96KG9 0
Q52LR7 Q9H2K2 0
Q52LR7 Q9UHD2 0
Q52LR7 Q96Q15 0
Q52LR7 Q9UJX2 0
Q52LR7 Q9H871 0
Q52LR7 Q7L1Q6 0
Q52LR7 Q6IPU0 0
Q52LR7 Q7L5Y6 0
Q52LR7 Q92841 0
Q52LR7 Q8IXK0 0
Q52LR7 Q9H9A7 0
Q52LR7 Q9Y4Y9 0
Q52LR7 Q9H5N1 0
Q52LR7 Q8N3Y1 0
Q52LR7 Q8N1F7 0
Q52LR7 Q96HS1 0
Q52LR7 Q9UQ84 0
Q52LR7 Q9NYV4 0
Q52LR7 Q9HB71 0
Q52LR7 Q9H9T3 0
Q52LR7 Q9UKM9 0
Q52LR7 Q9H211 0
Q52LR7 Q9UPV9 0
Q52LR7 Q99459 0
Q52LR7 Q9UHV2 0
Q52LR7 Q9BQE3 0
Q52LR7 Q9NPJ6 0
Q52LR7 Q9UJF2 0
Q52LR7 Q6UN15 0
Q52LR7 Q9BUE0 0
Q52LR7 Q53SF7 0
Q52LR7 Q96J02 0
Q52LR7 Q99708 0
Q52LR7 Q92585 0
Q52LR7 Q92785 0
Q52LR7 Q96HW7 0
Q52LR7 Q96JN0 0
Q52LR7 Q9H503 0
Q52LR7 Q9BRD0 0
Q52LR7 Q92793 0
Q52LR7 Q8IYI6 0
Q52LR7 Q9UK41 0
Q52LR7 Q9BZD4 0
Q52LR7 Q969H6 0
Q52LR7 Q9BXL7 0
Q52LR7 Q6P1J9 0
Q52LR7 Q9Y3R0 0
Q52LR7 Q9H5Z1 0
Q52LR7 Q96GD4 0
Q52LR7 Q6UW60 0
Q52LR7 complex 0
Q52LR7 Q9H0D6 0
Q52LR7 Q9BU64 0
Q52LR7 Q96AP0 0
Q52LR7 Q96EK2 0
Q52LR7 Q9UBF6 0
Q52LR7 Q9UHD8 0
Q52LR7 Q86WB0 0
Q52LR7 Q9GZS3 0
Q52LR7 Q9UPS6 0
Q52LR7 Q53T94 0
Q52LR7 Q9H9Y6 0
Q52LR7 Q96T37 0
Q52LR7 Q8N3R9 0
Q52LR7 Q6IT96 0
Q52LR7 Q9BVC3 0
Q52LR7 Q8IVT5 0
Q52LR7 Q9BY43 0
Q52LR7 Q92674 0
Q52LR7 Q96EY7 0
Q52LR7 Q9Y294 0
Q52LR7 Q99814 0
Q52LR7 Q9BVP2 0
Q52LR7 Q6NUQ1 0
Q52LR7 Q96RL1 0
Q52LR7 Q9BQ61 0
Q52LR7 Q9BSM1 0
Q52LR7 Q8IXM2 0
Q52LR7 Q96GM8 0
Q52LR7 Q6P9B9 0
Q52LR7 Q8IZH2 0
Q52LR7 Q9Y6K1 0
Q52LR7 Q9UMN6 0
Q52LR7 Q9NTJ3 0
Q52LR7 Q9BZI7 0
Q52LR7 Q9NZZ3 0
Q52LR7 Q9BRT9 0
Q52LR7 Q9UJX5 0
Q52LR7 Q9HB96 0
Q52LR7 Q92990 0
Q52LR7 Q9Y297 0
Q52LR7 Q8NFD5 0
Q52LR7 Q92905 0
Q52LR7 Q96CW5 0
Q52LR7 Q8NB91 0
Q52LR7 Q9NWU2 0
Q52LR7 Q8N7H5 0
Q52LR7 Q96BN2 0
Q52LR7 Q9HCU8 0
Q52LR7 Q86YP4 0
Q52LR7 Q9H6Z9 0
Q52LR7 Q9BQG0 0
Q52LR7 Q96NW7 0
Q52LR7 Q9UBL3 0
Q52LR7 Q8WW01 0
Q52LR7 Q99741 0
Q52LR7 Q8NFH3 0
Q52LR7 Q9P2J5 0
Q52LR7 Q9UPN9 0
Q52LR7 Q8ND76 0
Q52LR7 Q5YLB2 0
Q52LR7 Q9NX58 0
Q52LR7 Q9BYG4 0
Q52LR7 Q9NVA2 0
Q52LR7 Q96EE3 0
Q52LR7 Q7KZI7 0
Q52LR7 Q8WVB6 0
Q52LR7 Q96GY3 0
Q52LR7 Q9Y6I7 0
Q52LR7 Q9NVC6 0
Q52LR7 Q6FI13 0
Q52LR7 Q9Y5S9 0
Q52LR7 Q9Y605 0
Q52LR7 Q8IWI9 0
Q52LR7 Q9H410 0
Q52LR7 Q8IY57 0
Q52LR7 Q96RN5 0
Q52LR7 Q92966 0
Q52LR7 Q9UNP9 0
Q52LR7 Q8IU60 0
Q52LR7 Q9BQ87 0
Q52LR7 Q9H944 0
Q52LR7 Q96SB4 0
Q52LR7 Q9H840 0
Q52LR7 Q96G21 0
Q52LR7 Q9HCK8 0
Q52LR7 Q8WWY3 0
Q52LR7 Q9C005 0
Q52LR7 Q8N3U4 0
Q52LR7 Q53HL2 0
Q52LR7 Q9UJV9 0
Q52LR7 Q96F86 0
Q52LR7 Q6P4R8 0
Q52LR7 Q9BRR8 0
Q52LR7 Q9Y3C6 0
Q52LR7 Q6PI98 0
Q52LR7 Q9H270 0
Q52LR7 Q9UBB9 0
Q52LR7 Q92797 0
Q52LR7 Q93034 0
Q52LR7 Q9NYV6 0
Q52LR7 Q9UPT5 0
Q52LR7 Q9NRF9 0
Q52LR7 Q9Y5Q8 0
Q52LR7 Q92900 0
Q52LR7 Q99633 0
Q52LR7 Q7Z6J9 0
Q52LR7 Q9UQL6 0
Q52LR7 Q9H7Z6 0
Q52LR7 Q9UHV9 0
Q52LR7 Q9BQA1 0
Q52LR7 Q5S007 0
Q52LR7 Q9H2H8 0
Q52LR7 Q9UBU9 0
Q52LR7 Q99436 0
Q15696 Q9UBE0 0
Q15696 Q9P253 0
Q15696 Q8IX12 0
Q15696 Q1EHW4 0
Q15696 Q8NHM5 0
Q15696 Q6IA86 0
Q15696 Q92993 0
Q15696 Q9UBX0 0
Q15696 Q86VP6 0
Q15696 Q99816 0
Q15696 Q9UQN3 0
Q15696 Q52LR7 0
Q15696 Q9Y576 0
Q15696 Q99523 0
Q15696 Q5VWG9 0
Q15696 Q6VMQ6 0
Q15696 Q86XI2 0
Q15696 Q63HK5 0
Q15696 Q8NFH4 0
Q15696 Q8WYH8 0
Q15696 Q96RK1 0
Q15696 Q6IE81 0
Q15696 Q96JC1 0
Q15696 Q9BTC8 0
Q15696 Q8IUD2 0
Q15696 Q9P2K3 0
Q15696 Q8TDN6 0
Q15696 Q16181 0
Q15696 Q9H808 0
Q15696 Q9GZX5 0
Q15696 Q9UJX6 0
Q15696 Q16543 0
Q15696 Q9UNM6 0
Q15696 Q9Y2S0 0
Q15696 Q99460 0
Q15696 Q96BD5 0
Q15696 Q9Y2X7 0
Q15696 Q8N163 0
Q15696 Q99967 0
Q15696 Q9UBW7 0
Q15696 Q9NV56 0
Q15696 Q9NTI5 0
Q15696 Q9NQC1 0
Q15696 Q16526 0
Q15696 Q9Y248 0
Q15696 Q96GM5 0
Q15696 Q9Y253 0
Q15696 Q5QJE6 0
Q15696 Q9UPY3 0
Q15696 Q92766 0
Q15696 Q86T24 0
Q15696 Q9NQS7 0
Q15696 Q9UKG1 0
Q15696 Q7L5N1 0
Q15696 Q9NV31 0
Q15696 Q9BT78 0
Q15696 Q9NX70 0
Q15696 Q9Y316 0
Q15696 Q9Y3C5 0
Q15696 Q7L576 0
Q15696 Q9UQE7 0
Q15696 Q9NXF1 0
Q15696 Q96L91 0
Q15696 Q86X55 0
Q15696 Q92831 0
Q15696 Q16254 0
Q15696 Q9H9Q4 0
Q15696 Q92889 0
Q15696 Q9UKT7 0
Q15696 Q92522 0
Q15696 Q6UWZ7 0
Q15696 Q9NQT5 0
Q15696 Q9UBP5 0
Q15696 Q92989 0
Q15696 Q8IZQ8 0
Q15696 Q16586 0
Q15696 Q71SY5 0
Q15696 Q9UNS2 0
Q15696 Q96EZ8 0
Q15696 Q6ZW49 0
Q15696 Q9H2X6 0
Q15696 Q9BUL9 0
Q15696 Q8WYB5 0
Q15696 Q9BXW9 0
Q15696 Q9NWZ8 0
Q15696 Q9H9F9 0
Q15696 Q9UMX0 0
Q15696 Q86VN1 0
Q15696 Q9Y3U8 0
Q15696 Q9UHV7 0
Q15696 Q5T200 0
Q15696 Q92878 0
Q15696 Q9H981 0
Q15696 Q96Q27 0
Q15696 Q8WWI1 0
Q15696 Q86U70 0
Q15696 Q8NHY2 0
Q15696 Q9NRL2 0
Q15696 Q9Y6X2 0
Q15696 Q99549 0
Q15696 Q9NPF5 0
Q15696 Q9BWH6 0
Q15696 Q92844 0
Q15696 Q9H269 0
Q15696 Q96PV6 0
Q15696 Q96T60 0
Q15696 Q9UJA3 0
Q15696 Q9BYE7 0
Q15696 Q96GD3 0
Q15696 Q8NEM2 0
Q15696 Q9Y262 0
Q15696 Q9HAU5 0
Q15696 Q96A65 0
Q15696 Q8NBZ0 0
Q15696 Q9Y3F4 0
Q15696 Q9BRV8 0
Q15696 Q9Y6Q9 0
Q15696 Q9UJX3 0
Q15696 Q16342 0
Q15696 Q8TD19 0
Q15696 Q8IYD1 0
Q15696 Q9UKU7 0
Q15696 Q8TEY7 0
Q15696 Q9UIG0 0
Q15696 Q9NPB6 0
Q15696 Q15843 0
Q15696 Q9UIF9 0
Q15696 Q16584 0
Q15696 Q93074 0
Q15696 Q9UL63 0
Q15696 Q92890 0
Q15696 Q9NSP4 0
Q15696 Q96FZ7 0
Q15696 Q92618 0
Q15696 Q92830 0
Q15696 Q9BSJ2 0
Q15696 Q9C086 0
Q15696 Q7Z6Z7 0
Q15696 Q9UKV8 0
Q15696 Q9UHI6 0
Q15696 Q99497 0
Q15696 Q8WV66 0
Q15696 Q92925 0
Q15696 Q9UK53 0
Q15696 Q99801 0
Q15696 Q92759 0
Q15696 Q9BSI4 0
Q15696 Q9Y4A5 0
Q15696 Q9H1J1 0
Q15696 Q9GZN1 0
Q15696 Q9Y6J9 0
Q15696 Q9UQM7 0
Q15696 Q92922 0
Q15696 Q6ZRS2 0
Q15696 Q9NPD3 0
Q15696 Q8WVC0 0
Q15696 Q6Q0C0 0
Q15696 Q7LBR1 0
Q15696 Q53EL6 0
Q15696 Q8TEW0 0
Q15696 Q9Y2X3 0
Q15696 Q5PSV4 0
Q15696 Q9BSV6 0
Q15696 Q99683 0
Q15696 Q8TEQ6 0
Q15696 Q9NXR8 0
Q15696 Q9NZS9 0
Q15696 Q49AN0 0
Q15696 Q9H672 0
Q15696 Q9NZI8 0
Q15696 Q71DI3 0
Q15696 Q99759 0
Q15696 Q9BW27 0
Q15696 Q9BPX3 0
Q15696 Q9UBQ5 0
Q15696 Q9Y2L1 0
Q15696 Q9Y6R4 0
Q15696 Q99575 0
Q15696 Q8TEX9 0
Q15696 Q92777 0
Q15696 Q96G25 0
Q15696 Q92664 0
Q15696 Q676U5 0
Q15696 Q9Y3E7 0
Q15696 Q9Y618 0
Q15696 Q9P0M6 0
Q15696 Q86XN7 0
Q15696 Q16533 0
Q15696 Q9GZX9 0
Q15696 Q9NPI8 0
Q15696 Q86XK2 0
Q15696 Q9Y2A7 0
Q15696 Q9UHA3 0
Q15696 Q8IUR7 0
Q15696 Q99613 0
Q15696 Q7L2H7 0
Q15696 Q9H1A4 0
Q15696 Q8N684 0
Q15696 Q8TAQ2 0
Q15696 Q9ULZ2 0
Q15696 Q9H4B7 0
Q15696 Q9HAU4 0
Q15696 Q8NFZ0 0
Q15696 Q9Y6I3 0
Q15696 Q9HBI1 0
Q15696 Q96FF9 0
Q15696 Q969H0 0
Q15696 Q9H3P2 0
Q15696 Q96EB6 0
Q15696 Q8IZL8 0
Q15696 Q8N201 0
Q15696 Q969R5 0
Q15696 Q9NW38 0
Q15696 Q8NFZ5 0
Q15696 Q92896 0
Q15696 Q9HC52 0
Q15696 Q9Y383 0
Q15696 Q6P2C8 0
Q15696 Q9H0E3 0
Q15696 Q92828 0
Q15696 Q99728 0
Q15696 Q9BTK6 0
Q15696 Q99848 0
Q15696 Q16514 0
Q15696 Q6P2E9 0
Q15696 Q9NPI6 0
Q15696 Q8NEZ4 0
Q15696 Q9Y6K9 0
Q15696 Q96CB8 0
Q15696 Q6ZYL4 0
Q15696 Q8WXI9 0
Q15696 Q8N5Y2 0
Q15696 Q9H444 0
Q15696 Q86UW6 0
Q15696 Q9H160 0
Q15696 Q8NDX5 0
Q15696 Q9NY27 0
Q15696 Q9Y2X0 0
Q15696 Q9NRG0 0
Q15696 Q9Y232 0
Q15696 Q96EB1 0
Q15696 Q9UKL0 0
Q15696 Q99417 0
Q15696 Q9Y3C7 0
Q15696 Q9NVP2 0
Q15696 Q9H204 0
Q15696 Q68E01 0
Q15696 Q92547 0
Q15696 Q8N488 0
Q15696 Q92794 0
Q15696 Q9BRG1 0
Q15696 Q9UJX4 0
Q15696 Q92466 0
Q15696 Q92750 0
Q15696 Q5XUX0 0
Q15696 Q6P1K2 0
Q15696 Q96T23 0
Q15696 Q9NWA0 0
Q15696 Q9Y6A5 0
Q15696 Q9HBM1 0
Q15696 Q9NV70 0
Q15696 Q969S2 0
Q15696 Q99638 0
Q15696 Q8IYD8 0
Q15696 Q8N726 0
Q15696 Q9HCI7 0
Q15696 Q9UER7 0
Q15696 Q99558 0
Q15696 Q8WUM0 0
Q15696 Q8IVI9 0
Q15696 Q9Y4W2 0
Q15696 Q9HCU9 0
Q15696 Q4LE39 0
Q15696 Q99873 0
Q15696 Q9BVI0 0
Q15696 Q9H7L9 0
Q15696 Q5TKA1 0
Q15696 Q7Z3B3 0
Q15696 Q9H633 0
Q15696 Q99627 0
Q15696 Q9Y2X9 0
Q15696 Q4G0F5 0
Q15696 Q9NWX5 0
Q15696 Q9UDY8 0
Q15696 Q92629 0
Q15696 Q15910 0
Q15696 Q96HR3 0
Q15696 Q6T4P5 0
Q15696 Q8WXK4 0
Q15696 Q9BS16 0
Q15696 Q99879 0
Q15696 Q9UBC3 0
Q15696 Q15796 0
Q15696 Q92613 0
Q15696 Q99496 0
Q15696 Q9HB75 0
Q15696 Q96B26 0
Q15696 Q96JP5 0
Q15696 Q9UL03 0
Q15696 Q9UJW3 0
Q15696 Q15906 0
Q15696 Q7L5Y9 0
Q15696 Q9NW13 0
Q15696 Q9UBD5 0
Q15696 Q5TA45 0
Q15696 Q64663 0
Q15696 Q96QK1 0
Q15696 Q9UIM3 0
Q15696 Q59EJ3 0
Q15696 Q969G3 0
Q15696 Q9H9Q2 0
Q15696 Q53GS7 0
Q15696 Q9UM13 0
Q15696 Q8IXH7 0
Q15696 Q96KQ7 0
Q15696 Q16787 0
Q15696 Q9NUP9 0
Q15696 Q9NXR7 0
Q15696 Q99996 0
Q15696 Q9HD42 0
Q15696 Q9H9H4 0
Q15696 Q9BXY8 0
Q15696 Q9NUW8 0
Q15696 Q9Y265 0
Q15696 Q16401 0
Q15696 Q9HAF1 0
Q15696 Q9UKB1 0
Q15696 Q9ULG1 0
Q15696 Q9HBM6 0
Q15696 Q9BZZ5 0
Q15696 Q71F23 0
Q15696 Q96S59 0
Q15696 Q6IBW4 0
Q15696 Q9H3R5 0
Q15696 Q16585 0
Q15696 Q53TQ3 0
Q15696 Q9UKN8 0
Q15696 Q9UBW8 0
Q15696 Q9UBT2 0
Q15696 Q9BWU1 0
Q15696 Q9Y5Q9 0
Q15696 Q92769 0
Q15696 Q86U86 0
Q15696 Q9Y2W1 0
Q15696 Q6W2J9 0
Q15696 Q9UBB5 0
Q15696 Q8N2Z9 0
Q15696 Q9UKT8 0
Q15696 Q9H6S1 0
Q15696 Q9ULK4 0
Q15696 Q5RKV6 0
Q15696 Q8WX92 0
Q15696 Q6STE5 0
Q15696 Q7L2Z9 0
Q15696 Q9NUX5 0
Q15696 Q5VTR2 0
Q15696 Q9P287 0
Q15696 Q6PD62 0
Q15696 Q9BXJ9 0
Q15696 Q9BRX5 0
Q15696 Q9Y5B9 0
Q15696 Q6WN34 0
Q15696 Q8NBT2 0
Q15696 Q8N257 0
Q15696 Q96FI4 0
Q15696 Q9GZT9 0
Q15696 Q71U36 0
Q15696 Q9NV88 0
Q15696 Q9H081 0
Q15696 Q9H4L4 0
Q15696 Q9NUG6 0
Q15696 Q16236 0
Q15696 Q9NVH2 0
Q15696 Q9NYB0 0
Q15696 Q92599 0
Q15696 Q9BXM7 0
Q15696 Q9H0H0 0
Q15696 Q8IUQ4 0
Q15696 Q8IXI1 0
Q15696 Q9BTT4 0
Q15696 Q9UNL4 0
Q15696 Q9H9B1 0
Q15696 Q9NVR2 0
Q15696 Q71F56 0
Q15696 Q5SXM2 0
Q15696 Q9UBE8 0
Q15696 Q9H0H5 0
Q15696 Q9P086 0
Q15696 Q6ZN18 0
Q15696 Q96CF2 0
Q15696 Q16576 0
Q15696 Q9BUB5 0
Q15696 Q9BZH6 0
Q15696 Q7L2E3 0
Q15696 Q9UPN7 0
Q15696 Q8WUA4 0
Q15696 Q6UXN9 0
Q15696 Q29RF7 0
Q15696 Q9H074 0
Q15696 Q9UBU8 0
Q15696 Q9Y4K3 0
Q15696 Q9Y230 0
Q15696 Q96IY1 0
Q15696 Q8TAG9 0
Q15696 Q9GZS1 0
Q15696 Q5H9R7 0
Q15696 Q96BT3 0
Q15696 Q6MZP7 0
Q15696 Q92667 0
Q15696 Q9UIS9 0
Q15696 Q9ULX6 0
Q15696 Q8NCE0 0
Q15696 Q96H20 0
Q15696 Q9NQT4 0
Q15696 Q75QN2 0
Q15696 Q9ULD4 0
Q15696 Q9BZK7 0
Q15696 Q96KP1 0
Q15696 Q99966 0
Q15696 Q9UKF6 0
Q15696 Q9Y6J0 0
Q15696 Q9UL15 0
Q15696 Q86W51 0
Q15696 Q9NRH3 0
Q15696 Q9Y5N6 0
Q15696 Q8N668 0
Q15696 Q9UL46 0
Q15696 Q9H2F5 0
Q15696 Q9NQ66 0
Q15696 Q9NP66 0
Q15696 Q96H22 0
Q15696 Q9NYJ8 0
Q15696 Q9UHD9 0
Q15696 Q92994 0
Q15696 Q68CP9 0
Q15696 Q8N0S6 0
Q15696 Q9UBQ0 0
Q15696 Q8WXD5 0
Q15696 Q9Y2U8 0
Q15696 Q96CJ1 0
Q15696 Q15744 0
Q15696 Q6P1X5 0
Q15696 Q6P3W7 0
Q15696 Q9Y5B0 0
Q15696 Q8WVM7 0
Q15696 Q9NR33 0
Q15696 Q96ST3 0
Q15696 Q9Y3B2 0
Q15696 Q96KG9 0
Q15696 Q9H2K2 0
Q15696 Q9UHD2 0
Q15696 Q96Q15 0
Q15696 Q9UJX2 0
Q15696 Q9H871 0
Q15696 Q6IPU0 0
Q15696 Q16665 0
Q15696 Q7L5Y6 0
Q15696 Q8IXK0 0
Q15696 Q9H9A7 0
Q15696 Q9H5N1 0
Q15696 Q8N3Y1 0
Q15696 Q8N1F7 0
Q15696 Q96HS1 0
Q15696 Q9UQ84 0
Q15696 Q9HB71 0
Q15696 Q9H9T3 0
Q15696 Q9H211 0
Q15696 Q9UPV9 0
Q15696 Q9UHV2 0
Q15696 Q9BQE3 0
Q15696 Q9NPJ6 0
Q15696 Q9UJF2 0
Q15696 Q6UN15 0
Q15696 Q9BUE0 0
Q15696 Q53SF7 0
Q15696 Q99708 0
Q15696 Q92585 0
Q15696 Q92785 0
Q15696 Q96HW7 0
Q15696 Q96JN0 0
Q15696 Q9H503 0
Q15696 Q92793 0
Q15696 Q8IYI6 0
Q15696 Q9UK41 0
Q15696 Q9BZD4 0
Q15696 Q969H6 0
Q15696 Q9BXL7 0
Q15696 Q6P1J9 0
Q15696 Q9Y3R0 0
Q15696 Q15788 0
Q15696 Q96GD4 0
Q15696 Q6UW60 0
Q15696 complex 0
Q15696 Q9H0D6 0
Q15696 Q9BU64 0
Q15696 Q96AP0 0
Q15696 Q96EK2 0
Q15696 Q9UBF6 0
Q15696 Q9UHD8 0
Q15696 Q86WB0 0
Q15696 Q9GZS3 0
Q15696 Q16594 0
Q15696 Q9UPS6 0
Q15696 Q53T94 0
Q15696 Q9H9Y6 0
Q15696 Q8N3R9 0
Q15696 Q6IT96 0
Q15696 Q9BVC3 0
Q15696 Q8IVT5 0
Q15696 Q9BY43 0
Q15696 Q92674 0
Q15696 Q96EY7 0
Q15696 Q9Y294 0
Q15696 Q99814 0
Q15696 Q9BVP2 0
Q15696 Q6NUQ1 0
Q15696 Q96RL1 0
Q15696 Q9BSM1 0
Q15696 Q8IXM2 0
Q15696 Q6P9B9 0
Q15696 Q8IZH2 0
Q15696 Q9Y6K1 0
Q15696 Q9UMN6 0
Q15696 Q9NTJ3 0
Q15696 Q9NZZ3 0
Q15696 Q9BRT9 0
Q15696 Q9UJX5 0
Q15696 Q9HB96 0
Q15696 Q92990 0
Q15696 Q9Y297 0
Q15696 Q8NFD5 0
Q15696 Q92905 0
Q15696 Q96CW5 0
Q15696 Q8NB91 0
Q15696 Q9NWU2 0
Q15696 Q8N7H5 0
Q15696 Q96BN2 0
Q15696 Q9HCU8 0
Q15696 Q86YP4 0
Q15696 Q9H6Z9 0
Q15696 Q9BQG0 0
Q15696 Q96NW7 0
Q15696 Q9UBL3 0
Q15696 Q8WW01 0
Q15696 Q99741 0
Q15696 Q16637 0
Q15696 Q8NFH3 0
Q15696 Q9P2J5 0
Q15696 Q9UPN9 0
Q15696 Q8ND76 0
Q15696 Q52LA3 0
Q15696 Q5YLB2 0
Q15696 Q9NX58 0
Q15696 Q9BYG4 0
Q15696 Q9NVA2 0
Q15696 Q96EE3 0
Q15696 Q7KZI7 0
Q15696 Q8WVB6 0
Q15696 Q96GY3 0
Q15696 Q9Y6I7 0
Q15696 Q9NVC6 0
Q15696 Q6FI13 0
Q15696 Q9Y605 0
Q15696 Q8IWI9 0
Q15696 Q9H410 0
Q15696 Q8IY57 0
Q15696 Q96RN5 0
Q15696 Q92966 0
Q15696 Q8IU60 0
Q15696 Q9BQ87 0
Q15696 Q9H944 0
Q15696 Q9H840 0
Q15696 Q96G21 0
Q15696 Q9HCK8 0
Q15696 Q9C005 0
Q15696 Q8N3U4 0
Q15696 Q53HL2 0
Q15696 Q96F86 0
Q15696 Q6P4R8 0
Q15696 Q6PI98 0
Q15696 Q9H270 0
Q15696 Q92797 0
Q15696 Q93034 0
Q15696 Q9NYV6 0
Q15696 Q9H0E9 0
Q15696 Q9UPT5 0
Q15696 Q9NRF9 0
Q15696 Q9Y5Q8 0
Q15696 Q92900 0
Q15696 Q7Z6J9 0
Q15696 Q9UQL6 0
Q15696 Q9H7Z6 0
Q15696 Q9UHV9 0
Q15696 Q5S007 0
Q15696 Q9UBU9 0
Q15696 Q99436 0
Q9Y576 Q9Y5B6 0
Q9Y576 Q9Y6X2 0
Q9Y576 Q9Y6Q9 0
Q9Y576 Q9Y6J9 0
Q9Y576 Q9Y6R4 0
Q9Y576 Q9Y618 0
Q9Y576 Q9Y6I3 0
Q9Y576 Q9Y6K9 0
Q9Y576 Q9Y6A5 0
Q9Y576 Q9Y5Q9 0
Q9Y576 Q9Y5B9 0
Q9Y576 Q9Y6A4 0
Q9Y576 Q9Y6J0 0
Q9Y576 Q9Y5N6 0
Q9Y576 Q9Y5B0 0
Q9Y576 complex 0
Q9Y576 Q9Y6K1 0
Q9Y576 Q9Y5S9 0
Q9Y576 Q9Y605 0
Q9Y576 Q9Y5Q8 0
Q99523 Q9UBE0 0
Q99523 Q9P253 0
Q99523 Q9UBX0 0
Q99523 Q99816 0
Q99523 Q9UQN3 0
Q99523 Q9Y576 0
Q99523 Q9BTC8 0
Q99523 Q9UK45 0
Q99523 Q9P2K3 0
Q99523 Q9H808 0
Q99523 Q9GZX5 0
Q99523 Q9UJX6 0
Q99523 Q9UNM6 0
Q99523 Q9Y2S0 0
Q99523 Q9BXP5 0
Q99523 Q9Y2X7 0
Q99523 Q9BRP8 0
Q99523 Q99967 0
Q99523 Q9UBW7 0
Q99523 Q9NV56 0
Q99523 Q9NTI5 0
Q99523 Q9NQC1 0
Q99523 Q9Y248 0
Q99523 Q9Y253 0
Q99523 Q9ULR0 0
Q99523 Q9UPY3 0
Q99523 Q9NQS7 0
Q99523 Q9UKG1 0
Q99523 Q9NV31 0
Q99523 Q9BT78 0
Q99523 Q9NX70 0
Q99523 Q9Y316 0
Q99523 Q9BUQ8 0
Q99523 Q9Y3C5 0
Q99523 Q9Y2W2 0
Q99523 Q9UQE7 0
Q99523 Q9NXF1 0
Q99523 Q9H9Q4 0
Q99523 Q9UKT7 0
Q99523 Q9NQT5 0
Q99523 Q9UBP5 0
Q99523 Q9UNS2 0
Q99523 Q9Y5B6 0
Q99523 Q9H2X6 0
Q99523 Q9BUL9 0
Q99523 Q9BXW9 0
Q99523 Q9NWZ8 0
Q99523 Q9P0W2 0
Q99523 Q9H9F9 0
Q99523 Q9UMX0 0
Q99523 Q9Y3U8 0
Q99523 Q9UHV7 0
Q99523 Q9H981 0
Q99523 Q9NRL2 0
Q99523 Q9Y6X2 0
Q99523 Q99549 0
Q99523 Q9P2I0 0
Q99523 Q9NPF5 0
Q99523 Q9BWH6 0
Q99523 Q9H269 0
Q99523 Q9UQ35 0
Q99523 Q9UJA3 0
Q99523 Q9BYE7 0
Q99523 Q9BWJ5 0
Q99523 Q9Y262 0
Q99523 Q9HAU5 0
Q99523 Q9Y3F4 0
Q99523 Q9BRV8 0
Q99523 Q9Y6Q9 0
Q99523 Q9UJX3 0
Q99523 Q9UKU7 0
Q99523 Q9UIG0 0
Q99523 Q9NPB6 0
Q99523 Q9UIF9 0
Q99523 Q9H307 0
Q99523 Q9UL63 0
Q99523 Q9UPN6 0
Q99523 Q9NSP4 0
Q99523 Q9BSJ2 0
Q99523 Q9HCS7 0
Q99523 Q9C086 0
Q99523 Q9UKV8 0
Q99523 Q9UHI6 0
Q99523 Q9UK53 0
Q99523 Q99801 0
Q99523 Q9BSI4 0
Q99523 Q9Y4A5 0
Q99523 Q9H1J1 0
Q99523 Q9GZN1 0
Q99523 Q9Y6J9 0
Q99523 Q9UQM7 0
Q99523 Q9NPD3 0
Q99523 Q9Y2X3 0
Q99523 Q9BSV6 0
Q99523 Q99683 0
Q99523 Q9NXR8 0
Q99523 Q9NZS9 0
Q99523 Q9H672 0
Q99523 Q9NZI8 0
Q99523 Q9HCG8 0
Q99523 Q99759 0
Q99523 Q9BW27 0
Q99523 Q9BPX3 0
Q99523 Q9UBQ5 0
Q99523 Q9Y2L1 0
Q99523 Q9Y6R4 0
Q99523 Q99575 0
Q99523 Q9Y3E7 0
Q99523 Q9Y618 0
Q99523 Q9P0M6 0
Q99523 Q9GZX9 0
Q99523 Q9NPI8 0
Q99523 Q9Y4Z0 0
Q99523 Q9Y2A7 0
Q99523 Q9UHA3 0
Q99523 Q9Y333 0
Q99523 Q99613 0
Q99523 Q9H1A4 0
Q99523 Q9ULZ2 0
Q99523 Q9H4B7 0
Q99523 Q9HAU4 0
Q99523 Q9Y6I3 0
Q99523 Q9HBI1 0
Q99523 Q9H3P2 0
Q99523 Q9NRR4 0
Q99523 Q9NW38 0
Q99523 Q9HC52 0
Q99523 Q9BRX9 0
Q99523 Q9Y383 0
Q99523 Q9UKV3 0
Q99523 Q9H0E3 0
Q99523 Q99728 0
Q99523 Q9BTK6 0
Q99523 Q99848 0
Q99523 Q9NPI6 0
Q99523 Q9Y6K9 0
Q99523 Q9H444 0
Q99523 Q9H160 0
Q99523 Q9NY27 0
Q99523 Q9Y2X0 0
Q99523 Q9NRG0 0
Q99523 Q9Y232 0
Q99523 Q9UKL0 0
Q99523 Q9Y3C7 0
Q99523 Q9NVP2 0
Q99523 Q9H204 0
Q99523 Q9BRG1 0
Q99523 Q9UJX4 0
Q99523 Q9NWA0 0
Q99523 Q9Y6A5 0
Q99523 Q9HBM1 0
Q99523 Q9NV70 0
Q99523 Q99638 0
Q99523 Q9UKA9 0
Q99523 Q9HCI7 0
Q99523 Q9UER7 0
Q99523 Q99558 0
Q99523 Q9Y4W2 0
Q99523 Q9HCU9 0
Q99523 Q9H875 0
Q99523 Q99873 0
Q99523 Q9BVI0 0
Q99523 Q9H7L9 0
Q99523 Q9HCE1 0
Q99523 Q9H633 0
Q99523 Q99627 0
Q99523 Q9Y2X9 0
Q99523 Q9NWX5 0
Q99523 Q9UDY8 0
Q99523 Q9BS16 0
Q99523 Q99879 0
Q99523 Q9BZJ0 0
Q99523 Q9UBC3 0
Q99523 Q9HB75 0
Q99523 Q9UL03 0
Q99523 Q9UJW3 0
Q99523 Q9NW13 0
Q99523 Q9UBD5 0
Q99523 Q9UIM3 0
Q99523 Q9H9Q2 0
Q99523 Q9UM13 0
Q99523 Q9BV90 0
Q99523 Q9NUP9 0
Q99523 Q9NXR7 0
Q99523 Q99996 0
Q99523 Q9HD42 0
Q99523 Q9H9H4 0
Q99523 Q9NR30 0
Q99523 Q9BXY8 0
Q99523 Q9NUW8 0
Q99523 Q9Y265 0
Q99523 Q9HAF1 0
Q99523 Q9UKB1 0
Q99523 Q9ULG1 0
Q99523 Q9UHX1 0
Q99523 Q9HBM6 0
Q99523 Q9BZZ5 0
Q99523 Q9H3R5 0
Q99523 Q9BUJ2 0
Q99523 Q9UKN8 0
Q99523 Q9UBW8 0
Q99523 Q9UBT2 0
Q99523 Q9BWU1 0
Q99523 Q9Y5Q9 0
Q99523 Q9Y2W1 0
Q99523 Q9UDW3 0
Q99523 Q9UBB5 0
Q99523 Q9UKT8 0
Q99523 Q9H6S1 0
Q99523 Q9ULK4 0
Q99523 Q9NUX5 0
Q99523 Q9P287 0
Q99523 Q9Y3B4 0
Q99523 Q9BXJ9 0
Q99523 Q9BRX5 0
Q99523 Q9Y5B9 0
Q99523 Q9GZT9 0
Q99523 Q9NV88 0
Q99523 Q9H081 0
Q99523 Q9H4L4 0
Q99523 Q9NUG6 0
Q99523 Q9NVH2 0
Q99523 Q9NYB0 0
Q99523 Q9BXM7 0
Q99523 Q9H0H0 0
Q99523 Q9Y6A4 0
Q99523 Q9BTT4 0
Q99523 Q9UNL4 0
Q99523 Q9H9B1 0
Q99523 Q9NVR2 0
Q99523 Q9UBE8 0
Q99523 Q9H0H5 0
Q99523 Q9P086 0
Q99523 Q9BUB5 0
Q99523 Q9BZH6 0
Q99523 Q9UPN7 0
Q99523 Q9H074 0
Q99523 Q9UBU8 0
Q99523 Q9Y4K3 0
Q99523 Q9Y230 0
Q99523 Q9GZS1 0
Q99523 Q9P013 0
Q99523 Q9UIS9 0
Q99523 Q9ULX6 0
Q99523 Q9NQT4 0
Q99523 Q9ULD4 0
Q99523 Q9BZK7 0
Q99523 Q99966 0
Q99523 Q9UKF6 0
Q99523 Q9Y6J0 0
Q99523 Q9UL15 0
Q99523 Q9UMS4 0
Q99523 Q9NRH3 0
Q99523 Q9Y5N6 0
Q99523 Q9UL46 0
Q99523 Q9H2F5 0
Q99523 Q9NQ66 0
Q99523 Q9NP66 0
Q99523 Q9NYJ8 0
Q99523 Q9UHD9 0
Q99523 Q9NW64 0
Q99523 Q9UBQ0 0
Q99523 Q9Y2U8 0
Q99523 Q9UG63 0
Q99523 Q9Y5B0 0
Q99523 Q9NR33 0
Q99523 Q9UBK2 0
Q99523 Q9Y3B2 0
Q99523 Q9H2K2 0
Q99523 Q9UHD2 0
Q99523 Q9UJX2 0
Q99523 Q9H871 0
Q99523 Q9H9A7 0
Q99523 Q9Y4Y9 0
Q99523 Q9H5N1 0
Q99523 Q9UQ84 0
Q99523 Q9NYV4 0
Q99523 Q9HB71 0
Q99523 Q9H9T3 0
Q99523 Q9UKM9 0
Q99523 Q9H211 0
Q99523 Q9UPV9 0
Q99523 Q9UHV2 0
Q99523 Q9BQE3 0
Q99523 Q9NPJ6 0
Q99523 Q9UJF2 0
Q99523 Q9BUE0 0
Q99523 Q99708 0
Q99523 Q9H503 0
Q99523 Q9BRD0 0
Q99523 Q9UK41 0
Q99523 Q9BZD4 0
Q99523 Q9BXL7 0
Q99523 Q9Y3R0 0
Q99523 Q9H5Z1 0
Q99523 complex 0
Q99523 Q9H0D6 0
Q99523 Q9BU64 0
Q99523 Q9UBF6 0
Q99523 Q9UHD8 0
Q99523 Q9GZS3 0
Q99523 Q9UPS6 0
Q99523 Q9H9Y6 0
Q99523 Q9BVC3 0
Q99523 Q9BY43 0
Q99523 Q9Y294 0
Q99523 Q99814 0
Q99523 Q9BVP2 0
Q99523 Q9BQ61 0
Q99523 Q9BSM1 0
Q99523 Q9Y6K1 0
Q99523 Q9UMN6 0
Q99523 Q9NTJ3 0
Q99523 Q9BZI7 0
Q99523 Q9NZZ3 0
Q99523 Q9BRT9 0
Q99523 Q9UJX5 0
Q99523 Q9HB96 0
Q99523 Q9Y297 0
Q99523 Q9NWU2 0
Q99523 Q9HCU8 0
Q99523 Q9H6Z9 0
Q99523 Q9BQG0 0
Q99523 Q9UBL3 0
Q99523 Q99741 0
Q99523 Q9P2J5 0
Q99523 Q9UPN9 0
Q99523 Q9NX58 0
Q99523 Q9BYG4 0
Q99523 Q9NVA2 0
Q99523 Q9Y6I7 0
Q99523 Q9NVC6 0
Q99523 Q9Y5S9 0
Q99523 Q9Y605 0
Q99523 Q9H410 0
Q99523 Q9UNP9 0
Q99523 Q9BQ87 0
Q99523 Q9H944 0
Q99523 Q9H840 0
Q99523 Q9HCK8 0
Q99523 Q9C005 0
Q99523 Q9UJV9 0
Q99523 Q9BRR8 0
Q99523 Q9Y3C6 0
Q99523 Q9H270 0
Q99523 Q9UBB9 0
Q99523 Q9NYV6 0
Q99523 Q9H0E9 0
Q99523 Q9UPT5 0
Q99523 Q9NRF9 0
Q99523 Q9Y5Q8 0
Q99523 Q99633 0
Q99523 Q9UQL6 0
Q99523 Q9H7Z6 0
Q99523 Q9UHV9 0
Q99523 Q9BQA1 0
Q99523 Q9H2H8 0
Q99523 Q9UBU9 0
Q5VWG9 Q9UBE0 0
Q5VWG9 Q9P253 0
Q5VWG9 Q8IX12 0
Q5VWG9 Q8NHM5 0
Q5VWG9 Q8WYA6 0
Q5VWG9 Q6IA86 0
Q5VWG9 Q92993 0
Q5VWG9 Q9UBX0 0
Q5VWG9 Q86VP6 0
Q5VWG9 Q99816 0
Q5VWG9 Q96FV9 0
Q5VWG9 Q9UQN3 0
Q5VWG9 Q9Y576 0
Q5VWG9 Q99523 0
Q5VWG9 Q6VMQ6 0
Q5VWG9 Q86XI2 0
Q5VWG9 Q63HK5 0
Q5VWG9 Q8NFH4 0
Q5VWG9 Q8WYH8 0
Q5VWG9 Q96RK1 0
Q5VWG9 Q6IE81 0
Q5VWG9 Q96JC1 0
Q5VWG9 Q9BTC8 0
Q5VWG9 Q9UK45 0
Q5VWG9 Q8IUD2 0
Q5VWG9 Q9P2K3 0
Q5VWG9 Q8TBF4 0
Q5VWG9 Q8TDN6 0
Q5VWG9 Q9H808 0
Q5VWG9 Q9GZX5 0
Q5VWG9 Q9UJX6 0
Q5VWG9 Q96I25 0
Q5VWG9 Q8IWX8 0
Q5VWG9 Q9UNM6 0
Q5VWG9 Q9Y2S0 0
Q5VWG9 Q9BXP5 0
Q5VWG9 Q99460 0
Q5VWG9 Q96BD5 0
Q5VWG9 Q8WUQ7 0
Q5VWG9 Q9Y2X7 0
Q5VWG9 Q8N163 0
Q5VWG9 Q9BRP8 0
Q5VWG9 Q99967 0
Q5VWG9 Q9UBW7 0
Q5VWG9 Q9NV56 0
Q5VWG9 Q9NTI5 0
Q5VWG9 Q9NQC1 0
Q5VWG9 Q9Y248 0
Q5VWG9 Q96GM5 0
Q5VWG9 Q9Y253 0
Q5VWG9 Q9ULR0 0
Q5VWG9 Q9UPY3 0
Q5VWG9 Q92766 0
Q5VWG9 Q86T24 0
Q5VWG9 Q9NQS7 0
Q5VWG9 Q9UKG1 0
Q5VWG9 Q7L5N1 0
Q5VWG9 Q9NV31 0
Q5VWG9 Q9BT78 0
Q5VWG9 Q9NX70 0
Q5VWG9 Q9Y316 0
Q5VWG9 Q9BUQ8 0
Q5VWG9 Q969L4 0
Q5VWG9 Q9Y3C5 0
Q5VWG9 Q7L576 0
Q5VWG9 Q9Y2W2 0
Q5VWG9 Q9UQE7 0
Q5VWG9 Q9NXF1 0
Q5VWG9 Q96L91 0
Q5VWG9 Q86X55 0
Q5VWG9 Q9H9Q4 0
Q5VWG9 Q92889 0
Q5VWG9 Q9UKT7 0
Q5VWG9 Q92522 0
Q5VWG9 Q92499 0
Q5VWG9 Q6UWZ7 0
Q5VWG9 Q9NQT5 0
Q5VWG9 Q9UBP5 0
Q5VWG9 Q92989 0
Q5VWG9 Q8IZQ8 0
Q5VWG9 Q6NZY4 0
Q5VWG9 Q71SY5 0
Q5VWG9 Q9UNS2 0
Q5VWG9 Q96EZ8 0
Q5VWG9 Q9Y5B6 0
Q5VWG9 Q6ZW49 0
Q5VWG9 Q9H2X6 0
Q5VWG9 Q9BUL9 0
Q5VWG9 Q8WYB5 0
Q5VWG9 Q9BXW9 0
Q5VWG9 Q9NWZ8 0
Q5VWG9 Q9P0W2 0
Q5VWG9 Q9H9F9 0
Q5VWG9 Q9UMX0 0
Q5VWG9 Q86VN1 0
Q5VWG9 Q9Y3U8 0
Q5VWG9 Q9UHV7 0
Q5VWG9 Q92878 0
Q5VWG9 Q9H981 0
Q5VWG9 Q96Q27 0
Q5VWG9 Q8WWI1 0
Q5VWG9 Q86U70 0
Q5VWG9 Q8NHY2 0
Q5VWG9 Q9NRL2 0
Q5VWG9 Q9Y6X2 0
Q5VWG9 Q99549 0
Q5VWG9 Q9P2I0 0
Q5VWG9 Q9NPF5 0
Q5VWG9 Q9BWH6 0
Q5VWG9 Q92844 0
Q5VWG9 Q9H269 0
Q5VWG9 Q96PV6 0
Q5VWG9 Q9UQ35 0
Q5VWG9 Q96T60 0
Q5VWG9 Q9UJA3 0
Q5VWG9 Q9BYE7 0
Q5VWG9 Q9BWJ5 0
Q5VWG9 Q96GD3 0
Q5VWG9 Q8NEM2 0
Q5VWG9 Q9Y262 0
Q5VWG9 Q9HAU5 0
Q5VWG9 Q96A65 0
Q5VWG9 Q8NBZ0 0
Q5VWG9 Q9Y3F4 0
Q5VWG9 Q9BRV8 0
Q5VWG9 Q9Y6Q9 0
Q5VWG9 Q9UJX3 0
Q5VWG9 Q8TD19 0
Q5VWG9 Q8IYD1 0
Q5VWG9 Q9UKU7 0
Q5VWG9 Q8TEY7 0
Q5VWG9 Q9UIG0 0
Q5VWG9 Q9NPB6 0
Q5VWG9 Q9UIF9 0
Q5VWG9 Q9H307 0
Q5VWG9 Q93074 0
Q5VWG9 Q9UL63 0
Q5VWG9 Q9UPN6 0
Q5VWG9 Q92890 0
Q5VWG9 Q9NSP4 0
Q5VWG9 Q96FZ7 0
Q5VWG9 Q92618 0
Q5VWG9 Q9BSJ2 0
Q5VWG9 Q9HCS7 0
Q5VWG9 Q9C086 0
Q5VWG9 Q7Z6Z7 0
Q5VWG9 Q9UKV8 0
Q5VWG9 Q9UHI6 0
Q5VWG9 Q6UX04 0
Q5VWG9 Q99497 0
Q5VWG9 Q7L014 0
Q5VWG9 Q8WV66 0
Q5VWG9 Q92925 0
Q5VWG9 Q9UK53 0
Q5VWG9 Q99801 0
Q5VWG9 Q92759 0
Q5VWG9 Q9BSI4 0
Q5VWG9 Q9H1J1 0
Q5VWG9 Q9GZN1 0
Q5VWG9 Q9UQM7 0
Q5VWG9 Q92922 0
Q5VWG9 Q6ZRS2 0
Q5VWG9 Q9NPD3 0
Q5VWG9 Q8WVC0 0
Q5VWG9 Q6Q0C0 0
Q5VWG9 Q7LBR1 0
Q5VWG9 Q8TEW0 0
Q5VWG9 Q9Y2X3 0
Q5VWG9 Q9BSV6 0
Q5VWG9 Q99683 0
Q5VWG9 Q8TEQ6 0
Q5VWG9 Q9NXR8 0
Q5VWG9 Q9NZS9 0
Q5VWG9 Q9H672 0
Q5VWG9 Q8NI27 0
Q5VWG9 Q9NZI8 0
Q5VWG9 Q9HCG8 0
Q5VWG9 Q71DI3 0
Q5VWG9 Q99759 0
Q5VWG9 Q9BW27 0
Q5VWG9 Q9BPX3 0
Q5VWG9 Q9UBQ5 0
Q5VWG9 Q9Y2L1 0
Q5VWG9 Q86V81 0
Q5VWG9 Q9Y6R4 0
Q5VWG9 Q99575 0
Q5VWG9 Q8TEX9 0
Q5VWG9 Q92777 0
Q5VWG9 Q96G25 0
Q5VWG9 Q92664 0
Q5VWG9 Q676U5 0
Q5VWG9 Q7RTV0 0
Q5VWG9 Q9Y3E7 0
Q5VWG9 Q9Y618 0
Q5VWG9 Q9P0M6 0
Q5VWG9 Q86XN7 0
Q5VWG9 Q9GZX9 0
Q5VWG9 Q9NPI8 0
Q5VWG9 Q9Y4Z0 0
Q5VWG9 Q86XK2 0
Q5VWG9 Q9Y2A7 0
Q5VWG9 Q9UHA3 0
Q5VWG9 Q9Y333 0
Q5VWG9 Q8IUR7 0
Q5VWG9 Q99613 0
Q5VWG9 Q7L2H7 0
Q5VWG9 Q9H1A4 0
Q5VWG9 Q8N684 0
Q5VWG9 Q8TAQ2 0
Q5VWG9 Q9ULZ2 0
Q5VWG9 Q9H4B7 0
Q5VWG9 Q96J01 0
Q5VWG9 Q69YN4 0
Q5VWG9 Q8WYQ5 0
Q5VWG9 Q9HAU4 0
Q5VWG9 Q8NFZ0 0
Q5VWG9 Q9Y6I3 0
Q5VWG9 Q9HBI1 0
Q5VWG9 Q96FF9 0
Q5VWG9 Q969H0 0
Q5VWG9 Q9H3P2 0
Q5VWG9 Q96EB6 0
Q5VWG9 Q8IZL8 0
Q5VWG9 Q9NRR4 0
Q5VWG9 Q8N201 0
Q5VWG9 Q969R5 0
Q5VWG9 Q92620 0
Q5VWG9 Q9NW38 0
Q5VWG9 Q8NFZ5 0
Q5VWG9 Q92896 0
Q5VWG9 Q9HC52 0
Q5VWG9 Q9BRX9 0
Q5VWG9 Q9Y383 0
Q5VWG9 Q6P2C8 0
Q5VWG9 Q9UKV3 0
Q5VWG9 Q9H0E3 0
Q5VWG9 Q92828 0
Q5VWG9 Q99728 0
Q5VWG9 Q6P2Q9 0
Q5VWG9 Q9BTK6 0
Q5VWG9 Q99848 0
Q5VWG9 Q6P2E9 0
Q5VWG9 Q9NPI6 0
Q5VWG9 Q8NEZ4 0
Q5VWG9 Q9Y6K9 0
Q5VWG9 Q96CB8 0
Q5VWG9 Q6ZYL4 0
Q5VWG9 Q8WXI9 0
Q5VWG9 Q8N5Y2 0
Q5VWG9 Q9H444 0
Q5VWG9 Q86UW6 0
Q5VWG9 Q9H160 0
Q5VWG9 Q8NDX5 0
Q5VWG9 Q9NY27 0
Q5VWG9 Q9Y2X0 0
Q5VWG9 Q9NRG0 0
Q5VWG9 Q9Y232 0
Q5VWG9 Q96EB1 0
Q5VWG9 Q9UKL0 0
Q5VWG9 Q99417 0
Q5VWG9 Q9Y3C7 0
Q5VWG9 Q9NVP2 0
Q5VWG9 Q9H204 0
Q5VWG9 Q68E01 0
Q5VWG9 Q92547 0
Q5VWG9 Q8N488 0
Q5VWG9 Q92794 0
Q5VWG9 Q9BRG1 0
Q5VWG9 Q9UJX4 0
Q5VWG9 Q92466 0
Q5VWG9 Q5XUX0 0
Q5VWG9 Q6P1K2 0
Q5VWG9 Q96T23 0
Q5VWG9 Q9NWA0 0
Q5VWG9 Q9Y6A5 0
Q5VWG9 Q9HBM1 0
Q5VWG9 Q9NV70 0
Q5VWG9 Q969S2 0
Q5VWG9 Q99638 0
Q5VWG9 Q9UKA9 0
Q5VWG9 Q8IYD8 0
Q5VWG9 Q8N726 0
Q5VWG9 Q9HCI7 0
Q5VWG9 Q9UER7 0
Q5VWG9 Q99558 0
Q5VWG9 Q8WUM0 0
Q5VWG9 Q8IVI9 0
Q5VWG9 Q9Y4W2 0
Q5VWG9 Q9HCU9 0
Q5VWG9 Q9H875 0
Q5VWG9 Q99873 0
Q5VWG9 Q9BVI0 0
Q5VWG9 Q9H7L9 0
Q5VWG9 Q7Z3B3 0
Q5VWG9 Q9HCE1 0
Q5VWG9 Q9H633 0
Q5VWG9 Q99627 0
Q5VWG9 Q9Y2X9 0
Q5VWG9 Q9NWX5 0
Q5VWG9 Q9UDY8 0
Q5VWG9 Q92629 0
Q5VWG9 Q96HR3 0
Q5VWG9 Q6T4P5 0
Q5VWG9 Q8WXK4 0
Q5VWG9 Q9BS16 0
Q5VWG9 Q99879 0
Q5VWG9 Q9BZJ0 0
Q5VWG9 Q9UBC3 0
Q5VWG9 Q8WVK2 0
Q5VWG9 Q92613 0
Q5VWG9 Q99496 0
Q5VWG9 Q9HB75 0
Q5VWG9 Q96B26 0
Q5VWG9 Q96JP5 0
Q5VWG9 Q9UL03 0
Q5VWG9 Q9UJW3 0
Q5VWG9 Q7L5Y9 0
Q5VWG9 Q9NW13 0
Q5VWG9 Q9UBD5 0
Q5VWG9 Q64663 0
Q5VWG9 Q96QK1 0
Q5VWG9 Q9UIM3 0
Q5VWG9 Q969G3 0
Q5VWG9 Q9H9Q2 0
Q5VWG9 Q86W42 0
Q5VWG9 Q9UM13 0
Q5VWG9 Q9BV90 0
Q5VWG9 Q8IXH7 0
Q5VWG9 Q96KQ7 0
Q5VWG9 Q96LT9 0
Q5VWG9 Q9NUP9 0
Q5VWG9 Q96DI7 0
Q5VWG9 Q9NXR7 0
Q5VWG9 Q99996 0
Q5VWG9 Q9HD42 0
Q5VWG9 Q9H9H4 0
Q5VWG9 Q9NR30 0
Q5VWG9 Q9BXY8 0
Q5VWG9 Q9NUW8 0
Q5VWG9 Q6I9Y2 0
Q5VWG9 Q9Y265 0
Q5VWG9 Q9HAF1 0
Q5VWG9 Q9UKB1 0
Q5VWG9 Q9ULG1 0
Q5VWG9 Q9UHX1 0
Q5VWG9 Q9BZZ5 0
Q5VWG9 Q71F23 0
Q5VWG9 Q96S59 0
Q5VWG9 Q6IBW4 0
Q5VWG9 Q9H3R5 0
Q5VWG9 Q9BUJ2 0
Q5VWG9 Q9UKN8 0
Q5VWG9 Q9UBW8 0
Q5VWG9 Q9UBT2 0
Q5VWG9 Q9BWU1 0
Q5VWG9 Q9Y5Q9 0
Q5VWG9 Q92769 0
Q5VWG9 Q86U86 0
Q5VWG9 Q9Y2W1 0
Q5VWG9 Q6W2J9 0
Q5VWG9 Q9UDW3 0
Q5VWG9 Q86XP3 0
Q5VWG9 Q9UBB5 0
Q5VWG9 Q8N2Z9 0
Q5VWG9 Q9UKT8 0
Q5VWG9 Q9H6S1 0
Q5VWG9 Q9ULK4 0
Q5VWG9 Q8WX92 0
Q5VWG9 Q6STE5 0
Q5VWG9 Q7L2Z9 0
Q5VWG9 Q9NUX5 0
Q5VWG9 Q9P287 0
Q5VWG9 Q6PD62 0
Q5VWG9 Q9Y3B4 0
Q5VWG9 Q9BXJ9 0
Q5VWG9 Q9BRX5 0
Q5VWG9 Q9Y5B9 0
Q5VWG9 Q92616 0
Q5VWG9 Q6WN34 0
Q5VWG9 Q8NBT2 0
Q5VWG9 Q8N257 0
Q5VWG9 Q96FI4 0
Q5VWG9 Q9GZT9 0
Q5VWG9 Q96BP3 0
Q5VWG9 Q71U36 0
Q5VWG9 Q9NV88 0
Q5VWG9 Q9H081 0
Q5VWG9 Q9H4L4 0
Q5VWG9 Q9NUG6 0
Q5VWG9 Q9NVH2 0
Q5VWG9 Q9NYB0 0
Q5VWG9 Q92599 0
Q5VWG9 Q9BXM7 0
Q5VWG9 Q9H0H0 0
Q5VWG9 Q8IUQ4 0
Q5VWG9 Q9Y6A4 0
Q5VWG9 Q8IXI1 0
Q5VWG9 Q9BTT4 0
Q5VWG9 Q9UNL4 0
Q5VWG9 Q9H9B1 0
Q5VWG9 Q9NVR2 0
Q5VWG9 Q71F56 0
Q5VWG9 Q9UBE8 0
Q5VWG9 Q9H0H5 0
Q5VWG9 Q9P086 0
Q5VWG9 Q6ZN18 0
Q5VWG9 Q96CF2 0
Q5VWG9 Q9BUB5 0
Q5VWG9 Q9BZH6 0
Q5VWG9 Q7L2E3 0
Q5VWG9 Q9UPN7 0
Q5VWG9 Q8WUA4 0
Q5VWG9 Q6UXN9 0
Q5VWG9 Q8IYB3 0
Q5VWG9 Q9H074 0
Q5VWG9 Q8N8D1 0
Q5VWG9 Q9UBU8 0
Q5VWG9 Q9Y4K3 0
Q5VWG9 Q9Y230 0
Q5VWG9 Q96IY1 0
Q5VWG9 Q8TAG9 0
Q5VWG9 Q9GZS1 0
Q5VWG9 Q96BT3 0
Q5VWG9 Q9P013 0
Q5VWG9 Q6MZP7 0
Q5VWG9 Q92667 0
Q5VWG9 Q9UIS9 0
Q5VWG9 Q9ULX6 0
Q5VWG9 Q8NCE0 0
Q5VWG9 Q96H20 0
Q5VWG9 Q6IEG0 0
Q5VWG9 Q9NQT4 0
Q5VWG9 Q75QN2 0
Q5VWG9 Q9ULD4 0
Q5VWG9 Q9BZK7 0
Q5VWG9 Q96KP1 0
Q5VWG9 Q99966 0
Q5VWG9 Q9UKF6 0
Q5VWG9 Q9Y6J0 0
Q5VWG9 Q9UL15 0
Q5VWG9 Q9UMS4 0
Q5VWG9 Q86W51 0
Q5VWG9 Q9NRH3 0
Q5VWG9 Q9Y5N6 0
Q5VWG9 Q8N668 0
Q5VWG9 Q9UL46 0
Q5VWG9 Q96T58 0
Q5VWG9 Q9H2F5 0
Q5VWG9 Q96DF8 0
Q5VWG9 Q9NQ66 0
Q5VWG9 Q9NP66 0
Q5VWG9 Q96H22 0
Q5VWG9 Q9NYJ8 0
Q5VWG9 Q9UHD9 0
Q5VWG9 Q92994 0
Q5VWG9 Q68CP9 0
Q5VWG9 Q8N0S6 0
Q5VWG9 Q9NW64 0
Q5VWG9 Q9UBQ0 0
Q5VWG9 Q8WXD5 0
Q5VWG9 Q9Y2U8 0
Q5VWG9 Q96CJ1 0
Q5VWG9 Q9UG63 0
Q5VWG9 Q6P3W7 0
Q5VWG9 Q9Y5B0 0
Q5VWG9 Q8WVM7 0
Q5VWG9 Q9NR33 0
Q5VWG9 Q96ST3 0
Q5VWG9 Q9UBK2 0
Q5VWG9 Q9Y3B2 0
Q5VWG9 Q96KG9 0
Q5VWG9 Q9H2K2 0
Q5VWG9 Q9UHD2 0
Q5VWG9 Q96Q15 0
Q5VWG9 Q9UJX2 0
Q5VWG9 Q9H871 0
Q5VWG9 Q7L1Q6 0
Q5VWG9 Q6IPU0 0
Q5VWG9 Q7L5Y6 0
Q5VWG9 Q92841 0
Q5VWG9 Q8IXK0 0
Q5VWG9 Q9H9A7 0
Q5VWG9 Q9Y4Y9 0
Q5VWG9 Q9H5N1 0
Q5VWG9 Q8N3Y1 0
Q5VWG9 Q8N1F7 0
Q5VWG9 Q96HS1 0
Q5VWG9 Q9UQ84 0
Q5VWG9 Q9NYV4 0
Q5VWG9 Q9HB71 0
Q5VWG9 Q9H9T3 0
Q5VWG9 Q9UKM9 0
Q5VWG9 Q9H211 0
Q5VWG9 Q9UPV9 0
Q5VWG9 Q99459 0
Q5VWG9 Q9UHV2 0
Q5VWG9 Q9BQE3 0
Q5VWG9 Q9NPJ6 0
Q5VWG9 Q9UJF2 0
Q5VWG9 Q6UN15 0
Q5VWG9 Q9BUE0 0
Q5VWG9 Q96J02 0
Q5VWG9 Q99708 0
Q5VWG9 Q92585 0
Q5VWG9 Q92785 0
Q5VWG9 Q96HW7 0
Q5VWG9 Q96JN0 0
Q5VWG9 Q9H503 0
Q5VWG9 Q9BRD0 0
Q5VWG9 Q92793 0
Q5VWG9 Q8IYI6 0
Q5VWG9 Q9UK41 0
Q5VWG9 Q9BZD4 0
Q5VWG9 Q969H6 0
Q5VWG9 Q9BXL7 0
Q5VWG9 Q6P1J9 0
Q5VWG9 Q9Y3R0 0
Q5VWG9 Q9H5Z1 0
Q5VWG9 Q96GD4 0
Q5VWG9 Q6UW60 0
Q5VWG9 complex 0
Q5VWG9 Q9H0D6 0
Q5VWG9 Q9BU64 0
Q5VWG9 Q96AP0 0
Q5VWG9 Q96EK2 0
Q5VWG9 Q9UBF6 0
Q5VWG9 Q9UHD8 0
Q5VWG9 Q86WB0 0
Q5VWG9 Q9GZS3 0
Q5VWG9 Q9UPS6 0
Q5VWG9 Q9H9Y6 0
Q5VWG9 Q96T37 0
Q5VWG9 Q8N3R9 0
Q5VWG9 Q6IT96 0
Q5VWG9 Q9BVC3 0
Q5VWG9 Q8IVT5 0
Q5VWG9 Q9BY43 0
Q5VWG9 Q92674 0
Q5VWG9 Q96EY7 0
Q5VWG9 Q9Y294 0
Q5VWG9 Q99814 0
Q5VWG9 Q9BVP2 0
Q5VWG9 Q6NUQ1 0
Q5VWG9 Q96RL1 0
Q5VWG9 Q9BQ61 0
Q5VWG9 Q9BSM1 0
Q5VWG9 Q8IXM2 0
Q5VWG9 Q96GM8 0
Q5VWG9 Q6P9B9 0
Q5VWG9 Q8IZH2 0
Q5VWG9 Q9Y6K1 0
Q5VWG9 Q9UMN6 0
Q5VWG9 Q9NTJ3 0
Q5VWG9 Q9BZI7 0
Q5VWG9 Q9NZZ3 0
Q5VWG9 Q9BRT9 0
Q5VWG9 Q9UJX5 0
Q5VWG9 Q9HB96 0
Q5VWG9 Q92990 0
Q5VWG9 Q9Y297 0
Q5VWG9 Q8NFD5 0
Q5VWG9 Q92905 0
Q5VWG9 Q96CW5 0
Q5VWG9 Q8NB91 0
Q5VWG9 Q9NWU2 0
Q5VWG9 Q8N7H5 0
Q5VWG9 Q9HCU8 0
Q5VWG9 Q86YP4 0
Q5VWG9 Q9H6Z9 0
Q5VWG9 Q9BQG0 0
Q5VWG9 Q96NW7 0
Q5VWG9 Q9UBL3 0
Q5VWG9 Q8WW01 0
Q5VWG9 Q99741 0
Q5VWG9 Q8NFH3 0
Q5VWG9 Q9P2J5 0
Q5VWG9 Q9UPN9 0
Q5VWG9 Q8ND76 0
Q5VWG9 Q5YLB2 0
Q5VWG9 Q9NX58 0
Q5VWG9 Q9BYG4 0
Q5VWG9 Q9NVA2 0
Q5VWG9 Q96EE3 0
Q5VWG9 Q7KZI7 0
Q5VWG9 Q8WVB6 0
Q5VWG9 Q96GY3 0
Q5VWG9 Q9Y6I7 0
Q5VWG9 Q9NVC6 0
Q5VWG9 Q6FI13 0
Q5VWG9 Q9Y5S9 0
Q5VWG9 Q9Y605 0
Q5VWG9 Q8IWI9 0
Q5VWG9 Q9H410 0
Q5VWG9 Q8IY57 0
Q5VWG9 Q96RN5 0
Q5VWG9 Q92966 0
Q5VWG9 Q9UNP9 0
Q5VWG9 Q8IU60 0
Q5VWG9 Q9BQ87 0
Q5VWG9 Q9H944 0
Q5VWG9 Q96SB4 0
Q5VWG9 Q9H840 0
Q5VWG9 Q96G21 0
Q5VWG9 Q9HCK8 0
Q5VWG9 Q8WWY3 0
Q5VWG9 Q9C005 0
Q5VWG9 Q8N3U4 0
Q5VWG9 Q9UJV9 0
Q5VWG9 Q96F86 0
Q5VWG9 Q6P4R8 0
Q5VWG9 Q9BRR8 0
Q5VWG9 Q9Y3C6 0
Q5VWG9 Q6PI98 0
Q5VWG9 Q9H270 0
Q5VWG9 Q9UBB9 0
Q5VWG9 Q92797 0
Q5VWG9 Q93034 0
Q5VWG9 Q9NYV6 0
Q5VWG9 Q9H0E9 0
Q5VWG9 Q9UPT5 0
Q5VWG9 Q9NRF9 0
Q5VWG9 Q9Y5Q8 0
Q5VWG9 Q92900 0
Q5VWG9 Q99633 0
Q5VWG9 Q7Z6J9 0
Q5VWG9 Q9UQL6 0
Q5VWG9 Q9H7Z6 0
Q5VWG9 Q9UHV9 0
Q5VWG9 Q9BQA1 0
Q5VWG9 Q9H2H8 0
Q5VWG9 Q9UBU9 0
Q5VWG9 Q99436 0
Q07954 Q9UBE0 0
Q07954 Q9P253 0
Q07954 Q8IX12 0
Q07954 Q1EHW4 0
Q07954 Q8NHM5 0
Q07954 Q8WYA6 0
Q07954 Q92993 0
Q07954 Q9UBX0 0
Q07954 Q86VP6 0
Q07954 Q99816 0
Q07954 Q96FV9 0
Q07954 Q9UQN3 0
Q07954 Q52LR7 0
Q07954 Q15696 0
Q07954 Q9Y576 0
Q07954 Q99523 0
Q07954 Q5VWG9 0
Q07954 Q6VMQ6 0
Q07954 Q86XI2 0
Q07954 Q8NFH4 0
Q07954 Q8WYH8 0
Q07954 Q96RK1 0
Q07954 Q15029 0
Q07954 Q6IE81 0
Q07954 Q96JC1 0
Q07954 Q9BTC8 0
Q07954 Q9UK45 0
Q07954 Q13813 0
Q07954 Q8IUD2 0
Q07954 Q16560 0
Q07954 Q9P2K3 0
Q07954 Q8TBF4 0
Q07954 Q8TDN6 0
Q07954 Q16181 0
Q07954 Q9H808 0
Q07954 Q9GZX5 0
Q07954 Q14160 0
Q07954 Q9UJX6 0
Q07954 Q96I25 0
Q07954 Q8IWX8 0
Q07954 Q15648 0
Q07954 Q15573 0
Q07954 Q9BXP5 0
Q07954 Q12962 0
Q07954 Q13127 0
Q07954 Q96BD5 0
Q07954 Q8WUQ7 0
Q07954 Q9Y2X7 0
Q07954 Q8N163 0
Q07954 Q9BRP8 0
Q07954 Q14919 0
Q07954 Q0VAK7 0
Q07954 Q99967 0
Q07954 Q13503 0
Q07954 Q9UBW7 0
Q07954 Q9NV56 0
Q07954 Q9NTI5 0
Q07954 Q9NQC1 0
Q07954 Q96GM5 0
Q07954 Q9Y253 0
Q07954 Q12931 0
Q07954 Q9ULR0 0
Q07954 Q5QJE6 0
Q07954 Q9UPY3 0
Q07954 Q92766 0
Q07954 Q15427 0
Q07954 Q14839 0
Q07954 Q9UKG1 0
Q07954 Q9NV31 0
Q07954 Q9NX70 0
Q07954 Q9Y316 0
Q07954 Q9BUQ8 0
Q07954 Q969L4 0
Q07954 Q13163 0
Q07954 Q9Y2W2 0
Q07954 Q9UQE7 0
Q07954 Q9NXF1 0
Q07954 Q96L91 0
Q07954 Q86X55 0
Q07954 Q16254 0
Q07954 Q9H9Q4 0
Q07954 Q92889 0
Q07954 Q92522 0
Q07954 Q92499 0
Q07954 Q15572 0
Q07954 Q6UWZ7 0
Q07954 Q9UBP5 0
Q07954 Q92989 0
Q07954 Q8IZQ8 0
Q07954 Q6NZY4 0
Q07954 Q16586 0
Q07954 Q71SY5 0
Q07954 Q13114 0
Q07954 Q96EZ8 0
Q07954 Q12789 0
Q07954 Q9Y5B6 0
Q07954 Q6ZW49 0
Q07954 Q9BUL9 0
Q07954 Q8WYB5 0
Q07954 Q9BXW9 0
Q07954 Q9P0W2 0
Q07954 Q2TAY7 0
Q07954 Q9H9F9 0
Q07954 Q86VN1 0
Q07954 Q9Y3U8 0
Q07954 Q9UHV7 0
Q07954 Q15007 0
Q07954 Q5T200 0
Q07954 Q9H981 0
Q07954 Q96Q27 0
Q07954 Q8WWI1 0
Q07954 Q86U70 0
Q07954 Q14683 0
Q07954 Q13490 0
Q07954 Q9NRL2 0
Q07954 Q9Y6X2 0
Q07954 Q14157 0
Q07954 Q9P2I0 0
Q07954 Q9NPF5 0
Q07954 Q9BWH6 0
Q07954 Q10570 0
Q07954 Q92844 0
Q07954 Q9H269 0
Q07954 Q96PV6 0
Q07954 Q9UQ35 0
Q07954 Q9UJA3 0
Q07954 Q9BYE7 0
Q07954 Q9BWJ5 0
Q07954 Q96GD3 0
Q07954 Q8NEM2 0
Q07954 Q12873 0
Q07954 Q14781 0
Q07954 Q15172 0
Q07954 Q9Y262 0
Q07954 Q96A65 0
Q07954 Q8NBZ0 0
Q07954 Q13485 0
Q07954 Q9BRV8 0
Q07954 Q9Y6Q9 0
Q07954 Q9UJX3 0
Q07954 Q8TD19 0
Q07954 Q8IYD1 0
Q07954 Q9UKU7 0
Q07954 Q13042 0
Q07954 Q15022 0
Q07954 Q8TEY7 0
Q07954 Q9UIG0 0
Q07954 Q9UIF9 0
Q07954 Q16584 0
Q07954 Q9H307 0
Q07954 Q93074 0
Q07954 Q12834 0
Q07954 Q9UPN6 0
Q07954 Q9NSP4 0
Q07954 Q96FZ7 0
Q07954 Q92618 0
Q07954 Q12965 0
Q07954 Q15542 0
Q07954 Q92830 0
Q07954 Q9BSJ2 0
Q07954 Q9HCS7 0
Q07954 Q9C086 0
Q07954 Q7Z6Z7 0
Q07954 Q9UKV8 0
Q07954 Q155Q3 0
Q07954 Q16630 0
Q07954 Q13435 0
Q07954 Q6UX04 0
Q07954 Q99497 0
Q07954 Q7L014 0
Q07954 Q8WV66 0
Q07954 Q92925 0
Q07954 Q13243 0
Q07954 Q9UK53 0
Q07954 Q99801 0
Q07954 Q92759 0
Q07954 Q9Y4A5 0
Q07954 Q9GZN1 0
Q07954 Q9Y6J9 0
Q07954 Q9UQM7 0
Q07954 Q92922 0
Q07954 Q6ZRS2 0
Q07954 Q8WVC0 0
Q07954 Q6Q0C0 0
Q07954 Q7LBR1 0
Q07954 Q53EL6 0
Q07954 Q15276 0
Q07954 Q9Y2X3 0
Q07954 Q14653 0
Q07954 Q5PSV4 0
Q07954 Q9BSV6 0
Q07954 Q99683 0
Q07954 Q15633 0
Q07954 Q9NXR8 0
Q07954 Q12888 0
Q07954 Q9H672 0
Q07954 Q8NI27 0
Q07954 Q9NZI8 0
Q07954 Q9HCG8 0
Q07954 Q71DI3 0
Q07954 Q99759 0
Q07954 Q9BW27 0
Q07954 Q9BPX3 0
Q07954 Q9UBQ5 0
Q07954 Q15543 0
Q07954 Q0VG06 0
Q07954 Q86V81 0
Q07954 Q9Y6R4 0
Q07954 Q99575 0
Q07954 Q8TEX9 0
Q07954 Q92777 0
Q07954 Q96G25 0
Q07954 Q92664 0
Q07954 Q676U5 0
Q07954 Q7RTV0 0
Q07954 Q14152 0
Q07954 Q9Y3E7 0
Q07954 Q9P0M6 0
Q07954 Q86XN7 0
Q07954 Q16533 0
Q07954 Q9GZX9 0
Q07954 Q9NPI8 0
Q07954 Q09666 0
Q07954 Q9Y4Z0 0
Q07954 Q14566 0
Q07954 Q9UHA3 0
Q07954 Q99613 0
Q07954 Q7L2H7 0
Q07954 Q9H1A4 0
Q07954 Q8N684 0
Q07954 Q8TAQ2 0
Q07954 Q15014 0
Q07954 Q9H4B7 0
Q07954 Q14444 0
Q07954 Q08945 0
Q07954 Q13347 0
Q07954 Q96J01 0
Q07954 Q13428 0
Q07954 Q69YN4 0
Q07954 Q8WYQ5 0
Q07954 Q12874 0
Q07954 Q9Y6I3 0
Q07954 Q9HBI1 0
Q07954 Q13123 0
Q07954 Q15596 0
Q07954 Q96FF9 0
Q07954 Q9H3P2 0
Q07954 Q13363 0
Q07954 Q15369 0
Q07954 Q15370 0
Q07954 Q8IZL8 0
Q07954 Q9NRR4 0
Q07954 Q8N201 0
Q07954 Q969R5 0
Q07954 Q92620 0
Q07954 Q9NW38 0
Q07954 Q8NFZ5 0
Q07954 Q92896 0
Q07954 Q13418 0
Q07954 Q9HC52 0
Q07954 Q9BRX9 0
Q07954 Q9Y383 0
Q07954 Q15428 0
Q07954 Q6P2C8 0
Q07954 Q9UKV3 0
Q07954 Q6P2Q9 0
Q07954 Q13393 0
Q07954 Q9BTK6 0
Q07954 Q14686 0
Q07954 Q12996 0
Q07954 Q13535 0
Q07954 Q13416 0
Q07954 Q99848 0
Q07954 Q16514 0
Q07954 Q6P2E9 0
Q07954 Q9NPI6 0
Q07954 Q8NEZ4 0
Q07954 Q96CB8 0
Q07954 Q6ZYL4 0
Q07954 Q8WXI9 0
Q07954 Q15545 0
Q07954 Q8N5Y2 0
Q07954 Q9H444 0
Q07954 Q86UW6 0
Q07954 Q9H160 0
Q07954 Q8NDX5 0
Q07954 Q9Y2X0 0
Q07954 Q9NRG0 0
Q07954 Q9Y232 0
Q07954 Q15459 0
Q07954 Q9UKL0 0
Q07954 Q99417 0
Q07954 Q9Y3C7 0
Q07954 Q9NVP2 0
Q07954 Q9H204 0
Q07954 Q68E01 0
Q07954 Q92547 0
Q07954 Q14011 0
Q07954 Q8N488 0
Q07954 Q92794 0
Q07954 Q9BRG1 0
Q07954 Q9UJX4 0
Q07954 Q92750 0
Q07954 Q6P1K2 0
Q07954 Q14511 0
Q07954 Q96T23 0
Q07954 Q9NWA0 0
Q07954 Q9HBM1 0
Q07954 Q9NV70 0
Q07954 Q99638 0
Q07954 Q9UKA9 0
Q07954 Q8IYD8 0
Q07954 Q8N726 0
Q07954 Q9HCI7 0
Q07954 Q13368 0
Q07954 Q99558 0
Q07954 Q15628 0
Q07954 Q8WUM0 0
Q07954 Q14562 0
Q07954 Q9Y4W2 0
Q07954 Q13330 0
Q07954 Q9HCU9 0
Q07954 Q13426 0
Q07954 Q4LE39 0
Q07954 Q9H875 0
Q07954 Q99873 0
Q07954 Q9BVI0 0
Q07954 Q9H7L9 0
Q07954 Q5TKA1 0
Q07954 Q7Z3B3 0
Q07954 Q9HCE1 0
Q07954 Q9H633 0
Q07954 Q9Y2X9 0
Q07954 Q13472 0
Q07954 Q4G0F5 0
Q07954 Q15393 0
Q07954 Q9NWX5 0
Q07954 Q92629 0
Q07954 Q15910 0
Q07954 Q96HR3 0
Q07954 Q12830 0
Q07954 Q6T4P5 0
Q07954 Q8WXK4 0
Q07954 Q9BS16 0
Q07954 Q14191 0
Q07954 Q99879 0
Q07954 Q13501 0
Q07954 Q9BZJ0 0
Q07954 Q13523 0
Q07954 Q15233 0
Q07954 Q14978 0
Q07954 Q8WVK2 0
Q07954 Q15796 0
Q07954 Q92613 0
Q07954 Q99496 0
Q07954 Q13617 0
Q07954 Q13610 0
Q07954 Q96JP5 0
Q07954 Q9UL03 0
Q07954 Q16629 0
Q07954 Q9UJW3 0
Q07954 Q15906 0
Q07954 Q9NW13 0
Q07954 Q9UBD5 0
Q07954 Q5TA45 0
Q07954 Q64663 0
Q07954 Q96QK1 0
Q07954 Q9UIM3 0
Q07954 Q59EJ3 0
Q07954 Q13105 0
Q07954 Q969G3 0
Q07954 Q53GS7 0
Q07954 Q86W42 0
Q07954 Q9UM13 0
Q07954 Q9BV90 0
Q07954 Q8IXH7 0
Q07954 Q96KQ7 0
Q07954 Q16787 0
Q07954 Q15052 0
Q07954 Q96LT9 0
Q07954 Q9NUP9 0
Q07954 Q96DI7 0
Q07954 Q9NXR7 0
Q07954 Q9HD42 0
Q07954 Q9H9H4 0
Q07954 Q9NR30 0
Q07954 Q9BXY8 0
Q07954 Q6I9Y2 0
Q07954 Q9HAF1 0
Q07954 Q9ULG1 0
Q07954 Q9UHX1 0
Q07954 Q9HBM6 0
Q07954 Q9BZZ5 0
Q07954 Q71F23 0
Q07954 Q6IBW4 0
Q07954 Q9H3R5 0
Q07954 Q16585 0
Q07954 Q9BUJ2 0
Q07954 Q53TQ3 0
Q07954 Q13573 0
Q07954 Q09028 0
Q07954 Q9UKN8 0
Q07954 Q9UBT2 0
Q07954 Q9BWU1 0
Q07954 Q9Y5Q9 0
Q07954 Q86U86 0
Q07954 Q9Y2W1 0
Q07954 Q6W2J9 0
Q07954 Q9UDW3 0
Q07954 Q86XP3 0
Q07954 Q9UBB5 0
Q07954 Q8N2Z9 0
Q07954 Q13888 0
Q07954 Q9UKT8 0
Q07954 Q9H6S1 0
Q07954 Q9ULK4 0
Q07954 Q14980 0
Q07954 Q8WX92 0
Q07954 Q6STE5 0
Q07954 Q7L2Z9 0
Q07954 Q5VTR2 0
Q07954 Q6PD62 0
Q07954 Q9Y3B4 0
Q07954 Q9BXJ9 0
Q07954 Q15047 0
Q07954 Q9Y5B9 0
Q07954 Q15528 0
Q07954 Q92616 0
Q07954 Q6WN34 0
Q07954 Q8NBT2 0
Q07954 Q8N257 0
Q07954 Q96BP3 0
Q07954 Q13352 0
Q07954 Q71U36 0
Q07954 Q9NV88 0
Q07954 Q9H081 0
Q07954 Q9H4L4 0
Q07954 Q9NUG6 0
Q07954 Q9NVH2 0
Q07954 Q15075 0
Q07954 Q92599 0
Q07954 Q9BXM7 0
Q07954 Q9H0H0 0
Q07954 Q9Y6A4 0
Q07954 Q8IXI1 0
Q07954 Q9BTT4 0
Q07954 Q9UNL4 0
Q07954 Q4ZG51 0
Q07954 Q9H9B1 0
Q07954 Q9NVR2 0
Q07954 Q71F56 0
Q07954 Q5SXM2 0
Q07954 Q9H0H5 0
Q07954 Q08999 0
Q07954 Q9P086 0
Q07954 Q6ZN18 0
Q07954 Q14714 0
Q07954 Q96CF2 0
Q07954 Q15637 0
Q07954 Q16576 0
Q07954 Q9BUB5 0
Q07954 Q9BZH6 0
Q07954 Q7L2E3 0
Q07954 Q92804 0
Q07954 Q8WUA4 0
Q07954 Q6UXN9 0
Q07954 Q29RF7 0
Q07954 Q8IYB3 0
Q07954 Q8N8D1 0
Q07954 Q9UBU8 0
Q07954 Q14202 0
Q07954 Q53GS9 0
Q07954 Q96IY1 0
Q07954 Q8TAG9 0
Q07954 Q15291 0
Q07954 Q5H9R7 0
Q07954 Q96BT3 0
Q07954 Q9P013 0
Q07954 Q6MZP7 0
Q07954 Q92667 0
Q07954 Q9UIS9 0
Q07954 Q9ULX6 0
Q07954 Q8NCE0 0
Q07954 Q13315 0
Q07954 Q96H20 0
Q07954 Q6IEG0 0
Q07954 Q13242 0
Q07954 Q75QN2 0
Q07954 Q9ULD4 0
Q07954 Q96KP1 0
Q07954 Q99966 0
Q07954 Q9UKF6 0
Q07954 Q9UMS4 0
Q07954 Q86W51 0
Q07954 Q9NRH3 0
Q07954 Q9Y5N6 0
Q07954 Q8N668 0
Q07954 Q96T58 0
Q07954 Q15019 0
Q07954 Q9H2F5 0
Q07954 Q12824 0
Q07954 Q96DF8 0
Q07954 Q9NP66 0
Q07954 Q96H22 0
Q07954 Q14186 0
Q07954 Q92994 0
Q07954 Q68CP9 0
Q07954 Q8N0S6 0
Q07954 Q9NW64 0
Q07954 Q9UBQ0 0
Q07954 Q07955 0
Q07954 Q9Y2U8 0
Q07954 Q96CJ1 0
Q07954 Q15744 0
Q07954 Q6P1X5 0
Q07954 Q9UG63 0
Q07954 Q6P3W7 0
Q07954 Q8WVM7 0
Q07954 Q9NR33 0
Q07954 Q13148 0
Q07954 Q14204 0
Q07954 Q13257 0
Q07954 Q9UBK2 0
Q07954 Q13112 0
Q07954 Q96KG9 0
Q07954 Q9UHD2 0
Q07954 Q96Q15 0
Q07954 Q14498 0
Q07954 Q9UJX2 0
Q07954 Q13356 0
Q07954 Q7L1Q6 0
Q07954 Q6IPU0 0
Q07954 Q15417 0
Q07954 Q92841 0
Q07954 Q8IXK0 0
Q07954 Q9H9A7 0
Q07954 Q9Y4Y9 0
Q07954 Q9H5N1 0
Q07954 Q8N1F7 0
Q07954 Q9UQ84 0
Q07954 Q13838 0
Q07954 Q9NYV4 0
Q07954 Q9UKM9 0
Q07954 Q9UPV9 0
Q07954 Q99459 0
Q07954 Q9BQE3 0
Q07954 Q9NPJ6 0
Q07954 Q6UN15 0
Q07954 Q9BUE0 0
Q07954 Q53SF7 0
Q07954 Q96J02 0
Q07954 Q99708 0
Q07954 Q92785 0
Q07954 Q96HW7 0
Q07954 Q96JN0 0
Q07954 Q9H503 0
Q07954 Q9BRD0 0
Q07954 Q13487 0
Q07954 Q92793 0
Q07954 Q8IYI6 0
Q07954 Q9UK41 0
Q07954 Q9BZD4 0
Q07954 Q13952 0
Q07954 Q969H6 0
Q07954 Q9BXL7 0
Q07954 Q6P1J9 0
Q07954 Q13118 0
Q07954 Q9Y3R0 0
Q07954 Q9H5Z1 0
Q07954 Q13111 0
Q07954 Q14687 0
Q07954 Q6UW60 0
Q07954 complex 0
Q07954 Q9H0D6 0
Q07954 Q9BU64 0
Q07954 Q96EK2 0
Q07954 Q9UBF6 0
Q07954 Q9UHD8 0
Q07954 Q9GZS3 0
Q07954 Q16594 0
Q07954 Q9UPS6 0
Q07954 Q14331 0
Q07954 Q13287 0
Q07954 Q53T94 0
Q07954 Q13263 0
Q07954 Q96T37 0
Q07954 Q6IT96 0
Q07954 Q9BVC3 0
Q07954 Q8IVT5 0
Q07954 Q9BY43 0
Q07954 Q92674 0
Q07954 Q96EY7 0
Q07954 Q9Y294 0
Q07954 Q15025 0
Q07954 Q9BVP2 0
Q07954 Q6NUQ1 0
Q07954 Q13185 0
Q07954 Q15329 0
Q07954 Q13905 0
Q07954 Q96RL1 0
Q07954 Q9BQ61 0
Q07954 Q9BSM1 0
Q07954 Q8IXM2 0
Q07954 Q96GM8 0
Q07954 Q6P9B9 0
Q07954 Q8IZH2 0
Q07954 Q9Y6K1 0
Q07954 Q08170 0
Q07954 Q9UMN6 0
Q07954 Q9NZZ3 0
Q07954 Q9UJX5 0
Q07954 Q9HB96 0
Q07954 Q8NFD5 0
Q07954 Q96CW5 0
Q07954 Q8NB91 0
Q07954 Q14155 0
Q07954 Q8N7H5 0
Q07954 Q96BN2 0
Q07954 Q9HCU8 0
Q07954 Q86YP4 0
Q07954 Q12769 0
Q07954 Q9BQG0 0
Q07954 Q96NW7 0
Q07954 Q9UBL3 0
Q07954 Q8WW01 0
Q07954 Q13596 0
Q07954 Q8NFH3 0
Q07954 Q8ND76 0
Q07954 Q52LA3 0
Q07954 Q15544 0
Q07954 Q9NX58 0
Q07954 Q9NVA2 0
Q07954 Q96EE3 0
Q07954 Q7KZI7 0
Q07954 Q8WVB6 0
Q07954 Q96GY3 0
Q07954 Q13889 0
Q07954 Q14676 0
Q07954 Q9Y6I7 0
Q07954 Q9NVC6 0
Q07954 Q6FI13 0
Q07954 Q9Y605 0
Q07954 Q8IWI9 0
Q07954 Q9H410 0
Q07954 Q8IY57 0
Q07954 Q12933 0
Q07954 Q15003 0
Q07954 Q96RN5 0
Q07954 Q92966 0
Q07954 Q9UNP9 0
Q07954 Q8IU60 0
Q07954 Q9BQ87 0
Q07954 Q9H944 0
Q07954 Q13247 0
Q07954 Q96SB4 0
Q07954 Q13769 0
Q07954 Q96G21 0
Q07954 Q9HCK8 0
Q07954 Q8WWY3 0
Q07954 Q9C005 0
Q07954 Q8N3U4 0
Q07954 Q13326 0
Q07954 Q09161 0
Q07954 Q9UJV9 0
Q07954 Q96F86 0
Q07954 Q6P4R8 0
Q07954 Q9BRR8 0
Q07954 Q15185 0
Q07954 Q9Y3C6 0
Q07954 Q6PI98 0
Q07954 Q9H270 0
Q07954 Q9UBB9 0
Q07954 Q92797 0
Q07954 Q93034 0
Q07954 Q15582 0
Q07954 Q9NYV6 0
Q07954 Q9H0E9 0
Q07954 Q9UPT5 0
Q07954 Q9NRF9 0
Q07954 Q9Y5Q8 0
Q07954 Q99633 0
Q07954 Q7Z6J9 0
Q07954 Q9UQL6 0
Q07954 Q9H7Z6 0
Q07954 Q15054 0
Q07954 Q5S007 0
Q07954 Q15021 0
Q07954 Q9H2H8 0
Q07954 Q14573 0
P45973 Q9UBE0 0
P45973 Q9P253 0
P45973 P78346 0
P45973 Q8IX12 0
P45973 Q1EHW4 0
P45973 Q8NHM5 0
P45973 Q8WYA6 0
P45973 Q6IA86 0
P45973 Q92993 0
P45973 Q9UBX0 0
P45973 Q86VP6 0
P45973 P78560 0
P45973 Q99816 0
P45973 P68431 0
P45973 Q05195 0
P45973 P49848 0
P45973 Q96FV9 0
P45973 Q9UQN3 0
P45973 Q52LR7 0
P45973 Q15696 0
P45973 Q9Y576 0
P45973 Q99523 0
P45973 Q5VWG9 0
P45973 Q07954 0
P45973 Q6VMQ6 0
P45973 P53779 0
P45973 Q86XI2 0
P45973 Q63HK5 0
P45973 Q8NFH4 0
P45973 Q8WYH8 0
P45973 Q96RK1 0
P45973 Q13438 0
P45973 Q15029 0
P45973 Q6IE81 0
P45973 Q96JC1 0
P45973 Q9BTC8 0
P45973 Q01130 0
P45973 Q9UK45 0
P45973 Q13813 0
P45973 Q8IUD2 0
P45973 Q16560 0
P45973 Q9P2K3 0
P45973 Q8TBF4 0
P45973 Q8TDN6 0
P45973 Q16181 0
P45973 Q9H808 0
P45973 P50402 0
P45973 Q9GZX5 0
P45973 Q06265 0
P45973 Q14160 0
P45973 Q9UJX6 0
P45973 P51587 0
P45973 Q96I25 0
P45973 Q8IWX8 0
P45973 Q16543 0
P45973 P62258 0
P45973 Q9UNM6 0
P45973 Q9Y2S0 0
P45973 Q15648 0
P45973 Q15573 0
P45973 Q9BXP5 0
P45973 P49427 0
P45973 P61024 0
P45973 Q12962 0
P45973 P83881 0
P45973 Q13127 0
P45973 Q99460 0
P45973 P54277 0
P45973 Q96BD5 0
P45973 Q8WUQ7 0
P45973 Q9Y2X7 0
P45973 Q8N163 0
P45973 Q9BRP8 0
P45973 Q14919 0
P45973 P61247 0
P45973 Q0VAK7 0
P45973 Q99967 0
P45973 P62736 0
P45973 Q13503 0
P45973 Q06330 0
P45973 Q9UBW7 0
P45973 Q9NV56 0
P45973 Q9NTI5 0
P45973 Q07864 0
P45973 Q9NQC1 0
P45973 P61201 0
P45973 Q16526 0
P45973 Q9Y248 0
P45973 Q96GM5 0
P45973 P52298 0
P45973 P55201 0
P45973 Q9Y253 0
P45973 Q01518 0
P45973 Q12931 0
P45973 Q9ULR0 0
P45973 Q5QJE6 0
P45973 Q9UPY3 0
P45973 Q92766 0
P45973 Q15427 0
P45973 Q86T24 0
P45973 Q14839 0
P45973 Q9NQS7 0
P45973 Q9UKG1 0
P45973 Q7L5N1 0
P45973 Q9NV31 0
P45973 Q9BT78 0
P45973 Q9NX70 0
P45973 Q9Y316 0
P45973 Q9BUQ8 0
P45973 Q969L4 0
P45973 Q9Y3C5 0
P45973 Q13163 0
P45973 Q7L576 0
P45973 Q07020 0
P45973 P55036 0
P45973 P84243 0
P45973 Q9Y2W2 0
P45973 Q9UQE7 0
P45973 P62312 0
P45973 Q9NXF1 0
P45973 Q96L91 0
P45973 P84103 0
P45973 P62979 0
P45973 P55735 0
P45973 Q86X55 0
P45973 Q92831 0
P45973 P50539 0
P45973 Q16254 0
P45973 Q9H9Q4 0
P45973 Q92889 0
P45973 Q9UKT7 0
P45973 Q92522 0
P45973 Q92499 0
P45973 P52655 0
P45973 Q15572 0
P45973 Q6UWZ7 0
P45973 Q05086 0
P45973 Q9NQT5 0
P45973 Q9UBP5 0
P45973 Q92989 0
P45973 Q13868 0
P45973 Q8IZQ8 0
P45973 Q6NZY4 0
P45973 P51532 0
P45973 Q14145 0
P45973 Q16586 0
P45973 Q02750 0
P45973 Q71SY5 0
P45973 Q9UNS2 0
P45973 Q13114 0
P45973 P52435 0
P45973 Q96EZ8 0
P45973 Q12789 0
P45973 Q9Y5B6 0
P45973 Q6ZW49 0
P45973 Q9H2X6 0
P45973 P51991 0
P45973 Q9BUL9 0
P45973 Q8WYB5 0
P45973 Q9BXW9 0
P45973 Q9NWZ8 0
P45973 Q9P0W2 0
P45973 Q12904 0
P45973 Q2TAY7 0
P45973 Q9H9F9 0
P45973 Q9UMX0 0
P45973 Q86VN1 0
P45973 Q9Y3U8 0
P45973 Q00535 0
P45973 Q9UHV7 0
P45973 Q15007 0
P45973 Q5T200 0
P45973 P63208 0
P45973 Q92878 0
P45973 Q9H981 0
P45973 Q96Q27 0
P45973 Q8WWI1 0
P45973 Q04725 0
P45973 Q86U70 0
P45973 P63151 0
P45973 P81274 0
P45973 P47813 0
P45973 Q8NHY2 0
P45973 P46108 0
P45973 Q14683 0
P45973 Q13490 0
P45973 Q9NRL2 0
P45973 Q9Y6X2 0
P45973 Q99549 0
P45973 P83369 0
P45973 Q14157 0
P45973 Q9P2I0 0
P45973 Q9NPF5 0
P45973 Q9BWH6 0
P45973 Q10570 0
P45973 Q92844 0
P45973 Q9H269 0
P45973 Q96PV6 0
P45973 Q9UQ35 0
P45973 Q96T60 0
P45973 Q9UJA3 0
P45973 Q16531 0
P45973 Q08209 0
P45973 Q9BYE7 0
P45973 Q9BWJ5 0
P45973 Q96GD3 0
P45973 Q8NEM2 0
P45973 Q12873 0
P45973 Q14781 0
P45973 Q15172 0
P45973 P51946 0
P45973 P52732 0
P45973 P55265 0
P45973 Q9Y262 0
P45973 P51610 0
P45973 Q9HAU5 0
P45973 Q96A65 0
P45973 Q8NBZ0 0
P45973 Q13485 0
P45973 Q9Y3F4 0
P45973 Q9BRV8 0
P45973 Q9Y6Q9 0
P45973 P63162 0
P45973 Q9UJX3 0
P45973 Q16342 0
P45973 Q13216 0
P45973 Q8TD19 0
P45973 Q14999 0
P45973 P49711 0
P45973 P62310 0
P45973 Q8IYD1 0
P45973 Q9UKU7 0
P45973 Q13042 0
P45973 P45985 0
P45973 Q15022 0
P45973 Q8TEY7 0
P45973 Q9UIG0 0
P45973 Q9NPB6 0
P45973 Q14691 0
P45973 Q15843 0
P45973 Q9UIF9 0
P45973 Q16584 0
P45973 P49207 0
P45973 Q9H307 0
P45973 Q93074 0
P45973 Q12834 0
P45973 Q9UL63 0
P45973 Q9UPN6 0
P45973 Q92890 0
P45973 Q9NSP4 0
P45973 Q96FZ7 0
P45973 Q92618 0
P45973 Q12965 0
P45973 Q15542 0
P45973 Q92830 0
P45973 P51531 0
P45973 Q9BSJ2 0
P45973 Q9HCS7 0
P45973 P84090 0
P45973 Q9C086 0
P45973 Q7Z6Z7 0
P45973 Q9UKV8 0
P45973 P55072 0
P45973 Q155Q3 0
P45973 P49959 0
P45973 Q9UHI6 0
P45973 Q16630 0
P45973 Q13227 0
P45973 Q13435 0
P45973 Q6UX04 0
P45973 Q13526 0
P45973 P62136 0
P45973 Q99497 0
P45973 P61968 0
P45973 Q7L014 0
P45973 Q8WV66 0
P45973 Q92925 0
P45973 Q13243 0
P45973 Q9UK53 0
P45973 Q99801 0
P45973 Q92759 0
P45973 Q13404 0
P45973 Q9BSI4 0
P45973 Q9Y4A5 0
P45973 Q9H1J1 0
P45973 Q9GZN1 0
P45973 Q9Y6J9 0
P45973 P48995 0
P45973 Q9UQM7 0
P45973 Q92922 0
P45973 P49643 0
P45973 Q13415 0
P45973 Q6ZRS2 0
P45973 Q9NPD3 0
P45973 Q13620 0
P45973 Q14974 0
P45973 P56192 0
P45973 Q8WVC0 0
P45973 Q6Q0C0 0
P45973 Q7LBR1 0
P45973 Q53EL6 0
P45973 Q8TEW0 0
P45973 P60510 0
P45973 Q15276 0
P45973 Q9Y2X3 0
P45973 Q14653 0
P45973 Q15046 0
P45973 P46531 0
P45973 Q5PSV4 0
P45973 Q9BSV6 0
P45973 Q15008 0
P45973 Q99683 0
P45973 Q8TEQ6 0
P45973 Q15633 0
P45973 Q9NXR8 0
P45973 Q12888 0
P45973 Q9NZS9 0
P45973 P49841 0
P45973 P61289 0
P45973 P63096 0
P45973 Q49AN0 0
P45973 Q9H672 0
P45973 Q12959 0
P45973 Q8NI27 0
P45973 Q9NZI8 0
P45973 Q9HCG8 0
P45973 Q04864 0
P45973 Q71DI3 0
P45973 Q00978 0
P45973 Q99759 0
P45973 Q13155 0
P45973 Q9BW27 0
P45973 Q9BPX3 0
P45973 P54274 0
P45973 P68104 0
P45973 Q9UBQ5 0
P45973 Q14103 0
P45973 P62841 0
P45973 Q15543 0
P45973 Q0VG06 0
P45973 P52630 0
P45973 P62081 0
P45973 Q9Y2L1 0
P45973 Q86V81 0
P45973 Q9Y6R4 0
P45973 P52294 0
P45973 P49916 0
P45973 Q99575 0
P45973 Q8TEX9 0
P45973 Q92777 0
P45973 P51948 0
P45973 Q96G25 0
P45973 Q92664 0
P45973 Q676U5 0
P45973 Q7RTV0 0
P45973 Q14152 0
P45973 P49758 0
P45973 Q9Y3E7 0
P45973 Q00653 0
P45973 P63279 0
P45973 Q9Y618 0
P45973 Q9P0M6 0
P45973 Q86XN7 0
P45973 Q16533 0
P45973 P62701 0
P45973 P60468 0
P45973 Q9GZX9 0
P45973 Q9NPI8 0
P45973 Q09666 0
P45973 P63261 0
P45973 Q02539 0
P45973 Q9Y4Z0 0
P45973 Q86XK2 0
P45973 Q14566 0
P45973 Q9Y2A7 0
P45973 Q9UHA3 0
P45973 Q9Y333 0
P45973 Q8IUR7 0
P45973 Q99613 0
P45973 Q7L2H7 0
P45973 Q9H1A4 0
P45973 P62995 0
P45973 P62891 0
P45973 Q8N684 0
P45973 Q8TAQ2 0
P45973 Q15014 0
P45973 P67870 0
P45973 Q9ULZ2 0
P45973 Q9H4B7 0
P45973 Q14444 0
P45973 Q08945 0
P45973 Q13347 0
P45973 Q12788 0
P45973 Q96J01 0
P45973 Q13428 0
P45973 Q69YN4 0
P45973 Q8WYQ5 0
P45973 P62910 0
P45973 Q12874 0
P45973 Q9HAU4 0
P45973 Q8NFZ0 0
P45973 Q9Y6I3 0
P45973 P46736 0
P45973 Q06587 0
P45973 Q9HBI1 0
P45973 P46777 0
P45973 Q13123 0
P45973 Q15596 0
P45973 Q96FF9 0
P45973 P56282 0
P45973 Q969H0 0
P45973 P68400 0
P45973 Q9H3P2 0
P45973 P46783 0
P45973 Q13363 0
P45973 Q15369 0
P45973 Q96EB6 0
P45973 Q15370 0
P45973 P62753 0
P45973 P52597 0
P45973 Q8IZL8 0
P45973 Q9NRR4 0
P45973 P62308 0
P45973 Q8N201 0
P45973 Q969R5 0
P45973 Q92620 0
P45973 Q9NW38 0
P45973 Q00597 0
P45973 Q8NFZ5 0
P45973 P62847 0
P45973 Q92896 0
P45973 Q03431 0
P45973 Q13418 0
P45973 Q9HC52 0
P45973 Q9BRX9 0
P45973 Q9Y383 0
P45973 Q15428 0
P45973 Q6P2C8 0
P45973 P60660 0
P45973 Q9UKV3 0
P45973 Q9H0E3 0
P45973 Q92828 0
P45973 Q99728 0
P45973 Q6P2Q9 0
P45973 Q13393 0
P45973 Q13619 0
P45973 Q9BTK6 0
P45973 P49450 0
P45973 Q04917 0
P45973 Q14686 0
P45973 Q12996 0
P45973 Q13535 0
P45973 Q13416 0
P45973 Q99848 0
P45973 Q16514 0
P45973 Q6P2E9 0
P45973 P60900 0
P45973 Q15024 0
P45973 Q9NPI6 0
P45973 Q8NEZ4 0
P45973 Q9Y6K9 0
P45973 Q96CB8 0
P45973 P63220 0
P45973 P52272 0
P45973 Q6ZYL4 0
P45973 Q8WXI9 0
P45973 Q14181 0
P45973 Q15545 0
P45973 Q13671 0
P45973 Q8N5Y2 0
P45973 P61964 0
P45973 Q9H444 0
P45973 Q86UW6 0
P45973 Q9H160 0
P45973 Q8NDX5 0
P45973 Q9NY27 0
P45973 Q9Y2X0 0
P45973 Q9NRG0 0
P45973 Q9Y232 0
P45973 P60866 0
P45973 Q96EB1 0
P45973 Q15459 0
P45973 Q9UKL0 0
P45973 Q99417 0
P45973 Q9Y3C7 0
P45973 P62993 0
P45973 Q9NVP2 0
P45973 Q9H204 0
P45973 P51608 0
P45973 Q13547 0
P45973 P57678 0
P45973 Q68E01 0
P45973 Q92547 0
P45973 Q14011 0
P45973 Q8N488 0
P45973 Q92794 0
P45973 P62140 0
P45973 Q9BRG1 0
P45973 P49336 0
P45973 Q13158 0
P45973 Q9UJX4 0
P45973 Q92466 0
P45973 Q92750 0
P45973 Q5XUX0 0
P45973 P68363 0
P45973 Q14511 0
P45973 P52292 0
P45973 Q96T23 0
P45973 P50914 0
P45973 Q9NWA0 0
P45973 Q13098 0
P45973 Q9Y6A5 0
P45973 Q01201 0
P45973 Q00341 0
P45973 Q9HBM1 0
P45973 Q9NV70 0
P45973 Q969S2 0
P45973 Q99638 0
P45973 P62829 0
P45973 P49756 0
P45973 Q9UKA9 0
P45973 Q13200 0
P45973 Q8IYD8 0
P45973 Q8N726 0
P45973 Q9HCI7 0
P45973 Q05048 0
P45973 Q9UER7 0
P45973 Q13368 0
P45973 Q99558 0
P45973 Q15628 0
P45973 Q8WUM0 0
P45973 Q14562 0
P45973 Q8IVI9 0
P45973 Q9Y4W2 0
P45973 Q13330 0
P45973 Q9HCU9 0
P45973 Q14118 0
P45973 Q09472 0
P45973 Q13426 0
P45973 Q4LE39 0
P45973 Q9H875 0
P45973 Q99873 0
P45973 Q9BVI0 0
P45973 Q9H7L9 0
[truncated: 20,746,376 more chars]
