# Supplementary material for: Quantitative Tagless Copurification: A Method to Validate and Identify Protein-Protein Interactions
Source: Mol Cell Proteomics. 2016 Apr 20;15(6):2186–202. doi: 10.1074/mcp.M115.057117 (PMC5083090; doi:10.1074/mcp.M115.057117)
Supplement: Supplemental Data [file 10.1074_M115.057117_mcp.M115.057117-9.txt]

The held out gold standard positives and negatives used to re-calculate the FDR from Havugimana et al.’s nuclear fraction “MS only” PPIs.

p1.  Uniprot ID for one of the partners for a gold standard PPI. 
p2.  Uniprot ID for one of the partners for a gold standard PPI.
Gold standard. 1=positive, 0=negative

p1. p.2 Gold standard
Q9UBE0 Q9UBX0 0
Q9UBE0 Q9UQN3 0
Q9UBE0 Q9ULH1 0
Q9UBE0 Q9Y576 0
Q9UBE0 Q9UNM6 0
Q9UBE0 Q9Y2S0 0
Q9UBE0 Q9Y2X7 0
Q9UBE0 Q9UBW7 0
Q9UBE0 Q9Y248 0
Q9UBE0 Q9Y253 0
Q9UBE0 Q9UPY3 0
Q9UBE0 Q9UKG1 0
Q9UBE0 Q9Y316 0
Q9UBE0 Q9Y3C5 0
Q9UBE0 Q9UQE7 0
Q9UBE0 Q9UKT7 0
Q9UBE0 Q9UHA4 0
Q9UBE0 Q9UBP5 0
Q9UBE0 Q9UNS2 0
Q9UBE0 Q9UMX0 0
Q9UBE0 Q9Y3U8 0
Q9UBE0 Q9Y6X2 0
Q9UBE0 Q9Y262 0
Q9UBE0 Q9Y3F4 0
Q9UBE0 Q9Y6Q9 0
Q9UBE0 Q9UIG0 0
Q9UBE0 Q9UIF9 0
Q9UBE0 Q9UL63 0
Q9UBE0 Q9UKV8 0
Q9UBE0 Q9UHI6 0
Q9UBE0 Q9UK53 0
Q9UBE0 Q9Y4A5 0
Q9UBE0 Q9Y6J9 0
Q9UBE0 Q9UQM7 0
Q9UBE0 Q9Y2X3 0
Q9UBE0 Q9UBQ5 0
Q9UBE0 Q9Y2L1 0
Q9UBE0 Q9Y6R4 0
Q9UBE0 Q9Y3E7 0
Q9UBE0 Q9Y618 0
Q9UBE0 Q9UHA3 0
Q9UBE0 Q9Y2A7 0
Q9UBE0 Q9Y333 0
Q9UBE0 Q9Y2T2 0
Q9UBE0 Q9ULZ2 0
Q9UBE0 Q9Y6I3 0
Q9UBE0 Q9Y5K6 0
Q9UBE0 Q9Y383 0
Q9UBE0 Q9Y6K9 0
Q9UBE0 Q9Y2J4 0
Q9UBE0 Q9Y232 0
Q9UBE0 Q9UKL0 0
Q9UBE0 Q9Y6A5 0
Q9UBE0 Q9UER7 0
Q9UBE0 Q9UDY8 0
Q9UBE0 Q9UJW3 0
Q9UBE0 Q9UIM3 0
Q9UBE0 Q9UM13 0
Q9UBE0 Q9UPZ3 0
Q9UBE0 Q9Y265 0
Q9UBE0 Q9UKB1 0
Q9UBE0 Q9ULG1 0
Q9UBE0 Q9UBW8 0
Q9UBE0 Q9UKT8 0
Q9UBE0 Q9Y5B9 0
Q9UBE0 Q9UNL4 0
Q9UBE0 Q9UBE8 0
Q9UBE0 Q9UPN7 0
Q9UBE0 Q9UBU8 0
Q9UBE0 Q9Y4K3 0
Q9UBE0 Q9Y230 0
Q9UBE0 Q9Y6W5 0
Q9UBE0 Q9UIS9 0
Q9UBE0 Q9ULX6 0
Q9UBE0 Q9ULD4 0
Q9UBE0 Q9UKF6 0
Q9UBE0 Q9UL15 0
Q9UBE0 Q9Y6J0 0
Q9UBE0 Q9UL46 0
Q9UBE0 Q9UIW2 0
Q9UBE0 Q9UHD9 0
Q9UBE0 Q9UBQ0 0
Q9UBE0 Q9Y2U8 0
Q9UBE0 Q9Y5B0 0
Q9UBE0 Q9Y3B2 0
Q9UBE0 Q9UHD2 0
Q9UBE0 Q9UNE7 0
Q9UBE0 Q9UPV9 0
Q9UBE0 Q9UHV2 0
Q9UBE0 Q9UJF2 0
Q9UBE0 Q9UK41 0
Q9UBE0 complex 0
Q9UBE0 Q9UBF6 0
Q9UBE0 Q9UHD8 0
Q9UBE0 Q9Y6K1 0
Q9UBE0 Q9Y490 0
Q9UBE0 Q9Y297 0
Q9UBE0 Q9UL45 0
Q9UBE0 Q9UBL3 0
Q9UBE0 Q9UPN9 0
Q9UBE0 Q9Y2Q5 0
Q9UBE0 Q9Y6I7 0
Q9UBE0 Q9Y5S9 0
Q9UBE0 Q9Y605 0
Q9UBE0 Q9UPT5 0
Q9UBE0 Q9UQL6 0
Q9UBE0 Q9UHV9 0
Q9UBE0 Q9UBU9 0
Q9P253 Q9UBE0 0
Q9P253 Q9UBX0 0
Q9P253 Q9UQN3 0
Q9P253 Q9ULH1 0
Q9P253 Q9Y576 0
Q9P253 Q9P2K3 0
Q9P253 Q9UNM6 0
Q9P253 Q9Y2S0 0
Q9P253 Q9Y2X7 0
Q9P253 Q9UBW7 0
Q9P253 Q9Y248 0
Q9P253 Q9Y253 0
Q9P253 Q9UPY3 0
Q9P253 Q9UKG1 0
Q9P253 Q9Y316 0
Q9P253 Q9Y3C5 0
Q9P253 Q9UQE7 0
Q9P253 Q9UKT7 0
Q9P253 Q9UHA4 0
Q9P253 Q9UBP5 0
Q9P253 Q9UNS2 0
Q9P253 Q9UMX0 0
Q9P253 Q9Y3U8 0
Q9P253 Q9Y6X2 0
Q9P253 Q9P2I0 0
Q9P253 Q9Y262 0
Q9P253 Q9Y3F4 0
Q9P253 Q9Y6Q9 0
Q9P253 Q9UIG0 0
Q9P253 Q9UIF9 0
Q9P253 Q9UL63 0
Q9P253 Q9UKV8 0
Q9P253 Q9UHI6 0
Q9P253 Q9UK53 0
Q9P253 Q9Y4A5 0
Q9P253 Q9Y6J9 0
Q9P253 Q9UQM7 0
Q9P253 Q9Y2X3 0
Q9P253 Q9UBQ5 0
Q9P253 Q9Y2L1 0
Q9P253 Q9Y6R4 0
Q9P253 Q9Y3E7 0
Q9P253 Q9Y618 0
Q9P253 Q9UHA3 0
Q9P253 Q9Y2A7 0
Q9P253 Q9Y333 0
Q9P253 Q9Y2T2 0
Q9P253 Q9ULZ2 0
Q9P253 Q9Y6I3 0
Q9P253 Q9Y5K6 0
Q9P253 Q9Y383 0
Q9P253 Q9Y6K9 0
Q9P253 Q9Y2J4 0
Q9P253 Q9Y232 0
Q9P253 Q9UKL0 0
Q9P253 Q9Y6A5 0
Q9P253 Q9UER7 0
Q9P253 Q9UDY8 0
Q9P253 Q9UBC3 0
Q9P253 Q9UJW3 0
Q9P253 Q9UIM3 0
Q9P253 Q9UM13 0
Q9P253 Q9UPZ3 0
Q9P253 Q9Y265 0
Q9P253 Q9UKB1 0
Q9P253 Q9ULG1 0
Q9P253 Q9UBW8 0
Q9P253 Q9UBT2 0
Q9P253 Q9UBB5 0
Q9P253 Q9UKT8 0
Q9P253 Q9P287 0
Q9P253 Q9Y5B9 0
Q9P253 Q9UNL4 0
Q9P253 Q9UBE8 0
Q9P253 Q9UPN7 0
Q9P253 Q9UBU8 0
Q9P253 Q9Y4K3 0
Q9P253 Q9Y230 0
Q9P253 Q9Y6W5 0
Q9P253 Q9UIS9 0
Q9P253 Q9ULX6 0
Q9P253 Q9ULD4 0
Q9P253 Q9UKF6 0
Q9P253 Q9UL15 0
Q9P253 Q9Y6J0 0
Q9P253 Q9UL46 0
Q9P253 Q9UIW2 0
Q9P253 Q9UHD9 0
Q9P253 Q9UBQ0 0
Q9P253 Q9Y2U8 0
Q9P253 Q9Y5B0 0
Q9P253 Q9Y3B2 0
Q9P253 Q9UHD2 0
Q9P253 Q9UNE7 0
Q9P253 Q9UPV9 0
Q9P253 Q9UHV2 0
Q9P253 Q9UJF2 0
Q9P253 Q9UK41 0
Q9P253 complex 0
Q9P253 Q9UBF6 0
Q9P253 Q9UHD8 0
Q9P253 Q9Y6K1 0
Q9P253 Q9Y490 0
Q9P253 Q9Y297 0
Q9P253 Q9UL45 0
Q9P253 Q9UBL3 0
Q9P253 Q9P2J5 0
Q9P253 Q9UPN9 0
Q9P253 Q9Y2Q5 0
Q9P253 Q9Y6I7 0
Q9P253 Q9Y5S9 0
Q9P253 Q9Y605 0
Q9P253 Q9UPT5 0
Q9P253 Q9UQL6 0
Q9P253 Q9UHV9 0
Q9P253 Q9UBU9 0
P09651 Q9UBE0 0
P09651 Q9P253 0
P09651 P78346 0
P09651 Q8IX12 0
P09651 Q1EHW4 0
P09651 P28072 0
P09651 P23258 0
P09651 Q6IA86 0
P09651 Q9UBX0 0
P09651 Q99816 0
P09651 P78560 0
P09651 P21980 0
P09651 Q9UQN3 0
P09651 Q9ULH1 0
P09651 Q9Y576 0
P09651 Q5VWG9 0
P09651 Q07954 0
P09651 P45973 0
P09651 P50990 0
P09651 Q9H1I8 0
P09651 P29992 0
P09651 P53779 0
P09651 Q63HK5 0
P09651 Q8NFH4 0
P09651 Q8WYH8 0
P09651 Q96RK1 0
P09651 Q6IE81 0
P09651 Q96JC1 0
P09651 Q9BTC8 0
P09651 P18084 0
P09651 Q8IUD2 0
P09651 Q9P2K3 0
P09651 Q16181 0
P09651 P78371 0
P09651 Q06265 0
P09651 Q14160 0
P09651 P16144 0
P09651 Q8N122 0
P09651 Q9UNM6 0
P09651 Q14194 0
P09651 Q99832 0
P09651 Q12962 0
P09651 Q13127 0
P09651 Q99460 0
P09651 Q96BD5 0
P09651 P28070 0
P09651 Q9Y2X7 0
P09651 Q8N163 0
P09651 Q14919 0
P09651 Q99967 0
P09651 Q9UBW7 0
P09651 Q9NTI5 0
P09651 Q9NQC1 0
P09651 P61201 0
P09651 Q96GM5 0
P09651 P55201 0
P09651 Q9Y253 0
P09651 Q5U5U6 0
P09651 Q01518 0
P09651 Q5QJE6 0
P09651 Q92766 0
P09651 Q86T24 0
P09651 Q8N6M7 0
P09651 Q9NQS7 0
P09651 Q9UKG1 0
P09651 Q15334 0
P09651 P32121 0
P09651 Q7L5N1 0
P09651 P37173 0
P09651 Q9BT78 0
P09651 Q9Y3C5 0
P09651 P10275 0
P09651 Q7L576 0
P09651 P55036 0
P09651 P29459 0
P09651 Q9UQE7 0
P09651 P55735 0
P09651 Q86X55 0
P09651 P50539 0
P09651 Q14254 0
P09651 Q9UHA4 0
P09651 P52655 0
P09651 Q05086 0
P09651 Q9UBP5 0
P09651 Q9NQT5 0
P09651 Q13868 0
P09651 Q8IZQ8 0
P09651 Q16586 0
P09651 Q02750 0
P09651 P18615 0
P09651 Q13114 0
P09651 Q9UNS2 0
P09651 P11836 0
P09651 Q9BUL9 0
P09651 Q8WYB5 0
P09651 P31749 0
P09651 Q9H9F9 0
P09651 Q86VN1 0
P09651 P43686 0
P09651 Q9UMX0 0
P09651 Q5T200 0
P09651 Q8IUC6 0
P09651 Q9H981 0
P09651 Q96Q27 0
P09651 P63151 0
P09651 P31323 0
P09651 P28074 0
P09651 P46108 0
P09651 Q8NHY2 0
P09651 Q00610 0
P09651 P24588 0
P09651 Q13490 0
P09651 Q9NRL2 0
P09651 Q9Y6X2 0
P09651 Q99549 0
P09651 Q86UP2 0
P09651 Q06124 0
P09651 Q10570 0
P09651 Q92844 0
P09651 Q9H269 0
P09651 Q13191 0
P09651 Q9BYE7 0
P09651 P12314 0
P09651 Q8NEM2 0
P09651 Q6QNY1 0
P09651 P55265 0
P09651 P52732 0
P09651 Q96A65 0
P09651 Q8NBZ0 0
P09651 Q13485 0
P09651 P40222 0
P09651 Q13216 0
P09651 Q8TD19 0
P09651 P49711 0
P09651 Q8IYD1 0
P09651 P35080 0
P09651 P45985 0
P09651 P40189 0
P09651 Q8TEY7 0
P09651 Q9UIG0 0
P09651 Q9NPB6 0
P09651 Q15843 0
P09651 P18206 0
P09651 Q9UIF9 0
P09651 Q16584 0
P09651 Q12834 0
P09651 Q9UL63 0
P09651 Q92890 0
P09651 P17980 0
P09651 Q9NSP4 0
P09651 Q96FZ7 0
P09651 Q92618 0
P09651 Q05397 0
P09651 Q15542 0
P09651 Q9BSJ2 0
P09651 Q9C086 0
P09651 Q7Z6Z7 0
P09651 P19174 0
P09651 P55072 0
P09651 P12931 0
P09651 P20339 0
P09651 Q155Q3 0
P09651 Q13227 0
P09651 Q13526 0
P09651 Q8WV66 0
P09651 Q92925 0
P09651 Q9UK53 0
P09651 Q15650 0
P09651 Q13404 0
P09651 Q9BSI4 0
P09651 Q08881 0
P09651 Q13608 0
P09651 Q9Y6J9 0
P09651 P48995 0
P09651 Q9NPD3 0
P09651 Q8WVC0 0
P09651 Q6Q0C0 0
P09651 Q7LBR1 0
P09651 P36894 0
P09651 P14923 0
P09651 Q8TEW0 0
P09651 Q15276 0
P09651 Q13367 0
P09651 Q14653 0
P09651 P25787 0
P09651 P40938 0
P09651 Q5PSV4 0
P09651 Q15008 0
P09651 Q99683 0
P09651 P12644 0
P09651 P61586 0
P09651 Q15750 0
P09651 P61289 0
P09651 Q9H672 0
P09651 P53677 0
P09651 Q8TDZ2 0
P09651 Q00978 0
P09651 Q8IZP0 0
P09651 Q99759 0
P09651 P49023 0
P09651 Q9BW27 0
P09651 P54274 0
P09651 Q9UBQ5 0
P09651 P42356 0
P09651 Q07817 0
P09651 Q15543 0
P09651 P42701 0
P09651 P50991 0
P09651 P52630 0
P09651 Q9Y2L1 0
P09651 Q9Y6R4 0
P09651 Q96JB8 0
P09651 P52294 0
P09651 P49916 0
P09651 Q99575 0
P09651 Q92777 0
P09651 Q676U5 0
P09651 Q14152 0
P09651 P49758 0
P09651 Q9Y3E7 0
P09651 Q9P0M6 0
P09651 Q16533 0
P09651 Q9GZX9 0
P09651 P60468 0
P09651 P63261 0
P09651 P41002 0
P09651 Q86XK2 0
P09651 Q9Y2A7 0
P09651 Q8IUR7 0
P09651 Q9Y2T2 0
P09651 Q7L2H7 0
P09651 Q99613 0
P09651 Q99665 0
P09651 Q8N684 0
P09651 Q9ULZ2 0
P09651 Q14444 0
P09651 Q13347 0
P09651 Q99963 0
P09651 Q12788 0
P09651 P22681 0
P09651 Q9HAU4 0
P09651 Q8NFZ0 0
P09651 P11831 0
P09651 Q9Y6I3 0
P09651 P46736 0
P09651 Q9HBI1 0
P09651 Q68EM7 0
P09651 Q96FF9 0
P09651 Q9H3P2 0
P09651 Q9Y5K6 0
P09651 Q15369 0
P09651 P61006 0
P09651 Q86XR7 0
P09651 Q15370 0
P09651 P19438 0
P09651 P29474 0
P09651 P40763 0
P09651 Q969R5 0
P09651 P28799 0
P09651 Q13418 0
P09651 P60660 0
P09651 Q92828 0
P09651 Q13393 0
P09651 P49450 0
P09651 Q04917 0
P09651 P43694 0
P09651 Q12996 0
P09651 Q13535 0
P09651 Q969H4 0
P09651 P27695 0
P09651 Q6P2E9 0
P09651 Q7Z412 0
P09651 P60900 0
P09651 Q15024 0
P09651 Q9NPI6 0
P09651 P29590 0
P09651 Q9Y2J4 0
P09651 Q8WXI9 0
P09651 Q13671 0
P09651 Q9H444 0
P09651 Q9H160 0
P09651 Q9NRG0 0
P09651 Q9Y232 0
P09651 Q96EB1 0
P09651 P82279 0
P09651 Q99417 0
P09651 P62993 0
P09651 Q92794 0
P09651 P62140 0
P09651 Q9BRG1 0
P09651 Q92466 0
P09651 Q92750 0
P09651 Q5XUX0 0
P09651 Q6P1K2 0
P09651 P68363 0
P09651 Q14511 0
P09651 P23458 0
P09651 Q96T23 0
P09651 Q92882 0
P09651 Q9Y6A5 0
P09651 Q00341 0
P09651 Q9NV70 0
P09651 Q99638 0
P09651 Q969S2 0
P09651 Q8N5C8 0
P09651 Q13200 0
P09651 Q8N726 0
P09651 Q05048 0
P09651 P43403 0
P09651 Q13368 0
P09651 Q15628 0
P09651 Q8WUM0 0
P09651 Q8IVI9 0
P09651 Q9HCU9 0
P09651 Q92556 0
P09651 Q14118 0
P09651 P15056 0
P09651 Q4LE39 0
P09651 P23467 0
P09651 Q8NI35 0
P09651 Q9H7L9 0
P09651 P22694 0
P09651 Q9H633 0
P09651 Q86VW2 0
P09651 Q4G0F5 0
P09651 Q6R327 0
P09651 P49721 0
P09651 Q02241 0
P09651 P13861 0
P09651 Q9NWX5 0
P09651 P26196 0
P09651 P16234 0
P09651 P39748 0
P09651 Q92629 0
P09651 Q6T4P5 0
P09651 Q8WXK4 0
P09651 Q9BS16 0
P09651 Q14191 0
P09651 P47756 0
P09651 P52657 0
P09651 Q9UBC3 0
P09651 Q15796 0
P09651 Q92613 0
P09651 P11717 0
P09651 Q9BVC4 0
P09651 P40227 0
P09651 Q9HB75 0
P09651 Q96B26 0
P09651 P49368 0
P09651 Q6P1M3 0
P09651 Q96JP5 0
P09651 Q7L5Y9 0
P09651 Q64663 0
P09651 Q96QK1 0
P09651 P29460 0
P09651 Q9UIM3 0
P09651 Q13105 0
P09651 Q9H9Q2 0
P09651 P98161 0
P09651 P12643 0
P09651 Q8IXH7 0
P09651 Q16787 0
P09651 Q15052 0
P09651 Q03188 0
P09651 Q9NXR7 0
P09651 Q99996 0
P09651 Q9HD42 0
P09651 Q9H9H4 0
P09651 Q9UPZ3 0
P09651 P42684 0
P09651 Q9NUW8 0
P09651 P27540 0
P09651 P59998 0
P09651 P28066 0
P09651 Q01780 0
P09651 Q12778 0
P09651 Q16401 0
P09651 Q9ULG1 0
P09651 P47755 0
P09651 Q9HBM6 0
P09651 Q71F23 0
P09651 Q96S59 0
P09651 Q9H3R5 0
P09651 Q16585 0
P09651 Q53TQ3 0
P09651 Q9NZ70 0
P09651 Q02952 0
P09651 P28482 0
P09651 Q9UBW8 0
P09651 Q9UBT2 0
P09651 P35869 0
P09651 Q86U86 0
P09651 Q8N2Z9 0
P09651 Q9UBB5 0
P09651 P40337 0
P09651 P16885 0
P09651 Q9H6S1 0
P09651 Q5RKV6 0
P09651 Q8WX92 0
P09651 Q6STE5 0
P09651 Q7L2Z9 0
P09651 Q9NUX5 0
P09651 Q5VTR2 0
P09651 P78345 0
P09651 Q6PD62 0
P09651 Q9BXJ9 0
P09651 P30153 0
P09651 P56945 0
P09651 Q6WN34 0
P09651 P10600 0
P09651 Q96FI4 0
P09651 P21802 0
P09651 Q13352 0
P09651 P63000 0
P09651 Q9BYG5 0
P09651 Q9H081 0
P09651 P29279 0
P09651 P59780 0
P09651 Q9NUG6 0
P09651 Q9NYB0 0
P09651 P36507 0
P09651 P21796 0
P09651 Q15075 0
P09651 Q92599 0
P09651 P98177 0
P09651 Q8IUQ4 0
P09651 Q8IXI1 0
P09651 Q9UNL4 0
P09651 P15498 0
P09651 Q01094 0
P09651 Q9H9B1 0
P09651 P62333 0
P09651 Q5SXM2 0
P09651 Q9H0H5 0
P09651 Q9UBE8 0
P09651 P35968 0
P09651 P23229 0
P09651 P60842 0
P09651 Q8WUW1 0
P09651 Q14714 0
P09651 Q8TDH9 0
P09651 Q96CF2 0
P09651 P56545 0
P09651 Q9BUB5 0
P09651 Q9BZH6 0
P09651 P17252 0
P09651 P61981 0
P09651 P25786 0
P09651 P52948 0
P09651 P37275 0
P09651 P53805 0
P09651 P25686 0
P09651 Q8N3C0 0
P09651 Q29RF7 0
P09651 Q9H074 0
P09651 Q01970 0
P09651 Q14202 0
P09651 Q9Y4K3 0
P09651 Q96IY1 0
P09651 P42575 0
P09651 P55884 0
P09651 Q8TAG9 0
P09651 Q13094 0
P09651 P40937 0
P09651 Q96BT3 0
P09651 P15170 0
P09651 P51787 0
P09651 P23528 0
P09651 Q9Y6W5 0
P09651 Q92667 0
P09651 Q6WCQ1 0
P09651 Q96H20 0
P09651 P62191 0
P09651 Q9NQT4 0
P09651 Q9ULD4 0
P09651 Q96KP1 0
P09651 Q99966 0
P09651 Q9UKF6 0
P09651 Q9UL15 0
P09651 Q86W51 0
P09651 Q9NRH3 0
P09651 P52907 0
P09651 Q9UL46 0
P09651 Q15019 0
P09651 Q6QNY0 0
P09651 Q4VCS5 0
P09651 P16298 0
P09651 Q9NQ66 0
P09651 Q96H22 0
P09651 Q9NP66 0
P09651 Q9NYJ8 0
P09651 Q14186 0
P09651 P35998 0
P09651 Q9UIW2 0
P09651 Q9UHD9 0
P09651 Q68CP9 0
P09651 Q08499 0
P09651 Q8N0S6 0
P09651 Q9UBQ0 0
P09651 Q03135 0
P09651 Q15744 0
P09651 Q9BPZ7 0
P09651 Q6P1X5 0
P09651 P12830 0
P09651 P12814 0
P09651 Q8WVM7 0
P09651 Q13635 0
P09651 P42858 0
P09651 Q13257 0
P09651 Q05655 0
P09651 Q9Y3B2 0
P09651 P22612 0
P09651 Q96KG9 0
P09651 Q9H2K2 0
P09651 Q9UHD2 0
P09651 Q96Q15 0
P09651 P49795 0
P09651 Q9H871 0
P09651 Q6IPU0 0
P09651 Q7L5Y6 0
P09651 P78537 0
P09651 P41182 0
P09651 Q9H5N1 0
P09651 P50281 0
P09651 P51665 0
P09651 Q9UNE7 0
P09651 Q8N1F7 0
P09651 P35580 0
P09651 Q9HB71 0
P09651 Q9H9T3 0
P09651 Q9H211 0
P09651 Q9UPV9 0
P09651 P43405 0
P09651 Q9BQE3 0
P09651 Q6UN15 0
P09651 P54819 0
P09651 Q53SF7 0
P09651 Q92785 0
P09651 P61244 0
P09651 Q96JN0 0
P09651 Q13487 0
P09651 Q8IYI6 0
P09651 Q9UK41 0
P09651 Q06323 0
P09651 P98170 0
P09651 Q969H6 0
P09651 Q6P1J9 0
P09651 Q13118 0
P09651 P63104 0
P09651 Q14247 0
P09651 P25445 0
P09651 P15311 0
P09651 Q9BVA1 0
P09651 Q14687 0
P09651 P20618 0
P09651 P42768 0
P09651 P61158 0
P09651 Q96GD4 0
P09651 Q6UW60 0
P09651 Q9H0D6 0
P09651 P25789 0
P09651 P17612 0
P09651 Q9BU64 0
P09651 P17987 0
P09651 Q96AP0 0
P09651 Q3V639 0
P09651 P25788 0
P09651 P62195 0
P09651 Q96EK2 0
P09651 Q9UBF6 0
P09651 Q9UHD8 0
P09651 Q86WB0 0
P09651 Q9GZS3 0
P09651 P29475 0
P09651 P61160 0
P09651 P63165 0
P09651 P60228 0
P09651 Q8N3R9 0
P09651 Q9BVC3 0
P09651 Q6IT96 0
P09651 Q07157 0
P09651 P20936 0
P09651 Q8IVT5 0
P09651 Q9BY43 0
P09651 Q92674 0
P09651 Q99814 0
P09651 Q14318 0
P09651 Q13185 0
P09651 P20248 0
P09651 Q13905 0
P09651 P46939 0
P09651 Q96CV9 0
P09651 Q92572 0
P09651 Q8IZH2 0
P09651 P51151 0
P09651 Q8N9N2 0
P09651 P57740 0
P09651 Q07889 0
P09651 Q9NZZ3 0
P09651 P20042 0
P09651 P33151 0
P09651 Q969F9 0
P09651 P78344 0
P09651 Q9Y490 0
P09651 Q9UL45 0
P09651 P49757 0
P09651 Q86YV9 0
P09651 Q8NFD5 0
P09651 Q92905 0
P09651 Q96CW5 0
P09651 P26012 0
P09651 Q14155 0
P09651 Q9NWU2 0
P09651 Q8N7H5 0
P09651 Q96BN2 0
P09651 P42345 0
P09651 P48357 0
P09651 Q99962 0
P09651 Q86YP4 0
P09651 P49720 0
P09651 P36897 0
P09651 Q12769 0
P09651 P63244 0
P09651 Q13596 0
P09651 P33240 0
P09651 Q8NFH3 0
P09651 P51965 0
P09651 Q9UPN9 0
P09651 P31947 0
P09651 P19105 0
P09651 Q15544 0
P09651 Q9BYG4 0
P09651 Q9NVA2 0
P09651 Q96EE3 0
P09651 Q7KZI7 0
P09651 Q8WVB6 0
P09651 Q9Y2Q5 0
P09651 Q14289 0
P09651 P29374 0
P09651 Q5T2T1 0
P09651 P13569 0
P09651 Q9Y6I7 0
P09651 Q6FI13 0
P09651 Q14185 0
P09651 Q96B97 0
P09651 Q9Y605 0
P09651 Q8IWI9 0
P09651 Q92851 0
P09651 Q9H410 0
P09651 Q8IY63 0
P09651 P50148 0
P09651 Q8IY57 0
P09651 Q12933 0
P09651 P48643 0
P09651 Q92966 0
P09651 Q9NUP1 0
P09651 Q8IU60 0
P09651 Q15311 0
P09651 P12757 0
P09651 P17600 0
P09651 Q8N3U4 0
P09651 Q13326 0
P09651 Q53HL2 0
P09651 Q05193 0
P09651 P41091 0
P09651 P62714 0
P09651 Q96F86 0
P09651 P42224 0
P09651 Q6P4R8 0
P09651 Q15185 0
P09651 P36873 0
P09651 Q9H270 0
P09651 Q93034 0
P09651 Q15582 0
P09651 Q9NYV6 0
P09651 Q9UPT5 0
P09651 Q96EV8 0
P09651 Q9UHV9 0
P09651 P62495 0
P09651 Q13451 0
P09651 P55316 0
P09651 P46109 0
P09651 Q5S007 0
P09651 P15391 0
P09651 Q00987 0
P09651 Q14573 0
P09651 Q99436 0
P78346 Q9UBE0 0
P78346 Q9P253 0
P78346 Q8IX12 0
P78346 Q1EHW4 0
P78346 Q6IA86 0
P78346 Q9UBX0 0
P78346 Q86VP6 0
P78346 Q99816 0
P78346 P78560 0
P78346 Q9UQN3 0
P78346 Q9ULH1 0
P78346 Q9Y576 0
P78346 Q5VWG9 0
P78346 Q07954 0
P78346 Q9H1I8 0
P78346 Q86XI2 0
P78346 Q63HK5 0
P78346 Q8NFH4 0
P78346 Q8WYH8 0
P78346 Q96RK1 0
P78346 Q13438 0
P78346 Q6IE81 0
P78346 Q96JC1 0
P78346 Q9BTC8 0
P78346 Q8IUD2 0
P78346 Q9P2K3 0
P78346 Q8TDN6 0
P78346 Q16181 0
P78346 P78371 0
P78346 Q06265 0
P78346 Q14160 0
P78346 Q16543 0
P78346 Q8N122 0
P78346 Q9UNM6 0
P78346 Q14194 0
P78346 Q15648 0
P78346 Q9Y2S0 0
P78346 Q99832 0
P78346 Q9BXP5 0
P78346 Q12962 0
P78346 P83881 0
P78346 Q13127 0
P78346 Q99460 0
P78346 Q96BD5 0
P78346 Q9Y2X7 0
P78346 Q8N163 0
P78346 Q14919 0
P78346 Q99967 0
P78346 Q13503 0
P78346 Q06330 0
P78346 Q9UBW7 0
P78346 Q9NTI5 0
P78346 Q07864 0
P78346 Q9NQC1 0
P78346 Q16526 0
P78346 Q9Y248 0
P78346 Q96GM5 0
P78346 Q9Y253 0
P78346 Q5U5U6 0
P78346 Q01518 0
P78346 Q5QJE6 0
P78346 Q9UPY3 0
P78346 Q92766 0
P78346 Q14839 0
P78346 Q86T24 0
P78346 Q8N6M7 0
P78346 Q9NQS7 0
P78346 Q9UKG1 0
P78346 Q15334 0
P78346 Q7L5N1 0
P78346 Q9BT78 0
P78346 Q9Y316 0
P78346 Q13163 0
P78346 Q9Y3C5 0
P78346 Q07020 0
P78346 Q7L576 0
P78346 Q9UQE7 0
P78346 Q86X55 0
P78346 Q92831 0
P78346 Q16254 0
P78346 Q14254 0
P78346 Q9UKT7 0
P78346 Q92522 0
P78346 Q9UHA4 0
P78346 Q05086 0
P78346 Q9UBP5 0
P78346 Q9NQT5 0
P78346 Q92989 0
P78346 Q13868 0
P78346 Q8IZQ8 0
P78346 Q16586 0
P78346 Q14145 0
P78346 Q02750 0
P78346 Q13114 0
P78346 Q9UNS2 0
P78346 Q96EZ8 0
P78346 Q9H2X6 0
P78346 Q8WYB5 0
P78346 Q9P0W2 0
P78346 Q9NWZ8 0
P78346 Q9H9F9 0
P78346 Q12904 0
P78346 Q86VN1 0
P78346 Q9UMX0 0
P78346 Q9Y3U8 0
P78346 Q00535 0
P78346 Q15007 0
P78346 Q5T200 0
P78346 Q8IUC6 0
P78346 Q92878 0
P78346 Q9H981 0
P78346 Q96Q27 0
P78346 P81274 0
P78346 Q8NHY2 0
P78346 Q14683 0
P78346 Q00610 0
P78346 Q13490 0
P78346 Q9NRL2 0
P78346 Q9Y6X2 0
P78346 Q99549 0
P78346 Q86UP2 0
P78346 Q9P2I0 0
P78346 Q9NPF5 0
P78346 Q06124 0
P78346 Q10570 0
P78346 Q92844 0
P78346 Q9H269 0
P78346 Q13191 0
P78346 Q96T60 0
P78346 Q16531 0
P78346 Q9BYE7 0
P78346 Q08209 0
P78346 Q8NEM2 0
P78346 Q12873 0
P78346 Q15172 0
P78346 Q6QNY1 0
P78346 Q9Y262 0
P78346 Q9HAU5 0
P78346 Q96A65 0
P78346 Q8NBZ0 0
P78346 Q13485 0
P78346 Q9Y3F4 0
P78346 Q9Y6Q9 0
P78346 Q16342 0
P78346 Q13216 0
P78346 Q8TD19 0
P78346 Q14999 0
P78346 Q8IYD1 0
P78346 Q8TEY7 0
P78346 Q9UIG0 0
P78346 Q9NPB6 0
P78346 Q14691 0
P78346 Q15843 0
P78346 Q9UIF9 0
P78346 Q16584 0
P78346 Q93074 0
P78346 Q12834 0
P78346 Q9UL63 0
P78346 Q92890 0
P78346 Q9NSP4 0
P78346 Q96FZ7 0
P78346 Q92618 0
P78346 Q05397 0
P78346 Q15542 0
P78346 Q92830 0
P78346 Q9BSJ2 0
P78346 P84090 0
P78346 Q9C086 0
P78346 Q7Z6Z7 0
P78346 Q9UKV8 0
P78346 Q155Q3 0
P78346 Q9UHI6 0
P78346 Q16630 0
P78346 Q13227 0
P78346 Q13526 0
P78346 Q99497 0
P78346 Q8WV66 0
P78346 Q92925 0
P78346 Q9UK53 0
P78346 Q92759 0
P78346 Q9Y4A5 0
P78346 Q15650 0
P78346 Q13404 0
P78346 Q9BSI4 0
P78346 Q08881 0
P78346 Q9H1J1 0
P78346 Q13608 0
P78346 Q9Y6J9 0
P78346 Q9UQM7 0
P78346 Q92922 0
P78346 Q13415 0
P78346 Q9NPD3 0
P78346 Q13620 0
P78346 Q8WVC0 0
P78346 Q6Q0C0 0
P78346 Q14974 0
P78346 Q7LBR1 0
P78346 Q53EL6 0
P78346 Q8TEW0 0
P78346 Q15276 0
P78346 Q13367 0
P78346 Q9Y2X3 0
P78346 Q14653 0
P78346 Q15046 0
P78346 Q5PSV4 0
P78346 Q15008 0
P78346 Q99683 0
P78346 Q15633 0
P78346 Q8TEQ6 0
P78346 Q12888 0
P78346 Q9NZS9 0
P78346 Q15750 0
P78346 Q49AN0 0
P78346 Q9H672 0
P78346 Q12959 0
P78346 Q9NZI8 0
P78346 Q04864 0
P78346 Q8TDZ2 0
P78346 Q00978 0
P78346 Q8IZP0 0
P78346 Q99759 0
P78346 Q13155 0
P78346 Q9BW27 0
P78346 Q9BPX3 0
P78346 Q9UBQ5 0
P78346 Q14103 0
P78346 Q07817 0
P78346 Q15543 0
P78346 Q0VG06 0
P78346 Q9Y2L1 0
P78346 Q9Y6R4 0
P78346 Q96JB8 0
P78346 Q92777 0
P78346 Q676U5 0
P78346 Q14152 0
P78346 Q9Y3E7 0
P78346 Q00653 0
P78346 Q9Y618 0
P78346 Q9P0M6 0
P78346 Q16533 0
P78346 Q9GZX9 0
P78346 Q9NPI8 0
P78346 Q02539 0
P78346 Q86XK2 0
P78346 Q9UHA3 0
P78346 Q9Y2A7 0
P78346 Q9Y333 0
P78346 Q8IUR7 0
P78346 Q9Y2T2 0
P78346 Q7L2H7 0
P78346 Q99613 0
P78346 Q99665 0
P78346 Q8N684 0
P78346 Q8TAQ2 0
P78346 Q9H4B7 0
P78346 Q9ULZ2 0
P78346 Q14444 0
P78346 Q08945 0
P78346 Q13347 0
P78346 Q99963 0
P78346 Q12788 0
P78346 Q13428 0
P78346 Q69YN4 0
P78346 Q9HAU4 0
P78346 Q8NFZ0 0
P78346 Q9Y6I3 0
P78346 Q9HBI1 0
P78346 Q06587 0
P78346 Q15596 0
P78346 Q68EM7 0
P78346 Q96FF9 0
P78346 Q969H0 0
P78346 Q9H3P2 0
P78346 Q9Y5K6 0
P78346 Q13363 0
P78346 Q15369 0
P78346 Q86XR7 0
P78346 Q15370 0
P78346 Q96EB6 0
P78346 Q969R5 0
P78346 Q92620 0
P78346 Q9NW38 0
P78346 Q00597 0
P78346 Q8NFZ5 0
P78346 Q92896 0
P78346 Q13418 0
P78346 Q03431 0
P78346 Q9HC52 0
P78346 Q9Y383 0
P78346 Q9H0E3 0
P78346 Q92828 0
P78346 Q99728 0
P78346 Q13393 0
P78346 Q13619 0
P78346 Q04917 0
P78346 Q14686 0
P78346 Q12996 0
P78346 Q13535 0
P78346 Q969H4 0
P78346 Q99848 0
P78346 Q16514 0
P78346 Q6P2E9 0
P78346 Q7Z412 0
P78346 Q15024 0
P78346 Q9NPI6 0
P78346 Q9Y6K9 0
P78346 Q9Y2J4 0
P78346 Q8WXI9 0
P78346 Q14181 0
P78346 Q15545 0
P78346 Q13671 0
P78346 Q9H444 0
P78346 Q9H160 0
P78346 Q9NY27 0
P78346 Q9NRG0 0
P78346 Q9Y232 0
P78346 Q96EB1 0
P78346 P82279 0
P78346 Q9UKL0 0
P78346 Q99417 0
P78346 Q13547 0
P78346 Q92794 0
P78346 Q9BRG1 0
P78346 Q13158 0
P78346 Q92466 0
P78346 Q92750 0
P78346 Q5XUX0 0
P78346 Q6P1K2 0
P78346 Q14511 0
P78346 Q96T23 0
P78346 Q92882 0
P78346 Q13098 0
P78346 Q01201 0
P78346 Q9Y6A5 0
P78346 Q00341 0
P78346 Q9NV70 0
P78346 Q99638 0
P78346 Q969S2 0
P78346 Q8N5C8 0
P78346 Q13200 0
P78346 Q8IYD8 0
P78346 Q8N726 0
P78346 Q05048 0
P78346 Q9UER7 0
P78346 Q13368 0
P78346 Q99558 0
P78346 Q15628 0
P78346 Q8WUM0 0
P78346 Q8IVI9 0
P78346 Q13330 0
P78346 Q9HCU9 0
P78346 Q92556 0
P78346 Q09472 0
P78346 Q14118 0
P78346 Q4LE39 0
P78346 Q8NI35 0
P78346 Q99873 0
P78346 Q9H7L9 0
P78346 Q9HCE1 0
P78346 Q99627 0
P78346 Q13472 0
P78346 Q86VW2 0
P78346 Q4G0F5 0
P78346 Q15393 0
P78346 P83731 0
P78346 Q02880 0
P78346 Q6R327 0
P78346 Q02241 0
P78346 Q9NWX5 0
P78346 Q9UDY8 0
P78346 Q92629 0
P78346 Q6T4P5 0
P78346 Q8WXK4 0
P78346 Q9BS16 0
P78346 Q14191 0
P78346 Q13501 0
P78346 Q99879 0
P78346 Q15233 0
P78346 Q14978 0
P78346 Q9UBC3 0
P78346 Q15796 0
P78346 Q92613 0
P78346 Q99496 0
P78346 Q9BVC4 0
P78346 Q13617 0
P78346 Q9HB75 0
P78346 Q13610 0
P78346 Q96B26 0
P78346 Q6P1M3 0
P78346 Q96JP5 0
P78346 Q9UJW3 0
P78346 Q9NW13 0
P78346 Q7L5Y9 0
P78346 Q64663 0
P78346 Q96QK1 0
P78346 Q9UIM3 0
P78346 Q59EJ3 0
P78346 Q13105 0
P78346 Q15287 0
P78346 Q969G3 0
P78346 Q13283 0
P78346 Q9H9Q2 0
P78346 P98161 0
P78346 Q9UM13 0
P78346 Q8IXH7 0
P78346 Q96KQ7 0
P78346 Q16787 0
P78346 Q15052 0
P78346 Q9NUP9 0
P78346 Q03188 0
P78346 Q9NXR7 0
P78346 Q99996 0
P78346 Q9HD42 0
P78346 Q9H9H4 0
P78346 Q9NR30 0
P78346 Q9UPZ3 0
P78346 Q9NUW8 0
P78346 Q07021 0
P78346 Q01780 0
P78346 Q9Y265 0
P78346 Q12778 0
P78346 Q16401 0
P78346 Q9HAF1 0
P78346 Q9UKB1 0
P78346 Q9ULG1 0
P78346 Q9HBM6 0
P78346 Q71F23 0
P78346 Q96S59 0
P78346 Q9BZZ5 0
P78346 Q6IBW4 0
P78346 Q9H3R5 0
P78346 Q16585 0
P78346 Q53TQ3 0
P78346 Q9NZ70 0
P78346 Q02952 0
P78346 Q09028 0
P78346 Q9UBW8 0
P78346 Q9UBT2 0
P78346 Q86U86 0
P78346 Q92769 0
P78346 Q8N2Z9 0
P78346 Q9UBB5 0
P78346 Q9UKT8 0
P78346 Q9H6S1 0
P78346 Q14980 0
P78346 Q5RKV6 0
P78346 Q8WX92 0
P78346 Q6STE5 0
P78346 Q7L2Z9 0
P78346 Q12905 0
P78346 Q9NUX5 0
P78346 Q5VTR2 0
P78346 P99999 0
P78346 Q9P287 0
P78346 Q6PD62 0
P78346 Q9BXJ9 0
P78346 Q9BRX5 0
P78346 Q9Y5B9 0
P78346 Q13618 0
P78346 Q6WN34 0
P78346 Q8N257 0
P78346 Q96FI4 0
P78346 Q9GZT9 0
P78346 Q13352 0
P78346 Q71U36 0
P78346 Q9BYG5 0
P78346 Q9H081 0
P78346 Q15554 0
P78346 Q9NUG6 0
P78346 Q16236 0
P78346 Q9NYB0 0
P78346 Q15075 0
P78346 Q92599 0
P78346 P98177 0
P78346 Q9BXM7 0
P78346 Q8IUQ4 0
P78346 Q8IXI1 0
P78346 Q9UNL4 0
P78346 Q14192 0
P78346 Q01094 0
P78346 Q9H9B1 0
P78346 Q5SXM2 0
P78346 Q9H0H5 0
P78346 Q9UBE8 0
P78346 Q08999 0
P78346 Q8WUW1 0
P78346 Q14714 0
P78346 Q8TDH9 0
P78346 Q96CF2 0
P78346 Q16576 0
P78346 Q9BUB5 0
P78346 Q9BZH6 0
P78346 Q92804 0
P78346 Q7L2E3 0
P78346 Q9UPN7 0
P78346 Q8N3C0 0
P78346 Q29RF7 0
P78346 Q9H074 0
P78346 Q9UBU8 0
P78346 Q01970 0
P78346 Q14202 0
P78346 Q9Y4K3 0
P78346 Q9Y230 0
P78346 Q96IY1 0
P78346 Q8TAG9 0
P78346 Q9GZS1 0
P78346 Q13094 0
P78346 Q96BT3 0
P78346 Q9Y6W5 0
P78346 Q92667 0
P78346 Q9UIS9 0
P78346 P84022 0
P78346 Q6WCQ1 0
P78346 Q9ULX6 0
P78346 Q02410 0
P78346 Q96H20 0
P78346 Q9NQT4 0
P78346 Q9ULD4 0
P78346 Q96KP1 0
P78346 Q9BZK7 0
P78346 P78347 0
P78346 P84098 0
P78346 Q99966 0
P78346 Q9UKF6 0
P78346 Q9UL15 0
P78346 Q9Y6J0 0
P78346 Q86W51 0
P78346 Q9NRH3 0
P78346 Q8N668 0
P78346 Q96T58 0
P78346 Q9UL46 0
P78346 Q15019 0
P78346 Q12824 0
P78346 Q6QNY0 0
P78346 Q4VCS5 0
P78346 Q01081 0
P78346 Q9NQ66 0
P78346 Q96H22 0
P78346 Q9NP66 0
P78346 Q9NYJ8 0
P78346 Q14186 0
P78346 Q9UIW2 0
P78346 Q9UHD9 0
P78346 Q68CP9 0
P78346 Q08499 0
P78346 Q8N0S6 0
P78346 Q9UBQ0 0
P78346 Q03135 0
P78346 Q8WXD5 0
P78346 Q9Y2U8 0
P78346 Q15744 0
P78346 Q13616 0
P78346 Q9BPZ7 0
P78346 Q6P1X5 0
P78346 Q6P3W7 0
P78346 Q9Y5B0 0
P78346 Q8WVM7 0
P78346 Q13635 0
P78346 Q04637 0
P78346 Q96ST3 0
P78346 Q13469 0
P78346 Q13257 0
P78346 Q15208 0
P78346 Q05655 0
P78346 Q9Y3B2 0
P78346 Q96KG9 0
P78346 Q9H2K2 0
P78346 Q9UHD2 0
P78346 Q96Q15 0
P78346 Q9H871 0
P78346 Q6IPU0 0
P78346 Q16665 0
P78346 Q7L5Y6 0
P78346 P78537 0
P78346 Q9H9A7 0
P78346 Q14164 0
P78346 Q9H5N1 0
P78346 Q9UNE7 0
P78346 Q8N3Y1 0
P78346 Q8N1F7 0
P78346 Q96HS1 0
P78346 Q9HB71 0
P78346 Q9H9T3 0
P78346 Q9H211 0
P78346 Q9UPV9 0
P78346 Q9UHV2 0
P78346 Q9BQE3 0
P78346 Q9UJF2 0
P78346 Q14790 0
P78346 Q6UN15 0
P78346 Q53SF7 0
P78346 Q99708 0
P78346 P78527 0
P78346 Q92785 0
P78346 Q92585 0
P78346 Q96JN0 0
P78346 Q13487 0
P78346 Q8IYI6 0
P78346 Q92793 0
P78346 Q9UK41 0
P78346 Q06323 0
P78346 P98170 0
P78346 Q9BXL7 0
P78346 Q6P1J9 0
P78346 Q13118 0
P78346 Q14247 0
P78346 Q13111 0
P78346 Q9BVA1 0
P78346 Q14687 0
P78346 Q15788 0
P78346 Q96GD4 0
P78346 Q6UW60 0
P78346 complex 0
P78346 Q04206 0
P78346 Q9H0D6 0
P78346 Q9BU64 0
P78346 Q96AP0 0
P78346 Q3V639 0
P78346 Q96EK2 0
P78346 Q9UBF6 0
P78346 Q9UHD8 0
P78346 Q12906 0
P78346 Q86WB0 0
P78346 Q9GZS3 0
P78346 Q16594 0
P78346 Q13287 0
P78346 Q9H9Y6 0
P78346 Q00534 0
P78346 Q8N3R9 0
P78346 Q9BVC3 0
P78346 Q6IT96 0
P78346 Q07157 0
P78346 Q8IVT5 0
P78346 Q9BY43 0
P78346 Q92674 0
P78346 Q96EY7 0
P78346 Q99814 0
P78346 Q14318 0
P78346 Q9BVP2 0
P78346 Q15025 0
P78346 Q13185 0
P78346 Q6NUQ1 0
P78346 Q15329 0
P78346 Q03111 0
P78346 Q13905 0
P78346 Q06609 0
P78346 Q14008 0
P78346 Q96CV9 0
P78346 Q92572 0
P78346 Q8IZH2 0
P78346 Q9Y6K1 0
P78346 Q13309 0
P78346 Q9NTJ3 0
P78346 Q9BZI7 0
P78346 Q8N9N2 0
P78346 Q07889 0
P78346 Q9NZZ3 0
P78346 Q969F9 0
P78346 Q9BRT9 0
P78346 Q9Y490 0
P78346 Q9HB96 0
P78346 Q92990 0
P78346 Q9Y297 0
P78346 Q9UL45 0
P78346 Q86YV9 0
P78346 Q8NFD5 0
P78346 Q92905 0
P78346 Q96CW5 0
P78346 Q14155 0
P78346 Q9NWU2 0
P78346 Q8NB91 0
P78346 Q8N7H5 0
P78346 Q96BN2 0
P78346 Q99962 0
P78346 Q86YP4 0
P78346 Q9H6Z9 0
P78346 Q12769 0
P78346 Q96NW7 0
P78346 Q9BQG0 0
P78346 Q9UBL3 0
P78346 Q02878 0
P78346 Q13596 0
P78346 Q99741 0
P78346 Q8NFH3 0
P78346 Q16637 0
P78346 Q9P2J5 0
P78346 Q9UPN9 0
P78346 Q5YLB2 0
P78346 Q15544 0
P78346 Q9NX58 0
P78346 Q9BYG4 0
P78346 Q9NVA2 0
P78346 Q96EE3 0
P78346 Q7KZI7 0
P78346 Q8WVB6 0
P78346 Q13642 0
P78346 Q9Y2Q5 0
P78346 Q14289 0
P78346 Q13576 0
P78346 Q13889 0
P78346 Q14676 0
P78346 Q5T2T1 0
P78346 Q9Y6I7 0
P78346 Q9NVC6 0
P78346 Q6FI13 0
P78346 Q14185 0
P78346 Q96B97 0
P78346 Q9Y5S9 0
P78346 Q9Y605 0
P78346 Q8IWI9 0
P78346 Q92851 0
P78346 Q9H410 0
P78346 Q8IY63 0
P78346 Q8IY57 0
P78346 Q12933 0
P78346 Q00403 0
P78346 Q15003 0
P78346 Q92966 0
P78346 Q9NUP1 0
P78346 Q8IU60 0
P78346 Q15311 0
P78346 Q04724 0
P78346 Q15653 0
P78346 Q96SB4 0
P78346 Q9H840 0
P78346 Q8N3U4 0
P78346 Q13326 0
P78346 Q53HL2 0
P78346 Q05193 0
P78346 Q96F86 0
P78346 Q6P4R8 0
P78346 Q15185 0
P78346 Q6PI98 0
P78346 Q9H270 0
P78346 Q02543 0
P78346 Q92797 0
P78346 Q93034 0
P78346 Q15582 0
P78346 Q9NYV6 0
P78346 Q9NRF9 0
P78346 Q9UPT5 0
P78346 Q92900 0
P78346 Q96EV8 0
P78346 Q9UQL6 0
P78346 Q9UHV9 0
P78346 Q13451 0
P78346 Q00839 0
P78346 Q9BQA1 0
P78346 Q06187 0
P78346 Q5S007 0
P78346 Q08211 0
P78346 Q15021 0
P78346 Q9UBU9 0
P78346 Q00987 0
P78346 Q14573 0
P78346 Q99436 0
Q8IX12 Q9UBE0 0
Q8IX12 Q9P253 0
Q8IX12 Q9UBX0 0
Q8IX12 Q99816 0
Q8IX12 Q9UQN3 0
Q8IX12 Q9ULH1 0
Q8IX12 Q9Y576 0
Q8IX12 Q9H1I8 0
Q8IX12 Q8NFH4 0
Q8IX12 Q8WYH8 0
Q8IX12 Q96RK1 0
Q8IX12 Q96JC1 0
Q8IX12 Q9BTC8 0
Q8IX12 Q9P2K3 0
Q8IX12 Q8TDN6 0
Q8IX12 Q8N122 0
Q8IX12 Q9UNM6 0
Q8IX12 Q9Y2S0 0
Q8IX12 Q99832 0
Q8IX12 Q9BXP5 0
Q8IX12 Q99460 0
Q8IX12 Q96BD5 0
Q8IX12 Q9Y2X7 0
Q8IX12 Q8N163 0
Q8IX12 Q99967 0
Q8IX12 Q9UBW7 0
Q8IX12 Q9NTI5 0
Q8IX12 Q9NQC1 0
Q8IX12 Q9Y248 0
Q8IX12 Q96GM5 0
Q8IX12 Q9Y253 0
Q8IX12 Q9UPY3 0
Q8IX12 Q92766 0
Q8IX12 Q8N6M7 0
Q8IX12 Q9NQS7 0
Q8IX12 Q9UKG1 0
Q8IX12 Q9BT78 0
Q8IX12 Q9Y316 0
Q8IX12 Q9Y3C5 0
Q8IX12 Q9UQE7 0
Q8IX12 Q92831 0
Q8IX12 Q9UKT7 0
Q8IX12 Q92522 0
Q8IX12 Q9UHA4 0
Q8IX12 Q9UBP5 0
Q8IX12 Q9NQT5 0
Q8IX12 Q92989 0
Q8IX12 Q8IZQ8 0
Q8IX12 Q9UNS2 0
Q8IX12 Q96EZ8 0
Q8IX12 Q9H2X6 0
Q8IX12 Q9BUL9 0
Q8IX12 Q8WYB5 0
Q8IX12 Q9P0W2 0
Q8IX12 Q9NWZ8 0
Q8IX12 Q9H9F9 0
Q8IX12 Q9UMX0 0
Q8IX12 Q9Y3U8 0
Q8IX12 Q92878 0
Q8IX12 Q9H981 0
Q8IX12 Q96Q27 0
Q8IX12 Q8NHY2 0
Q8IX12 Q9NRL2 0
Q8IX12 Q9Y6X2 0
Q8IX12 Q99549 0
Q8IX12 Q9P2I0 0
Q8IX12 Q9NPF5 0
Q8IX12 Q92844 0
Q8IX12 Q9H269 0
Q8IX12 Q96T60 0
Q8IX12 Q9BYE7 0
Q8IX12 Q8NEM2 0
Q8IX12 Q9Y262 0
Q8IX12 Q9HAU5 0
Q8IX12 Q96A65 0
Q8IX12 Q8NBZ0 0
Q8IX12 Q9Y3F4 0
Q8IX12 Q9Y6Q9 0
Q8IX12 Q8TD19 0
Q8IX12 Q8IYD1 0
Q8IX12 Q8TEY7 0
Q8IX12 Q9UIG0 0
Q8IX12 Q9NPB6 0
Q8IX12 Q9UIF9 0
Q8IX12 Q93074 0
Q8IX12 Q9UL63 0
Q8IX12 Q92890 0
Q8IX12 Q9NSP4 0
Q8IX12 Q96FZ7 0
Q8IX12 Q92618 0
Q8IX12 Q92830 0
Q8IX12 Q9BSJ2 0
Q8IX12 Q9C086 0
Q8IX12 Q9UKV8 0
Q8IX12 Q9UHI6 0
Q8IX12 Q99497 0
Q8IX12 Q8WV66 0
Q8IX12 Q92925 0
Q8IX12 Q9UK53 0
Q8IX12 Q92759 0
Q8IX12 Q9Y4A5 0
Q8IX12 Q9BSI4 0
Q8IX12 Q9H1J1 0
Q8IX12 Q9Y6J9 0
Q8IX12 Q9UQM7 0
Q8IX12 Q92922 0
Q8IX12 Q9NPD3 0
Q8IX12 Q8WVC0 0
Q8IX12 Q8TEW0 0
Q8IX12 Q9Y2X3 0
Q8IX12 Q99683 0
Q8IX12 Q8TEQ6 0
Q8IX12 Q9NZS9 0
Q8IX12 Q9H672 0
Q8IX12 Q9NZI8 0
Q8IX12 Q8TDZ2 0
Q8IX12 Q8IZP0 0
Q8IX12 Q99759 0
Q8IX12 Q9BW27 0
Q8IX12 Q9BPX3 0
Q8IX12 Q9UBQ5 0
Q8IX12 Q9Y2L1 0
Q8IX12 Q9Y6R4 0
Q8IX12 Q96JB8 0
Q8IX12 Q99575 0
Q8IX12 Q92777 0
Q8IX12 Q9Y3E7 0
Q8IX12 Q9Y618 0
Q8IX12 Q9P0M6 0
Q8IX12 Q9GZX9 0
Q8IX12 Q9NPI8 0
Q8IX12 Q9UHA3 0
Q8IX12 Q9Y2A7 0
Q8IX12 Q9Y333 0
Q8IX12 Q9Y2T2 0
Q8IX12 Q99613 0
Q8IX12 Q99665 0
Q8IX12 Q8N684 0
Q8IX12 Q8TAQ2 0
Q8IX12 Q9H4B7 0
Q8IX12 Q9ULZ2 0
Q8IX12 Q99963 0
Q8IX12 Q9HAU4 0
Q8IX12 Q8NFZ0 0
Q8IX12 Q9Y6I3 0
Q8IX12 Q9HBI1 0
Q8IX12 Q96FF9 0
Q8IX12 Q969H0 0
Q8IX12 Q9H3P2 0
Q8IX12 Q9Y5K6 0
Q8IX12 Q96EB6 0
Q8IX12 Q969R5 0
Q8IX12 Q92620 0
Q8IX12 Q9NW38 0
Q8IX12 Q8NFZ5 0
Q8IX12 Q92896 0
Q8IX12 Q9HC52 0
Q8IX12 Q9Y383 0
Q8IX12 Q9H0E3 0
Q8IX12 Q92828 0
Q8IX12 Q99728 0
Q8IX12 Q969H4 0
Q8IX12 Q99848 0
Q8IX12 Q9NPI6 0
Q8IX12 Q9Y2J4 0
Q8IX12 Q8WXI9 0
Q8IX12 Q9H444 0
Q8IX12 Q9H160 0
Q8IX12 Q9NY27 0
Q8IX12 Q9NRG0 0
Q8IX12 Q9Y232 0
Q8IX12 Q96EB1 0
Q8IX12 Q9UKL0 0
Q8IX12 Q99417 0
Q8IX12 Q92794 0
Q8IX12 Q9BRG1 0
Q8IX12 Q92466 0
Q8IX12 Q92750 0
Q8IX12 Q96T23 0
Q8IX12 Q92882 0
Q8IX12 Q9Y6A5 0
Q8IX12 Q9NV70 0
Q8IX12 Q99638 0
Q8IX12 Q969S2 0
Q8IX12 Q8N5C8 0
Q8IX12 Q8IYD8 0
Q8IX12 Q8N726 0
Q8IX12 Q9UER7 0
Q8IX12 Q99558 0
Q8IX12 Q8WUM0 0
Q8IX12 Q9HCU9 0
Q8IX12 Q92556 0
Q8IX12 Q8NI35 0
Q8IX12 Q99873 0
Q8IX12 Q9H7L9 0
Q8IX12 Q9HCE1 0
Q8IX12 Q9H633 0
Q8IX12 Q99627 0
Q8IX12 Q9NWX5 0
Q8IX12 Q9UDY8 0
Q8IX12 Q92629 0
Q8IX12 Q8WXK4 0
Q8IX12 Q9BS16 0
Q8IX12 Q99879 0
Q8IX12 Q9UBC3 0
Q8IX12 Q92613 0
Q8IX12 Q99496 0
Q8IX12 Q9BVC4 0
Q8IX12 Q9HB75 0
Q8IX12 Q96B26 0
Q8IX12 Q96JP5 0
Q8IX12 Q9UJW3 0
Q8IX12 Q9NW13 0
Q8IX12 Q96QK1 0
Q8IX12 Q9UIM3 0
Q8IX12 Q969G3 0
Q8IX12 Q9H9Q2 0
Q8IX12 Q9UM13 0
Q8IX12 Q8IXH7 0
Q8IX12 Q96KQ7 0
Q8IX12 Q9NUP9 0
Q8IX12 Q9NXR7 0
Q8IX12 Q99996 0
Q8IX12 Q9HD42 0
Q8IX12 Q9H9H4 0
Q8IX12 Q9NR30 0
Q8IX12 Q9UPZ3 0
Q8IX12 Q9NUW8 0
Q8IX12 Q9Y265 0
Q8IX12 Q9HAF1 0
Q8IX12 Q9UKB1 0
Q8IX12 Q9ULG1 0
Q8IX12 Q9HBM6 0
Q8IX12 Q96S59 0
Q8IX12 Q9BZZ5 0
Q8IX12 Q9H3R5 0
Q8IX12 Q9NZ70 0
Q8IX12 Q9UBW8 0
Q8IX12 Q9UBT2 0
Q8IX12 Q92769 0
Q8IX12 Q8N2Z9 0
Q8IX12 Q9UBB5 0
Q8IX12 Q9UKT8 0
Q8IX12 Q9H6S1 0
Q8IX12 Q8WX92 0
Q8IX12 Q9NUX5 0
Q8IX12 Q9P287 0
Q8IX12 Q9BXJ9 0
Q8IX12 Q9BRX5 0
Q8IX12 Q9Y5B9 0
Q8IX12 Q8N257 0
Q8IX12 Q96FI4 0
Q8IX12 Q9GZT9 0
Q8IX12 Q9BYG5 0
Q8IX12 Q9H081 0
Q8IX12 Q9NUG6 0
Q8IX12 Q9NYB0 0
Q8IX12 Q92599 0
Q8IX12 Q9BXM7 0
Q8IX12 Q8IXI1 0
Q8IX12 Q9UNL4 0
Q8IX12 Q9H9B1 0
Q8IX12 Q9H0H5 0
Q8IX12 Q9UBE8 0
Q8IX12 Q8WUW1 0
Q8IX12 Q8TDH9 0
Q8IX12 Q96CF2 0
Q8IX12 Q9BUB5 0
Q8IX12 Q9BZH6 0
Q8IX12 Q92804 0
Q8IX12 Q9UPN7 0
Q8IX12 Q8N3C0 0
Q8IX12 Q9H074 0
Q8IX12 Q9UBU8 0
Q8IX12 Q9Y4K3 0
Q8IX12 Q9Y230 0
Q8IX12 Q96IY1 0
Q8IX12 Q8TAG9 0
Q8IX12 Q9GZS1 0
Q8IX12 Q96BT3 0
Q8IX12 Q9Y6W5 0
Q8IX12 Q92667 0
Q8IX12 Q9UIS9 0
Q8IX12 Q9ULX6 0
Q8IX12 Q96H20 0
Q8IX12 Q9NQT4 0
Q8IX12 Q9ULD4 0
Q8IX12 Q96KP1 0
Q8IX12 Q9BZK7 0
Q8IX12 Q99966 0
Q8IX12 Q9UKF6 0
Q8IX12 Q9UL15 0
Q8IX12 Q9Y6J0 0
Q8IX12 Q9NRH3 0
Q8IX12 Q8N668 0
Q8IX12 Q96T58 0
Q8IX12 Q9UL46 0
Q8IX12 Q9NQ66 0
Q8IX12 Q96H22 0
Q8IX12 Q9NP66 0
Q8IX12 Q9NYJ8 0
Q8IX12 Q9UIW2 0
Q8IX12 Q9UHD9 0
Q8IX12 Q8N0S6 0
Q8IX12 Q9UBQ0 0
Q8IX12 Q8WXD5 0
Q8IX12 Q9Y2U8 0
Q8IX12 Q9BPZ7 0
Q8IX12 Q9Y5B0 0
Q8IX12 Q8WVM7 0
Q8IX12 Q96ST3 0
Q8IX12 Q9Y3B2 0
Q8IX12 Q96KG9 0
Q8IX12 Q9H2K2 0
Q8IX12 Q96Q15 0
Q8IX12 Q9H871 0
Q8IX12 Q9H9A7 0
Q8IX12 Q9H5N1 0
Q8IX12 Q9UNE7 0
Q8IX12 Q8N3Y1 0
Q8IX12 Q8N1F7 0
Q8IX12 Q96HS1 0
Q8IX12 Q9HB71 0
Q8IX12 Q9H9T3 0
Q8IX12 Q9H211 0
Q8IX12 Q9UPV9 0
Q8IX12 Q9UHV2 0
Q8IX12 Q9BQE3 0
Q8IX12 Q9UJF2 0
Q8IX12 Q99708 0
Q8IX12 Q92785 0
Q8IX12 Q92585 0
Q8IX12 Q96JN0 0
Q8IX12 Q8IYI6 0
Q8IX12 Q92793 0
Q8IX12 Q9UK41 0
Q8IX12 Q969H6 0
Q8IX12 Q9BXL7 0
Q8IX12 Q9BVA1 0
Q8IX12 Q96GD4 0
Q8IX12 complex 0
Q8IX12 Q9H0D6 0
Q8IX12 Q9BU64 0
Q8IX12 Q96AP0 0
Q8IX12 Q96EK2 0
Q8IX12 Q9UBF6 0
Q8IX12 Q9UHD8 0
Q8IX12 Q9GZS3 0
Q8IX12 Q9H9Y6 0
Q8IX12 Q8N3R9 0
Q8IX12 Q9BVC3 0
Q8IX12 Q9BY43 0
Q8IX12 Q92674 0
Q8IX12 Q96EY7 0
Q8IX12 Q99814 0
Q8IX12 Q9BVP2 0
Q8IX12 Q96CV9 0
Q8IX12 Q92572 0
Q8IX12 Q8IZH2 0
Q8IX12 Q9Y6K1 0
Q8IX12 Q9NTJ3 0
Q8IX12 Q9BZI7 0
Q8IX12 Q8N9N2 0
Q8IX12 Q9NZZ3 0
Q8IX12 Q969F9 0
Q8IX12 Q9BRT9 0
Q8IX12 Q9Y490 0
Q8IX12 Q9HB96 0
Q8IX12 Q92990 0
Q8IX12 Q9Y297 0
Q8IX12 Q9UL45 0
Q8IX12 Q8NFD5 0
Q8IX12 Q92905 0
Q8IX12 Q96CW5 0
Q8IX12 Q9NWU2 0
Q8IX12 Q8NB91 0
Q8IX12 Q8N7H5 0
Q8IX12 Q96BN2 0
Q8IX12 Q99962 0
Q8IX12 Q9H6Z9 0
Q8IX12 Q96NW7 0
Q8IX12 Q9BQG0 0
Q8IX12 Q9UBL3 0
Q8IX12 Q99741 0
Q8IX12 Q8NFH3 0
Q8IX12 Q9P2J5 0
Q8IX12 Q9UPN9 0
Q8IX12 Q9NX58 0
Q8IX12 Q9BYG4 0
Q8IX12 Q9NVA2 0
Q8IX12 Q96EE3 0
Q8IX12 Q8WVB6 0
Q8IX12 Q9Y2Q5 0
Q8IX12 Q9Y6I7 0
Q8IX12 Q9NVC6 0
Q8IX12 Q96B97 0
Q8IX12 Q9Y5S9 0
Q8IX12 Q9Y605 0
Q8IX12 Q92851 0
Q8IX12 Q9H410 0
Q8IX12 Q8IY63 0
Q8IX12 Q8IY57 0
Q8IX12 Q92966 0
Q8IX12 Q9NUP1 0
Q8IX12 Q96SB4 0
Q8IX12 Q9H840 0
Q8IX12 Q8N3U4 0
Q8IX12 Q96F86 0
Q8IX12 Q9H270 0
Q8IX12 Q92797 0
Q8IX12 Q93034 0
Q8IX12 Q9NYV6 0
Q8IX12 Q9NRF9 0
Q8IX12 Q9UPT5 0
Q8IX12 Q92900 0
Q8IX12 Q96EV8 0
Q8IX12 Q9UQL6 0
Q8IX12 Q9UHV9 0
Q8IX12 Q9BQA1 0
Q8IX12 Q9UBU9 0
Q8IX12 Q99436 0
Q1EHW4 Q9UBE0 0
Q1EHW4 Q9P253 0
Q1EHW4 Q8IX12 0
Q1EHW4 Q6IA86 0
Q1EHW4 Q9UBX0 0
Q1EHW4 Q86VP6 0
Q1EHW4 Q99816 0
Q1EHW4 Q9UQN3 0
Q1EHW4 Q9ULH1 0
Q1EHW4 Q9Y576 0
Q1EHW4 Q5VWG9 0
Q1EHW4 Q9H1I8 0
Q1EHW4 Q86XI2 0
Q1EHW4 Q63HK5 0
Q1EHW4 Q8NFH4 0
Q1EHW4 Q8WYH8 0
Q1EHW4 Q96RK1 0
Q1EHW4 Q6IE81 0
Q1EHW4 Q96JC1 0
Q1EHW4 Q9BTC8 0
Q1EHW4 Q8IUD2 0
Q1EHW4 Q9P2K3 0
Q1EHW4 Q8TDN6 0
Q1EHW4 Q8N122 0
Q1EHW4 Q9UNM6 0
Q1EHW4 Q9Y2S0 0
Q1EHW4 Q99832 0
Q1EHW4 Q9BXP5 0
Q1EHW4 Q99460 0
Q1EHW4 Q96BD5 0
Q1EHW4 Q9Y2X7 0
Q1EHW4 Q8N163 0
Q1EHW4 Q99967 0
Q1EHW4 Q9UBW7 0
Q1EHW4 Q9NTI5 0
Q1EHW4 Q9NQC1 0
Q1EHW4 Q9Y248 0
Q1EHW4 Q9Y253 0
Q1EHW4 Q5U5U6 0
Q1EHW4 Q5QJE6 0
Q1EHW4 Q9UPY3 0
Q1EHW4 Q92766 0
Q1EHW4 Q86T24 0
Q1EHW4 Q8N6M7 0
Q1EHW4 Q9NQS7 0
Q1EHW4 Q9UKG1 0
Q1EHW4 Q7L5N1 0
Q1EHW4 Q9BT78 0
Q1EHW4 Q9Y316 0
Q1EHW4 Q9Y3C5 0
Q1EHW4 Q7L576 0
Q1EHW4 Q9UQE7 0
Q1EHW4 Q92831 0
Q1EHW4 Q9UKT7 0
Q1EHW4 Q92522 0
Q1EHW4 Q9UHA4 0
Q1EHW4 Q9UBP5 0
Q1EHW4 Q9NQT5 0
Q1EHW4 Q92989 0
Q1EHW4 Q8IZQ8 0
Q1EHW4 Q9UNS2 0
Q1EHW4 Q96EZ8 0
Q1EHW4 Q9H2X6 0
Q1EHW4 Q9BUL9 0
Q1EHW4 Q8WYB5 0
Q1EHW4 Q9P0W2 0
Q1EHW4 Q9NWZ8 0
Q1EHW4 Q9H9F9 0
Q1EHW4 Q86VN1 0
Q1EHW4 Q9UMX0 0
Q1EHW4 Q9Y3U8 0
Q1EHW4 Q5T200 0
Q1EHW4 Q8IUC6 0
Q1EHW4 Q92878 0
Q1EHW4 Q9H981 0
Q1EHW4 Q96Q27 0
Q1EHW4 Q8NHY2 0
Q1EHW4 Q9NRL2 0
Q1EHW4 Q9Y6X2 0
Q1EHW4 Q99549 0
Q1EHW4 Q86UP2 0
Q1EHW4 Q9P2I0 0
Q1EHW4 Q9NPF5 0
Q1EHW4 Q92844 0
Q1EHW4 Q9H269 0
Q1EHW4 Q96T60 0
Q1EHW4 Q9BYE7 0
Q1EHW4 Q8NEM2 0
Q1EHW4 Q6QNY1 0
Q1EHW4 Q9Y262 0
Q1EHW4 Q9HAU5 0
Q1EHW4 Q96A65 0
Q1EHW4 Q8NBZ0 0
Q1EHW4 Q9Y3F4 0
Q1EHW4 Q9Y6Q9 0
Q1EHW4 Q8TD19 0
Q1EHW4 Q8IYD1 0
Q1EHW4 Q8TEY7 0
Q1EHW4 Q9NPB6 0
Q1EHW4 Q9UIF9 0
Q1EHW4 Q93074 0
Q1EHW4 Q9UL63 0
Q1EHW4 Q92890 0
Q1EHW4 Q9NSP4 0
Q1EHW4 Q96FZ7 0
Q1EHW4 Q92618 0
Q1EHW4 Q92830 0
Q1EHW4 Q9BSJ2 0
Q1EHW4 Q9C086 0
Q1EHW4 Q7Z6Z7 0
Q1EHW4 Q9UKV8 0
Q1EHW4 Q9UHI6 0
Q1EHW4 Q99497 0
Q1EHW4 Q8WV66 0
Q1EHW4 Q92759 0
Q1EHW4 Q9Y4A5 0
Q1EHW4 Q9BSI4 0
Q1EHW4 Q9H1J1 0
Q1EHW4 Q9Y6J9 0
Q1EHW4 Q9UQM7 0
Q1EHW4 Q9NPD3 0
Q1EHW4 Q8WVC0 0
Q1EHW4 Q6Q0C0 0
Q1EHW4 Q7LBR1 0
Q1EHW4 Q53EL6 0
Q1EHW4 Q8TEW0 0
Q1EHW4 Q9Y2X3 0
Q1EHW4 Q99683 0
Q1EHW4 Q8TEQ6 0
Q1EHW4 Q9NZS9 0
Q1EHW4 Q49AN0 0
Q1EHW4 Q9H672 0
Q1EHW4 Q9NZI8 0
Q1EHW4 Q8TDZ2 0
Q1EHW4 Q8IZP0 0
Q1EHW4 Q99759 0
Q1EHW4 Q9BW27 0
Q1EHW4 Q9BPX3 0
Q1EHW4 Q9UBQ5 0
Q1EHW4 Q9Y2L1 0
Q1EHW4 Q9Y6R4 0
Q1EHW4 Q96JB8 0
Q1EHW4 Q99575 0
Q1EHW4 Q92777 0
Q1EHW4 Q676U5 0
Q1EHW4 Q9Y3E7 0
Q1EHW4 Q9Y618 0
Q1EHW4 Q9P0M6 0
Q1EHW4 Q9GZX9 0
Q1EHW4 Q9NPI8 0
Q1EHW4 Q86XK2 0
Q1EHW4 Q9UHA3 0
Q1EHW4 Q9Y2A7 0
Q1EHW4 Q9Y333 0
Q1EHW4 Q8IUR7 0
Q1EHW4 Q9Y2T2 0
Q1EHW4 Q7L2H7 0
Q1EHW4 Q99613 0
Q1EHW4 Q99665 0
Q1EHW4 Q8N684 0
Q1EHW4 Q9H4B7 0
Q1EHW4 Q9ULZ2 0
Q1EHW4 Q99963 0
Q1EHW4 Q69YN4 0
Q1EHW4 Q9HAU4 0
Q1EHW4 Q8NFZ0 0
Q1EHW4 Q9Y6I3 0
Q1EHW4 Q9HBI1 0
Q1EHW4 Q68EM7 0
Q1EHW4 Q96FF9 0
Q1EHW4 Q969H0 0
Q1EHW4 Q9H3P2 0
Q1EHW4 Q9Y5K6 0
Q1EHW4 Q86XR7 0
Q1EHW4 Q96EB6 0
Q1EHW4 Q969R5 0
Q1EHW4 Q92620 0
Q1EHW4 Q9NW38 0
Q1EHW4 Q8NFZ5 0
Q1EHW4 Q92896 0
Q1EHW4 Q9HC52 0
Q1EHW4 Q9Y383 0
Q1EHW4 Q92828 0
Q1EHW4 Q99728 0
Q1EHW4 Q969H4 0
Q1EHW4 Q99848 0
Q1EHW4 Q6P2E9 0
Q1EHW4 Q7Z412 0
Q1EHW4 Q9NPI6 0
Q1EHW4 Q9Y6K9 0
Q1EHW4 Q9Y2J4 0
Q1EHW4 Q9H444 0
Q1EHW4 Q9NY27 0
Q1EHW4 Q9NRG0 0
Q1EHW4 Q9Y232 0
Q1EHW4 Q96EB1 0
Q1EHW4 Q9UKL0 0
Q1EHW4 Q99417 0
Q1EHW4 Q92794 0
Q1EHW4 Q9BRG1 0
Q1EHW4 Q92466 0
Q1EHW4 Q92750 0
Q1EHW4 Q5XUX0 0
Q1EHW4 Q6P1K2 0
Q1EHW4 Q96T23 0
Q1EHW4 Q92882 0
Q1EHW4 Q9Y6A5 0
Q1EHW4 Q9NV70 0
Q1EHW4 Q99638 0
Q1EHW4 Q969S2 0
Q1EHW4 Q8N5C8 0
Q1EHW4 Q8IYD8 0
Q1EHW4 Q8N726 0
Q1EHW4 Q9UER7 0
Q1EHW4 Q99558 0
Q1EHW4 Q8WUM0 0
Q1EHW4 Q8IVI9 0
Q1EHW4 Q92556 0
Q1EHW4 Q8NI35 0
Q1EHW4 Q99873 0
Q1EHW4 Q9HCE1 0
Q1EHW4 Q9H633 0
Q1EHW4 Q99627 0
Q1EHW4 Q86VW2 0
Q1EHW4 Q4G0F5 0
Q1EHW4 Q6R327 0
Q1EHW4 Q9NWX5 0
Q1EHW4 Q9UDY8 0
Q1EHW4 Q92629 0
Q1EHW4 Q6T4P5 0
Q1EHW4 Q8WXK4 0
Q1EHW4 Q9BS16 0
Q1EHW4 Q99879 0
Q1EHW4 Q9UBC3 0
Q1EHW4 Q92613 0
Q1EHW4 Q99496 0
Q1EHW4 Q9BVC4 0
Q1EHW4 Q9HB75 0
Q1EHW4 Q96B26 0
Q1EHW4 Q6P1M3 0
Q1EHW4 Q96JP5 0
Q1EHW4 Q9UJW3 0
Q1EHW4 Q9NW13 0
Q1EHW4 Q7L5Y9 0
Q1EHW4 Q64663 0
Q1EHW4 Q96QK1 0
Q1EHW4 Q9UIM3 0
Q1EHW4 Q59EJ3 0
Q1EHW4 Q9H9Q2 0
Q1EHW4 Q9UM13 0
Q1EHW4 Q8IXH7 0
Q1EHW4 Q96KQ7 0
Q1EHW4 Q9NUP9 0
Q1EHW4 Q9NXR7 0
Q1EHW4 Q99996 0
Q1EHW4 Q9HD42 0
Q1EHW4 Q9H9H4 0
Q1EHW4 Q9NR30 0
Q1EHW4 Q9UPZ3 0
Q1EHW4 Q9NUW8 0
Q1EHW4 Q9Y265 0
Q1EHW4 Q9HAF1 0
Q1EHW4 Q9UKB1 0
Q1EHW4 Q9ULG1 0
Q1EHW4 Q9HBM6 0
Q1EHW4 Q71F23 0
Q1EHW4 Q96S59 0
Q1EHW4 Q9BZZ5 0
Q1EHW4 Q6IBW4 0
Q1EHW4 Q9H3R5 0
Q1EHW4 Q53TQ3 0
Q1EHW4 Q9NZ70 0
Q1EHW4 Q9UBW8 0
Q1EHW4 Q9UBT2 0
Q1EHW4 Q8N2Z9 0
Q1EHW4 Q9UKT8 0
Q1EHW4 Q9H6S1 0
Q1EHW4 Q5RKV6 0
Q1EHW4 Q8WX92 0
Q1EHW4 Q7L2Z9 0
Q1EHW4 Q9NUX5 0
Q1EHW4 Q5VTR2 0
Q1EHW4 Q9P287 0
Q1EHW4 Q6PD62 0
Q1EHW4 Q9BXJ9 0
Q1EHW4 Q9BRX5 0
Q1EHW4 Q6WN34 0
Q1EHW4 Q8N257 0
Q1EHW4 Q96FI4 0
Q1EHW4 Q9GZT9 0
Q1EHW4 Q71U36 0
Q1EHW4 Q9BYG5 0
Q1EHW4 Q9H081 0
Q1EHW4 Q9NUG6 0
Q1EHW4 Q9NYB0 0
Q1EHW4 Q92599 0
Q1EHW4 Q9BXM7 0
Q1EHW4 Q8IUQ4 0
Q1EHW4 Q8IXI1 0
Q1EHW4 Q9UNL4 0
Q1EHW4 Q9H9B1 0
Q1EHW4 Q5SXM2 0
Q1EHW4 Q9H0H5 0
Q1EHW4 Q9UBE8 0
Q1EHW4 Q8WUW1 0
Q1EHW4 Q8TDH9 0
Q1EHW4 Q96CF2 0
Q1EHW4 Q9BUB5 0
Q1EHW4 Q9BZH6 0
Q1EHW4 Q92804 0
Q1EHW4 Q7L2E3 0
Q1EHW4 Q9UPN7 0
Q1EHW4 Q8N3C0 0
Q1EHW4 Q29RF7 0
Q1EHW4 Q9H074 0
Q1EHW4 Q9UBU8 0
Q1EHW4 Q9Y4K3 0
Q1EHW4 Q9Y230 0
Q1EHW4 Q96IY1 0
Q1EHW4 Q8TAG9 0
Q1EHW4 Q9GZS1 0
Q1EHW4 Q96BT3 0
Q1EHW4 Q9Y6W5 0
Q1EHW4 Q92667 0
Q1EHW4 Q9UIS9 0
Q1EHW4 Q6WCQ1 0
Q1EHW4 Q9ULX6 0
Q1EHW4 Q96H20 0
Q1EHW4 Q9NQT4 0
Q1EHW4 Q9ULD4 0
Q1EHW4 Q96KP1 0
Q1EHW4 Q9BZK7 0
Q1EHW4 Q99966 0
Q1EHW4 Q9UKF6 0
Q1EHW4 Q9UL15 0
Q1EHW4 Q9Y6J0 0
Q1EHW4 Q86W51 0
Q1EHW4 Q9NRH3 0
Q1EHW4 Q8N668 0
Q1EHW4 Q96T58 0
Q1EHW4 Q9UL46 0
Q1EHW4 Q6QNY0 0
Q1EHW4 Q4VCS5 0
Q1EHW4 Q9NQ66 0
Q1EHW4 Q96H22 0
Q1EHW4 Q9NP66 0
Q1EHW4 Q9NYJ8 0
Q1EHW4 Q9UIW2 0
Q1EHW4 Q9UHD9 0
Q1EHW4 Q8N0S6 0
Q1EHW4 Q9UBQ0 0
Q1EHW4 Q8WXD5 0
Q1EHW4 Q9Y2U8 0
Q1EHW4 Q9BPZ7 0
Q1EHW4 Q6P1X5 0
Q1EHW4 Q6P3W7 0
Q1EHW4 Q9Y5B0 0
Q1EHW4 Q8WVM7 0
Q1EHW4 Q9Y3B2 0
Q1EHW4 Q9H2K2 0
Q1EHW4 Q9UHD2 0
Q1EHW4 Q96Q15 0
Q1EHW4 Q9H871 0
Q1EHW4 Q6IPU0 0
Q1EHW4 Q7L5Y6 0
Q1EHW4 Q9H9A7 0
Q1EHW4 Q9H5N1 0
Q1EHW4 Q9UNE7 0
Q1EHW4 Q8N3Y1 0
Q1EHW4 Q8N1F7 0
Q1EHW4 Q96HS1 0
Q1EHW4 Q9HB71 0
Q1EHW4 Q9H9T3 0
Q1EHW4 Q9H211 0
Q1EHW4 Q9UPV9 0
Q1EHW4 Q9UHV2 0
Q1EHW4 Q9BQE3 0
Q1EHW4 Q9UJF2 0
Q1EHW4 Q6UN15 0
Q1EHW4 Q53SF7 0
Q1EHW4 Q99708 0
Q1EHW4 Q92585 0
Q1EHW4 Q96JN0 0
Q1EHW4 Q8IYI6 0
Q1EHW4 Q9UK41 0
Q1EHW4 Q969H6 0
Q1EHW4 Q9BXL7 0
Q1EHW4 Q6P1J9 0
Q1EHW4 Q9BVA1 0
Q1EHW4 Q96GD4 0
Q1EHW4 Q6UW60 0
Q1EHW4 complex 0
Q1EHW4 Q9H0D6 0
Q1EHW4 Q9BU64 0
Q1EHW4 Q96AP0 0
Q1EHW4 Q3V639 0
Q1EHW4 Q96EK2 0
Q1EHW4 Q9UBF6 0
Q1EHW4 Q9UHD8 0
Q1EHW4 Q86WB0 0
Q1EHW4 Q9GZS3 0
Q1EHW4 Q9H9Y6 0
Q1EHW4 Q8N3R9 0
Q1EHW4 Q9BVC3 0
Q1EHW4 Q6IT96 0
Q1EHW4 Q8IVT5 0
Q1EHW4 Q9BY43 0
Q1EHW4 Q92674 0
Q1EHW4 Q96EY7 0
Q1EHW4 Q99814 0
Q1EHW4 Q9BVP2 0
Q1EHW4 Q6NUQ1 0
Q1EHW4 Q96CV9 0
Q1EHW4 Q92572 0
Q1EHW4 Q8IZH2 0
Q1EHW4 Q9Y6K1 0
Q1EHW4 Q9NTJ3 0
Q1EHW4 Q9BZI7 0
Q1EHW4 Q8N9N2 0
Q1EHW4 Q9NZZ3 0
Q1EHW4 Q969F9 0
Q1EHW4 Q9BRT9 0
Q1EHW4 Q9Y490 0
Q1EHW4 Q9HB96 0
Q1EHW4 Q92990 0
Q1EHW4 Q9Y297 0
Q1EHW4 Q9UL45 0
Q1EHW4 Q86YV9 0
Q1EHW4 Q92905 0
Q1EHW4 Q96CW5 0
Q1EHW4 Q9NWU2 0
Q1EHW4 Q8NB91 0
Q1EHW4 Q8N7H5 0
Q1EHW4 Q96BN2 0
Q1EHW4 Q99962 0
Q1EHW4 Q86YP4 0
Q1EHW4 Q9H6Z9 0
Q1EHW4 Q96NW7 0
Q1EHW4 Q9BQG0 0
Q1EHW4 Q9UBL3 0
Q1EHW4 Q99741 0
Q1EHW4 Q8NFH3 0
Q1EHW4 Q9P2J5 0
Q1EHW4 Q9UPN9 0
Q1EHW4 Q5YLB2 0
Q1EHW4 Q9NX58 0
Q1EHW4 Q9BYG4 0
Q1EHW4 Q9NVA2 0
Q1EHW4 Q96EE3 0
Q1EHW4 Q7KZI7 0
Q1EHW4 Q8WVB6 0
Q1EHW4 Q9Y2Q5 0
Q1EHW4 Q5T2T1 0
Q1EHW4 Q9Y6I7 0
Q1EHW4 Q9NVC6 0
Q1EHW4 Q6FI13 0
Q1EHW4 Q96B97 0
Q1EHW4 Q9Y5S9 0
Q1EHW4 Q9Y605 0
Q1EHW4 Q8IWI9 0
Q1EHW4 Q92851 0
Q1EHW4 Q9H410 0
Q1EHW4 Q8IY63 0
Q1EHW4 Q8IY57 0
Q1EHW4 Q92966 0
Q1EHW4 Q9NUP1 0
Q1EHW4 Q8IU60 0
Q1EHW4 Q96SB4 0
Q1EHW4 Q9H840 0
Q1EHW4 Q8N3U4 0
Q1EHW4 Q53HL2 0
Q1EHW4 Q96F86 0
Q1EHW4 Q6P4R8 0
Q1EHW4 Q6PI98 0
Q1EHW4 Q9H270 0
Q1EHW4 Q92797 0
Q1EHW4 Q93034 0
Q1EHW4 Q9NYV6 0
Q1EHW4 Q9NRF9 0
Q1EHW4 Q9UPT5 0
Q1EHW4 Q92900 0
Q1EHW4 Q96EV8 0
Q1EHW4 Q9UQL6 0
Q1EHW4 Q9UHV9 0
Q1EHW4 Q9BQA1 0
Q1EHW4 Q5S007 0
Q1EHW4 Q9UBU9 0
Q1EHW4 Q99436 0
O75971 Q9UBE0 0
O75971 Q9P253 0
O75971 P09651 0
O75971 P78346 0
O75971 Q8IX12 0
O75971 Q1EHW4 0
O75971 P28072 0
O75971 P23258 0
O75971 Q6IA86 0
O75971 P13639 0
O75971 Q9UBX0 0
O75971 P41252 0
O75971 Q86VP6 0
O75971 P27986 0
O75971 Q99816 0
O75971 P78560 0
O75971 P49848 0
O75971 P05388 0
O75971 P21980 0
O75971 Q9UQN3 0
O75971 Q9ULH1 0
O75971 Q9Y576 0
O75971 Q5VWG9 0
O75971 Q07954 0
O75971 P45973 0
O75971 P50990 0
O75971 Q9H1I8 0
O75971 P14868 0
O75971 P29992 0
O75971 P53779 0
O75971 Q86XI2 0
O75971 Q63HK5 0
O75971 Q8NFH4 0
O75971 Q8WYH8 0
O75971 Q96RK1 0
O75971 Q13438 0
O75971 Q6IE81 0
O75971 Q96JC1 0
O75971 P0C0S5 0
O75971 Q9BTC8 0
O75971 P18084 0
O75971 Q8IUD2 0
O75971 Q9P2K3 0
O75971 Q8TDN6 0
O75971 P22626 0
O75971 Q16181 0
O75971 P78371 0
O75971 P50402 0
O75971 O94776 0
O75971 Q06265 0
O75971 P01023 0
O75971 Q14160 0
O75971 P04629 0
O75971 P51587 0
O75971 P16144 0
O75971 Q16543 0
O75971 P62258 0
O75971 Q8N122 0
O75971 P28749 0
O75971 P09874 0
O75971 Q9UNM6 0
O75971 Q14194 0
O75971 Q15648 0
O75971 Q9Y2S0 0
O75971 Q99832 0
O75971 Q9BXP5 0
O75971 P49427 0
O75971 P61024 0
O75971 Q12962 0
O75971 P83881 0
O75971 Q13127 0
O75971 Q99460 0
O75971 Q96BD5 0
O75971 P28070 0
O75971 Q9Y2X7 0
O75971 Q8N163 0
O75971 Q14919 0
O75971 P61247 0
O75971 Q99967 0
O75971 P62736 0
O75971 Q13503 0
O75971 Q06330 0
O75971 Q9UBW7 0
O75971 P04637 0
O75971 Q9NTI5 0
O75971 Q07864 0
O75971 Q9NQC1 0
O75971 P61201 0
O75971 Q16526 0
O75971 Q9Y248 0
O75971 Q96GM5 0
O75971 P55201 0
O75971 Q9Y253 0
O75971 Q5U5U6 0
O75971 Q01518 0
O75971 Q5QJE6 0
O75971 Q9UPY3 0
O75971 Q92766 0
O75971 Q14839 0
O75971 Q86T24 0
O75971 Q8N6M7 0
O75971 Q9NQS7 0
O75971 Q9UKG1 0
O75971 Q15334 0
O75971 P10415 0
O75971 P32121 0
O75971 Q7L5N1 0
O75971 P37173 0
O75971 Q9BT78 0
O75971 Q9Y316 0
O75971 Q13163 0
O75971 Q9Y3C5 0
O75971 P06493 0
O75971 P10275 0
O75971 Q07020 0
O75971 Q7L576 0
O75971 P29353 0
O75971 P55036 0
O75971 P29459 0
O75971 Q9UQE7 0
O75971 P42704 0
O75971 P62979 0
O75971 P23508 0
O75971 P06756 0
O75971 P55735 0
O75971 Q86X55 0
O75971 Q92831 0
O75971 P50539 0
O75971 Q16254 0
O75971 P03372 0
O75971 Q14254 0
O75971 O95630 0
O75971 Q9UKT7 0
O75971 Q92522 0
O75971 Q9UHA4 0
O75971 P05198 0
O75971 P27694 0
O75971 P52655 0
O75971 O95453 0
O75971 P19388 0
O75971 O94875 0
O75971 Q05086 0
O75971 Q9UBP5 0
O75971 Q9NQT5 0
O75971 Q92989 0
O75971 Q13868 0
O75971 Q8IZQ8 0
O75971 P11308 0
O75971 P05455 0
O75971 P51532 0
O75971 Q16586 0
O75971 Q14145 0
O75971 P15884 0
O75971 Q02750 0
O75971 P18615 0
O75971 Q13114 0
O75971 Q9UNS2 0
O75971 P11836 0
O75971 Q96EZ8 0
O75971 P06239 0
O75971 O95707 0
O75971 O96019 0
O75971 Q9H2X6 0
O75971 Q9BUL9 0
O75971 Q8WYB5 0
O75971 Q9P0W2 0
O75971 P31749 0
O75971 Q9NWZ8 0
O75971 Q9H9F9 0
O75971 Q12904 0
O75971 Q86VN1 0
O75971 P43686 0
O75971 Q9UMX0 0
O75971 Q9Y3U8 0
O75971 Q00535 0
O75971 Q15007 0
O75971 Q5T200 0
O75971 P39023 0
O75971 Q8IUC6 0
O75971 P63208 0
O75971 P00533 0
O75971 Q92878 0
O75971 Q9H981 0
O75971 P14866 0
O75971 Q96Q27 0
O75971 P81274 0
O75971 P47813 0
O75971 P63151 0
O75971 P31323 0
O75971 P28074 0
O75971 P46108 0
O75971 Q8NHY2 0
O75971 Q14683 0
O75971 Q00610 0
O75971 O94864 0
O75971 P24588 0
O75971 Q13490 0
O75971 Q9NRL2 0
O75971 P12956 0
O75971 Q9Y6X2 0
O75971 Q99549 0
O75971 Q86UP2 0
O75971 Q9P2I0 0
O75971 Q9NPF5 0
O75971 Q06124 0
O75971 Q10570 0
O75971 Q92844 0
O75971 Q9H269 0
O75971 Q13191 0
O75971 Q96T60 0
O75971 Q16531 0
O75971 Q9BYE7 0
O75971 Q08209 0
O75971 P12314 0
O75971 P07947 0
O75971 Q8NEM2 0
O75971 Q12873 0
O75971 Q15172 0
O75971 P51946 0
O75971 Q6QNY1 0
O75971 P55265 0
O75971 Q9Y262 0
O75971 P51610 0
O75971 P52732 0
O75971 Q9HAU5 0
O75971 Q96A65 0
O75971 P11021 0
O75971 Q8NBZ0 0
O75971 Q13485 0
O75971 P04626 0
O75971 Q9Y3F4 0
O75971 Q9Y6Q9 0
O75971 P63162 0
O75971 Q16342 0
O75971 P40222 0
O75971 Q13216 0
O75971 Q8TD19 0
O75971 Q14999 0
O75971 P49711 0
O75971 Q8IYD1 0
O75971 P35080 0
O75971 P45985 0
O75971 P40189 0
O75971 Q8TEY7 0
O75971 Q9UIG0 0
O75971 P24863 0
O75971 Q9NPB6 0
O75971 Q14691 0
O75971 Q15843 0
O75971 P18206 0
O75971 Q9UIF9 0
O75971 Q16584 0
O75971 P49207 0
O75971 Q93074 0
O75971 Q12834 0
O75971 Q9UL63 0
O75971 Q92890 0
O75971 P17980 0
O75971 Q9NSP4 0
O75971 Q96FZ7 0
O75971 Q92618 0
O75971 Q05397 0
O75971 Q15542 0
O75971 P08133 0
O75971 Q92830 0
O75971 P51531 0
O75971 Q9BSJ2 0
O75971 P84090 0
O75971 Q9C086 0
O75971 O95983 0
O75971 Q7Z6Z7 0
O75971 Q9UKV8 0
O75971 P19174 0
O75971 P55072 0
O75971 P12931 0
O75971 P20339 0
O75971 Q155Q3 0
O75971 P43246 0
O75971 P49959 0
O75971 P42695 0
O75971 Q9UHI6 0
O75971 Q16630 0
O75971 Q13227 0
O75971 Q13526 0
O75971 P62136 0
O75971 Q99497 0
O75971 Q8WV66 0
O75971 Q92925 0
O75971 P61968 0
O75971 Q9UK53 0
O75971 Q92759 0
O75971 Q9Y4A5 0
O75971 Q15650 0
O75971 Q13404 0
O75971 Q9BSI4 0
O75971 Q08881 0
O75971 Q9H1J1 0
O75971 O95257 0
O75971 Q13608 0
O75971 P15927 0
O75971 Q9Y6J9 0
O75971 P48995 0
O75971 Q9UQM7 0
O75971 Q92922 0
O75971 Q13415 0
O75971 Q9NPD3 0
O75971 Q13620 0
O75971 Q8WVC0 0
O75971 Q6Q0C0 0
O75971 Q14974 0
O75971 P56192 0
O75971 Q7LBR1 0
O75971 P36894 0
O75971 Q53EL6 0
O75971 P14923 0
O75971 Q8TEW0 0
O75971 P18124 0
O75971 O94992 0
O75971 P08107 0
O75971 P60510 0
O75971 Q15276 0
O75971 Q13367 0
O75971 Q9Y2X3 0
O75971 P18077 0
O75971 P36578 0
O75971 Q14653 0
O75971 Q15046 0
O75971 P25787 0
O75971 P40938 0
O75971 P46531 0
O75971 Q5PSV4 0
O75971 Q15008 0
O75971 Q99683 0
O75971 P12644 0
O75971 Q15633 0
O75971 Q8TEQ6 0
O75971 Q12888 0
O75971 Q9NZS9 0
O75971 P49841 0
O75971 P61586 0
O75971 Q15750 0
O75971 P61289 0
O75971 P63096 0
O75971 Q49AN0 0
O75971 Q9H672 0
O75971 Q12959 0
O75971 Q9NZI8 0
O75971 P53677 0
O75971 Q04864 0
O75971 Q8TDZ2 0
O75971 Q00978 0
O75971 Q8IZP0 0
O75971 Q99759 0
O75971 P26599 0
O75971 P49023 0
O75971 Q13155 0
O75971 Q9BW27 0
O75971 Q9BPX3 0
O75971 P54274 0
O75971 P35244 0
O75971 P68104 0
O75971 P15923 0
O75971 Q9UBQ5 0
O75971 P42356 0
O75971 P62841 0
O75971 Q14103 0
O75971 P12004 0
O75971 Q07817 0
O75971 Q15543 0
O75971 P42701 0
O75971 P50991 0
O75971 P52630 0
O75971 Q0VG06 0
O75971 P62081 0
O75971 P23396 0
O75971 Q9Y2L1 0
O75971 Q9Y6R4 0
O75971 Q96JB8 0
O75971 P52294 0
O75971 O95425 0
O75971 P49916 0
O75971 Q99575 0
O75971 Q92777 0
O75971 O94763 0
O75971 Q676U5 0
O75971 Q14152 0
O75971 P49758 0
O75971 Q9Y3E7 0
O75971 Q00653 0
O75971 P01100 0
O75971 Q9Y618 0
O75971 P63279 0
O75971 Q9P0M6 0
O75971 P62701 0
O75971 P16104 0
O75971 Q9GZX9 0
O75971 P60468 0
O75971 Q9NPI8 0
O75971 P35249 0
O75971 P08708 0
O75971 P63261 0
O75971 Q02539 0
O75971 P41002 0
O75971 Q86XK2 0
O75971 Q9UHA3 0
O75971 Q9Y2A7 0
O75971 Q9Y333 0
O75971 Q8IUR7 0
O75971 Q9Y2T2 0
O75971 Q7L2H7 0
O75971 Q99613 0
O75971 P62891 0
O75971 Q99665 0
O75971 Q8N684 0
O75971 Q8TAQ2 0
O75971 Q9H4B7 0
O75971 Q9ULZ2 0
O75971 Q14444 0
O75971 Q08945 0
O75971 Q13347 0
O75971 Q99963 0
O75971 P06400 0
O75971 Q12788 0
O75971 Q13428 0
O75971 P22681 0
O75971 Q69YN4 0
O75971 P62910 0
O75971 Q9HAU4 0
O75971 Q8NFZ0 0
O75971 P11831 0
O75971 Q9Y6I3 0
O75971 P46736 0
O75971 Q9HBI1 0
O75971 Q06587 0
O75971 P46777 0
O75971 Q15596 0
O75971 Q68EM7 0
O75971 P07737 0
O75971 Q96FF9 0
O75971 Q969H0 0
O75971 Q9H3P2 0
O75971 P46783 0
O75971 Q9Y5K6 0
O75971 P07910 0
O75971 Q13363 0
O75971 Q15369 0
O75971 P24864 0
O75971 P61006 0
O75971 Q86XR7 0
O75971 Q15370 0
O75971 Q96EB6 0
O75971 P19438 0
O75971 P62753 0
O75971 P29474 0
O75971 P19838 0
O75971 P62308 0
O75971 P40763 0
O75971 Q969R5 0
O75971 Q92620 0
O75971 Q9NW38 0
O75971 P28799 0
O75971 P41743 0
O75971 Q00597 0
O75971 Q8NFZ5 0
O75971 P01106 0
O75971 P62847 0
O75971 Q92896 0
O75971 Q13418 0
O75971 Q03431 0
O75971 Q9HC52 0
O75971 O95218 0
O75971 Q9Y383 0
O75971 P60660 0
O75971 Q9H0E3 0
O75971 Q92828 0
O75971 Q99728 0
O75971 Q13393 0
O75971 Q13619 0
O75971 P49450 0
O75971 Q04917 0
O75971 P43694 0
O75971 Q14686 0
O75971 P12277 0
O75971 Q12996 0
O75971 Q13535 0
O75971 Q969H4 0
O75971 P24928 0
O75971 P01137 0
O75971 Q99848 0
O75971 P27695 0
O75971 Q16514 0
O75971 Q6P2E9 0
O75971 Q7Z412 0
O75971 P60900 0
O75971 O95251 0
O75971 Q15024 0
O75971 Q9NPI6 0
O75971 P29590 0
O75971 Q9Y6K9 0
O75971 P63220 0
O75971 P52272 0
O75971 Q9Y2J4 0
O75971 Q8WXI9 0
O75971 P06748 0
O75971 Q14181 0
O75971 Q15545 0
O75971 Q13671 0
O75971 P10155 0
O75971 P61964 0
O75971 Q9H444 0
O75971 Q9H160 0
O75971 Q9NY27 0
O75971 Q9NRG0 0
O75971 Q9Y232 0
O75971 P60866 0
O75971 Q96EB1 0
O75971 P82279 0
O75971 Q9UKL0 0
O75971 Q99417 0
O75971 P62993 0
O75971 P30876 0
O75971 Q13547 0
O75971 P57678 0
O75971 Q92794 0
O75971 P62140 0
O75971 Q9BRG1 0
O75971 P49336 0
O75971 Q13158 0
O75971 Q92466 0
O75971 Q92750 0
O75971 Q5XUX0 0
O75971 P04053 0
O75971 Q6P1K2 0
O75971 P68363 0
O75971 P40429 0
O75971 Q14511 0
O75971 P23458 0
O75971 P52292 0
O75971 Q96T23 0
O75971 P50914 0
O75971 Q92882 0
O75971 O95835 0
O75971 P24941 0
O75971 Q13098 0
O75971 P07199 0
O75971 Q01201 0
O75971 Q9Y6A5 0
O75971 Q00341 0
O75971 Q9NV70 0
O75971 P01111 0
O75971 Q99638 0
O75971 Q969S2 0
O75971 P62829 0
O75971 Q8N5C8 0
O75971 Q13200 0
O75971 Q8IYD8 0
O75971 Q8N726 0
O75971 Q05048 0
O75971 P43403 0
O75971 Q9UER7 0
O75971 Q13368 0
O75971 Q99558 0
O75971 P26368 0
O75971 Q15628 0
O75971 Q8WUM0 0
O75971 P41279 0
O75971 Q8IVI9 0
O75971 O94913 0
O75971 Q13330 0
O75971 Q9HCU9 0
O75971 Q92556 0
O75971 Q09472 0
O75971 Q14118 0
O75971 P15056 0
O75971 Q4LE39 0
O75971 P23467 0
O75971 Q8NI35 0
O75971 Q99873 0
O75971 P30279 0
O75971 Q9H7L9 0
O75971 P46781 0
O75971 P22694 0
O75971 Q9HCE1 0
O75971 Q9H633 0
O75971 Q99627 0
O75971 P05387 0
O75971 O95696 0
O75971 Q13472 0
O75971 Q86VW2 0
O75971 Q4G0F5 0
O75971 P38936 0
O75971 Q15393 0
O75971 P83731 0
O75971 Q02880 0
O75971 Q6R327 0
O75971 P49721 0
O75971 P51003 0
O75971 Q02241 0
O75971 P13861 0
O75971 Q9NWX5 0
O75971 P26196 0
O75971 P47914 0
O75971 Q9UDY8 0
O75971 P16234 0
O75971 P39748 0
O75971 Q92629 0
O75971 Q6T4P5 0
O75971 Q8WXK4 0
O75971 Q9BS16 0
O75971 Q14191 0
O75971 Q13501 0
O75971 Q99879 0
O75971 P47756 0
O75971 P08588 0
O75971 P59768 0
O75971 P46779 0
O75971 Q15233 0
O75971 P52657 0
O75971 Q14978 0
O75971 P11387 0
O75971 Q9UBC3 0
O75971 Q15796 0
O75971 Q92613 0
O75971 P11717 0
O75971 P32780 0
O75971 Q99496 0
O75971 P15880 0
O75971 Q9BVC4 0
O75971 Q13617 0
O75971 O95359 0
O75971 P40227 0
O75971 Q9HB75 0
O75971 Q13610 0
O75971 Q96B26 0
O75971 P49368 0
O75971 Q6P1M3 0
O75971 Q96JP5 0
O75971 P08235 0
O75971 O95295 0
O75971 P08581 0
O75971 Q9UJW3 0
O75971 Q9NW13 0
O75971 Q7L5Y9 0
O75971 Q64663 0
O75971 Q96QK1 0
O75971 P29460 0
O75971 Q9UIM3 0
O75971 Q59EJ3 0
O75971 Q13105 0
O75971 P62875 0
O75971 Q15287 0
O75971 P05107 0
O75971 Q969G3 0
O75971 Q13283 0
O75971 P35268 0
O75971 Q9H9Q2 0
O75971 P62851 0
O75971 P98161 0
O75971 P19447 0
O75971 Q9UM13 0
O75971 P12643 0
O75971 Q8IXH7 0
O75971 Q96KQ7 0
O75971 P62854 0
O75971 Q16787 0
O75971 Q15052 0
O75971 Q9NUP9 0
O75971 Q03188 0
O75971 O94805 0
O75971 P61513 0
O75971 Q9NXR7 0
O75971 Q99996 0
O75971 P18887 0
O75971 Q9HD42 0
O75971 Q9H9H4 0
O75971 P54132 0
O75971 Q9NR30 0
O75971 Q9UPZ3 0
O75971 P42684 0
O75971 Q9NUW8 0
O75971 O95059 0
O75971 Q07021 0
O75971 P27540 0
O75971 P07948 0
O75971 P59998 0
O75971 P28066 0
O75971 Q01780 0
O75971 Q9Y265 0
O75971 Q12778 0
O75971 Q16401 0
O75971 P11142 0
O75971 Q9HAF1 0
O75971 Q9UKB1 0
O75971 Q9ULG1 0
O75971 P14635 0
O75971 P47755 0
O75971 Q9HBM6 0
O75971 Q71F23 0
O75971 Q96S59 0
O75971 Q9BZZ5 0
O75971 Q6IBW4 0
O75971 Q9H3R5 0
O75971 Q16585 0
O75971 Q53TQ3 0
O75971 Q9NZ70 0
O75971 Q02952 0
O75971 P28482 0
O75971 Q09028 0
O75971 P27348 0
O75971 Q9UBW8 0
O75971 Q9UBT2 0
O75971 P46778 0
O75971 P35869 0
O75971 Q86U86 0
O75971 Q92769 0
O75971 Q8N2Z9 0
O75971 Q9UBB5 0
O75971 P50750 0
O75971 P40337 0
O75971 P62424 0
O75971 P18858 0
O75971 P62750 0
O75971 Q9UKT8 0
O75971 P16885 0
O75971 Q9H6S1 0
O75971 Q14980 0
O75971 Q5RKV6 0
O75971 Q8WX92 0
O75971 Q6STE5 0
O75971 P51858 0
O75971 Q7L2Z9 0
O75971 Q12905 0
O75971 Q9NUX5 0
O75971 Q5VTR2 0
O75971 P99999 0
O75971 P78345 0
O75971 Q9P287 0
O75971 Q6PD62 0
O75971 P15036 0
O75971 P62158 0
O75971 Q9BXJ9 0
O75971 P20700 0
O75971 Q9BRX5 0
O75971 P30153 0
O75971 P12755 0
O75971 Q9Y5B9 0
O75971 Q13618 0
O75971 P56945 0
O75971 Q6WN34 0
O75971 O94829 0
O75971 P10600 0
O75971 P62306 0
O75971 Q8N257 0
O75971 Q96FI4 0
O75971 Q9GZT9 0
O75971 P21802 0
O75971 Q13352 0
O75971 Q71U36 0
O75971 P63000 0
O75971 P35250 0
O75971 Q9BYG5 0
O75971 P37108 0
O75971 Q9H081 0
O75971 Q15554 0
O75971 P29279 0
O75971 P29083 0
O75971 P59780 0
O75971 Q9NUG6 0
O75971 P62826 0
O75971 Q16236 0
O75971 Q9NYB0 0
O75971 P36507 0
O75971 P21796 0
O75971 P01116 0
O75971 Q15075 0
O75971 Q92599 0
O75971 P98177 0
O75971 Q9BXM7 0
O75971 Q8IUQ4 0
O75971 O95777 0
O75971 Q8IXI1 0
O75971 Q9UNL4 0
O75971 P15498 0
O75971 P62263 0
O75971 Q14192 0
O75971 Q01094 0
O75971 Q9H9B1 0
O75971 P05412 0
O75971 P62333 0
O75971 P31946 0
O75971 O95163 0
O75971 P05141 0
O75971 Q9H0H5 0
O75971 Q9UBE8 0
O75971 Q08999 0
O75971 O95452 0
O75971 P35968 0
O75971 P23229 0
O75971 P60842 0
O75971 Q8WUW1 0
O75971 Q14714 0
O75971 Q8TDH9 0
O75971 Q96CF2 0
O75971 P56545 0
O75971 Q16576 0
O75971 Q9BUB5 0
O75971 Q9BZH6 0
O75971 P17252 0
O75971 P61981 0
O75971 P25786 0
O75971 P52948 0
O75971 Q92804 0
O75971 P37275 0
O75971 Q7L2E3 0
O75971 P53805 0
O75971 P25963 0
O75971 Q9UPN7 0
O75971 P25054 0
O75971 P25686 0
O75971 Q8N3C0 0
O75971 P62877 0
O75971 P26358 0
O75971 P56537 0
O75971 O95405 0
O75971 P28340 0
O75971 Q29RF7 0
O75971 P49411 0
O75971 Q9H074 0
O75971 P24522 0
O75971 Q9UBU8 0
O75971 Q01970 0
O75971 Q14202 0
O75971 Q9Y4K3 0
O75971 Q9Y230 0
O75971 Q96IY1 0
O75971 P42575 0
O75971 P55884 0
O75971 P20749 0
O75971 Q8TAG9 0
O75971 Q9GZS1 0
O75971 Q13094 0
O75971 P46199 0
O75971 P40937 0
O75971 Q96BT3 0
O75971 P67809 0
O75971 P15170 0
O75971 P51787 0
O75971 P23528 0
O75971 Q9Y6W5 0
O75971 Q92667 0
O75971 Q9UIS9 0
O75971 P84022 0
O75971 Q6WCQ1 0
O75971 Q9ULX6 0
O75971 Q02410 0
O75971 P61353 0
O75971 P62277 0
O75971 P35606 0
O75971 Q96H20 0
O75971 P62191 0
O75971 P33778 0
O75971 Q9NQT4 0
O75971 Q9ULD4 0
O75971 Q96KP1 0
O75971 Q9BZK7 0
O75971 P78347 0
O75971 P84098 0
O75971 Q99966 0
O75971 Q9UKF6 0
O75971 Q9UL15 0
O75971 Q9Y6J0 0
O75971 P62318 0
O75971 Q86W51 0
O75971 O95613 0
O75971 Q9NRH3 0
O75971 P52907 0
O75971 Q8N668 0
O75971 Q96T58 0
O75971 Q9UL46 0
O75971 Q15019 0
O75971 Q12824 0
O75971 P34932 0
O75971 Q6QNY0 0
O75971 Q4VCS5 0
O75971 P16298 0
O75971 Q01081 0
O75971 Q9NQ66 0
O75971 Q96H22 0
O75971 Q9NP66 0
O75971 P20226 0
O75971 Q9NYJ8 0
O75971 Q14186 0
O75971 P35998 0
O75971 P14678 0
O75971 P47897 0
O75971 Q9UIW2 0
O75971 O95999 0
O75971 Q9UHD9 0
O75971 Q68CP9 0
O75971 P52434 0
O75971 Q08499 0
O75971 P62269 0
O75971 P09012 0
O75971 Q8N0S6 0
O75971 O95067 0
O75971 P48556 0
O75971 P11802 0
O75971 P55209 0
O75971 Q9UBQ0 0
O75971 Q03135 0
O75971 Q8WXD5 0
O75971 Q9Y2U8 0
O75971 Q15744 0
O75971 Q13616 0
O75971 Q9BPZ7 0
O75971 Q6P1X5 0
O75971 P12830 0
O75971 P12814 0
O75971 P52701 0
O75971 Q6P3W7 0
O75971 P11473 0
O75971 Q9Y5B0 0
O75971 Q8WVM7 0
O75971 Q13635 0
O75971 P60709 0
O75971 P42858 0
O75971 Q04637 0
O75971 Q96ST3 0
O75971 Q13469 0
O75971 Q13257 0
O75971 Q15208 0
O75971 Q05655 0
O75971 Q9Y3B2 0
O75971 P09884 0
O75971 P22612 0
O75971 P30050 0
O75971 Q96KG9 0
O75971 Q9H2K2 0
O75971 Q9UHD2 0
O75971 P40692 0
O75971 Q96Q15 0
O75971 P24385 0
O75971 P49795 0
O75971 Q9H871 0
O75971 P07814 0
O75971 P35251 0
O75971 Q6IPU0 0
O75971 Q16665 0
O75971 Q7L5Y6 0
O75971 P78537 0
O75971 Q9H9A7 0
O75971 P41182 0
O75971 Q14164 0
O75971 Q9H5N1 0
O75971 P50281 0
O75971 P51665 0
O75971 P42771 0
O75971 Q9UNE7 0
O75971 P23246 0
O75971 Q8N3Y1 0
O75971 Q8N1F7 0
O75971 Q96HS1 0
O75971 P35580 0
O75971 Q9HB71 0
O75971 Q9H9T3 0
O75971 Q9H211 0
O75971 Q9UPV9 0
O75971 P15172 0
O75971 P08047 0
O75971 P43405 0
O75971 Q9UHV2 0
O75971 Q9BQE3 0
O75971 O95229 0
O75971 P54136 0
O75971 Q9UJF2 0
O75971 Q14790 0
O75971 Q6UN15 0
O75971 P54819 0
O75971 Q53SF7 0
O75971 Q99708 0
O75971 P78527 0
O75971 Q92785 0
O75971 Q92585 0
O75971 P61244 0
O75971 P38398 0
O75971 Q96JN0 0
O75971 P08238 0
O75971 Q8IYI6 0
O75971 P62304 0
O75971 Q92793 0
O75971 P63267 0
O75971 Q9UK41 0
O75971 P04049 0
O75971 Q06323 0
O75971 P98170 0
O75971 Q969H6 0
O75971 P35269 0
O75971 Q9BXL7 0
O75971 Q6P1J9 0
O75971 Q13118 0
O75971 P63104 0
O75971 Q14247 0
O75971 O95149 0
O75971 P25445 0
O75971 P15311 0
O75971 Q13111 0
O75971 Q9BVA1 0
O75971 Q14687 0
O75971 P19338 0
O75971 P20618 0
O75971 P43487 0
O75971 P06746 0
O75971 P25490 0
O75971 Q15788 0
O75971 P42768 0
O75971 P61158 0
O75971 Q96GD4 0
O75971 Q6UW60 0
O75971 P62316 0
O75971 complex 0
O75971 P62861 0
O75971 Q04206 0
O75971 P08579 0
O75971 P46940 0
O75971 Q9H0D6 0
O75971 P25789 0
O75971 P17612 0
O75971 P62899 0
O75971 Q9BU64 0
O75971 P17987 0
O75971 Q96AP0 0
O75971 Q3V639 0
O75971 P25788 0
O75971 P62195 0
O75971 Q96EK2 0
O75971 P22087 0
O75971 Q9UBF6 0
O75971 Q9UHD8 0
O75971 Q12906 0
O75971 Q86WB0 0
O75971 Q9GZS3 0
O75971 P29475 0
O75971 Q16594 0
O75971 P61160 0
O75971 P07550 0
O75971 Q13287 0
O75971 P63165 0
O75971 Q9H9Y6 0
O75971 P60228 0
O75971 P61978 0
O75971 Q00534 0
O75971 P06730 0
O75971 Q8N3R9 0
O75971 Q9BVC3 0
O75971 Q6IT96 0
O75971 Q07157 0
O75971 P20936 0
O75971 P16402 0
O75971 P62857 0
O75971 Q8IVT5 0
O75971 O95602 0
O75971 P62249 0
O75971 Q9BY43 0
O75971 P02786 0
O75971 Q92674 0
O75971 Q96EY7 0
O75971 P01112 0
O75971 Q99814 0
O75971 Q14318 0
O75971 P62917 0
O75971 Q9BVP2 0
O75971 Q15025 0
O75971 P17931 0
O75971 Q13185 0
O75971 Q6NUQ1 0
O75971 P20248 0
O75971 Q15329 0
O75971 Q03111 0
O75971 Q13905 0
O75971 P46939 0
O75971 P32969 0
O75971 Q06609 0
O75971 P62873 0
O75971 P35226 0
O75971 Q14008 0
O75971 Q96CV9 0
O75971 Q92572 0
O75971 Q8IZH2 0
O75971 Q9Y6K1 0
O75971 Q13309 0
O75971 P42766 0
O75971 Q9NTJ3 0
O75971 P11940 0
O75971 P51151 0
O75971 Q9BZI7 0
O75971 Q8N9N2 0
O75971 P57740 0
O75971 Q07889 0
O75971 P62888 0
O75971 Q9NZZ3 0
O75971 P62266 0
O75971 P20042 0
O75971 P33151 0
O75971 Q969F9 0
O75971 Q9BRT9 0
O75971 P55211 0
O75971 P06241 0
O75971 P78344 0
O75971 Q9Y490 0
O75971 P35222 0
O75971 Q9HB96 0
O75971 Q92990 0
O75971 Q9Y297 0
O75971 Q9UL45 0
O75971 P49757 0
O75971 Q86YV9 0
O75971 Q8NFD5 0
O75971 Q92905 0
O75971 Q96CW5 0
O75971 P26012 0
O75971 Q14155 0
O75971 Q9NWU2 0
O75971 P62314 0
O75971 Q8NB91 0
O75971 Q8N7H5 0
O75971 Q96BN2 0
O75971 P42345 0
O75971 P46782 0
O75971 P10827 0
O75971 P39019 0
O75971 P48357 0
O75971 Q99962 0
O75971 P61313 0
O75971 Q86YP4 0
O75971 P49720 0
O75971 P36897 0
O75971 P16989 0
O75971 Q9H6Z9 0
O75971 P46527 0
O75971 Q12769 0
O75971 Q96NW7 0
O75971 Q9BQG0 0
O75971 O94973 0
O75971 Q9UBL3 0
O75971 P63244 0
O75971 Q02878 0
O75971 Q13596 0
O75971 Q99741 0
O75971 P33240 0
O75971 Q8NFH3 0
O75971 Q16637 0
O75971 Q9P2J5 0
O75971 P51965 0
O75971 Q9UPN9 0
O75971 P05067 0
O75971 O95219 0
O75971 P31947 0
O75971 P11388 0
O75971 P19105 0
O75971 P05386 0
O75971 P02545 0
O75971 Q5YLB2 0
O75971 P54105 0
O75971 Q15544 0
O75971 Q9NX58 0
O75971 Q9BYG4 0
O75971 Q9NVA2 0
O75971 P18621 0
O75971 Q96EE3 0
O75971 P62280 0
O75971 Q7KZI7 0
O75971 Q8WVB6 0
O75971 Q13642 0
O75971 Q9Y2Q5 0
O75971 Q14289 0
O75971 O76021 0
O75971 P46776 0
O75971 P29374 0
O75971 Q13576 0
O75971 P62273 0
O75971 Q13889 0
O75971 Q14676 0
O75971 Q5T2T1 0
O75971 P61254 0
O75971 P13569 0
O75971 P30281 0
O75971 Q9Y6I7 0
O75971 Q9NVC6 0
O75971 Q6FI13 0
O75971 Q14185 0
O75971 Q96B97 0
O75971 P55769 0
O75971 Q9Y5S9 0
O75971 Q9Y605 0
O75971 Q8IWI9 0
O75971 P62805 0
O75971 Q92851 0
O75971 Q9H410 0
O75971 Q8IY63 0
O75971 P10911 0
O75971 P50148 0
O75971 Q8IY57 0
O75971 P06213 0
O75971 Q12933 0
O75971 Q00403 0
O75971 Q15003 0
O75971 P48643 0
O75971 Q9NUP1 0
O75971 P35579 0
O75971 Q8IU60 0
O75971 Q15311 0
O75971 Q04724 0
O75971 P12757 0
O75971 P17600 0
O75971 P08865 0
O75971 Q15653 0
O75971 Q96SB4 0
O75971 Q9H840 0
O75971 P25398 0
O75971 Q8N3U4 0
O75971 P62913 0
O75971 Q13326 0
O75971 Q53HL2 0
O75971 Q05193 0
O75971 P41091 0
O75971 P09382 0
O75971 P56524 0
O75971 P62714 0
O75971 Q96F86 0
O75971 P42224 0
O75971 Q6P4R8 0
O75971 Q15185 0
O75971 P27797 0
O75971 Q6PI98 0
O75971 P36873 0
O75971 Q9H270 0
O75971 O95782 0
O75971 Q02543 0
O75971 Q92797 0
O75971 Q93034 0
O75971 P04406 0
O75971 P27635 0
O75971 Q15582 0
O75971 O95271 0
O75971 Q9NYV6 0
O75971 Q9NRF9 0
O75971 Q9UPT5 0
O75971 Q92900 0
O75971 Q96EV8 0
O75971 P62906 0
O75971 O95347 0
O75971 Q9UQL6 0
O75971 Q9UHV9 0
O75971 P62495 0
O75971 Q13451 0
O75971 Q00839 0
O75971 Q9BQA1 0
O75971 P55316 0
O75971 Q06187 0
O75971 P46109 0
O75971 Q5S007 0
O75971 Q08211 0
O75971 Q15021 0
O75971 P07900 0
O75971 P26373 0
O75971 P62244 0
O75971 Q9UBU9 0
O75971 O95639 0
O75971 P49917 0
O75971 P15391 0
O75971 P21675 0
O75971 P13010 0
O75971 Q00987 0
O75971 P62241 0
O75971 O95239 0
O75971 Q14573 0
O75971 Q99436 0
P28072 Q9UBE0 0
P28072 Q9P253 0
P28072 P78346 0
P28072 Q8IX12 0
P28072 Q1EHW4 0
P28072 Q6IA86 0
P28072 Q9UBX0 0
P28072 P41252 0
P28072 Q86VP6 0
P28072 Q99816 0
P28072 P78560 0
P28072 P49848 0
P28072 Q9UQN3 0
P28072 Q9ULH1 0
P28072 Q9Y576 0
P28072 Q5VWG9 0
P28072 Q07954 0
P28072 P45973 0
P28072 P50990 0
P28072 Q9H1I8 0
P28072 P29992 0
P28072 P53779 0
P28072 Q86XI2 0
P28072 Q63HK5 0
P28072 Q8NFH4 0
P28072 Q8WYH8 0
P28072 Q96RK1 0
P28072 Q13438 0
P28072 Q6IE81 0
P28072 Q96JC1 0
P28072 Q9BTC8 0
P28072 Q8IUD2 0
P28072 Q9P2K3 0
P28072 Q8TDN6 0
P28072 Q16181 0
P28072 P78371 0
P28072 P50402 0
P28072 Q06265 0
P28072 Q14160 0
P28072 P51587 0
P28072 Q16543 0
P28072 P62258 0
P28072 Q8N122 0
P28072 P28749 0
P28072 Q14194 0
P28072 Q15648 0
P28072 Q9Y2S0 0
P28072 Q99832 0
P28072 Q9BXP5 0
P28072 P49427 0
P28072 P61024 0
P28072 Q12962 0
P28072 P83881 0
P28072 Q13127 0
P28072 Q96BD5 0
P28072 Q9Y2X7 0
P28072 Q8N163 0
P28072 Q14919 0
P28072 P61247 0
P28072 Q99967 0
P28072 P62736 0
P28072 Q13503 0
P28072 Q06330 0
P28072 Q9UBW7 0
P28072 Q9NTI5 0
P28072 Q07864 0
P28072 Q9NQC1 0
P28072 P61201 0
P28072 Q16526 0
P28072 Q9Y248 0
P28072 Q96GM5 0
P28072 P55201 0
P28072 Q9Y253 0
P28072 Q5U5U6 0
P28072 Q01518 0
P28072 Q5QJE6 0
P28072 Q9UPY3 0
P28072 Q92766 0
P28072 Q14839 0
P28072 Q86T24 0
P28072 Q8N6M7 0
P28072 Q9NQS7 0
P28072 Q9UKG1 0
P28072 Q15334 0
P28072 P32121 0
P28072 Q7L5N1 0
P28072 P37173 0
P28072 Q9BT78 0
P28072 Q9Y316 0
P28072 Q13163 0
P28072 Q9Y3C5 0
P28072 Q07020 0
P28072 Q7L576 0
P28072 P29353 0
P28072 P29459 0
P28072 Q9UQE7 0
P28072 P42704 0
P28072 P62979 0
P28072 P55735 0
P28072 Q86X55 0
P28072 Q92831 0
P28072 P50539 0
P28072 Q16254 0
P28072 Q14254 0
P28072 Q9UKT7 0
P28072 Q92522 0
P28072 Q9UHA4 0
P28072 P52655 0
P28072 Q9UBP5 0
P28072 Q9NQT5 0
P28072 Q92989 0
P28072 Q13868 0
P28072 Q8IZQ8 0
P28072 P51532 0
P28072 Q16586 0
P28072 Q14145 0
P28072 Q02750 0
P28072 Q13114 0
P28072 Q9UNS2 0
P28072 Q96EZ8 0
P28072 Q9H2X6 0
P28072 Q9BUL9 0
P28072 Q8WYB5 0
P28072 Q9P0W2 0
P28072 P31749 0
P28072 Q9NWZ8 0
P28072 Q9H9F9 0
P28072 Q12904 0
P28072 Q86VN1 0
P28072 Q9Y3U8 0
P28072 Q00535 0
P28072 Q15007 0
P28072 Q5T200 0
P28072 P39023 0
P28072 Q8IUC6 0
P28072 P63208 0
P28072 Q92878 0
P28072 Q9H981 0
P28072 Q96Q27 0
P28072 P81274 0
P28072 P47813 0
P28072 P63151 0
P28072 P31323 0
P28072 P46108 0
P28072 Q8NHY2 0
P28072 Q14683 0
P28072 Q00610 0
P28072 Q13490 0
P28072 Q9NRL2 0
P28072 Q9Y6X2 0
P28072 Q99549 0
P28072 Q86UP2 0
P28072 Q9P2I0 0
P28072 Q9NPF5 0
P28072 Q06124 0
P28072 Q10570 0
P28072 Q92844 0
P28072 Q9H269 0
P28072 Q13191 0
P28072 Q96T60 0
P28072 Q16531 0
P28072 Q9BYE7 0
P28072 Q08209 0
P28072 Q8NEM2 0
P28072 Q12873 0
P28072 Q15172 0
P28072 P51946 0
P28072 Q6QNY1 0
P28072 P55265 0
P28072 Q9Y262 0
P28072 P51610 0
P28072 P52732 0
P28072 Q9HAU5 0
P28072 Q96A65 0
P28072 Q8NBZ0 0
P28072 Q13485 0
P28072 Q9Y3F4 0
P28072 Q9Y6Q9 0
P28072 P63162 0
P28072 Q16342 0
P28072 P40222 0
P28072 Q13216 0
P28072 Q8TD19 0
P28072 Q14999 0
P28072 P49711 0
P28072 Q8IYD1 0
P28072 P35080 0
P28072 P45985 0
P28072 P40189 0
P28072 Q8TEY7 0
P28072 Q9UIG0 0
P28072 Q9NPB6 0
P28072 Q14691 0
P28072 Q15843 0
P28072 Q9UIF9 0
P28072 Q16584 0
P28072 P49207 0
P28072 Q93074 0
P28072 Q12834 0
P28072 Q9UL63 0
P28072 Q92890 0
P28072 Q9NSP4 0
P28072 Q96FZ7 0
P28072 Q92618 0
P28072 Q05397 0
P28072 Q15542 0
P28072 Q92830 0
P28072 P51531 0
P28072 Q9BSJ2 0
P28072 P84090 0
P28072 Q9C086 0
P28072 Q7Z6Z7 0
P28072 Q9UKV8 0
P28072 P55072 0
P28072 Q155Q3 0
P28072 P43246 0
P28072 P49959 0
P28072 P42695 0
P28072 Q9UHI6 0
P28072 Q16630 0
P28072 Q13227 0
P28072 Q13526 0
P28072 P62136 0
P28072 Q99497 0
P28072 Q8WV66 0
P28072 Q92925 0
P28072 P61968 0
P28072 Q9UK53 0
P28072 Q92759 0
P28072 Q9Y4A5 0
P28072 Q15650 0
P28072 Q13404 0
P28072 Q9BSI4 0
P28072 Q08881 0
P28072 Q9H1J1 0
P28072 Q13608 0
P28072 Q9Y6J9 0
P28072 P48995 0
P28072 Q9UQM7 0
P28072 Q92922 0
P28072 Q13415 0
P28072 Q9NPD3 0
P28072 Q13620 0
P28072 Q8WVC0 0
P28072 Q6Q0C0 0
P28072 Q14974 0
P28072 P56192 0
P28072 Q7LBR1 0
P28072 P36894 0
P28072 Q53EL6 0
P28072 Q8TEW0 0
P28072 P60510 0
P28072 Q15276 0
P28072 Q13367 0
P28072 Q9Y2X3 0
P28072 P36578 0
P28072 Q14653 0
P28072 Q15046 0
P28072 P40938 0
P28072 P46531 0
P28072 Q5PSV4 0
P28072 Q99683 0
P28072 Q15633 0
P28072 Q8TEQ6 0
P28072 Q12888 0
P28072 Q9NZS9 0
P28072 P49841 0
P28072 P61586 0
P28072 Q15750 0
P28072 P63096 0
P28072 Q49AN0 0
P28072 Q9H672 0
P28072 Q12959 0
P28072 Q9NZI8 0
P28072 P53677 0
P28072 Q04864 0
P28072 Q8TDZ2 0
P28072 Q00978 0
P28072 Q8IZP0 0
P28072 Q99759 0
P28072 P49023 0
P28072 Q13155 0
P28072 Q9BW27 0
P28072 Q9BPX3 0
P28072 P54274 0
P28072 P35244 0
P28072 P68104 0
P28072 Q9UBQ5 0
P28072 P42356 0
P28072 P62841 0
P28072 Q14103 0
P28072 Q07817 0
P28072 Q15543 0
P28072 P42701 0
P28072 P50991 0
P28072 P52630 0
P28072 Q0VG06 0
P28072 P62081 0
P28072 Q9Y2L1 0
P28072 Q9Y6R4 0
P28072 Q96JB8 0
P28072 P52294 0
P28072 P49916 0
P28072 Q99575 0
P28072 Q92777 0
P28072 Q676U5 0
P28072 Q14152 0
P28072 P49758 0
P28072 Q9Y3E7 0
P28072 Q00653 0
P28072 Q9Y618 0
P28072 P63279 0
P28072 Q9P0M6 0
P28072 Q16533 0
P28072 P62701 0
P28072 Q9GZX9 0
P28072 P60468 0
P28072 Q9NPI8 0
P28072 P35249 0
P28072 P63261 0
P28072 Q02539 0
P28072 P41002 0
P28072 Q86XK2 0
P28072 Q9UHA3 0
P28072 Q9Y2A7 0
P28072 Q9Y333 0
P28072 Q8IUR7 0
P28072 Q9Y2T2 0
P28072 Q7L2H7 0
P28072 Q99613 0
P28072 P62891 0
P28072 Q99665 0
P28072 Q8N684 0
P28072 Q8TAQ2 0
P28072 Q9H4B7 0
P28072 Q9ULZ2 0
P28072 Q14444 0
P28072 Q08945 0
P28072 Q13347 0
P28072 Q99963 0
P28072 Q12788 0
P28072 Q13428 0
P28072 Q69YN4 0
P28072 P62910 0
P28072 Q9HAU4 0
P28072 Q8NFZ0 0
P28072 Q9Y6I3 0
P28072 P46736 0
P28072 Q9HBI1 0
P28072 Q06587 0
P28072 P46777 0
P28072 Q15596 0
P28072 Q68EM7 0
P28072 Q96FF9 0
P28072 Q969H0 0
P28072 Q9H3P2 0
P28072 P46783 0
P28072 Q9Y5K6 0
P28072 Q13363 0
P28072 Q15369 0
P28072 P61006 0
P28072 Q86XR7 0
P28072 Q15370 0
P28072 Q96EB6 0
P28072 P62753 0
P28072 P29474 0
P28072 P62308 0
P28072 P40763 0
P28072 Q969R5 0
P28072 Q92620 0
P28072 Q9NW38 0
P28072 P28799 0
P28072 P41743 0
P28072 Q00597 0
P28072 Q8NFZ5 0
P28072 P62847 0
P28072 Q92896 0
P28072 Q13418 0
P28072 Q03431 0
P28072 Q9HC52 0
P28072 Q9Y383 0
P28072 P60660 0
P28072 Q9H0E3 0
P28072 Q92828 0
P28072 Q99728 0
P28072 Q13393 0
P28072 Q13619 0
P28072 P49450 0
P28072 Q04917 0
P28072 P43694 0
P28072 Q14686 0
P28072 Q12996 0
P28072 Q13535 0
P28072 Q969H4 0
P28072 Q99848 0
P28072 Q16514 0
P28072 Q6P2E9 0
P28072 Q7Z412 0
P28072 Q15024 0
P28072 Q9NPI6 0
P28072 P29590 0
P28072 Q9Y6K9 0
P28072 P63220 0
P28072 P52272 0
P28072 Q9Y2J4 0
P28072 Q8WXI9 0
P28072 Q14181 0
P28072 Q15545 0
P28072 Q13671 0
P28072 P61964 0
P28072 Q9H444 0
P28072 Q9H160 0
P28072 Q9NY27 0
P28072 Q9NRG0 0
P28072 Q9Y232 0
P28072 P60866 0
P28072 Q96EB1 0
P28072 P82279 0
P28072 Q9UKL0 0
P28072 Q99417 0
P28072 P62993 0
P28072 P30876 0
P28072 Q13547 0
P28072 P57678 0
P28072 Q92794 0
P28072 P62140 0
P28072 Q9BRG1 0
P28072 P49336 0
P28072 Q13158 0
P28072 Q92466 0
P28072 Q92750 0
P28072 Q5XUX0 0
P28072 Q6P1K2 0
P28072 P68363 0
P28072 P40429 0
P28072 Q14511 0
P28072 P52292 0
P28072 Q96T23 0
P28072 P50914 0
P28072 Q92882 0
P28072 Q13098 0
P28072 Q01201 0
P28072 Q9Y6A5 0
P28072 Q00341 0
P28072 Q9NV70 0
P28072 Q99638 0
P28072 Q969S2 0
P28072 P62829 0
P28072 Q8N5C8 0
P28072 Q8IYD8 0
P28072 Q8N726 0
P28072 Q05048 0
P28072 P43403 0
P28072 Q9UER7 0
P28072 Q13368 0
P28072 Q99558 0
P28072 Q15628 0
P28072 Q8WUM0 0
P28072 P41279 0
P28072 Q8IVI9 0
P28072 Q13330 0
P28072 Q9HCU9 0
P28072 Q92556 0
P28072 Q09472 0
P28072 Q14118 0
P28072 Q4LE39 0
P28072 Q8NI35 0
P28072 Q99873 0
P28072 P30279 0
P28072 Q9H7L9 0
P28072 P46781 0
P28072 Q9HCE1 0
P28072 Q9H633 0
P28072 Q99627 0
P28072 Q13472 0
P28072 Q86VW2 0
P28072 Q4G0F5 0
P28072 P38936 0
P28072 Q15393 0
P28072 P83731 0
P28072 Q02880 0
P28072 Q6R327 0
P28072 P51003 0
P28072 Q02241 0
P28072 Q9NWX5 0
P28072 P47914 0
P28072 Q9UDY8 0
P28072 P39748 0
P28072 Q92629 0
P28072 Q6T4P5 0
P28072 Q8WXK4 0
P28072 Q9BS16 0
P28072 Q14191 0
P28072 Q13501 0
P28072 Q99879 0
P28072 P47756 0
P28072 P59768 0
P28072 P46779 0
P28072 Q15233 0
P28072 P52657 0
P28072 Q14978 0
P28072 Q9UBC3 0
P28072 Q15796 0
P28072 Q92613 0
P28072 P32780 0
P28072 Q99496 0
P28072 Q9BVC4 0
P28072 Q13617 0
P28072 P40227 0
P28072 Q9HB75 0
P28072 Q13610 0
P28072 Q96B26 0
P28072 P49368 0
P28072 Q6P1M3 0
P28072 Q96JP5 0
P28072 Q9UJW3 0
P28072 Q9NW13 0
P28072 Q7L5Y9 0
P28072 Q64663 0
P28072 Q96QK1 0
P28072 P29460 0
P28072 Q9UIM3 0
P28072 Q59EJ3 0
P28072 Q13105 0
P28072 P62875 0
P28072 Q15287 0
P28072 Q969G3 0
P28072 Q13283 0
P28072 P35268 0
P28072 Q9H9Q2 0
P28072 P62851 0
P28072 P98161 0
P28072 Q9UM13 0
P28072 Q8IXH7 0
P28072 Q96KQ7 0
P28072 P62854 0
P28072 Q16787 0
P28072 Q15052 0
P28072 Q9NUP9 0
P28072 Q03188 0
P28072 P61513 0
P28072 Q9NXR7 0
P28072 Q99996 0
P28072 Q9HD42 0
P28072 Q9H9H4 0
P28072 P54132 0
P28072 Q9NR30 0
P28072 Q9UPZ3 0
P28072 P42684 0
P28072 Q9NUW8 0
P28072 Q07021 0
P28072 P59998 0
P28072 Q01780 0
P28072 Q9Y265 0
P28072 Q12778 0
P28072 Q9HAF1 0
P28072 Q9UKB1 0
P28072 Q9ULG1 0
P28072 P47755 0
P28072 Q9HBM6 0
P28072 Q71F23 0
P28072 Q96S59 0
P28072 Q9BZZ5 0
P28072 Q6IBW4 0
P28072 Q9H3R5 0
P28072 Q16585 0
P28072 Q53TQ3 0
P28072 Q9NZ70 0
P28072 Q02952 0
P28072 P28482 0
P28072 Q09028 0
P28072 Q9UBW8 0
P28072 Q9UBT2 0
P28072 P46778 0
P28072 P35869 0
P28072 Q86U86 0
P28072 Q92769 0
P28072 Q8N2Z9 0
P28072 Q9UBB5 0
P28072 P50750 0
P28072 P40337 0
P28072 P62424 0
P28072 P62750 0
P28072 Q9UKT8 0
P28072 Q9H6S1 0
P28072 Q14980 0
P28072 Q5RKV6 0
P28072 Q8WX92 0
P28072 Q6STE5 0
P28072 P51858 0
P28072 Q7L2Z9 0
P28072 Q12905 0
P28072 Q9NUX5 0
P28072 Q5VTR2 0
P28072 P99999 0
P28072 P78345 0
P28072 Q9P287 0
P28072 Q6PD62 0
P28072 P62158 0
P28072 Q9BXJ9 0
P28072 Q9BRX5 0
P28072 P30153 0
P28072 Q9Y5B9 0
P28072 Q13618 0
P28072 P56945 0
P28072 Q6WN34 0
P28072 P62306 0
P28072 Q8N257 0
P28072 Q96FI4 0
P28072 Q9GZT9 0
P28072 Q13352 0
P28072 Q71U36 0
P28072 P63000 0
P28072 P35250 0
P28072 Q9BYG5 0
P28072 P37108 0
P28072 Q9H081 0
P28072 Q15554 0
P28072 P29279 0
P28072 P29083 0
P28072 P59780 0
P28072 Q9NUG6 0
P28072 P62826 0
P28072 Q16236 0
P28072 Q9NYB0 0
P28072 P36507 0
P28072 Q15075 0
P28072 Q92599 0
P28072 P98177 0
P28072 Q9BXM7 0
P28072 Q8IUQ4 0
P28072 Q8IXI1 0
P28072 Q9UNL4 0
P28072 P62263 0
P28072 Q14192 0
P28072 Q01094 0
P28072 Q9H9B1 0
P28072 P31946 0
P28072 Q5SXM2 0
P28072 Q9H0H5 0
P28072 Q9UBE8 0
P28072 Q08999 0
P28072 P35968 0
P28072 P60842 0
P28072 Q8WUW1 0
P28072 Q14714 0
P28072 Q8TDH9 0
P28072 Q96CF2 0
P28072 P56545 0
P28072 Q16576 0
P28072 Q9BUB5 0
P28072 Q9BZH6 0
P28072 P61981 0
P28072 P52948 0
P28072 Q92804 0
P28072 P37275 0
P28072 Q7L2E3 0
P28072 P53805 0
P28072 Q9UPN7 0
P28072 Q8N3C0 0
P28072 P62877 0
P28072 P56537 0
P28072 P28340 0
P28072 Q29RF7 0
P28072 P49411 0
P28072 Q9H074 0
P28072 Q9UBU8 0
P28072 Q01970 0
P28072 Q14202 0
P28072 Q9Y4K3 0
P28072 Q9Y230 0
P28072 Q96IY1 0
P28072 P42575 0
P28072 P55884 0
P28072 Q8TAG9 0
P28072 Q9GZS1 0
P28072 Q13094 0
P28072 P46199 0
P28072 P40937 0
P28072 Q96BT3 0
P28072 P67809 0
P28072 P51787 0
P28072 Q9Y6W5 0
P28072 Q92667 0
P28072 Q9UIS9 0
P28072 P84022 0
P28072 Q6WCQ1 0
P28072 Q9ULX6 0
P28072 Q02410 0
P28072 P61353 0
P28072 P62277 0
P28072 P35606 0
P28072 Q96H20 0
P28072 P33778 0
P28072 Q9NQT4 0
P28072 Q9ULD4 0
P28072 Q96KP1 0
P28072 Q9BZK7 0
P28072 P78347 0
P28072 P84098 0
P28072 Q99966 0
P28072 Q9UKF6 0
P28072 Q9UL15 0
P28072 Q9Y6J0 0
P28072 P62318 0
P28072 Q86W51 0
P28072 Q9NRH3 0
P28072 P52907 0
P28072 Q8N668 0
P28072 Q96T58 0
P28072 Q15019 0
P28072 Q12824 0
P28072 P34932 0
P28072 Q6QNY0 0
P28072 Q4VCS5 0
P28072 Q01081 0
P28072 Q9NQ66 0
P28072 Q96H22 0
P28072 Q9NP66 0
P28072 Q9NYJ8 0
P28072 Q14186 0
P28072 P47897 0
P28072 Q9UIW2 0
P28072 Q68CP9 0
P28072 P52434 0
P28072 Q08499 0
P28072 P62269 0
P28072 Q8N0S6 0
P28072 P55209 0
P28072 Q9UBQ0 0
P28072 Q03135 0
P28072 Q8WXD5 0
P28072 Q9Y2U8 0
P28072 Q15744 0
P28072 Q13616 0
P28072 Q9BPZ7 0
P28072 Q6P1X5 0
P28072 P52701 0
P28072 Q6P3W7 0
P28072 Q9Y5B0 0
P28072 Q8WVM7 0
P28072 Q13635 0
P28072 P60709 0
P28072 P42858 0
P28072 Q04637 0
P28072 Q96ST3 0
P28072 Q13469 0
P28072 Q13257 0
P28072 Q15208 0
P28072 Q05655 0
P28072 Q9Y3B2 0
P28072 P30050 0
P28072 Q96KG9 0
P28072 Q9H2K2 0
P28072 Q9UHD2 0
P28072 P40692 0
P28072 Q96Q15 0
P28072 P49795 0
P28072 Q9H871 0
P28072 P35251 0
P28072 Q6IPU0 0
P28072 Q16665 0
P28072 Q7L5Y6 0
P28072 P78537 0
P28072 Q9H9A7 0
P28072 P41182 0
P28072 Q14164 0
P28072 Q9H5N1 0
P28072 P50281 0
P28072 P42771 0
P28072 Q9UNE7 0
P28072 Q8N3Y1 0
P28072 Q8N1F7 0
P28072 Q96HS1 0
P28072 P35580 0
P28072 Q9HB71 0
P28072 Q9H9T3 0
P28072 Q9H211 0
P28072 Q9UPV9 0
P28072 P43405 0
P28072 Q9UHV2 0
P28072 Q9BQE3 0
P28072 P54136 0
P28072 Q9UJF2 0
P28072 Q14790 0
P28072 Q6UN15 0
P28072 P54819 0
P28072 Q53SF7 0
P28072 Q99708 0
P28072 P78527 0
P28072 Q92785 0
P28072 Q92585 0
P28072 P61244 0
P28072 P38398 0
P28072 Q96JN0 0
P28072 Q13487 0
P28072 Q8IYI6 0
P28072 P62304 0
P28072 Q92793 0
P28072 P63267 0
P28072 Q9UK41 0
P28072 P98170 0
P28072 Q969H6 0
P28072 P35269 0
P28072 Q9BXL7 0
P28072 Q6P1J9 0
P28072 Q13118 0
P28072 P63104 0
P28072 Q14247 0
P28072 Q13111 0
P28072 Q9BVA1 0
P28072 Q14687 0
P28072 P43487 0
P28072 Q15788 0
P28072 P42768 0
P28072 P61158 0
P28072 Q96GD4 0
P28072 Q6UW60 0
P28072 P62316 0
P28072 complex 0
P28072 P62861 0
P28072 Q04206 0
P28072 P46940 0
P28072 Q9H0D6 0
P28072 P62899 0
P28072 Q9BU64 0
P28072 Q96AP0 0
P28072 Q3V639 0
P28072 Q96EK2 0
P28072 Q9UBF6 0
P28072 Q9UHD8 0
P28072 Q12906 0
P28072 Q86WB0 0
P28072 Q9GZS3 0
P28072 P29475 0
P28072 Q16594 0
P28072 P61160 0
P28072 Q13287 0
P28072 P63165 0
P28072 Q9H9Y6 0
P28072 P60228 0
P28072 P61978 0
P28072 Q00534 0
P28072 Q8N3R9 0
P28072 Q9BVC3 0
P28072 Q6IT96 0
P28072 Q07157 0
P28072 P62857 0
P28072 Q8IVT5 0
P28072 P62249 0
P28072 Q9BY43 0
P28072 Q92674 0
P28072 Q96EY7 0
P28072 Q99814 0
P28072 Q14318 0
P28072 P62917 0
P28072 Q9BVP2 0
P28072 Q15025 0
P28072 Q13185 0
P28072 Q6NUQ1 0
P28072 Q15329 0
P28072 Q03111 0
P28072 Q13905 0
P28072 P46939 0
P28072 P32969 0
P28072 Q06609 0
P28072 P62873 0
P28072 P35226 0
P28072 Q14008 0
P28072 Q96CV9 0
P28072 Q92572 0
P28072 Q8IZH2 0
P28072 Q9Y6K1 0
P28072 Q13309 0
P28072 P42766 0
P28072 Q9NTJ3 0
P28072 P51151 0
P28072 Q9BZI7 0
P28072 Q8N9N2 0
P28072 P57740 0
P28072 Q07889 0
P28072 P62888 0
P28072 Q9NZZ3 0
P28072 P62266 0
P28072 P33151 0
P28072 Q969F9 0
P28072 Q9BRT9 0
P28072 P55211 0
P28072 P78344 0
P28072 Q9Y490 0
P28072 P35222 0
P28072 Q9HB96 0
P28072 Q92990 0
P28072 Q9Y297 0
P28072 Q9UL45 0
P28072 P49757 0
P28072 Q86YV9 0
P28072 Q8NFD5 0
P28072 Q92905 0
P28072 Q96CW5 0
P28072 Q14155 0
P28072 Q9NWU2 0
P28072 P62314 0
P28072 Q8NB91 0
P28072 Q8N7H5 0
P28072 Q96BN2 0
P28072 P42345 0
P28072 P46782 0
P28072 P39019 0
P28072 P48357 0
P28072 Q99962 0
P28072 P61313 0
P28072 Q86YP4 0
P28072 P36897 0
P28072 Q9H6Z9 0
P28072 P46527 0
P28072 Q12769 0
P28072 Q96NW7 0
P28072 Q9BQG0 0
P28072 Q9UBL3 0
P28072 P63244 0
P28072 Q02878 0
P28072 Q13596 0
P28072 Q99741 0
P28072 P33240 0
P28072 Q8NFH3 0
P28072 Q16637 0
P28072 Q9P2J5 0
P28072 P51965 0
P28072 Q9UPN9 0
P28072 P31947 0
P28072 Q5YLB2 0
P28072 P54105 0
P28072 Q15544 0
P28072 Q9NX58 0
P28072 Q9BYG4 0
P28072 Q9NVA2 0
P28072 Q96EE3 0
P28072 P62280 0
P28072 Q7KZI7 0
P28072 Q8WVB6 0
P28072 Q13642 0
P28072 Q9Y2Q5 0
P28072 Q14289 0
P28072 P46776 0
P28072 P29374 0
P28072 Q13576 0
P28072 P62273 0
P28072 Q13889 0
P28072 Q14676 0
P28072 Q5T2T1 0
P28072 P61254 0
P28072 P30281 0
P28072 Q9Y6I7 0
P28072 Q9NVC6 0
P28072 Q6FI13 0
P28072 Q14185 0
P28072 Q96B97 0
P28072 P55769 0
P28072 Q9Y5S9 0
P28072 Q9Y605 0
P28072 Q8IWI9 0
P28072 P62805 0
P28072 Q92851 0
P28072 Q9H410 0
P28072 Q8IY63 0
P28072 P50148 0
P28072 Q8IY57 0
P28072 Q12933 0
P28072 Q00403 0
P28072 Q15003 0
P28072 P48643 0
P28072 Q92966 0
P28072 Q9NUP1 0
P28072 P35579 0
P28072 Q8IU60 0
P28072 Q15311 0
P28072 Q04724 0
P28072 Q15653 0
P28072 Q96SB4 0
P28072 Q9H840 0
P28072 Q8N3U4 0
P28072 P62913 0
P28072 Q13326 0
P28072 Q53HL2 0
P28072 Q05193 0
P28072 P41091 0
P28072 P56524 0
P28072 P62714 0
P28072 Q96F86 0
P28072 P42224 0
P28072 Q6P4R8 0
P28072 Q15185 0
P28072 Q6PI98 0
P28072 P36873 0
P28072 Q9H270 0
P28072 Q02543 0
P28072 Q92797 0
P28072 Q93034 0
P28072 Q15582 0
P28072 Q9NYV6 0
P28072 Q9NRF9 0
P28072 Q9UPT5 0
P28072 Q92900 0
P28072 Q96EV8 0
P28072 P62906 0
P28072 Q9UQL6 0
P28072 Q9UHV9 0
P28072 P62495 0
P28072 Q13451 0
P28072 Q00839 0
P28072 Q9BQA1 0
P28072 P55316 0
P28072 Q06187 0
P28072 P46109 0
P28072 Q5S007 0
P28072 Q08211 0
P28072 Q15021 0
P28072 P62244 0
P28072 Q9UBU9 0
P28072 P49917 0
P28072 Q00987 0
P28072 P62241 0
P28072 Q14573 0
O43264 Q9UBE0 0
O43264 Q9P253 0
O43264 P78346 0
O43264 Q8IX12 0
O43264 Q1EHW4 0
O43264 O75971 0
O43264 P28072 0
O43264 P23258 0
O43264 Q6IA86 0
O43264 Q9UBX0 0
O43264 Q99816 0
O43264 P78560 0
O43264 P21980 0
O43264 Q9UQN3 0
O43264 Q9ULH1 0
O43264 Q9Y576 0
O43264 Q5VWG9 0
O43264 Q07954 0
O43264 P45973 0
O43264 P50990 0
O43264 Q9H1I8 0
O43264 P29992 0
O43264 P53779 0
O43264 Q63HK5 0
O43264 Q8NFH4 0
O43264 Q8WYH8 0
O43264 Q96RK1 0
O43264 Q6IE81 0
O43264 Q96JC1 0
O43264 O43516 0
O43264 Q9BTC8 0
O43264 P18084 0
O43264 Q8IUD2 0
O43264 Q9P2K3 0
O43264 Q16181 0
O43264 P78371 0
O43264 Q06265 0
O43264 P01023 0
O43264 Q14160 0
O43264 P04629 0
O43264 P16144 0
O43264 Q8N122 0
O43264 Q9UNM6 0
O43264 Q14194 0
O43264 Q99832 0
O43264 Q12962 0
O43264 Q13127 0
O43264 O75390 0
O43264 Q99460 0
O43264 Q96BD5 0
O43264 P28070 0
O43264 Q9Y2X7 0
O43264 Q8N163 0
O43264 Q14919 0
O43264 Q99967 0
O43264 Q9UBW7 0
O43264 Q9NTI5 0
O43264 Q9NQC1 0
O43264 P61201 0
O43264 Q96GM5 0
O43264 P55201 0
O43264 Q9Y253 0
O43264 Q5U5U6 0
O43264 Q01518 0
O43264 Q5QJE6 0
O43264 Q92766 0
O43264 Q86T24 0
O43264 Q8N6M7 0
O43264 Q9NQS7 0
O43264 Q9UKG1 0
O43264 Q15334 0
O43264 P32121 0
O43264 Q7L5N1 0
O43264 P37173 0
O43264 Q9BT78 0
O43264 O60315 0
O43264 O60749 0
O43264 Q9Y3C5 0
O43264 P10275 0
O43264 Q7L576 0
O43264 P55036 0
O43264 P29459 0
O43264 Q9UQE7 0
O43264 O75362 0
O43264 P06756 0
O43264 P55735 0
O43264 Q86X55 0
O43264 P50539 0
O43264 O43933 0
O43264 Q14254 0
O43264 O95630 0
O43264 Q9UHA4 0
O43264 P05198 0
O43264 P52655 0
O43264 O95453 0
O43264 O94875 0
O43264 Q05086 0
O43264 Q9UBP5 0
O43264 Q9NQT5 0
O43264 Q13868 0
O43264 Q8IZQ8 0
O43264 Q16586 0
O43264 Q02750 0
O43264 P18615 0
O43264 Q13114 0
O43264 Q9UNS2 0
O43264 P11836 0
O43264 P06239 0
O43264 O95707 0
O43264 Q9BUL9 0
O43264 Q8WYB5 0
O43264 P31749 0
O43264 Q9H9F9 0
O43264 Q86VN1 0
O43264 P43686 0
O43264 Q9UMX0 0
O43264 Q5T200 0
O43264 Q8IUC6 0
O43264 Q9H981 0
O43264 Q96Q27 0
O43264 P63151 0
O43264 P31323 0
O43264 P28074 0
O43264 O60907 0
O43264 P46108 0
O43264 Q8NHY2 0
O43264 Q00610 0
O43264 O94864 0
O43264 P24588 0
O43264 Q13490 0
O43264 Q9NRL2 0
O43264 Q9Y6X2 0
O43264 Q99549 0
O43264 Q86UP2 0
O43264 Q06124 0
O43264 Q10570 0
O43264 O75116 0
O43264 Q92844 0
O43264 Q9H269 0
O43264 Q13191 0
O43264 Q9BYE7 0
O43264 P12314 0
O43264 P07947 0
O43264 Q8NEM2 0
O43264 Q6QNY1 0
O43264 P55265 0
O43264 P52732 0
O43264 Q96A65 0
O43264 Q8NBZ0 0
O43264 O75528 0
O43264 Q13485 0
O43264 O43633 0
O43264 O75182 0
O43264 P40222 0
O43264 Q13216 0
O43264 Q8TD19 0
O43264 P49711 0
O43264 Q8IYD1 0
O43264 P35080 0
O43264 P45985 0
O43264 P40189 0
O43264 Q8TEY7 0
O43264 Q9UIG0 0
O43264 Q9NPB6 0
O43264 Q15843 0
O43264 P18206 0
O43264 Q9UIF9 0
O43264 Q16584 0
O43264 Q12834 0
O43264 Q9UL63 0
O43264 Q92890 0
O43264 P17980 0
O43264 Q9NSP4 0
O43264 Q96FZ7 0
O43264 Q92618 0
O43264 Q05397 0
O43264 Q15542 0
O43264 P08133 0
O43264 Q9BSJ2 0
O43264 Q9C086 0
O43264 Q7Z6Z7 0
O43264 P19174 0
O43264 P55072 0
O43264 P12931 0
O43264 P20339 0
O43264 Q155Q3 0
O43264 Q13227 0
O43264 Q13526 0
O43264 Q8WV66 0
O43264 Q92925 0
O43264 Q9UK53 0
O43264 Q15650 0
O43264 Q13404 0
O43264 Q9BSI4 0
O43264 Q08881 0
O43264 Q13608 0
O43264 Q9Y6J9 0
O43264 P48995 0
O43264 Q9NPD3 0
O43264 Q8WVC0 0
O43264 Q6Q0C0 0
O43264 Q7LBR1 0
O43264 P36894 0
O43264 P14923 0
O43264 Q8TEW0 0
O43264 O94992 0
O43264 Q15276 0
O43264 Q13367 0
O43264 Q14653 0
O43264 P25787 0
O43264 P40938 0
O43264 Q5PSV4 0
O43264 Q15008 0
O43264 Q99683 0
O43264 P12644 0
O43264 P61586 0
O43264 Q15750 0
O43264 P61289 0
O43264 Q9H672 0
O43264 P53677 0
O43264 Q8TDZ2 0
O43264 Q00978 0
O43264 Q8IZP0 0
O43264 Q99759 0
O43264 O75529 0
O43264 P49023 0
O43264 Q9BW27 0
O43264 P54274 0
O43264 Q9UBQ5 0
O43264 P42356 0
O43264 O75712 0
O43264 Q07817 0
O43264 Q15543 0
O43264 P42701 0
O43264 P50991 0
O43264 P52630 0
O43264 Q9Y2L1 0
O43264 O75150 0
O43264 Q9Y6R4 0
O43264 O43556 0
O43264 Q96JB8 0
O43264 P52294 0
O43264 O95425 0
O43264 P49916 0
O43264 Q99575 0
O43264 Q92777 0
O43264 O94763 0
O43264 Q676U5 0
O43264 Q14152 0
O43264 P49758 0
O43264 Q9Y3E7 0
O43264 Q9P0M6 0
O43264 Q16533 0
O43264 O75164 0
O43264 Q9GZX9 0
O43264 P60468 0
O43264 O43524 0
O43264 P63261 0
O43264 P41002 0
O43264 Q86XK2 0
O43264 Q9Y2A7 0
O43264 Q8IUR7 0
O43264 Q9Y2T2 0
O43264 Q7L2H7 0
O43264 Q99613 0
O43264 Q99665 0
O43264 Q8N684 0
O43264 Q9ULZ2 0
O43264 Q14444 0
O43264 Q13347 0
O43264 Q99963 0
O43264 Q12788 0
O43264 P22681 0
O43264 Q9HAU4 0
O43264 Q8NFZ0 0
O43264 P11831 0
O43264 Q9Y6I3 0
O43264 P46736 0
O43264 Q9HBI1 0
O43264 Q68EM7 0
O43264 P07737 0
O43264 Q96FF9 0
O43264 Q9H3P2 0
O43264 Q9Y5K6 0
O43264 Q15369 0
O43264 P61006 0
O43264 Q86XR7 0
O43264 Q15370 0
O43264 P19438 0
O43264 P29474 0
O43264 P40763 0
O43264 Q969R5 0
O43264 P28799 0
O43264 Q13418 0
O43264 P60660 0
O43264 Q92828 0
O43264 Q13393 0
O43264 P49450 0
O43264 Q04917 0
O43264 P43694 0
O43264 Q12996 0
O43264 O75821 0
O43264 Q13535 0
O43264 Q969H4 0
O43264 P01137 0
O43264 P27695 0
O43264 Q6P2E9 0
O43264 Q7Z412 0
O43264 P60900 0
O43264 O95251 0
O43264 Q15024 0
O43264 Q9NPI6 0
O43264 P29590 0
O43264 Q9Y2J4 0
O43264 Q8WXI9 0
O43264 Q13671 0
O43264 Q9H444 0
O43264 Q9H160 0
O43264 Q9NRG0 0
O43264 Q9Y232 0
O43264 Q96EB1 0
O43264 P82279 0
O43264 Q99417 0
O43264 P62993 0
O43264 Q92794 0
O43264 P62140 0
O43264 Q9BRG1 0
O43264 Q92466 0
O43264 Q92750 0
O43264 Q5XUX0 0
O43264 P04053 0
O43264 Q6P1K2 0
O43264 P68363 0
O43264 Q14511 0
O43264 P23458 0
O43264 Q96T23 0
O43264 Q92882 0
O43264 O95835 0
O43264 P07199 0
O43264 Q9Y6A5 0
O43264 Q00341 0
O43264 Q9NV70 0
O43264 P01111 0
O43264 Q99638 0
O43264 Q969S2 0
O43264 Q8N5C8 0
O43264 Q13200 0
O43264 Q8N726 0
O43264 Q05048 0
O43264 P43403 0
O43264 Q13368 0
O43264 Q15628 0
O43264 Q8WUM0 0
O43264 Q8IVI9 0
O43264 O94913 0
O43264 Q9HCU9 0
O43264 Q92556 0
O43264 Q14118 0
O43264 P15056 0
O43264 Q4LE39 0
O43264 P23467 0
O43264 Q8NI35 0
O43264 Q9H7L9 0
O43264 P22694 0
O43264 Q9H633 0
O43264 O95696 0
O43264 Q86VW2 0
O43264 Q4G0F5 0
O43264 O60885 0
O43264 Q6R327 0
O43264 P49721 0
O43264 Q02241 0
O43264 P13861 0
O43264 Q9NWX5 0
O43264 P26196 0
O43264 P16234 0
O43264 P39748 0
O43264 Q92629 0
O43264 Q6T4P5 0
O43264 Q8WXK4 0
O43264 Q9BS16 0
O43264 Q14191 0
O43264 P47756 0
O43264 P08588 0
O43264 P52657 0
O43264 Q9UBC3 0
O43264 Q15796 0
O43264 Q92613 0
O43264 P11717 0
O43264 Q9BVC4 0
O43264 O95359 0
O43264 P40227 0
O43264 Q9HB75 0
O43264 Q96B26 0
O43264 P49368 0
O43264 Q6P1M3 0
O43264 Q96JP5 0
O43264 O75534 0
O43264 O95295 0
O43264 P08581 0
O43264 O43318 0
O43264 Q7L5Y9 0
O43264 Q64663 0
O43264 Q96QK1 0
O43264 P29460 0
O43264 Q9UIM3 0
O43264 Q13105 0
O43264 P05107 0
O43264 Q9H9Q2 0
O43264 P98161 0
O43264 P12643 0
O43264 Q8IXH7 0
O43264 Q16787 0
O43264 Q15052 0
O43264 Q03188 0
O43264 O75832 0
O43264 Q9NXR7 0
O43264 Q99996 0
O43264 Q9HD42 0
O43264 Q9H9H4 0
O43264 Q9UPZ3 0
O43264 P42684 0
O43264 Q9NUW8 0
O43264 O95059 0
O43264 P27540 0
O43264 P07948 0
O43264 P59998 0
O43264 P28066 0
O43264 Q01780 0
O43264 Q12778 0
O43264 Q16401 0
O43264 Q9ULG1 0
O43264 P47755 0
O43264 Q9HBM6 0
O43264 Q71F23 0
O43264 Q96S59 0
O43264 Q9H3R5 0
O43264 Q16585 0
O43264 O75478 0
O43264 Q53TQ3 0
O43264 Q9NZ70 0
O43264 Q02952 0
O43264 P28482 0
O43264 Q9UBW8 0
O43264 Q9UBT2 0
O43264 P35869 0
O43264 Q86U86 0
O43264 Q8N2Z9 0
O43264 Q9UBB5 0
O43264 P40337 0
O43264 O75822 0
O43264 P16885 0
O43264 Q9H6S1 0
O43264 Q5RKV6 0
O43264 Q8WX92 0
O43264 Q6STE5 0
O43264 Q7L2Z9 0
O43264 Q9NUX5 0
O43264 Q5VTR2 0
O43264 P78345 0
O43264 Q6PD62 0
O43264 Q9BXJ9 0
O43264 P30153 0
O43264 P56945 0
O43264 Q6WN34 0
O43264 P10600 0
O43264 Q96FI4 0
O43264 P21802 0
O43264 Q13352 0
O43264 P63000 0
O43264 Q9BYG5 0
O43264 Q9H081 0
O43264 P29279 0
O43264 P59780 0
O43264 Q9NUG6 0
O43264 Q9NYB0 0
O43264 P36507 0
O43264 P21796 0
O43264 P01116 0
O43264 Q15075 0
O43264 Q92599 0
O43264 P98177 0
O43264 Q8IUQ4 0
O43264 Q8IXI1 0
O43264 Q9UNL4 0
O43264 P15498 0
O43264 Q01094 0
O43264 Q9H9B1 0
O43264 P62333 0
O43264 Q5SXM2 0
O43264 Q9H0H5 0
O43264 Q9UBE8 0
O43264 O95452 0
O43264 P35968 0
O43264 P23229 0
O43264 P60842 0
O43264 Q8WUW1 0
O43264 Q14714 0
O43264 Q8TDH9 0
O43264 Q96CF2 0
O43264 P56545 0
O43264 Q9BUB5 0
O43264 Q9BZH6 0
O43264 P17252 0
O43264 O43464 0
O43264 P61981 0
O43264 P25786 0
O43264 P52948 0
O43264 P37275 0
O43264 P53805 0
O43264 O43561 0
O43264 P25686 0
O43264 Q8N3C0 0
O43264 O95405 0
O43264 Q29RF7 0
O43264 Q9H074 0
O43264 Q01970 0
O43264 Q14202 0
O43264 Q9Y4K3 0
O43264 O60645 0
O43264 Q96IY1 0
O43264 P42575 0
O43264 P55884 0
O43264 Q8TAG9 0
O43264 Q13094 0
O43264 P40937 0
O43264 Q96BT3 0
O43264 P15170 0
O43264 P51787 0
O43264 P23528 0
O43264 Q9Y6W5 0
O43264 Q92667 0
O43264 Q6WCQ1 0
O43264 Q96H20 0
O43264 P62191 0
O43264 Q9NQT4 0
O43264 Q9ULD4 0
O43264 Q96KP1 0
O43264 Q99966 0
O43264 O75817 0
O43264 Q9UKF6 0
O43264 Q9UL15 0
O43264 Q86W51 0
O43264 O95613 0
O43264 Q9NRH3 0
O43264 P52907 0
O43264 Q9UL46 0
O43264 Q15019 0
O43264 Q6QNY0 0
O43264 Q4VCS5 0
O43264 P16298 0
O43264 Q9NQ66 0
O43264 Q96H22 0
O43264 Q9NP66 0
O43264 Q9NYJ8 0
O43264 Q14186 0
O43264 P35998 0
O43264 O75970 0
O43264 Q9UIW2 0
O43264 Q9UHD9 0
O43264 Q68CP9 0
O43264 Q08499 0
O43264 Q8N0S6 0
O43264 Q9UBQ0 0
O43264 Q03135 0
O43264 Q15744 0
O43264 Q9BPZ7 0
O43264 Q6P1X5 0
O43264 P12830 0
O43264 P12814 0
O43264 Q8WVM7 0
O43264 Q13635 0
O43264 P42858 0
O43264 Q13257 0
O43264 Q05655 0
O43264 Q9Y3B2 0
O43264 P22612 0
O43264 Q96KG9 0
O43264 Q9H2K2 0
O43264 Q9UHD2 0
O43264 Q96Q15 0
O43264 O75593 0
O43264 P49795 0
O43264 Q9H871 0
O43264 Q6IPU0 0
O43264 Q7L5Y6 0
O43264 P78537 0
O43264 P41182 0
O43264 Q9H5N1 0
O43264 P50281 0
O43264 P51665 0
O43264 Q9UNE7 0
O43264 Q8N1F7 0
O43264 P35580 0
O43264 Q9HB71 0
O43264 Q9H9T3 0
O43264 Q9H211 0
O43264 Q9UPV9 0
O43264 P08047 0
O43264 P43405 0
O43264 Q9BQE3 0
O43264 O95229 0
O43264 Q6UN15 0
O43264 P54819 0
O43264 Q53SF7 0
O43264 Q92785 0
O43264 P61244 0
O43264 O75486 0
O43264 Q96JN0 0
O43264 Q13487 0
O43264 Q8IYI6 0
O43264 Q9UK41 0
O43264 P04049 0
O43264 O43747 0
O43264 O60921 0
O43264 Q06323 0
O43264 P98170 0
O43264 Q969H6 0
O43264 Q6P1J9 0
O43264 Q13118 0
O43264 P63104 0
O43264 Q14247 0
O43264 O95149 0
O43264 P25445 0
O43264 P15311 0
O43264 Q9BVA1 0
O43264 Q14687 0
O43264 P20618 0
O43264 P06746 0
O43264 P42768 0
O43264 P61158 0
O43264 Q96GD4 0
O43264 Q6UW60 0
O43264 O60296 0
O43264 O75436 0
O43264 Q9H0D6 0
O43264 P25789 0
O43264 P17612 0
O43264 Q9BU64 0
O43264 P17987 0
O43264 Q96AP0 0
O43264 Q3V639 0
O43264 P25788 0
O43264 P62195 0
O43264 Q96EK2 0
O43264 O75943 0
O43264 Q9UBF6 0
O43264 Q9UHD8 0
O43264 Q86WB0 0
O43264 Q9GZS3 0
O43264 P29475 0
O43264 P61160 0
O43264 P07550 0
O43264 P63165 0
O43264 P60228 0
O43264 P06730 0
O43264 O60447 0
O43264 Q8N3R9 0
O43264 Q9BVC3 0
O43264 Q6IT96 0
O43264 Q07157 0
O43264 P20936 0
O43264 Q8IVT5 0
O43264 Q9BY43 0
O43264 P02786 0
O43264 Q92674 0
O43264 P01112 0
O43264 Q99814 0
O43264 Q14318 0
O43264 Q13185 0
O43264 P20248 0
O43264 Q13905 0
O43264 O75886 0
O43264 P46939 0
O43264 O60870 0
O43264 Q96CV9 0
O43264 Q92572 0
O43264 Q8IZH2 0
O43264 P51151 0
O43264 Q8N9N2 0
O43264 P57740 0
O43264 Q07889 0
O43264 Q9NZZ3 0
O43264 O75818 0
O43264 P20042 0
O43264 O43684 0
O43264 P33151 0
O43264 Q969F9 0
O43264 P06241 0
O43264 P78344 0
O43264 Q9Y490 0
O43264 Q9UL45 0
O43264 P49757 0
O43264 Q86YV9 0
O43264 Q8NFD5 0
O43264 Q92905 0
O43264 Q96CW5 0
O43264 P26012 0
O43264 Q14155 0
O43264 Q9NWU2 0
O43264 Q8N7H5 0
O43264 Q96BN2 0
O43264 P42345 0
O43264 P48357 0
O43264 Q99962 0
O43264 Q86YP4 0
O43264 P49720 0
O43264 P36897 0
O43264 Q12769 0
O43264 O94973 0
O43264 P63244 0
O43264 Q13596 0
O43264 P33240 0
O43264 Q8NFH3 0
O43264 P51965 0
O43264 Q9UPN9 0
O43264 P05067 0
O43264 O95219 0
O43264 O60216 0
O43264 P31947 0
O43264 P19105 0
O43264 Q15544 0
O43264 Q9BYG4 0
O43264 O60671 0
O43264 Q9NVA2 0
O43264 Q96EE3 0
O43264 Q7KZI7 0
O43264 Q8WVB6 0
O43264 Q9Y2Q5 0
O43264 Q14289 0
O43264 P29374 0
O43264 Q5T2T1 0
O43264 P13569 0
O43264 Q9Y6I7 0
O43264 Q6FI13 0
O43264 Q14185 0
O43264 Q96B97 0
O43264 Q9Y605 0
O43264 Q8IWI9 0
O43264 Q92851 0
O43264 Q9H410 0
O43264 Q8IY63 0
O43264 P50148 0
O43264 Q8IY57 0
O43264 Q12933 0
O43264 P48643 0
O43264 Q92966 0
O43264 Q9NUP1 0
O43264 Q8IU60 0
O43264 Q15311 0
O43264 O60566 0
O43264 P12757 0
O43264 P17600 0
O43264 Q8N3U4 0
O43264 Q13326 0
O43264 Q53HL2 0
O43264 Q05193 0
O43264 P41091 0
O43264 P62714 0
O43264 Q96F86 0
O43264 P42224 0
O43264 Q6P4R8 0
O43264 Q15185 0
O43264 P36873 0
O43264 Q9H270 0
O43264 O95782 0
O43264 Q93034 0
O43264 P04406 0
O43264 Q15582 0
O43264 O95271 0
O43264 Q9NYV6 0
O43264 Q9UPT5 0
O43264 Q96EV8 0
O43264 Q9UHV9 0
O43264 P62495 0
O43264 Q13451 0
O43264 P55316 0
O43264 P46109 0
O43264 Q5S007 0
O43264 P07900 0
O43264 O95639 0
O43264 O60664 0
O43264 P15391 0
O43264 Q00987 0
O43264 O95239 0
O43264 Q14573 0
O43264 Q99436 0
P23258 Q9UBE0 0
P23258 Q9P253 0
P23258 P78346 0
P23258 Q8IX12 0
P23258 Q1EHW4 0
P23258 P28072 0
P23258 Q6IA86 0
P23258 Q9UBX0 0
P23258 P41252 0
P23258 Q86VP6 0
P23258 P27986 0
P23258 Q99816 0
P23258 P78560 0
P23258 P49848 0
P23258 Q9UQN3 0
P23258 Q9ULH1 0
P23258 Q9Y576 0
P23258 Q5VWG9 0
P23258 Q07954 0
P23258 P45973 0
P23258 P50990 0
P23258 Q9H1I8 0
P23258 P29992 0
P23258 P53779 0
P23258 Q86XI2 0
P23258 Q63HK5 0
P23258 Q8NFH4 0
P23258 Q8WYH8 0
P23258 Q96RK1 0
P23258 Q13438 0
P23258 Q6IE81 0
P23258 Q96JC1 0
P23258 Q9BTC8 0
P23258 Q8IUD2 0
P23258 Q9P2K3 0
P23258 Q8TDN6 0
P23258 Q16181 0
P23258 P78371 0
P23258 P50402 0
P23258 Q06265 0
P23258 Q14160 0
P23258 P51587 0
P23258 Q16543 0
P23258 P62258 0
P23258 Q8N122 0
P23258 P28749 0
P23258 Q9UNM6 0
P23258 Q14194 0
P23258 Q15648 0
P23258 Q9Y2S0 0
P23258 Q99832 0
P23258 Q9BXP5 0
P23258 P49427 0
P23258 P61024 0
P23258 Q12962 0
P23258 P83881 0
P23258 Q13127 0
P23258 Q99460 0
P23258 Q96BD5 0
P23258 P28070 0
P23258 Q9Y2X7 0
P23258 Q8N163 0
P23258 Q14919 0
P23258 P61247 0
P23258 Q99967 0
P23258 P62736 0
P23258 Q13503 0
P23258 Q06330 0
P23258 Q9UBW7 0
P23258 Q9NTI5 0
P23258 Q07864 0
P23258 Q9NQC1 0
P23258 P61201 0
P23258 Q16526 0
P23258 Q9Y248 0
P23258 Q96GM5 0
P23258 P55201 0
P23258 Q9Y253 0
P23258 Q5U5U6 0
P23258 Q01518 0
P23258 Q5QJE6 0
P23258 Q9UPY3 0
P23258 Q92766 0
P23258 Q14839 0
P23258 Q86T24 0
P23258 Q8N6M7 0
P23258 Q9NQS7 0
P23258 Q9UKG1 0
P23258 Q15334 0
P23258 P32121 0
P23258 Q7L5N1 0
P23258 P37173 0
P23258 Q9BT78 0
P23258 Q9Y316 0
P23258 Q13163 0
P23258 Q9Y3C5 0
P23258 Q07020 0
P23258 Q7L576 0
P23258 P29353 0
P23258 P55036 0
P23258 P29459 0
P23258 Q9UQE7 0
P23258 P42704 0
P23258 P62979 0
P23258 P23508 0
P23258 P55735 0
P23258 Q86X55 0
P23258 Q92831 0
P23258 P50539 0
P23258 Q16254 0
P23258 Q14254 0
P23258 Q9UKT7 0
P23258 Q92522 0
P23258 Q9UHA4 0
P23258 P27694 0
P23258 P52655 0
P23258 Q05086 0
P23258 Q9UBP5 0
P23258 Q9NQT5 0
P23258 Q92989 0
P23258 Q13868 0
P23258 Q8IZQ8 0
P23258 P51532 0
P23258 Q16586 0
P23258 Q14145 0
P23258 Q02750 0
P23258 Q13114 0
P23258 Q9UNS2 0
P23258 Q96EZ8 0
P23258 Q9H2X6 0
P23258 Q9BUL9 0
P23258 Q8WYB5 0
P23258 Q9P0W2 0
P23258 P31749 0
P23258 Q9NWZ8 0
P23258 Q9H9F9 0
P23258 Q12904 0
P23258 Q86VN1 0
P23258 P43686 0
P23258 Q9UMX0 0
P23258 Q9Y3U8 0
P23258 Q00535 0
P23258 Q15007 0
P23258 Q5T200 0
P23258 P39023 0
P23258 Q8IUC6 0
P23258 P63208 0
P23258 Q92878 0
P23258 Q9H981 0
P23258 Q96Q27 0
P23258 P81274 0
P23258 P47813 0
P23258 P63151 0
P23258 P31323 0
P23258 P28074 0
P23258 P46108 0
P23258 Q8NHY2 0
P23258 Q14683 0
P23258 Q00610 0
P23258 P24588 0
P23258 Q13490 0
P23258 Q9NRL2 0
P23258 Q9Y6X2 0
P23258 Q99549 0
P23258 Q86UP2 0
P23258 Q9P2I0 0
P23258 Q9NPF5 0
P23258 Q06124 0
P23258 Q10570 0
P23258 Q92844 0
P23258 Q9H269 0
P23258 Q13191 0
P23258 Q96T60 0
P23258 Q16531 0
P23258 Q9BYE7 0
P23258 Q08209 0
P23258 Q8NEM2 0
P23258 Q12873 0
P23258 Q15172 0
P23258 P51946 0
P23258 Q6QNY1 0
P23258 P55265 0
P23258 Q9Y262 0
P23258 P51610 0
P23258 P52732 0
P23258 Q9HAU5 0
P23258 Q96A65 0
P23258 Q8NBZ0 0
P23258 Q13485 0
P23258 Q9Y3F4 0
P23258 Q9Y6Q9 0
P23258 P63162 0
P23258 Q16342 0
P23258 P40222 0
P23258 Q13216 0
P23258 Q8TD19 0
P23258 Q14999 0
P23258 P49711 0
P23258 Q8IYD1 0
P23258 P35080 0
P23258 P45985 0
P23258 P40189 0
P23258 Q8TEY7 0
P23258 Q9UIG0 0
P23258 P24863 0
P23258 Q9NPB6 0
P23258 Q14691 0
P23258 Q15843 0
P23258 Q9UIF9 0
P23258 Q16584 0
P23258 P49207 0
P23258 Q93074 0
P23258 Q12834 0
P23258 Q9UL63 0
P23258 Q92890 0
P23258 Q9NSP4 0
P23258 Q96FZ7 0
P23258 Q92618 0
P23258 Q05397 0
P23258 Q15542 0
P23258 Q92830 0
P23258 P51531 0
P23258 Q9BSJ2 0
P23258 P84090 0
P23258 Q9C086 0
P23258 Q7Z6Z7 0
P23258 Q9UKV8 0
P23258 P55072 0
P23258 Q155Q3 0
P23258 P43246 0
P23258 P49959 0
P23258 P42695 0
P23258 Q9UHI6 0
P23258 Q16630 0
P23258 Q13227 0
P23258 Q13526 0
P23258 P62136 0
P23258 Q99497 0
P23258 Q8WV66 0
P23258 Q92925 0
P23258 P61968 0
P23258 Q9UK53 0
P23258 Q92759 0
P23258 Q9Y4A5 0
P23258 Q15650 0
P23258 Q13404 0
P23258 Q9BSI4 0
P23258 Q08881 0
P23258 Q9H1J1 0
P23258 Q13608 0
P23258 Q9Y6J9 0
P23258 P48995 0
P23258 Q9UQM7 0
P23258 Q92922 0
P23258 Q13415 0
P23258 Q9NPD3 0
P23258 Q13620 0
P23258 Q8WVC0 0
P23258 Q6Q0C0 0
P23258 Q14974 0
P23258 P56192 0
P23258 Q7LBR1 0
P23258 P36894 0
P23258 Q53EL6 0
P23258 Q8TEW0 0
P23258 P60510 0
P23258 Q15276 0
P23258 Q13367 0
P23258 Q9Y2X3 0
P23258 P36578 0
P23258 Q14653 0
P23258 Q15046 0
P23258 P25787 0
P23258 P40938 0
P23258 P46531 0
P23258 Q5PSV4 0
P23258 Q15008 0
P23258 Q99683 0
P23258 Q15633 0
P23258 Q8TEQ6 0
P23258 Q12888 0
P23258 Q9NZS9 0
P23258 P49841 0
P23258 P61586 0
P23258 Q15750 0
P23258 P61289 0
P23258 P63096 0
P23258 Q49AN0 0
P23258 Q9H672 0
P23258 Q12959 0
P23258 Q9NZI8 0
P23258 P53677 0
P23258 Q04864 0
P23258 Q8TDZ2 0
P23258 Q00978 0
P23258 Q8IZP0 0
P23258 Q99759 0
P23258 P26599 0
P23258 P49023 0
P23258 Q13155 0
P23258 Q9BW27 0
P23258 Q9BPX3 0
P23258 P54274 0
P23258 P35244 0
P23258 P68104 0
P23258 Q9UBQ5 0
P23258 P42356 0
P23258 P62841 0
P23258 Q14103 0
P23258 Q07817 0
P23258 Q15543 0
P23258 P42701 0
P23258 P50991 0
P23258 P52630 0
P23258 Q0VG06 0
P23258 P62081 0
P23258 P23396 0
P23258 Q9Y2L1 0
P23258 Q9Y6R4 0
P23258 Q96JB8 0
P23258 P52294 0
P23258 P49916 0
P23258 Q99575 0
P23258 Q92777 0
P23258 Q676U5 0
P23258 Q14152 0
P23258 P49758 0
P23258 Q9Y3E7 0
P23258 Q00653 0
P23258 Q9Y618 0
P23258 P63279 0
P23258 Q9P0M6 0
P23258 Q16533 0
P23258 P62701 0
P23258 Q9GZX9 0
P23258 P60468 0
P23258 Q9NPI8 0
P23258 P35249 0
P23258 P63261 0
P23258 Q02539 0
P23258 P41002 0
P23258 Q86XK2 0
P23258 Q9UHA3 0
P23258 Q9Y2A7 0
P23258 Q9Y333 0
P23258 Q8IUR7 0
P23258 Q9Y2T2 0
P23258 Q7L2H7 0
P23258 Q99613 0
P23258 P62891 0
P23258 Q99665 0
P23258 Q8N684 0
P23258 Q8TAQ2 0
P23258 Q9H4B7 0
P23258 Q9ULZ2 0
P23258 Q14444 0
P23258 Q08945 0
P23258 Q13347 0
P23258 Q99963 0
P23258 Q12788 0
P23258 Q13428 0
P23258 Q69YN4 0
P23258 P62910 0
P23258 Q9HAU4 0
P23258 Q8NFZ0 0
P23258 Q9Y6I3 0
P23258 P46736 0
P23258 Q9HBI1 0
P23258 Q06587 0
P23258 P46777 0
P23258 Q15596 0
P23258 Q68EM7 0
P23258 Q96FF9 0
P23258 Q969H0 0
P23258 Q9H3P2 0
P23258 P46783 0
P23258 Q9Y5K6 0
P23258 Q13363 0
P23258 Q15369 0
P23258 P24864 0
P23258 P61006 0
P23258 Q86XR7 0
P23258 Q15370 0
P23258 Q96EB6 0
P23258 P62753 0
P23258 P29474 0
P23258 P62308 0
P23258 P40763 0
P23258 Q969R5 0
P23258 Q92620 0
P23258 Q9NW38 0
P23258 P28799 0
P23258 P41743 0
P23258 Q00597 0
P23258 Q8NFZ5 0
P23258 P62847 0
P23258 Q92896 0
P23258 Q13418 0
P23258 Q03431 0
P23258 Q9HC52 0
P23258 Q9Y383 0
P23258 P60660 0
P23258 Q9H0E3 0
P23258 Q92828 0
P23258 Q99728 0
P23258 Q13393 0
P23258 Q13619 0
P23258 P49450 0
P23258 Q04917 0
P23258 P43694 0
P23258 Q14686 0
P23258 Q12996 0
P23258 Q13535 0
P23258 Q969H4 0
P23258 P24928 0
P23258 Q99848 0
P23258 P27695 0
P23258 Q16514 0
P23258 Q6P2E9 0
P23258 Q7Z412 0
P23258 P60900 0
P23258 Q15024 0
P23258 Q9NPI6 0
P23258 P29590 0
P23258 Q9Y6K9 0
P23258 P63220 0
P23258 P52272 0
P23258 Q9Y2J4 0
P23258 Q8WXI9 0
P23258 Q14181 0
P23258 Q15545 0
P23258 Q13671 0
P23258 P61964 0
P23258 Q9H444 0
P23258 Q9H160 0
P23258 Q9NY27 0
P23258 Q9NRG0 0
P23258 Q9Y232 0
P23258 P60866 0
P23258 Q96EB1 0
P23258 P82279 0
P23258 Q9UKL0 0
P23258 Q99417 0
P23258 P62993 0
P23258 P30876 0
P23258 Q13547 0
P23258 P57678 0
P23258 Q92794 0
P23258 P62140 0
P23258 Q9BRG1 0
P23258 P49336 0
P23258 Q13158 0
P23258 Q92466 0
P23258 Q92750 0
P23258 Q5XUX0 0
P23258 Q6P1K2 0
P23258 P40429 0
P23258 Q14511 0
P23258 P23458 0
P23258 P52292 0
P23258 Q96T23 0
P23258 P50914 0
P23258 Q92882 0
P23258 P24941 0
P23258 Q13098 0
P23258 Q01201 0
P23258 Q9Y6A5 0
P23258 Q00341 0
P23258 Q9NV70 0
P23258 Q99638 0
P23258 Q969S2 0
P23258 P62829 0
P23258 Q8N5C8 0
P23258 Q13200 0
P23258 Q8IYD8 0
P23258 Q8N726 0
P23258 Q05048 0
P23258 P43403 0
P23258 Q9UER7 0
P23258 Q13368 0
P23258 Q99558 0
P23258 P26368 0
P23258 Q15628 0
P23258 Q8WUM0 0
P23258 P41279 0
P23258 Q8IVI9 0
P23258 Q13330 0
P23258 Q9HCU9 0
P23258 Q92556 0
P23258 Q09472 0
P23258 Q14118 0
P23258 Q4LE39 0
P23258 P23467 0
P23258 Q8NI35 0
P23258 Q99873 0
P23258 P30279 0
P23258 Q9H7L9 0
P23258 P46781 0
P23258 Q9HCE1 0
P23258 Q9H633 0
P23258 Q99627 0
P23258 Q13472 0
P23258 Q86VW2 0
P23258 Q4G0F5 0
P23258 P38936 0
P23258 Q15393 0
P23258 P83731 0
P23258 Q02880 0
P23258 Q6R327 0
P23258 P49721 0
P23258 P51003 0
P23258 Q02241 0
P23258 Q9NWX5 0
P23258 P26196 0
P23258 P47914 0
P23258 Q9UDY8 0
P23258 P39748 0
P23258 Q92629 0
P23258 Q6T4P5 0
P23258 Q8WXK4 0
P23258 Q9BS16 0
P23258 Q14191 0
P23258 Q13501 0
P23258 Q99879 0
P23258 P47756 0
P23258 P59768 0
P23258 P46779 0
P23258 Q15233 0
P23258 P52657 0
P23258 Q14978 0
P23258 Q9UBC3 0
P23258 Q15796 0
P23258 Q92613 0
P23258 P32780 0
P23258 Q99496 0
P23258 Q9BVC4 0
P23258 Q13617 0
P23258 P40227 0
P23258 Q9HB75 0
P23258 Q13610 0
P23258 Q96B26 0
P23258 P49368 0
P23258 Q6P1M3 0
P23258 Q96JP5 0
P23258 Q9UJW3 0
P23258 Q9NW13 0
P23258 Q7L5Y9 0
P23258 Q64663 0
P23258 Q96QK1 0
P23258 P29460 0
P23258 Q9UIM3 0
P23258 Q59EJ3 0
P23258 Q13105 0
P23258 P62875 0
P23258 Q15287 0
P23258 Q969G3 0
P23258 Q13283 0
P23258 P35268 0
P23258 Q9H9Q2 0
P23258 P62851 0
P23258 P98161 0
P23258 Q9UM13 0
P23258 Q8IXH7 0
P23258 Q96KQ7 0
P23258 P62854 0
P23258 Q16787 0
P23258 Q15052 0
P23258 Q9NUP9 0
P23258 Q03188 0
P23258 P61513 0
P23258 Q9NXR7 0
P23258 Q99996 0
P23258 Q9HD42 0
P23258 Q9H9H4 0
P23258 P54132 0
P23258 Q9NR30 0
P23258 Q9UPZ3 0
P23258 P42684 0
P23258 Q9NUW8 0
P23258 Q07021 0
P23258 P27540 0
P23258 P59998 0
P23258 P28066 0
P23258 Q01780 0
P23258 Q9Y265 0
P23258 Q12778 0
P23258 Q16401 0
P23258 Q9HAF1 0
P23258 Q9UKB1 0
P23258 Q9ULG1 0
P23258 P47755 0
P23258 Q9HBM6 0
P23258 Q71F23 0
P23258 Q96S59 0
P23258 Q9BZZ5 0
P23258 Q6IBW4 0
P23258 Q9H3R5 0
P23258 Q16585 0
P23258 Q53TQ3 0
P23258 Q9NZ70 0
P23258 Q02952 0
P23258 P28482 0
P23258 Q09028 0
P23258 P27348 0
P23258 Q9UBW8 0
P23258 Q9UBT2 0
P23258 P46778 0
P23258 P35869 0
P23258 Q86U86 0
P23258 Q92769 0
P23258 Q8N2Z9 0
P23258 Q9UBB5 0
P23258 P50750 0
P23258 P40337 0
P23258 P62424 0
P23258 P62750 0
P23258 Q9UKT8 0
P23258 Q9H6S1 0
P23258 Q14980 0
P23258 Q5RKV6 0
P23258 Q8WX92 0
P23258 Q6STE5 0
P23258 P51858 0
P23258 Q7L2Z9 0
P23258 Q12905 0
P23258 Q9NUX5 0
P23258 Q5VTR2 0
P23258 P99999 0
P23258 P78345 0
P23258 Q9P287 0
P23258 Q6PD62 0
P23258 P62158 0
P23258 Q9BXJ9 0
P23258 Q9BRX5 0
P23258 P30153 0
P23258 Q9Y5B9 0
P23258 Q13618 0
P23258 P56945 0
P23258 Q6WN34 0
P23258 P62306 0
P23258 Q8N257 0
P23258 Q96FI4 0
P23258 Q9GZT9 0
P23258 Q13352 0
P23258 P63000 0
P23258 P35250 0
P23258 Q9BYG5 0
P23258 P37108 0
P23258 Q9H081 0
P23258 Q15554 0
P23258 P29279 0
P23258 P29083 0
P23258 P59780 0
P23258 Q9NUG6 0
P23258 P62826 0
P23258 Q16236 0
P23258 Q9NYB0 0
P23258 P36507 0
P23258 Q15075 0
P23258 Q92599 0
P23258 P98177 0
P23258 Q9BXM7 0
P23258 Q8IUQ4 0
P23258 Q8IXI1 0
P23258 Q9UNL4 0
P23258 P62263 0
P23258 Q14192 0
P23258 Q01094 0
P23258 Q9H9B1 0
P23258 P62333 0
P23258 P31946 0
P23258 Q5SXM2 0
P23258 Q9H0H5 0
P23258 Q9UBE8 0
P23258 Q08999 0
P23258 P35968 0
P23258 P60842 0
P23258 Q8WUW1 0
P23258 Q14714 0
P23258 Q8TDH9 0
P23258 Q96CF2 0
P23258 P56545 0
P23258 Q16576 0
P23258 Q9BUB5 0
P23258 Q9BZH6 0
P23258 P61981 0
P23258 P25786 0
P23258 P52948 0
P23258 Q92804 0
P23258 P37275 0
P23258 Q7L2E3 0
P23258 P53805 0
P23258 P25963 0
P23258 Q9UPN7 0
P23258 P25686 0
P23258 Q8N3C0 0
P23258 P62877 0
P23258 P26358 0
P23258 P56537 0
P23258 P28340 0
P23258 Q29RF7 0
P23258 P49411 0
P23258 Q9H074 0
P23258 P24522 0
P23258 Q9UBU8 0
P23258 Q01970 0
P23258 Q14202 0
P23258 Q9Y4K3 0
P23258 Q9Y230 0
P23258 Q96IY1 0
P23258 P42575 0
P23258 P55884 0
P23258 Q8TAG9 0
P23258 Q9GZS1 0
P23258 Q13094 0
P23258 P46199 0
P23258 P40937 0
P23258 Q96BT3 0
P23258 P67809 0
P23258 P51787 0
P23258 P23528 0
P23258 Q9Y6W5 0
P23258 Q92667 0
P23258 Q9UIS9 0
P23258 P84022 0
P23258 Q6WCQ1 0
P23258 Q9ULX6 0
P23258 Q02410 0
P23258 P61353 0
P23258 P62277 0
P23258 P35606 0
P23258 Q96H20 0
P23258 P62191 0
P23258 P33778 0
P23258 Q9NQT4 0
P23258 Q9ULD4 0
P23258 Q96KP1 0
P23258 Q9BZK7 0
P23258 P78347 0
P23258 P84098 0
P23258 Q99966 0
P23258 Q9UKF6 0
P23258 Q9UL15 0
P23258 Q9Y6J0 0
P23258 P62318 0
P23258 Q86W51 0
P23258 P52907 0
P23258 Q8N668 0
P23258 Q96T58 0
P23258 Q9UL46 0
P23258 Q15019 0
P23258 Q12824 0
P23258 P34932 0
P23258 Q6QNY0 0
P23258 Q4VCS5 0
P23258 Q01081 0
P23258 Q9NQ66 0
P23258 Q96H22 0
P23258 Q9NP66 0
P23258 Q9NYJ8 0
P23258 Q14186 0
P23258 P35998 0
P23258 P47897 0
P23258 Q9UIW2 0
P23258 Q9UHD9 0
P23258 Q68CP9 0
P23258 P52434 0
P23258 Q08499 0
P23258 P62269 0
P23258 Q8N0S6 0
P23258 P48556 0
P23258 P55209 0
P23258 Q9UBQ0 0
P23258 Q03135 0
P23258 Q8WXD5 0
P23258 Q9Y2U8 0
P23258 Q15744 0
P23258 Q13616 0
P23258 Q9BPZ7 0
P23258 Q6P1X5 0
P23258 P52701 0
P23258 Q6P3W7 0
P23258 Q9Y5B0 0
P23258 Q8WVM7 0
P23258 Q13635 0
P23258 P60709 0
P23258 P42858 0
P23258 Q04637 0
P23258 Q96ST3 0
P23258 Q13469 0
P23258 Q13257 0
P23258 Q15208 0
P23258 Q05655 0
P23258 Q9Y3B2 0
P23258 P30050 0
P23258 Q96KG9 0
P23258 Q9H2K2 0
P23258 Q9UHD2 0
P23258 P40692 0
P23258 Q96Q15 0
P23258 P24385 0
P23258 P49795 0
P23258 Q9H871 0
P23258 P35251 0
P23258 Q6IPU0 0
P23258 Q16665 0
P23258 Q7L5Y6 0
P23258 P78537 0
P23258 Q9H9A7 0
P23258 P41182 0
P23258 Q14164 0
P23258 Q9H5N1 0
P23258 P50281 0
P23258 P51665 0
P23258 P42771 0
P23258 Q9UNE7 0
P23258 Q8N3Y1 0
P23258 Q8N1F7 0
P23258 Q96HS1 0
P23258 P35580 0
P23258 Q9HB71 0
P23258 Q9H9T3 0
P23258 Q9H211 0
P23258 Q9UPV9 0
P23258 P43405 0
P23258 Q9UHV2 0
P23258 P54136 0
P23258 Q9UJF2 0
P23258 Q14790 0
P23258 Q6UN15 0
P23258 P54819 0
P23258 Q53SF7 0
P23258 Q99708 0
P23258 P78527 0
P23258 Q92785 0
P23258 Q92585 0
P23258 P61244 0
P23258 P38398 0
P23258 Q96JN0 0
P23258 Q13487 0
P23258 Q8IYI6 0
P23258 P62304 0
P23258 Q92793 0
P23258 P63267 0
P23258 Q9UK41 0
P23258 Q06323 0
P23258 P98170 0
P23258 Q969H6 0
P23258 P35269 0
P23258 Q9BXL7 0
P23258 Q6P1J9 0
P23258 Q13118 0
P23258 P63104 0
P23258 Q14247 0
P23258 P25445 0
P23258 Q13111 0
P23258 Q9BVA1 0
P23258 Q14687 0
P23258 P43487 0
P23258 P25490 0
P23258 Q15788 0
P23258 P42768 0
P23258 P61158 0
P23258 Q96GD4 0
P23258 Q6UW60 0
P23258 P62316 0
P23258 complex 0
P23258 P62861 0
P23258 Q04206 0
P23258 Q9H0D6 0
P23258 P25789 0
P23258 P62899 0
P23258 Q9BU64 0
P23258 Q96AP0 0
P23258 Q3V639 0
P23258 P25788 0
P23258 P62195 0
P23258 Q96EK2 0
P23258 Q9UBF6 0
P23258 Q9UHD8 0
P23258 Q12906 0
P23258 Q86WB0 0
P23258 Q9GZS3 0
P23258 P29475 0
P23258 Q16594 0
P23258 P61160 0
P23258 Q13287 0
P23258 P63165 0
P23258 Q9H9Y6 0
P23258 P60228 0
P23258 P61978 0
P23258 Q00534 0
P23258 Q8N3R9 0
P23258 Q9BVC3 0
P23258 Q6IT96 0
P23258 Q07157 0
P23258 P62857 0
P23258 Q8IVT5 0
P23258 P62249 0
P23258 Q9BY43 0
P23258 Q92674 0
P23258 Q96EY7 0
P23258 Q99814 0
P23258 Q14318 0
P23258 P62917 0
P23258 Q9BVP2 0
P23258 Q15025 0
P23258 Q13185 0
P23258 Q6NUQ1 0
P23258 Q15329 0
P23258 Q03111 0
P23258 Q13905 0
P23258 P46939 0
P23258 P32969 0
P23258 Q06609 0
P23258 P62873 0
P23258 P35226 0
P23258 Q14008 0
P23258 Q96CV9 0
P23258 Q92572 0
P23258 Q8IZH2 0
P23258 Q9Y6K1 0
P23258 Q13309 0
P23258 P42766 0
P23258 Q9NTJ3 0
P23258 P51151 0
P23258 Q9BZI7 0
P23258 Q8N9N2 0
P23258 P57740 0
P23258 Q07889 0
P23258 P62888 0
P23258 Q9NZZ3 0
P23258 P62266 0
P23258 P33151 0
P23258 Q969F9 0
P23258 Q9BRT9 0
P23258 P55211 0
P23258 P78344 0
P23258 Q9Y490 0
P23258 P35222 0
P23258 Q9HB96 0
P23258 Q92990 0
P23258 Q9Y297 0
P23258 Q9UL45 0
P23258 P49757 0
P23258 Q86YV9 0
P23258 Q8NFD5 0
P23258 Q92905 0
P23258 Q96CW5 0
P23258 P26012 0
P23258 Q14155 0
P23258 Q9NWU2 0
P23258 P62314 0
P23258 Q8NB91 0
P23258 Q8N7H5 0
P23258 Q96BN2 0
P23258 P42345 0
P23258 P46782 0
P23258 P39019 0
P23258 P48357 0
P23258 Q99962 0
P23258 P61313 0
P23258 Q86YP4 0
P23258 P49720 0
P23258 P36897 0
P23258 Q9H6Z9 0
P23258 P46527 0
P23258 Q12769 0
P23258 Q96NW7 0
P23258 Q9BQG0 0
P23258 Q9UBL3 0
P23258 P63244 0
P23258 Q02878 0
P23258 Q13596 0
P23258 Q99741 0
P23258 P33240 0
P23258 Q8NFH3 0
P23258 Q16637 0
P23258 Q9P2J5 0
P23258 P51965 0
P23258 Q9UPN9 0
P23258 P31947 0
P23258 Q5YLB2 0
P23258 P54105 0
P23258 Q15544 0
P23258 Q9NX58 0
P23258 Q9BYG4 0
P23258 Q9NVA2 0
P23258 Q96EE3 0
P23258 P62280 0
P23258 Q7KZI7 0
P23258 Q8WVB6 0
P23258 Q13642 0
P23258 Q9Y2Q5 0
P23258 Q14289 0
P23258 P46776 0
P23258 P29374 0
P23258 Q13576 0
P23258 P62273 0
P23258 Q13889 0
P23258 Q14676 0
P23258 Q5T2T1 0
P23258 P61254 0
P23258 P30281 0
P23258 Q9Y6I7 0
P23258 Q9NVC6 0
P23258 Q6FI13 0
P23258 Q14185 0
P23258 Q96B97 0
P23258 P55769 0
P23258 Q9Y5S9 0
P23258 Q9Y605 0
P23258 Q8IWI9 0
P23258 P62805 0
P23258 Q92851 0
P23258 Q9H410 0
P23258 Q8IY63 0
P23258 P50148 0
P23258 Q8IY57 0
P23258 Q12933 0
P23258 Q00403 0
P23258 Q15003 0
P23258 P48643 0
P23258 Q92966 0
P23258 Q9NUP1 0
P23258 P35579 0
P23258 Q8IU60 0
P23258 Q15311 0
P23258 Q04724 0
P23258 Q15653 0
P23258 Q96SB4 0
P23258 Q9H840 0
P23258 P25398 0
P23258 Q8N3U4 0
P23258 P62913 0
P23258 Q13326 0
P23258 Q53HL2 0
P23258 Q05193 0
P23258 P41091 0
P23258 P56524 0
P23258 P62714 0
P23258 Q96F86 0
P23258 P42224 0
P23258 Q6P4R8 0
P23258 Q15185 0
P23258 P27797 0
P23258 Q6PI98 0
P23258 P36873 0
P23258 Q9H270 0
P23258 Q02543 0
P23258 Q92797 0
P23258 Q93034 0
P23258 P27635 0
P23258 Q15582 0
P23258 Q9NYV6 0
P23258 Q9NRF9 0
P23258 Q9UPT5 0
P23258 Q92900 0
P23258 Q96EV8 0
P23258 P62906 0
P23258 Q9UQL6 0
P23258 Q9UHV9 0
P23258 P62495 0
P23258 Q13451 0
P23258 Q00839 0
P23258 Q9BQA1 0
P23258 P55316 0
P23258 Q06187 0
P23258 P46109 0
P23258 Q5S007 0
P23258 Q08211 0
P23258 Q15021 0
P23258 P26373 0
P23258 P62244 0
P23258 Q9UBU9 0
P23258 P49917 0
P23258 Q00987 0
P23258 P62241 0
P23258 Q14573 0
P23258 Q99436 0
Q6IA86 Q9UBE0 0
Q6IA86 Q9P253 0
Q6IA86 Q8IX12 0
Q6IA86 Q9UBX0 0
Q6IA86 Q86VP6 0
Q6IA86 Q99816 0
Q6IA86 Q9UQN3 0
Q6IA86 Q9ULH1 0
Q6IA86 Q9Y576 0
Q6IA86 Q9H1I8 0
Q6IA86 Q86XI2 0
Q6IA86 Q8NFH4 0
Q6IA86 Q8WYH8 0
Q6IA86 Q96RK1 0
Q6IA86 Q6IE81 0
Q6IA86 Q96JC1 0
Q6IA86 Q9BTC8 0
Q6IA86 Q8IUD2 0
Q6IA86 Q9P2K3 0
Q6IA86 Q8TDN6 0
Q6IA86 Q8N122 0
Q6IA86 Q9UNM6 0
Q6IA86 Q9Y2S0 0
Q6IA86 Q99832 0
Q6IA86 Q9BXP5 0
Q6IA86 Q99460 0
Q6IA86 Q96BD5 0
Q6IA86 Q9Y2X7 0
Q6IA86 Q8N163 0
Q6IA86 Q99967 0
Q6IA86 Q9UBW7 0
Q6IA86 Q9NTI5 0
Q6IA86 Q9NQC1 0
Q6IA86 Q9Y248 0
Q6IA86 Q96GM5 0
Q6IA86 Q9Y253 0
Q6IA86 Q9UPY3 0
Q6IA86 Q92766 0
Q6IA86 Q86T24 0
Q6IA86 Q8N6M7 0
Q6IA86 Q9NQS7 0
Q6IA86 Q9UKG1 0
Q6IA86 Q7L5N1 0
Q6IA86 Q9BT78 0
Q6IA86 Q9Y316 0
Q6IA86 Q9Y3C5 0
Q6IA86 Q7L576 0
Q6IA86 Q9UQE7 0
Q6IA86 Q86X55 0
Q6IA86 Q92831 0
Q6IA86 Q9UKT7 0
Q6IA86 Q92522 0
Q6IA86 Q9UHA4 0
Q6IA86 Q9UBP5 0
Q6IA86 Q9NQT5 0
Q6IA86 Q92989 0
Q6IA86 Q8IZQ8 0
Q6IA86 Q9UNS2 0
Q6IA86 Q96EZ8 0
Q6IA86 Q9H2X6 0
Q6IA86 Q9BUL9 0
Q6IA86 Q8WYB5 0
Q6IA86 Q9P0W2 0
Q6IA86 Q9NWZ8 0
Q6IA86 Q9H9F9 0
Q6IA86 Q86VN1 0
Q6IA86 Q9UMX0 0
Q6IA86 Q9Y3U8 0
Q6IA86 Q8IUC6 0
Q6IA86 Q92878 0
Q6IA86 Q9H981 0
Q6IA86 Q96Q27 0
Q6IA86 Q8NHY2 0
Q6IA86 Q9NRL2 0
Q6IA86 Q9Y6X2 0
Q6IA86 Q99549 0
Q6IA86 Q86UP2 0
Q6IA86 Q9P2I0 0
Q6IA86 Q9NPF5 0
Q6IA86 Q92844 0
Q6IA86 Q9H269 0
Q6IA86 Q96T60 0
Q6IA86 Q9BYE7 0
Q6IA86 Q8NEM2 0
Q6IA86 Q6QNY1 0
Q6IA86 Q9Y262 0
Q6IA86 Q9HAU5 0
Q6IA86 Q96A65 0
Q6IA86 Q8NBZ0 0
Q6IA86 Q9Y3F4 0
Q6IA86 Q9Y6Q9 0
Q6IA86 Q8TD19 0
Q6IA86 Q8IYD1 0
Q6IA86 Q8TEY7 0
Q6IA86 Q9UIG0 0
Q6IA86 Q9NPB6 0
Q6IA86 Q9UIF9 0
Q6IA86 Q93074 0
Q6IA86 Q9UL63 0
Q6IA86 Q92890 0
Q6IA86 Q9NSP4 0
Q6IA86 Q96FZ7 0
Q6IA86 Q92618 0
Q6IA86 Q92830 0
Q6IA86 Q9BSJ2 0
Q6IA86 Q9C086 0
Q6IA86 Q7Z6Z7 0
Q6IA86 Q9UKV8 0
Q6IA86 Q9UHI6 0
Q6IA86 Q99497 0
Q6IA86 Q8WV66 0
Q6IA86 Q92925 0
Q6IA86 Q9UK53 0
Q6IA86 Q92759 0
Q6IA86 Q9Y4A5 0
Q6IA86 Q9BSI4 0
Q6IA86 Q9H1J1 0
Q6IA86 Q9Y6J9 0
Q6IA86 Q9UQM7 0
Q6IA86 Q92922 0
Q6IA86 Q9NPD3 0
Q6IA86 Q8WVC0 0
Q6IA86 Q6Q0C0 0
Q6IA86 Q7LBR1 0
Q6IA86 Q8TEW0 0
Q6IA86 Q9Y2X3 0
Q6IA86 Q99683 0
Q6IA86 Q8TEQ6 0
Q6IA86 Q9NZS9 0
Q6IA86 Q9H672 0
Q6IA86 Q9NZI8 0
Q6IA86 Q8TDZ2 0
Q6IA86 Q8IZP0 0
Q6IA86 Q99759 0
Q6IA86 Q9BW27 0
Q6IA86 Q9BPX3 0
Q6IA86 Q9UBQ5 0
Q6IA86 Q9Y2L1 0
Q6IA86 Q9Y6R4 0
Q6IA86 Q96JB8 0
Q6IA86 Q99575 0
Q6IA86 Q92777 0
Q6IA86 Q9Y3E7 0
Q6IA86 Q9Y618 0
Q6IA86 Q9P0M6 0
Q6IA86 Q9GZX9 0
Q6IA86 Q9NPI8 0
Q6IA86 Q86XK2 0
Q6IA86 Q9UHA3 0
Q6IA86 Q9Y2A7 0
Q6IA86 Q9Y333 0
Q6IA86 Q8IUR7 0
Q6IA86 Q9Y2T2 0
Q6IA86 Q7L2H7 0
Q6IA86 Q99613 0
Q6IA86 Q99665 0
Q6IA86 Q8N684 0
Q6IA86 Q8TAQ2 0
Q6IA86 Q9H4B7 0
Q6IA86 Q9ULZ2 0
Q6IA86 Q99963 0
Q6IA86 Q9HAU4 0
Q6IA86 Q8NFZ0 0
Q6IA86 Q9Y6I3 0
Q6IA86 Q9HBI1 0
Q6IA86 Q96FF9 0
Q6IA86 Q969H0 0
Q6IA86 Q9H3P2 0
Q6IA86 Q9Y5K6 0
Q6IA86 Q86XR7 0
Q6IA86 Q96EB6 0
Q6IA86 Q969R5 0
Q6IA86 Q92620 0
Q6IA86 Q9NW38 0
Q6IA86 Q8NFZ5 0
Q6IA86 Q92896 0
Q6IA86 Q9HC52 0
Q6IA86 Q9Y383 0
Q6IA86 Q9H0E3 0
Q6IA86 Q92828 0
Q6IA86 Q99728 0
Q6IA86 Q969H4 0
Q6IA86 Q99848 0
Q6IA86 Q6P2E9 0
Q6IA86 Q7Z412 0
Q6IA86 Q9NPI6 0
Q6IA86 Q9Y6K9 0
Q6IA86 Q9Y2J4 0
Q6IA86 Q8WXI9 0
Q6IA86 Q9H444 0
Q6IA86 Q9H160 0
Q6IA86 Q9NY27 0
Q6IA86 Q9NRG0 0
Q6IA86 Q9Y232 0
Q6IA86 Q9UKL0 0
Q6IA86 Q99417 0
Q6IA86 Q92794 0
Q6IA86 Q9BRG1 0
Q6IA86 Q92466 0
Q6IA86 Q92750 0
Q6IA86 Q6P1K2 0
Q6IA86 Q96T23 0
Q6IA86 Q92882 0
Q6IA86 Q9Y6A5 0
Q6IA86 Q9NV70 0
Q6IA86 Q99638 0
Q6IA86 Q969S2 0
Q6IA86 Q8N5C8 0
Q6IA86 Q8IYD8 0
Q6IA86 Q8N726 0
Q6IA86 Q9UER7 0
Q6IA86 Q99558 0
Q6IA86 Q8WUM0 0
Q6IA86 Q8IVI9 0
Q6IA86 Q9HCU9 0
Q6IA86 Q92556 0
Q6IA86 Q8NI35 0
Q6IA86 Q99873 0
Q6IA86 Q9H7L9 0
Q6IA86 Q9HCE1 0
Q6IA86 Q9H633 0
Q6IA86 Q99627 0
Q6IA86 Q86VW2 0
Q6IA86 Q6R327 0
Q6IA86 Q9NWX5 0
Q6IA86 Q9UDY8 0
Q6IA86 Q92629 0
Q6IA86 Q6T4P5 0
Q6IA86 Q8WXK4 0
Q6IA86 Q9BS16 0
Q6IA86 Q99879 0
Q6IA86 Q9UBC3 0
Q6IA86 Q92613 0
Q6IA86 Q99496 0
Q6IA86 Q9BVC4 0
Q6IA86 Q9HB75 0
Q6IA86 Q96B26 0
Q6IA86 Q6P1M3 0
Q6IA86 Q96JP5 0
Q6IA86 Q9UJW3 0
Q6IA86 Q9NW13 0
Q6IA86 Q7L5Y9 0
Q6IA86 Q96QK1 0
Q6IA86 Q9UIM3 0
Q6IA86 Q969G3 0
Q6IA86 Q9H9Q2 0
Q6IA86 Q9UM13 0
Q6IA86 Q8IXH7 0
Q6IA86 Q96KQ7 0
Q6IA86 Q9NUP9 0
Q6IA86 Q9NXR7 0
Q6IA86 Q99996 0
Q6IA86 Q9HD42 0
Q6IA86 Q9H9H4 0
Q6IA86 Q9NR30 0
Q6IA86 Q9UPZ3 0
Q6IA86 Q9NUW8 0
Q6IA86 Q9Y265 0
Q6IA86 Q9HAF1 0
Q6IA86 Q9UKB1 0
Q6IA86 Q9ULG1 0
Q6IA86 Q9HBM6 0
Q6IA86 Q71F23 0
Q6IA86 Q96S59 0
Q6IA86 Q9BZZ5 0
Q6IA86 Q6IBW4 0
Q6IA86 Q9H3R5 0
Q6IA86 Q9NZ70 0
Q6IA86 Q9UBW8 0
Q6IA86 Q9UBT2 0
Q6IA86 Q86U86 0
Q6IA86 Q92769 0
Q6IA86 Q8N2Z9 0
Q6IA86 Q9UBB5 0
Q6IA86 Q9UKT8 0
Q6IA86 Q9H6S1 0
Q6IA86 Q8WX92 0
Q6IA86 Q6STE5 0
Q6IA86 Q7L2Z9 0
Q6IA86 Q9NUX5 0
Q6IA86 Q9P287 0
Q6IA86 Q6PD62 0
Q6IA86 Q9BXJ9 0
Q6IA86 Q9BRX5 0
Q6IA86 Q9Y5B9 0
Q6IA86 Q6WN34 0
Q6IA86 Q8N257 0
Q6IA86 Q96FI4 0
Q6IA86 Q9GZT9 0
Q6IA86 Q71U36 0
Q6IA86 Q9BYG5 0
Q6IA86 Q9H081 0
Q6IA86 Q9NUG6 0
Q6IA86 Q9NYB0 0
Q6IA86 Q92599 0
Q6IA86 Q9BXM7 0
Q6IA86 Q8IUQ4 0
Q6IA86 Q8IXI1 0
Q6IA86 Q9UNL4 0
Q6IA86 Q9H9B1 0
Q6IA86 Q9H0H5 0
Q6IA86 Q9UBE8 0
Q6IA86 Q8WUW1 0
Q6IA86 Q8TDH9 0
Q6IA86 Q96CF2 0
Q6IA86 Q9BUB5 0
Q6IA86 Q9BZH6 0
Q6IA86 Q92804 0
Q6IA86 Q7L2E3 0
Q6IA86 Q9UPN7 0
Q6IA86 Q8N3C0 0
Q6IA86 Q9H074 0
Q6IA86 Q9UBU8 0
Q6IA86 Q9Y4K3 0
Q6IA86 Q9Y230 0
Q6IA86 Q96IY1 0
Q6IA86 Q8TAG9 0
Q6IA86 Q9GZS1 0
Q6IA86 Q96BT3 0
Q6IA86 Q9Y6W5 0
Q6IA86 Q92667 0
Q6IA86 Q9UIS9 0
Q6IA86 Q6WCQ1 0
Q6IA86 Q9ULX6 0
Q6IA86 Q96H20 0
Q6IA86 Q9NQT4 0
Q6IA86 Q9ULD4 0
Q6IA86 Q96KP1 0
Q6IA86 Q9BZK7 0
Q6IA86 Q99966 0
Q6IA86 Q9UKF6 0
Q6IA86 Q9UL15 0
Q6IA86 Q9Y6J0 0
Q6IA86 Q86W51 0
Q6IA86 Q9NRH3 0
Q6IA86 Q8N668 0
Q6IA86 Q96T58 0
Q6IA86 Q9UL46 0
Q6IA86 Q6QNY0 0
Q6IA86 Q9NQ66 0
Q6IA86 Q96H22 0
Q6IA86 Q9NP66 0
Q6IA86 Q9NYJ8 0
Q6IA86 Q9UIW2 0
Q6IA86 Q9UHD9 0
Q6IA86 Q8N0S6 0
Q6IA86 Q9UBQ0 0
Q6IA86 Q8WXD5 0
Q6IA86 Q9Y2U8 0
Q6IA86 Q9BPZ7 0
Q6IA86 Q6P1X5 0
Q6IA86 Q6P3W7 0
Q6IA86 Q9Y5B0 0
Q6IA86 Q8WVM7 0
Q6IA86 Q96ST3 0
Q6IA86 Q9Y3B2 0
Q6IA86 Q96KG9 0
Q6IA86 Q9H2K2 0
Q6IA86 Q9UHD2 0
Q6IA86 Q96Q15 0
Q6IA86 Q9H871 0
Q6IA86 Q6IPU0 0
Q6IA86 Q7L5Y6 0
Q6IA86 Q9H9A7 0
Q6IA86 Q9H5N1 0
Q6IA86 Q9UNE7 0
Q6IA86 Q8N3Y1 0
Q6IA86 Q8N1F7 0
Q6IA86 Q96HS1 0
Q6IA86 Q9HB71 0
Q6IA86 Q9H211 0
Q6IA86 Q9UPV9 0
Q6IA86 Q9UHV2 0
Q6IA86 Q9BQE3 0
Q6IA86 Q9UJF2 0
Q6IA86 Q6UN15 0
Q6IA86 Q99708 0
Q6IA86 Q92785 0
Q6IA86 Q92585 0
Q6IA86 Q96JN0 0
Q6IA86 Q8IYI6 0
Q6IA86 Q92793 0
Q6IA86 Q9UK41 0
Q6IA86 Q969H6 0
Q6IA86 Q9BXL7 0
Q6IA86 Q6P1J9 0
Q6IA86 Q9BVA1 0
Q6IA86 Q96GD4 0
Q6IA86 Q6UW60 0
Q6IA86 complex 0
Q6IA86 Q9H0D6 0
Q6IA86 Q9BU64 0
Q6IA86 Q96AP0 0
Q6IA86 Q96EK2 0
Q6IA86 Q9UBF6 0
Q6IA86 Q9UHD8 0
Q6IA86 Q86WB0 0
Q6IA86 Q9GZS3 0
Q6IA86 Q9H9Y6 0
Q6IA86 Q8N3R9 0
Q6IA86 Q9BVC3 0
Q6IA86 Q6IT96 0
Q6IA86 Q8IVT5 0
Q6IA86 Q9BY43 0
Q6IA86 Q92674 0
Q6IA86 Q96EY7 0
Q6IA86 Q99814 0
Q6IA86 Q9BVP2 0
Q6IA86 Q6NUQ1 0
Q6IA86 Q96CV9 0
Q6IA86 Q92572 0
Q6IA86 Q8IZH2 0
Q6IA86 Q9Y6K1 0
Q6IA86 Q9NTJ3 0
Q6IA86 Q9BZI7 0
Q6IA86 Q8N9N2 0
Q6IA86 Q9NZZ3 0
Q6IA86 Q969F9 0
Q6IA86 Q9BRT9 0
Q6IA86 Q9Y490 0
Q6IA86 Q9HB96 0
Q6IA86 Q92990 0
Q6IA86 Q9Y297 0
Q6IA86 Q9UL45 0
Q6IA86 Q86YV9 0
Q6IA86 Q8NFD5 0
Q6IA86 Q92905 0
Q6IA86 Q96CW5 0
Q6IA86 Q9NWU2 0
Q6IA86 Q8NB91 0
Q6IA86 Q8N7H5 0
Q6IA86 Q96BN2 0
Q6IA86 Q99962 0
Q6IA86 Q86YP4 0
Q6IA86 Q9H6Z9 0
Q6IA86 Q96NW7 0
Q6IA86 Q9BQG0 0
Q6IA86 Q9UBL3 0
Q6IA86 Q99741 0
Q6IA86 Q8NFH3 0
Q6IA86 Q9P2J5 0
Q6IA86 Q9UPN9 0
Q6IA86 Q9NX58 0
Q6IA86 Q9BYG4 0
Q6IA86 Q9NVA2 0
Q6IA86 Q96EE3 0
Q6IA86 Q7KZI7 0
Q6IA86 Q8WVB6 0
Q6IA86 Q9Y2Q5 0
Q6IA86 Q9Y6I7 0
Q6IA86 Q9NVC6 0
Q6IA86 Q96B97 0
Q6IA86 Q9Y5S9 0
Q6IA86 Q9Y605 0
Q6IA86 Q8IWI9 0
Q6IA86 Q92851 0
Q6IA86 Q9H410 0
Q6IA86 Q8IY63 0
Q6IA86 Q8IY57 0
Q6IA86 Q92966 0
Q6IA86 Q9NUP1 0
Q6IA86 Q8IU60 0
Q6IA86 Q96SB4 0
Q6IA86 Q9H840 0
Q6IA86 Q8N3U4 0
Q6IA86 Q96F86 0
Q6IA86 Q6P4R8 0
Q6IA86 Q6PI98 0
Q6IA86 Q9H270 0
Q6IA86 Q92797 0
Q6IA86 Q93034 0
Q6IA86 Q9NYV6 0
Q6IA86 Q9NRF9 0
Q6IA86 Q9UPT5 0
Q6IA86 Q92900 0
Q6IA86 Q96EV8 0
Q6IA86 Q9UQL6 0
Q6IA86 Q9UHV9 0
Q6IA86 Q9BQA1 0
Q6IA86 Q9UBU9 0
Q6IA86 Q99436 0
O00443 Q9UBE0 0
O00443 Q9P253 0
O00443 P78346 0
O00443 Q8IX12 0
O00443 Q1EHW4 0
O00443 O75971 0
O00443 P28072 0
O00443 P23258 0
O00443 Q6IA86 0
O00443 Q9UBX0 0
O00443 Q99816 0
O00443 P78560 0
O00443 P21980 0
O00443 Q9UQN3 0
O00443 Q9ULH1 0
O00443 Q9Y576 0
O00443 Q5VWG9 0
O00443 Q07954 0
O00443 P45973 0
O00443 P50990 0
O00443 Q9H1I8 0
O00443 P29992 0
O00443 P53779 0
O00443 Q63HK5 0
O00443 Q8NFH4 0
O00443 Q8WYH8 0
O00443 Q96RK1 0
O00443 Q6IE81 0
O00443 Q96JC1 0
O00443 O43516 0
O00443 Q9BTC8 0
O00443 O14974 0
O00443 P18084 0
O00443 Q8IUD2 0
O00443 Q9P2K3 0
O00443 Q16181 0
O00443 P78371 0
O00443 Q06265 0
O00443 O00764 0
O00443 P01023 0
O00443 Q14160 0
O00443 P04629 0
O00443 P16144 0
O00443 Q8N122 0
O00443 Q9UNM6 0
O00443 Q14194 0
O00443 Q99832 0
O00443 Q12962 0
O00443 Q13127 0
O00443 O75390 0
O00443 Q99460 0
O00443 Q96BD5 0
O00443 P28070 0
O00443 Q9Y2X7 0
O00443 Q8N163 0
O00443 Q14919 0
O00443 Q99967 0
O00443 Q9UBW7 0
O00443 Q9NTI5 0
O00443 Q9NQC1 0
O00443 P61201 0
O00443 Q96GM5 0
O00443 P55201 0
O00443 Q9Y253 0
O00443 Q5U5U6 0
O00443 Q01518 0
O00443 Q5QJE6 0
O00443 Q92766 0
O00443 Q86T24 0
O00443 O15519 0
O00443 Q8N6M7 0
O00443 Q9NQS7 0
O00443 Q9UKG1 0
O00443 Q15334 0
O00443 P32121 0
O00443 Q7L5N1 0
O00443 P37173 0
O00443 Q9BT78 0
O00443 O60315 0
O00443 O60749 0
O00443 Q9Y3C5 0
O00443 P10275 0
O00443 Q7L576 0
O00443 P55036 0
O00443 P29459 0
O00443 Q9UQE7 0
O00443 O75362 0
O00443 P06756 0
O00443 P55735 0
O00443 Q86X55 0
O00443 P50539 0
O00443 O43933 0
O00443 Q14254 0
O00443 O95630 0
O00443 Q9UHA4 0
O00443 P05198 0
O00443 P52655 0
O00443 O95453 0
O00443 O94875 0
O00443 Q05086 0
O00443 Q9UBP5 0
O00443 Q9NQT5 0
O00443 Q13868 0
O00443 Q8IZQ8 0
O00443 Q16586 0
O00443 O15511 0
O00443 Q02750 0
O00443 P18615 0
O00443 Q13114 0
O00443 Q9UNS2 0
O00443 P11836 0
O00443 P06239 0
O00443 O95707 0
O00443 Q9BUL9 0
O00443 Q8WYB5 0
O00443 P31749 0
O00443 Q9H9F9 0
O00443 Q86VN1 0
O00443 P43686 0
O00443 Q9UMX0 0
O00443 Q5T200 0
O00443 Q8IUC6 0
O00443 Q9H981 0
O00443 Q96Q27 0
O00443 P63151 0
O00443 P31323 0
O00443 P28074 0
O00443 O60907 0
O00443 P46108 0
O00443 Q8NHY2 0
O00443 Q00610 0
O00443 O94864 0
O00443 P24588 0
O00443 Q13490 0
O00443 Q9NRL2 0
O00443 Q9Y6X2 0
O00443 Q99549 0
O00443 Q86UP2 0
O00443 Q06124 0
O00443 Q10570 0
O00443 O75116 0
O00443 Q92844 0
O00443 Q9H269 0
O00443 Q13191 0
O00443 Q9BYE7 0
O00443 P12314 0
O00443 P07947 0
O00443 Q8NEM2 0
O00443 Q6QNY1 0
O00443 P55265 0
O00443 P52732 0
O00443 Q96A65 0
O00443 Q8NBZ0 0
O00443 O75528 0
O00443 Q13485 0
O00443 O43633 0
O00443 O75182 0
O00443 P40222 0
O00443 Q13216 0
O00443 Q8TD19 0
O00443 P49711 0
O00443 Q8IYD1 0
O00443 P35080 0
O00443 P45985 0
O00443 P40189 0
O00443 Q8TEY7 0
O00443 Q9UIG0 0
O00443 Q9NPB6 0
O00443 Q15843 0
O00443 P18206 0
O00443 Q9UIF9 0
O00443 Q16584 0
O00443 O15198 0
O00443 Q12834 0
O00443 Q9UL63 0
O00443 Q92890 0
O00443 P17980 0
O00443 Q9NSP4 0
O00443 Q96FZ7 0
O00443 Q92618 0
O00443 Q05397 0
O00443 Q15542 0
O00443 P08133 0
O00443 Q9BSJ2 0
O00443 Q9C086 0
O00443 Q7Z6Z7 0
O00443 P19174 0
O00443 P55072 0
O00443 P12931 0
O00443 P20339 0
O00443 Q155Q3 0
O00443 Q13227 0
O00443 Q13526 0
O00443 Q8WV66 0
O00443 Q92925 0
O00443 Q9UK53 0
O00443 Q15650 0
O00443 Q13404 0
O00443 Q9BSI4 0
O00443 Q08881 0
O00443 Q13608 0
O00443 Q9Y6J9 0
O00443 P48995 0
O00443 Q9NPD3 0
O00443 Q8WVC0 0
O00443 Q6Q0C0 0
O00443 Q7LBR1 0
O00443 P36894 0
O00443 P14923 0
O00443 Q8TEW0 0
O00443 O94992 0
O00443 Q15276 0
O00443 Q13367 0
O00443 Q14653 0
O00443 P25787 0
O00443 P40938 0
O00443 Q5PSV4 0
O00443 Q15008 0
O00443 Q99683 0
O00443 P12644 0
O00443 P61586 0
O00443 Q15750 0
O00443 P61289 0
O00443 Q9H672 0
O00443 P53677 0
O00443 Q8TDZ2 0
O00443 Q00978 0
O00443 Q8IZP0 0
O00443 Q99759 0
O00443 O15371 0
O00443 O75529 0
O00443 P49023 0
O00443 Q9BW27 0
O00443 P54274 0
O00443 Q9UBQ5 0
O00443 P42356 0
O00443 O75712 0
O00443 Q07817 0
O00443 Q15543 0
O00443 P42701 0
O00443 P50991 0
O00443 P52630 0
O00443 Q9Y2L1 0
O00443 O75150 0
O00443 Q9Y6R4 0
O00443 O43556 0
O00443 Q96JB8 0
O00443 P52294 0
O00443 O95425 0
O00443 P49916 0
O00443 Q99575 0
O00443 Q92777 0
O00443 O94763 0
O00443 Q676U5 0
O00443 Q14152 0
O00443 P49758 0
O00443 Q9Y3E7 0
O00443 Q9P0M6 0
O00443 Q16533 0
O00443 O75164 0
O00443 Q9GZX9 0
O00443 P60468 0
O00443 O43524 0
O00443 P63261 0
O00443 O00471 0
O00443 P41002 0
O00443 Q86XK2 0
O00443 Q9Y2A7 0
O00443 Q8IUR7 0
O00443 Q9Y2T2 0
O00443 Q7L2H7 0
O00443 Q99613 0
O00443 Q99665 0
O00443 Q8N684 0
O00443 Q9ULZ2 0
O00443 Q14444 0
O00443 Q13347 0
O00443 Q99963 0
O00443 Q12788 0
O00443 P22681 0
O00443 Q9HAU4 0
O00443 Q8NFZ0 0
O00443 P11831 0
O00443 Q9Y6I3 0
O00443 P46736 0
O00443 Q9HBI1 0
O00443 Q68EM7 0
O00443 P07737 0
O00443 Q96FF9 0
O00443 Q9H3P2 0
O00443 O00487 0
O00443 Q9Y5K6 0
O00443 Q15369 0
O00443 P61006 0
O00443 Q86XR7 0
O00443 Q15370 0
O00443 P19438 0
O00443 P29474 0
O00443 P40763 0
O00443 Q969R5 0
O00443 P28799 0
O00443 Q13418 0
O00443 P60660 0
O00443 Q92828 0
O00443 Q13393 0
O00443 P49450 0
O00443 Q04917 0
O00443 P43694 0
O00443 Q12996 0
O00443 O75821 0
O00443 Q13535 0
O00443 Q969H4 0
O00443 P01137 0
O00443 P27695 0
O00443 Q6P2E9 0
O00443 Q7Z412 0
O00443 P60900 0
O00443 O95251 0
O00443 Q15024 0
O00443 Q9NPI6 0
O00443 P29590 0
O00443 Q9Y2J4 0
O00443 Q8WXI9 0
O00443 Q13671 0
O00443 Q9H444 0
O00443 Q9H160 0
O00443 Q9NRG0 0
O00443 Q9Y232 0
O00443 Q96EB1 0
O00443 O14964 0
O00443 O14745 0
O00443 P82279 0
O00443 Q99417 0
O00443 P62993 0
O00443 Q92794 0
O00443 P62140 0
O00443 Q9BRG1 0
O00443 Q92466 0
O00443 Q92750 0
O00443 Q5XUX0 0
O00443 P04053 0
O00443 Q6P1K2 0
O00443 P68363 0
O00443 Q14511 0
O00443 P23458 0
O00443 Q96T23 0
O00443 Q92882 0
O00443 O95835 0
O00443 P07199 0
O00443 Q9Y6A5 0
O00443 Q00341 0
O00443 Q9NV70 0
O00443 P01111 0
O00443 Q99638 0
O00443 Q969S2 0
O00443 O14818 0
O00443 Q8N5C8 0
O00443 Q13200 0
O00443 Q8N726 0
O00443 Q05048 0
O00443 P43403 0
O00443 Q13368 0
O00443 O15265 0
O00443 Q15628 0
O00443 Q8WUM0 0
O00443 O15392 0
O00443 O43242 0
O00443 Q8IVI9 0
O00443 O94913 0
O00443 Q9HCU9 0
O00443 Q92556 0
O00443 Q14118 0
O00443 P15056 0
O00443 Q4LE39 0
O00443 P23467 0
O00443 Q8NI35 0
O00443 Q9H7L9 0
O00443 P22694 0
O00443 Q9H633 0
O00443 O95696 0
O00443 O15144 0
O00443 Q86VW2 0
O00443 Q4G0F5 0
O00443 O60885 0
O00443 Q6R327 0
O00443 P49721 0
O00443 Q02241 0
O00443 P13861 0
O00443 Q9NWX5 0
O00443 P26196 0
O00443 P16234 0
O00443 P39748 0
O00443 Q92629 0
O00443 Q6T4P5 0
O00443 Q8WXK4 0
O00443 Q9BS16 0
O00443 Q14191 0
O00443 P47756 0
O00443 P08588 0
O00443 P52657 0
O00443 Q9UBC3 0
O00443 Q15796 0
O00443 Q92613 0
O00443 P11717 0
O00443 Q9BVC4 0
O00443 O95359 0
O00443 P40227 0
O00443 Q9HB75 0
O00443 Q96B26 0
O00443 P49368 0
O00443 Q6P1M3 0
O00443 Q96JP5 0
O00443 O75534 0
O00443 O95295 0
O00443 P08581 0
O00443 O43318 0
O00443 Q7L5Y9 0
O00443 Q64663 0
O00443 Q96QK1 0
O00443 P29460 0
O00443 Q9UIM3 0
O00443 Q13105 0
O00443 P05107 0
O00443 Q9H9Q2 0
O00443 O15145 0
O00443 P98161 0
O00443 P12643 0
O00443 Q8IXH7 0
O00443 Q16787 0
O00443 Q15052 0
O00443 Q03188 0
O00443 O75832 0
O00443 O14497 0
O00443 Q9NXR7 0
O00443 Q99996 0
O00443 Q9HD42 0
O00443 Q9H9H4 0
O00443 Q9UPZ3 0
O00443 P42684 0
O00443 Q9NUW8 0
O00443 O95059 0
O00443 P27540 0
O00443 P07948 0
O00443 P59998 0
O00443 P28066 0
O00443 Q01780 0
O00443 O14980 0
O00443 Q12778 0
O00443 Q16401 0
O00443 Q9ULG1 0
O00443 P47755 0
O00443 Q9HBM6 0
O00443 Q71F23 0
O00443 Q96S59 0
O00443 Q9H3R5 0
O00443 Q16585 0
O00443 O75478 0
O00443 Q53TQ3 0
O00443 Q9NZ70 0
O00443 Q02952 0
O00443 P28482 0
O00443 O15294 0
O00443 Q9UBW8 0
O00443 Q9UBT2 0
O00443 P35869 0
O00443 Q86U86 0
O00443 Q8N2Z9 0
O00443 Q9UBB5 0
O00443 P40337 0
O00443 O75822 0
O00443 P16885 0
O00443 Q9H6S1 0
O00443 Q5RKV6 0
O00443 Q8WX92 0
O00443 Q6STE5 0
O00443 Q7L2Z9 0
O00443 Q9NUX5 0
O00443 Q5VTR2 0
O00443 P78345 0
O00443 Q6PD62 0
O00443 Q9BXJ9 0
O00443 P30153 0
O00443 P56945 0
O00443 Q6WN34 0
O00443 P10600 0
O00443 Q96FI4 0
O00443 P21802 0
O00443 Q13352 0
O00443 P63000 0
O00443 Q9BYG5 0
O00443 Q9H081 0
O00443 P29279 0
O00443 P59780 0
O00443 Q9NUG6 0
O00443 O14908 0
O00443 Q9NYB0 0
O00443 P36507 0
O00443 P21796 0
O00443 P01116 0
O00443 Q15075 0
O00443 Q92599 0
O00443 P98177 0
O00443 Q8IUQ4 0
O00443 Q8IXI1 0
O00443 Q9UNL4 0
O00443 P15498 0
O00443 Q01094 0
O00443 Q9H9B1 0
O00443 P62333 0
O00443 Q5SXM2 0
O00443 Q9H0H5 0
O00443 Q9UBE8 0
O00443 O95452 0
O00443 P35968 0
O00443 P23229 0
O00443 P60842 0
O00443 Q8WUW1 0
O00443 Q14714 0
O00443 Q8TDH9 0
O00443 Q96CF2 0
O00443 P56545 0
O00443 Q9BUB5 0
O00443 Q9BZH6 0
O00443 P17252 0
O00443 O43464 0
O00443 P61981 0
O00443 P25786 0
O00443 P52948 0
O00443 P37275 0
O00443 P53805 0
O00443 O43561 0
O00443 P25686 0
O00443 Q8N3C0 0
O00443 O95405 0
O00443 Q29RF7 0
O00443 O14617 0
O00443 Q9H074 0
O00443 Q01970 0
O00443 Q14202 0
O00443 Q9Y4K3 0
O00443 O60645 0
O00443 Q96IY1 0
O00443 P42575 0
O00443 P55884 0
O00443 Q8TAG9 0
O00443 Q13094 0
O00443 P40937 0
O00443 Q96BT3 0
O00443 O15143 0
O00443 P15170 0
O00443 P51787 0
O00443 P23528 0
O00443 Q9Y6W5 0
O00443 Q92667 0
O00443 Q6WCQ1 0
O00443 Q96H20 0
O00443 P62191 0
O00443 Q9NQT4 0
O00443 Q9ULD4 0
O00443 Q96KP1 0
O00443 Q99966 0
O00443 O75817 0
O00443 Q9UKF6 0
O00443 Q9UL15 0
O00443 Q86W51 0
O00443 O95613 0
O00443 Q9NRH3 0
O00443 P52907 0
O00443 Q9UL46 0
O00443 Q15019 0
O00443 Q6QNY0 0
O00443 Q4VCS5 0
O00443 P16298 0
O00443 Q9NQ66 0
O00443 Q96H22 0
O00443 Q9NP66 0
O00443 Q9NYJ8 0
O00443 Q14186 0
O00443 P35998 0
O00443 O75970 0
O00443 Q9UIW2 0
O00443 Q9UHD9 0
O00443 Q68CP9 0
O00443 Q08499 0
O00443 Q8N0S6 0
O00443 Q9UBQ0 0
O00443 Q03135 0
O00443 Q15744 0
O00443 Q9BPZ7 0
O00443 Q6P1X5 0
O00443 P12830 0
O00443 P12814 0
O00443 Q8WVM7 0
O00443 Q13635 0
O00443 P42858 0
O00443 Q13257 0
O00443 Q05655 0
O00443 Q9Y3B2 0
O00443 P22612 0
O00443 Q96KG9 0
O00443 Q9H2K2 0
O00443 Q9UHD2 0
O00443 Q96Q15 0
O00443 O75593 0
O00443 P49795 0
O00443 Q9H871 0
O00443 Q6IPU0 0
O00443 Q7L5Y6 0
O00443 P78537 0
O00443 P41182 0
O00443 Q9H5N1 0
O00443 P50281 0
O00443 P51665 0
O00443 Q9UNE7 0
O00443 Q8N1F7 0
O00443 P35580 0
O00443 Q9HB71 0
O00443 Q9H9T3 0
O00443 Q9H211 0
O00443 Q9UPV9 0
O00443 P08047 0
O00443 P43405 0
O00443 Q9BQE3 0
O00443 O95229 0
O00443 Q6UN15 0
O00443 P54819 0
O00443 Q53SF7 0
O00443 Q92785 0
O00443 P61244 0
O00443 O75486 0
O00443 Q96JN0 0
O00443 Q13487 0
O00443 Q8IYI6 0
O00443 Q9UK41 0
O00443 P04049 0
O00443 O43747 0
O00443 O60921 0
O00443 Q06323 0
O00443 P98170 0
O00443 Q969H6 0
O00443 Q6P1J9 0
O00443 Q13118 0
O00443 P63104 0
O00443 Q14247 0
O00443 O95149 0
O00443 P25445 0
O00443 P15311 0
O00443 Q9BVA1 0
O00443 Q14687 0
O00443 P20618 0
O00443 P06746 0
O00443 P42768 0
O00443 P61158 0
O00443 Q96GD4 0
O00443 Q6UW60 0
O00443 O60296 0
O00443 O75436 0
O00443 Q9H0D6 0
O00443 P25789 0
O00443 P17612 0
O00443 Q9BU64 0
O00443 P17987 0
O00443 Q96AP0 0
O00443 Q3V639 0
O00443 P25788 0
O00443 P62195 0
O00443 Q96EK2 0
O00443 O75943 0
O00443 Q9UBF6 0
O00443 O15372 0
O00443 Q9UHD8 0
O00443 Q86WB0 0
O00443 Q9GZS3 0
O00443 P29475 0
O00443 P61160 0
O00443 P07550 0
O00443 P63165 0
O00443 P60228 0
O00443 P06730 0
O00443 O60447 0
O00443 Q8N3R9 0
O00443 Q9BVC3 0
O00443 Q6IT96 0
O00443 Q07157 0
O00443 P20936 0
O00443 Q8IVT5 0
O00443 Q9BY43 0
O00443 P02786 0
O00443 Q92674 0
O00443 P01112 0
O00443 Q99814 0
O00443 Q14318 0
O00443 Q13185 0
O00443 P20248 0
O00443 Q13905 0
O00443 O75886 0
O00443 P46939 0
O00443 O60870 0
O00443 Q96CV9 0
O00443 Q92572 0
O00443 Q8IZH2 0
O00443 P51151 0
O00443 Q8N9N2 0
O00443 P57740 0
O00443 Q07889 0
O00443 Q9NZZ3 0
O00443 O75818 0
O00443 P20042 0
O00443 O43684 0
O00443 P33151 0
O00443 Q969F9 0
O00443 P06241 0
O00443 P78344 0
O00443 Q9Y490 0
O00443 Q9UL45 0
O00443 P49757 0
O00443 Q86YV9 0
O00443 Q8NFD5 0
O00443 Q92905 0
O00443 Q96CW5 0
O00443 P26012 0
O00443 Q14155 0
O00443 Q9NWU2 0
O00443 Q8N7H5 0
O00443 Q96BN2 0
O00443 P42345 0
O00443 P48357 0
O00443 Q99962 0
O00443 Q86YP4 0
O00443 P49720 0
O00443 P36897 0
O00443 Q12769 0
O00443 O94973 0
O00443 P63244 0
O00443 Q13596 0
O00443 P33240 0
O00443 Q8NFH3 0
O00443 P51965 0
O00443 Q9UPN9 0
O00443 P05067 0
O00443 O95219 0
O00443 O15400 0
O00443 O60216 0
O00443 P31947 0
O00443 P19105 0
O00443 Q15544 0
O00443 Q9BYG4 0
O00443 O60671 0
O00443 Q9NVA2 0
O00443 Q96EE3 0
O00443 Q7KZI7 0
O00443 Q8WVB6 0
O00443 Q9Y2Q5 0
O00443 Q14289 0
O00443 P29374 0
O00443 Q5T2T1 0
O00443 P13569 0
O00443 Q9Y6I7 0
O00443 Q6FI13 0
O00443 Q14185 0
O00443 Q96B97 0
O00443 Q9Y605 0
O00443 Q8IWI9 0
O00443 Q92851 0
O00443 Q9H410 0
O00443 Q8IY63 0
O00443 P50148 0
O00443 Q8IY57 0
O00443 Q12933 0
O00443 O14543 0
O00443 P48643 0
O00443 Q92966 0
O00443 Q9NUP1 0
O00443 Q8IU60 0
O00443 Q15311 0
O00443 O60566 0
O00443 P12757 0
O00443 P17600 0
O00443 Q8N3U4 0
O00443 Q13326 0
O00443 Q53HL2 0
O00443 Q05193 0
O00443 P41091 0
O00443 P62714 0
O00443 Q96F86 0
O00443 P42224 0
O00443 Q6P4R8 0
O00443 Q15185 0
O00443 P36873 0
O00443 Q9H270 0
O00443 O95782 0
O00443 Q93034 0
O00443 P04406 0
O00443 Q15582 0
O00443 O95271 0
O00443 Q9NYV6 0
O00443 Q9UPT5 0
O00443 Q96EV8 0
O00443 Q9UHV9 0
O00443 P62495 0
O00443 Q13451 0
O00443 P55316 0
O00443 P46109 0
O00443 Q5S007 0
O00443 P07900 0
O00443 O95639 0
O00443 O60664 0
O00443 P15391 0
O00443 Q00987 0
O00443 O95239 0
O00443 Q14573 0
O00443 Q99436 0
P13639 Q9UBE0 0
P13639 Q9P253 0
P13639 P78346 0
P13639 Q8IX12 0
P13639 Q1EHW4 0
P13639 P28072 0
P13639 P23258 0
P13639 Q6IA86 0
P13639 Q9UBX0 0
P13639 Q99816 0
P13639 P78560 0
P13639 P21980 0
P13639 Q9UQN3 0
P13639 Q9ULH1 0
P13639 Q9Y576 0
P13639 Q5VWG9 0
P13639 Q07954 0
P13639 P45973 0
P13639 P50990 0
P13639 Q9H1I8 0
P13639 P29992 0
P13639 P53779 0
P13639 Q63HK5 0
P13639 Q8NFH4 0
P13639 Q8WYH8 0
P13639 Q96RK1 0
P13639 Q6IE81 0
P13639 Q96JC1 0
P13639 Q9BTC8 0
P13639 P18084 0
P13639 Q8IUD2 0
P13639 Q9P2K3 0
P13639 Q16181 0
P13639 P78371 0
P13639 Q06265 0
P13639 Q14160 0
P13639 P16144 0
P13639 Q8N122 0
P13639 Q9UNM6 0
P13639 Q14194 0
P13639 Q99832 0
P13639 Q12962 0
P13639 Q13127 0
P13639 Q99460 0
P13639 Q96BD5 0
P13639 P28070 0
P13639 Q9Y2X7 0
P13639 Q8N163 0
P13639 Q14919 0
P13639 Q99967 0
P13639 Q9UBW7 0
P13639 Q9NTI5 0
P13639 Q9NQC1 0
P13639 P61201 0
P13639 Q96GM5 0
P13639 P55201 0
P13639 Q9Y253 0
P13639 Q5U5U6 0
P13639 Q01518 0
P13639 Q5QJE6 0
P13639 Q92766 0
P13639 Q86T24 0
P13639 Q8N6M7 0
P13639 Q9NQS7 0
P13639 Q9UKG1 0
P13639 Q15334 0
P13639 P32121 0
P13639 Q7L5N1 0
P13639 P37173 0
P13639 Q9BT78 0
P13639 Q9Y3C5 0
P13639 Q7L576 0
P13639 P55036 0
P13639 P29459 0
P13639 Q9UQE7 0
P13639 P55735 0
P13639 Q86X55 0
P13639 P50539 0
P13639 Q14254 0
P13639 Q9UHA4 0
P13639 P52655 0
P13639 Q05086 0
P13639 Q9UBP5 0
P13639 Q9NQT5 0
P13639 Q13868 0
P13639 Q8IZQ8 0
P13639 Q16586 0
P13639 Q02750 0
P13639 P18615 0
P13639 Q13114 0
P13639 Q9UNS2 0
P13639 Q9BUL9 0
P13639 Q8WYB5 0
P13639 P31749 0
P13639 Q9H9F9 0
P13639 Q86VN1 0
P13639 P43686 0
P13639 Q9UMX0 0
P13639 Q5T200 0
P13639 Q8IUC6 0
P13639 Q9H981 0
P13639 Q96Q27 0
P13639 P63151 0
P13639 P31323 0
P13639 P28074 0
P13639 P46108 0
P13639 Q8NHY2 0
P13639 Q00610 0
P13639 P24588 0
P13639 Q13490 0
P13639 Q9NRL2 0
P13639 Q9Y6X2 0
P13639 Q99549 0
P13639 Q86UP2 0
P13639 Q06124 0
P13639 Q10570 0
P13639 Q92844 0
P13639 Q9H269 0
P13639 Q13191 0
P13639 Q9BYE7 0
P13639 Q8NEM2 0
P13639 Q6QNY1 0
P13639 P55265 0
P13639 P52732 0
P13639 Q96A65 0
P13639 Q8NBZ0 0
P13639 Q13485 0
P13639 P40222 0
P13639 Q13216 0
P13639 Q8TD19 0
P13639 P49711 0
P13639 Q8IYD1 0
P13639 P35080 0
P13639 P45985 0
P13639 P40189 0
P13639 Q8TEY7 0
P13639 Q9UIG0 0
P13639 Q9NPB6 0
P13639 Q15843 0
P13639 P18206 0
P13639 Q9UIF9 0
P13639 Q16584 0
P13639 Q12834 0
P13639 Q9UL63 0
P13639 Q92890 0
P13639 P17980 0
P13639 Q9NSP4 0
P13639 Q96FZ7 0
P13639 Q92618 0
P13639 Q05397 0
P13639 Q15542 0
P13639 Q9BSJ2 0
P13639 Q9C086 0
P13639 Q7Z6Z7 0
P13639 P19174 0
P13639 P55072 0
P13639 P20339 0
P13639 Q155Q3 0
P13639 Q13227 0
P13639 Q13526 0
P13639 Q8WV66 0
P13639 Q92925 0
P13639 Q9UK53 0
P13639 Q15650 0
P13639 Q13404 0
P13639 Q9BSI4 0
P13639 Q08881 0
P13639 Q13608 0
P13639 Q9Y6J9 0
P13639 P48995 0
P13639 Q9NPD3 0
P13639 Q8WVC0 0
P13639 Q6Q0C0 0
P13639 Q7LBR1 0
P13639 P36894 0
P13639 P14923 0
P13639 Q8TEW0 0
P13639 Q15276 0
P13639 Q13367 0
P13639 Q14653 0
P13639 P25787 0
P13639 P40938 0
P13639 Q5PSV4 0
P13639 Q15008 0
P13639 Q99683 0
P13639 P61586 0
P13639 Q15750 0
P13639 P61289 0
P13639 Q9H672 0
P13639 P53677 0
P13639 Q8TDZ2 0
P13639 Q00978 0
P13639 Q8IZP0 0
P13639 Q99759 0
P13639 P49023 0
P13639 Q9BW27 0
P13639 P54274 0
P13639 Q9UBQ5 0
P13639 P42356 0
P13639 Q07817 0
P13639 Q15543 0
P13639 P42701 0
P13639 P50991 0
P13639 P52630 0
P13639 Q9Y2L1 0
P13639 Q9Y6R4 0
P13639 Q96JB8 0
P13639 P52294 0
P13639 P49916 0
P13639 Q99575 0
P13639 Q92777 0
P13639 Q676U5 0
P13639 Q14152 0
P13639 P49758 0
P13639 Q9Y3E7 0
P13639 Q9P0M6 0
P13639 Q16533 0
P13639 Q9GZX9 0
P13639 P60468 0
P13639 P63261 0
P13639 P41002 0
P13639 Q86XK2 0
P13639 Q9Y2A7 0
P13639 Q8IUR7 0
P13639 Q9Y2T2 0
P13639 Q7L2H7 0
P13639 Q99613 0
P13639 Q99665 0
P13639 Q8N684 0
P13639 Q9ULZ2 0
P13639 Q14444 0
P13639 Q13347 0
P13639 Q99963 0
P13639 Q12788 0
P13639 P22681 0
P13639 Q9HAU4 0
P13639 Q8NFZ0 0
P13639 Q9Y6I3 0
P13639 P46736 0
P13639 Q9HBI1 0
P13639 Q68EM7 0
P13639 Q96FF9 0
P13639 Q9H3P2 0
P13639 Q9Y5K6 0
P13639 Q15369 0
P13639 P61006 0
P13639 Q86XR7 0
P13639 Q15370 0
P13639 P19438 0
P13639 P29474 0
P13639 P40763 0
P13639 Q969R5 0
P13639 P28799 0
P13639 Q13418 0
P13639 P60660 0
P13639 Q92828 0
P13639 Q13393 0
P13639 P49450 0
P13639 Q04917 0
P13639 P43694 0
P13639 Q12996 0
P13639 Q13535 0
P13639 Q969H4 0
P13639 P27695 0
P13639 Q6P2E9 0
P13639 Q7Z412 0
P13639 P60900 0
P13639 Q15024 0
P13639 Q9NPI6 0
P13639 P29590 0
P13639 Q9Y2J4 0
P13639 Q8WXI9 0
P13639 Q13671 0
P13639 Q9H444 0
P13639 Q9H160 0
P13639 Q9NRG0 0
P13639 Q9Y232 0
P13639 Q96EB1 0
P13639 P82279 0
P13639 Q99417 0
P13639 P62993 0
P13639 Q92794 0
P13639 P62140 0
P13639 Q9BRG1 0
P13639 Q92466 0
P13639 Q92750 0
P13639 Q5XUX0 0
P13639 Q6P1K2 0
P13639 P68363 0
P13639 Q14511 0
P13639 P23458 0
P13639 Q96T23 0
P13639 Q92882 0
P13639 Q9Y6A5 0
P13639 Q00341 0
P13639 Q9NV70 0
P13639 Q99638 0
P13639 Q969S2 0
P13639 Q8N5C8 0
P13639 Q13200 0
P13639 Q8N726 0
P13639 Q05048 0
P13639 P43403 0
P13639 Q13368 0
P13639 Q15628 0
P13639 Q8WUM0 0
P13639 Q8IVI9 0
P13639 Q9HCU9 0
P13639 Q92556 0
P13639 Q14118 0
P13639 P15056 0
P13639 Q4LE39 0
P13639 P23467 0
P13639 Q8NI35 0
P13639 Q9H7L9 0
P13639 P22694 0
P13639 Q9H633 0
P13639 Q86VW2 0
P13639 Q4G0F5 0
P13639 Q6R327 0
P13639 P49721 0
P13639 Q02241 0
P13639 P13861 0
P13639 Q9NWX5 0
P13639 P26196 0
P13639 P16234 0
P13639 P39748 0
P13639 Q92629 0
P13639 Q6T4P5 0
P13639 Q8WXK4 0
P13639 Q9BS16 0
P13639 Q14191 0
P13639 P47756 0
P13639 P52657 0
P13639 Q9UBC3 0
P13639 Q15796 0
P13639 Q92613 0
P13639 Q9BVC4 0
P13639 P40227 0
P13639 Q9HB75 0
P13639 Q96B26 0
P13639 P49368 0
P13639 Q6P1M3 0
P13639 Q96JP5 0
P13639 Q7L5Y9 0
P13639 Q64663 0
P13639 Q96QK1 0
P13639 P29460 0
P13639 Q9UIM3 0
P13639 Q13105 0
P13639 Q9H9Q2 0
P13639 P98161 0
P13639 Q8IXH7 0
P13639 Q16787 0
P13639 Q15052 0
P13639 Q03188 0
P13639 Q9NXR7 0
P13639 Q99996 0
P13639 Q9HD42 0
P13639 Q9H9H4 0
P13639 Q9UPZ3 0
P13639 P42684 0
P13639 Q9NUW8 0
P13639 P27540 0
P13639 P59998 0
P13639 P28066 0
P13639 Q01780 0
P13639 Q12778 0
P13639 Q16401 0
P13639 Q9ULG1 0
P13639 P47755 0
P13639 Q9HBM6 0
P13639 Q71F23 0
P13639 Q96S59 0
P13639 Q9H3R5 0
P13639 Q16585 0
P13639 Q53TQ3 0
P13639 Q9NZ70 0
P13639 Q02952 0
P13639 P28482 0
P13639 Q9UBW8 0
P13639 Q9UBT2 0
P13639 P35869 0
P13639 Q86U86 0
P13639 Q8N2Z9 0
P13639 Q9UBB5 0
P13639 P40337 0
P13639 P16885 0
P13639 Q9H6S1 0
P13639 Q5RKV6 0
P13639 Q8WX92 0
P13639 Q6STE5 0
P13639 Q7L2Z9 0
P13639 Q9NUX5 0
P13639 Q5VTR2 0
P13639 P78345 0
P13639 Q6PD62 0
P13639 Q9BXJ9 0
P13639 P30153 0
P13639 P56945 0
P13639 Q6WN34 0
P13639 Q96FI4 0
P13639 P21802 0
P13639 Q13352 0
P13639 P63000 0
P13639 Q9BYG5 0
P13639 Q9H081 0
P13639 P29279 0
P13639 P59780 0
P13639 Q9NUG6 0
P13639 Q9NYB0 0
P13639 P36507 0
P13639 P21796 0
P13639 Q15075 0
P13639 Q92599 0
P13639 P98177 0
P13639 Q8IUQ4 0
P13639 Q8IXI1 0
P13639 Q9UNL4 0
P13639 P15498 0
P13639 Q01094 0
P13639 Q9H9B1 0
P13639 P62333 0
P13639 Q5SXM2 0
P13639 Q9H0H5 0
P13639 Q9UBE8 0
P13639 P35968 0
P13639 P23229 0
P13639 P60842 0
P13639 Q8WUW1 0
P13639 Q14714 0
P13639 Q8TDH9 0
P13639 Q96CF2 0
P13639 P56545 0
P13639 Q9BUB5 0
P13639 Q9BZH6 0
P13639 P17252 0
P13639 P61981 0
P13639 P25786 0
P13639 P52948 0
P13639 P37275 0
P13639 P53805 0
P13639 P25686 0
P13639 Q8N3C0 0
P13639 Q29RF7 0
P13639 Q9H074 0
P13639 Q01970 0
P13639 Q14202 0
P13639 Q9Y4K3 0
P13639 Q96IY1 0
P13639 P42575 0
P13639 P55884 0
P13639 Q8TAG9 0
P13639 Q13094 0
P13639 P40937 0
P13639 Q96BT3 0
P13639 P15170 0
P13639 P51787 0
P13639 P23528 0
P13639 Q9Y6W5 0
P13639 Q92667 0
P13639 Q6WCQ1 0
P13639 Q96H20 0
P13639 P62191 0
P13639 Q9NQT4 0
P13639 Q9ULD4 0
P13639 Q96KP1 0
P13639 Q99966 0
P13639 Q9UKF6 0
P13639 Q9UL15 0
P13639 Q86W51 0
P13639 Q9NRH3 0
P13639 P52907 0
P13639 Q9UL46 0
P13639 Q15019 0
P13639 Q6QNY0 0
P13639 Q4VCS5 0
P13639 P16298 0
P13639 Q9NQ66 0
P13639 Q96H22 0
P13639 Q9NP66 0
P13639 Q9NYJ8 0
P13639 Q14186 0
P13639 P35998 0
P13639 Q9UIW2 0
P13639 Q9UHD9 0
P13639 Q68CP9 0
P13639 Q08499 0
P13639 Q8N0S6 0
P13639 Q9UBQ0 0
P13639 Q03135 0
P13639 Q15744 0
P13639 Q9BPZ7 0
P13639 Q6P1X5 0
P13639 Q8WVM7 0
P13639 Q13635 0
P13639 P42858 0
P13639 Q13257 0
P13639 Q05655 0
P13639 Q9Y3B2 0
P13639 P22612 0
P13639 Q96KG9 0
P13639 Q9H2K2 0
P13639 Q9UHD2 0
P13639 Q96Q15 0
P13639 P49795 0
P13639 Q9H871 0
P13639 Q6IPU0 0
P13639 Q7L5Y6 0
P13639 P78537 0
P13639 P41182 0
P13639 Q9H5N1 0
P13639 P50281 0
P13639 P51665 0
P13639 Q9UNE7 0
P13639 Q8N1F7 0
P13639 P35580 0
P13639 Q9HB71 0
P13639 Q9H9T3 0
P13639 Q9H211 0
P13639 Q9UPV9 0
P13639 P43405 0
P13639 Q9BQE3 0
P13639 Q6UN15 0
P13639 P54819 0
P13639 Q53SF7 0
P13639 Q92785 0
P13639 P61244 0
P13639 Q96JN0 0
P13639 Q13487 0
P13639 Q8IYI6 0
P13639 Q9UK41 0
P13639 Q06323 0
P13639 P98170 0
P13639 Q969H6 0
P13639 Q6P1J9 0
P13639 Q13118 0
P13639 P63104 0
P13639 Q14247 0
P13639 P25445 0
P13639 P15311 0
P13639 Q9BVA1 0
P13639 Q14687 0
P13639 P20618 0
P13639 P42768 0
P13639 P61158 0
P13639 Q96GD4 0
P13639 Q6UW60 0
P13639 Q9H0D6 0
P13639 P25789 0
P13639 P17612 0
P13639 Q9BU64 0
P13639 P17987 0
P13639 Q96AP0 0
P13639 Q3V639 0
P13639 P25788 0
P13639 P62195 0
P13639 Q96EK2 0
P13639 Q9UBF6 0
P13639 Q9UHD8 0
P13639 Q86WB0 0
P13639 Q9GZS3 0
P13639 P29475 0
P13639 P61160 0
P13639 P63165 0
P13639 P60228 0
P13639 Q8N3R9 0
P13639 Q9BVC3 0
P13639 Q6IT96 0
P13639 Q07157 0
P13639 P20936 0
P13639 Q8IVT5 0
P13639 Q9BY43 0
P13639 Q92674 0
P13639 Q99814 0
P13639 Q14318 0
P13639 Q13185 0
P13639 P20248 0
P13639 Q13905 0
P13639 P46939 0
P13639 Q96CV9 0
P13639 Q92572 0
P13639 Q8IZH2 0
P13639 P51151 0
P13639 Q8N9N2 0
P13639 P57740 0
P13639 Q07889 0
P13639 Q9NZZ3 0
P13639 P20042 0
P13639 P33151 0
P13639 Q969F9 0
P13639 P78344 0
P13639 Q9Y490 0
P13639 Q9UL45 0
P13639 P49757 0
P13639 Q86YV9 0
P13639 Q8NFD5 0
P13639 Q92905 0
P13639 Q96CW5 0
P13639 P26012 0
P13639 Q14155 0
P13639 Q9NWU2 0
P13639 Q8N7H5 0
P13639 Q96BN2 0
P13639 P42345 0
P13639 P48357 0
P13639 Q99962 0
P13639 Q86YP4 0
P13639 P49720 0
P13639 P36897 0
P13639 Q12769 0
P13639 P63244 0
P13639 Q13596 0
P13639 P33240 0
P13639 Q8NFH3 0
P13639 P51965 0
P13639 Q9UPN9 0
P13639 P31947 0
P13639 P19105 0
P13639 Q15544 0
P13639 Q9BYG4 0
P13639 Q9NVA2 0
P13639 Q96EE3 0
P13639 Q7KZI7 0
P13639 Q8WVB6 0
P13639 Q9Y2Q5 0
P13639 Q14289 0
P13639 P29374 0
P13639 Q5T2T1 0
P13639 Q9Y6I7 0
P13639 Q6FI13 0
P13639 Q14185 0
P13639 Q96B97 0
P13639 Q9Y605 0
P13639 Q8IWI9 0
P13639 Q92851 0
P13639 Q9H410 0
P13639 Q8IY63 0
P13639 P50148 0
P13639 Q8IY57 0
P13639 Q12933 0
P13639 P48643 0
P13639 Q92966 0
P13639 Q9NUP1 0
P13639 Q8IU60 0
P13639 Q15311 0
P13639 P17600 0
P13639 Q8N3U4 0
P13639 Q13326 0
P13639 Q53HL2 0
P13639 Q05193 0
P13639 P41091 0
P13639 P62714 0
P13639 Q96F86 0
P13639 P42224 0
P13639 Q6P4R8 0
P13639 Q15185 0
P13639 P36873 0
P13639 Q9H270 0
P13639 Q93034 0
P13639 Q15582 0
P13639 Q9NYV6 0
P13639 Q9UPT5 0
P13639 Q96EV8 0
P13639 Q9UHV9 0
P13639 P62495 0
P13639 Q13451 0
P13639 P55316 0
P13639 P46109 0
P13639 Q5S007 0
P13639 P15391 0
P13639 Q00987 0
P13639 Q14573 0
P13639 Q99436 0
Q9UBX0 Q9UQN3 0
Q9UBX0 Q9ULH1 0
Q9UBX0 Q9Y576 0
Q9UBX0 Q9UNM6 0
Q9UBX0 Q9Y2S0 0
Q9UBX0 Q9Y2X7 0
Q9UBX0 Q9Y248 0
Q9UBX0 Q9Y253 0
Q9UBX0 Q9UPY3 0
Q9UBX0 Q9UKG1 0
Q9UBX0 Q9Y316 0
Q9UBX0 Q9Y3C5 0
Q9UBX0 Q9UKT7 0
Q9UBX0 Q9UHA4 0
Q9UBX0 Q9UNS2 0
Q9UBX0 Q9UMX0 0
Q9UBX0 Q9Y3U8 0
Q9UBX0 Q9Y6X2 0
Q9UBX0 Q9Y262 0
Q9UBX0 Q9Y3F4 0
Q9UBX0 Q9Y6Q9 0
Q9UBX0 Q9UIG0 0
Q9UBX0 Q9UIF9 0
Q9UBX0 Q9UL63 0
Q9UBX0 Q9UKV8 0
Q9UBX0 Q9UHI6 0
Q9UBX0 Q9UK53 0
Q9UBX0 Q9Y4A5 0
Q9UBX0 Q9Y6J9 0
Q9UBX0 Q9UQM7 0
Q9UBX0 Q9Y2X3 0
Q9UBX0 Q9Y2L1 0
Q9UBX0 Q9Y6R4 0
Q9UBX0 Q9Y3E7 0
Q9UBX0 Q9UHA3 0
Q9UBX0 Q9Y2A7 0
Q9UBX0 Q9Y333 0
Q9UBX0 Q9Y2T2 0
Q9UBX0 Q9ULZ2 0
Q9UBX0 Q9Y6I3 0
Q9UBX0 Q9Y5K6 0
Q9UBX0 Q9Y383 0
Q9UBX0 Q9Y6K9 0
Q9UBX0 Q9Y2J4 0
Q9UBX0 Q9Y6A5 0
Q9UBX0 Q9UER7 0
Q9UBX0 Q9UDY8 0
Q9UBX0 Q9UJW3 0
Q9UBX0 Q9UIM3 0
Q9UBX0 Q9UM13 0
Q9UBX0 Q9UPZ3 0
Q9UBX0 Q9Y265 0
Q9UBX0 Q9UKB1 0
Q9UBX0 Q9ULG1 0
Q9UBX0 Q9UKT8 0
Q9UBX0 Q9Y5B9 0
Q9UBX0 Q9UNL4 0
Q9UBX0 Q9UPN7 0
Q9UBX0 Q9Y4K3 0
Q9UBX0 Q9Y230 0
Q9UBX0 Q9Y6W5 0
Q9UBX0 Q9UIS9 0
Q9UBX0 Q9ULX6 0
Q9UBX0 Q9ULD4 0
Q9UBX0 Q9UKF6 0
Q9UBX0 Q9UL15 0
Q9UBX0 Q9Y6J0 0
Q9UBX0 Q9UL46 0
Q9UBX0 Q9UIW2 0
Q9UBX0 Q9UHD9 0
Q9UBX0 Q9Y2U8 0
Q9UBX0 Q9Y5B0 0
Q9UBX0 Q9Y3B2 0
Q9UBX0 Q9UHD2 0
Q9UBX0 Q9UNE7 0
Q9UBX0 Q9UPV9 0
Q9UBX0 Q9UHV2 0
Q9UBX0 Q9UJF2 0
Q9UBX0 Q9UK41 0
Q9UBX0 complex 0
Q9UBX0 Q9UHD8 0
Q9UBX0 Q9Y6K1 0
Q9UBX0 Q9Y490 0
Q9UBX0 Q9Y297 0
Q9UBX0 Q9UL45 0
Q9UBX0 Q9UPN9 0
Q9UBX0 Q9Y2Q5 0
Q9UBX0 Q9Y6I7 0
Q9UBX0 Q9Y5S9 0
Q9UBX0 Q9Y605 0
Q9UBX0 Q9UPT5 0
Q9UBX0 Q9UQL6 0
Q9UBX0 Q9UHV9 0
P41252 Q9UBE0 0
P41252 Q9P253 0
P41252 P78346 0
P41252 Q8IX12 0
P41252 Q1EHW4 0
P41252 Q6IA86 0
P41252 Q9UBX0 0
P41252 Q99816 0
P41252 P78560 0
P41252 Q9UQN3 0
P41252 Q9ULH1 0
P41252 Q9Y576 0
P41252 Q5VWG9 0
P41252 Q07954 0
P41252 P45973 0
P41252 P50990 0
P41252 Q9H1I8 0
P41252 P53779 0
P41252 Q63HK5 0
P41252 Q8NFH4 0
P41252 Q8WYH8 0
P41252 Q96RK1 0
P41252 Q6IE81 0
P41252 Q96JC1 0
P41252 Q9BTC8 0
P41252 Q8IUD2 0
P41252 Q9P2K3 0
P41252 Q16181 0
P41252 P78371 0
P41252 Q06265 0
P41252 Q14160 0
P41252 Q8N122 0
P41252 Q9UNM6 0
P41252 Q14194 0
P41252 Q99832 0
P41252 Q12962 0
P41252 Q13127 0
P41252 Q99460 0
P41252 Q96BD5 0
P41252 Q9Y2X7 0
P41252 Q8N163 0
P41252 Q14919 0
P41252 Q99967 0
P41252 Q9UBW7 0
P41252 Q9NTI5 0
P41252 Q9NQC1 0
P41252 P61201 0
P41252 Q96GM5 0
P41252 P55201 0
P41252 Q9Y253 0
P41252 Q5U5U6 0
P41252 Q01518 0
P41252 Q5QJE6 0
P41252 Q92766 0
P41252 Q86T24 0
P41252 Q8N6M7 0
P41252 Q9NQS7 0
P41252 Q9UKG1 0
P41252 Q15334 0
P41252 Q7L5N1 0
P41252 Q9BT78 0
P41252 Q9Y3C5 0
P41252 Q7L576 0
P41252 P55036 0
P41252 Q9UQE7 0
P41252 P55735 0
P41252 Q86X55 0
P41252 P50539 0
P41252 Q14254 0
P41252 Q9UHA4 0
P41252 P52655 0
P41252 Q05086 0
P41252 Q9UBP5 0
P41252 Q9NQT5 0
P41252 Q13868 0
P41252 Q8IZQ8 0
P41252 Q16586 0
P41252 Q02750 0
P41252 Q13114 0
P41252 Q9UNS2 0
P41252 Q9BUL9 0
P41252 Q8WYB5 0
P41252 Q9H9F9 0
P41252 Q86VN1 0
P41252 P43686 0
P41252 Q9UMX0 0
P41252 Q5T200 0
P41252 Q8IUC6 0
P41252 Q9H981 0
P41252 Q96Q27 0
P41252 P63151 0
P41252 P46108 0
P41252 Q8NHY2 0
P41252 Q00610 0
P41252 Q13490 0
P41252 Q9NRL2 0
P41252 Q9Y6X2 0
P41252 Q99549 0
P41252 Q86UP2 0
P41252 Q06124 0
P41252 Q10570 0
P41252 Q92844 0
P41252 Q9H269 0
P41252 Q13191 0
P41252 Q9BYE7 0
P41252 Q8NEM2 0
P41252 Q6QNY1 0
P41252 P55265 0
P41252 P52732 0
P41252 Q96A65 0
P41252 Q8NBZ0 0
P41252 Q13485 0
P41252 Q13216 0
P41252 Q8TD19 0
P41252 P49711 0
P41252 Q8IYD1 0
P41252 P45985 0
P41252 Q8TEY7 0
P41252 Q9UIG0 0
P41252 Q9NPB6 0
P41252 Q15843 0
P41252 Q9UIF9 0
P41252 Q16584 0
P41252 Q12834 0
P41252 Q9UL63 0
P41252 Q92890 0
P41252 Q9NSP4 0
P41252 Q96FZ7 0
P41252 Q92618 0
P41252 Q05397 0
P41252 Q15542 0
P41252 Q9BSJ2 0
P41252 Q9C086 0
P41252 Q7Z6Z7 0
P41252 P55072 0
P41252 Q155Q3 0
P41252 Q13227 0
P41252 Q13526 0
P41252 Q8WV66 0
P41252 Q92925 0
P41252 Q9UK53 0
P41252 Q15650 0
P41252 Q13404 0
P41252 Q9BSI4 0
P41252 Q08881 0
P41252 Q13608 0
P41252 Q9Y6J9 0
P41252 P48995 0
P41252 Q9NPD3 0
P41252 Q8WVC0 0
P41252 Q6Q0C0 0
P41252 Q7LBR1 0
P41252 Q8TEW0 0
P41252 Q15276 0
P41252 Q13367 0
P41252 Q14653 0
P41252 Q5PSV4 0
P41252 Q15008 0
P41252 Q99683 0
P41252 P61586 0
P41252 Q15750 0
P41252 P61289 0
P41252 Q9H672 0
P41252 P53677 0
P41252 Q8TDZ2 0
P41252 Q00978 0
P41252 Q8IZP0 0
P41252 Q99759 0
P41252 P49023 0
P41252 Q9BW27 0
P41252 P54274 0
P41252 Q9UBQ5 0
P41252 P42356 0
P41252 Q07817 0
P41252 Q15543 0
P41252 P42701 0
P41252 P50991 0
P41252 P52630 0
P41252 Q9Y2L1 0
P41252 Q9Y6R4 0
P41252 Q96JB8 0
P41252 P52294 0
P41252 P49916 0
P41252 Q99575 0
P41252 Q92777 0
P41252 Q676U5 0
P41252 Q14152 0
P41252 P49758 0
P41252 Q9Y3E7 0
P41252 Q9P0M6 0
P41252 Q16533 0
P41252 Q9GZX9 0
P41252 P60468 0
P41252 P63261 0
P41252 Q86XK2 0
P41252 Q9Y2A7 0
P41252 Q8IUR7 0
P41252 Q9Y2T2 0
P41252 Q7L2H7 0
P41252 Q99613 0
P41252 Q99665 0
P41252 Q8N684 0
P41252 Q9ULZ2 0
P41252 Q14444 0
P41252 Q13347 0
P41252 Q99963 0
P41252 Q12788 0
P41252 Q9HAU4 0
P41252 Q8NFZ0 0
P41252 Q9Y6I3 0
P41252 P46736 0
P41252 Q9HBI1 0
P41252 Q68EM7 0
P41252 Q96FF9 0
P41252 Q9H3P2 0
P41252 Q9Y5K6 0
P41252 Q15369 0
P41252 P61006 0
P41252 Q86XR7 0
P41252 Q15370 0
P41252 Q969R5 0
P41252 Q13418 0
P41252 P60660 0
P41252 Q92828 0
P41252 Q13393 0
P41252 P49450 0
P41252 Q04917 0
P41252 P43694 0
P41252 Q12996 0
P41252 Q13535 0
P41252 Q969H4 0
P41252 Q6P2E9 0
P41252 Q7Z412 0
P41252 P60900 0
P41252 Q15024 0
P41252 Q9NPI6 0
P41252 Q9Y2J4 0
P41252 Q8WXI9 0
P41252 Q13671 0
P41252 Q9H444 0
P41252 Q9H160 0
P41252 Q9NRG0 0
P41252 Q9Y232 0
P41252 Q96EB1 0
P41252 P82279 0
P41252 Q99417 0
P41252 P62993 0
P41252 Q92794 0
P41252 P62140 0
P41252 Q9BRG1 0
P41252 Q92466 0
P41252 Q92750 0
P41252 Q5XUX0 0
P41252 Q6P1K2 0
P41252 P68363 0
P41252 Q14511 0
P41252 Q96T23 0
P41252 Q92882 0
P41252 Q9Y6A5 0
P41252 Q00341 0
P41252 Q9NV70 0
P41252 Q99638 0
P41252 Q969S2 0
P41252 Q8N5C8 0
P41252 Q13200 0
P41252 Q8N726 0
P41252 Q05048 0
P41252 P43403 0
P41252 Q13368 0
P41252 Q15628 0
P41252 Q8WUM0 0
P41252 Q8IVI9 0
P41252 Q9HCU9 0
P41252 Q92556 0
P41252 Q14118 0
P41252 Q4LE39 0
P41252 Q8NI35 0
P41252 Q9H7L9 0
P41252 Q9H633 0
P41252 Q86VW2 0
P41252 Q4G0F5 0
P41252 Q6R327 0
P41252 P49721 0
P41252 Q02241 0
P41252 Q9NWX5 0
P41252 Q92629 0
P41252 Q6T4P5 0
P41252 Q8WXK4 0
P41252 Q9BS16 0
P41252 Q14191 0
P41252 P47756 0
P41252 P52657 0
P41252 Q9UBC3 0
P41252 Q15796 0
P41252 Q92613 0
P41252 Q9BVC4 0
P41252 Q9HB75 0
P41252 Q96B26 0
P41252 P49368 0
P41252 Q6P1M3 0
P41252 Q96JP5 0
P41252 Q7L5Y9 0
P41252 Q64663 0
P41252 Q96QK1 0
P41252 Q9UIM3 0
P41252 Q13105 0
P41252 Q9H9Q2 0
P41252 P98161 0
P41252 Q8IXH7 0
P41252 Q16787 0
P41252 Q15052 0
P41252 Q03188 0
P41252 Q9NXR7 0
P41252 Q99996 0
P41252 Q9HD42 0
P41252 Q9H9H4 0
P41252 Q9UPZ3 0
P41252 P42684 0
P41252 Q9NUW8 0
P41252 P59998 0
P41252 Q01780 0
P41252 Q12778 0
P41252 Q16401 0
P41252 Q9ULG1 0
P41252 P47755 0
P41252 Q9HBM6 0
P41252 Q71F23 0
P41252 Q96S59 0
P41252 Q9H3R5 0
P41252 Q16585 0
P41252 Q53TQ3 0
P41252 Q9NZ70 0
P41252 Q02952 0
P41252 Q9UBW8 0
P41252 Q9UBT2 0
P41252 Q86U86 0
P41252 Q8N2Z9 0
P41252 Q9UBB5 0
P41252 Q9H6S1 0
P41252 Q5RKV6 0
P41252 Q8WX92 0
P41252 Q6STE5 0
P41252 Q7L2Z9 0
P41252 Q9NUX5 0
P41252 Q5VTR2 0
P41252 P78345 0
P41252 Q6PD62 0
P41252 Q9BXJ9 0
P41252 P56945 0
P41252 Q6WN34 0
P41252 Q96FI4 0
P41252 Q13352 0
P41252 P63000 0
P41252 Q9BYG5 0
P41252 Q9H081 0
P41252 P59780 0
P41252 Q9NUG6 0
P41252 Q9NYB0 0
P41252 Q15075 0
P41252 Q92599 0
P41252 P98177 0
P41252 Q8IUQ4 0
P41252 Q8IXI1 0
P41252 Q9UNL4 0
P41252 Q01094 0
P41252 Q9H9B1 0
P41252 P62333 0
P41252 Q5SXM2 0
P41252 Q9H0H5 0
P41252 Q9UBE8 0
P41252 P60842 0
P41252 Q8WUW1 0
P41252 Q14714 0
P41252 Q8TDH9 0
P41252 Q96CF2 0
P41252 P56545 0
P41252 Q9BUB5 0
P41252 Q9BZH6 0
P41252 P61981 0
P41252 P52948 0
P41252 P53805 0
P41252 Q8N3C0 0
P41252 Q29RF7 0
P41252 Q9H074 0
P41252 Q01970 0
P41252 Q14202 0
P41252 Q9Y4K3 0
P41252 Q96IY1 0
P41252 P42575 0
P41252 P55884 0
P41252 Q8TAG9 0
P41252 Q13094 0
P41252 Q96BT3 0
P41252 P51787 0
P41252 Q9Y6W5 0
P41252 Q92667 0
P41252 Q6WCQ1 0
P41252 Q96H20 0
P41252 P62191 0
P41252 Q9NQT4 0
P41252 Q9ULD4 0
P41252 Q96KP1 0
P41252 Q99966 0
P41252 Q9UKF6 0
P41252 Q9UL15 0
P41252 Q86W51 0
P41252 Q9NRH3 0
P41252 P52907 0
P41252 Q9UL46 0
P41252 Q15019 0
P41252 Q6QNY0 0
P41252 Q4VCS5 0
P41252 Q9NQ66 0
P41252 Q96H22 0
P41252 Q9NP66 0
P41252 Q9NYJ8 0
P41252 Q14186 0
P41252 Q9UIW2 0
P41252 Q9UHD9 0
P41252 Q68CP9 0
P41252 Q08499 0
P41252 Q8N0S6 0
P41252 Q9UBQ0 0
P41252 Q03135 0
P41252 Q15744 0
P41252 Q9BPZ7 0
P41252 Q6P1X5 0
P41252 Q8WVM7 0
P41252 Q13635 0
P41252 P42858 0
P41252 Q13257 0
P41252 Q05655 0
P41252 Q9Y3B2 0
P41252 Q96KG9 0
P41252 Q9H2K2 0
P41252 Q9UHD2 0
P41252 Q96Q15 0
P41252 P49795 0
P41252 Q9H871 0
P41252 Q6IPU0 0
P41252 Q7L5Y6 0
P41252 P78537 0
P41252 Q9H5N1 0
P41252 P50281 0
P41252 P51665 0
P41252 Q9UNE7 0
P41252 Q8N1F7 0
P41252 Q9HB71 0
P41252 Q9H9T3 0
P41252 Q9H211 0
P41252 Q9UPV9 0
P41252 P43405 0
P41252 Q9BQE3 0
P41252 Q6UN15 0
P41252 P54819 0
P41252 Q53SF7 0
P41252 Q92785 0
P41252 P61244 0
P41252 Q96JN0 0
P41252 Q13487 0
P41252 Q8IYI6 0
P41252 Q9UK41 0
P41252 Q06323 0
P41252 P98170 0
P41252 Q969H6 0
P41252 Q6P1J9 0
P41252 Q13118 0
P41252 P63104 0
P41252 Q14247 0
P41252 Q9BVA1 0
P41252 Q14687 0
P41252 P42768 0
P41252 P61158 0
P41252 Q96GD4 0
P41252 Q6UW60 0
P41252 Q9H0D6 0
P41252 Q9BU64 0
P41252 Q96AP0 0
P41252 Q3V639 0
P41252 P62195 0
P41252 Q96EK2 0
P41252 Q9UBF6 0
P41252 Q9UHD8 0
P41252 Q86WB0 0
P41252 Q9GZS3 0
P41252 P61160 0
P41252 P63165 0
P41252 P60228 0
P41252 Q8N3R9 0
P41252 Q9BVC3 0
P41252 Q6IT96 0
P41252 Q07157 0
P41252 Q8IVT5 0
P41252 Q9BY43 0
P41252 Q92674 0
P41252 Q99814 0
P41252 Q14318 0
P41252 Q13185 0
P41252 Q13905 0
P41252 P46939 0
P41252 Q96CV9 0
P41252 Q92572 0
P41252 Q8IZH2 0
P41252 P51151 0
P41252 Q8N9N2 0
P41252 P57740 0
P41252 Q07889 0
P41252 Q9NZZ3 0
P41252 Q969F9 0
P41252 P78344 0
P41252 Q9Y490 0
P41252 Q9UL45 0
P41252 P49757 0
P41252 Q86YV9 0
P41252 Q8NFD5 0
P41252 Q92905 0
P41252 Q96CW5 0
P41252 Q14155 0
P41252 Q9NWU2 0
P41252 Q8N7H5 0
P41252 Q96BN2 0
P41252 P42345 0
P41252 P48357 0
P41252 Q99962 0
P41252 Q86YP4 0
P41252 P49720 0
P41252 Q12769 0
P41252 P63244 0
P41252 Q13596 0
P41252 Q8NFH3 0
P41252 P51965 0
P41252 Q9UPN9 0
P41252 Q15544 0
P41252 Q9BYG4 0
P41252 Q9NVA2 0
P41252 Q96EE3 0
P41252 Q7KZI7 0
P41252 Q8WVB6 0
P41252 Q9Y2Q5 0
P41252 Q14289 0
P41252 Q5T2T1 0
P41252 Q9Y6I7 0
P41252 Q6FI13 0
P41252 Q14185 0
P41252 Q96B97 0
P41252 Q9Y605 0
P41252 Q8IWI9 0
P41252 Q92851 0
P41252 Q9H410 0
P41252 Q8IY63 0
P41252 P50148 0
P41252 Q8IY57 0
P41252 Q12933 0
P41252 P48643 0
P41252 Q92966 0
P41252 Q9NUP1 0
P41252 Q8IU60 0
P41252 Q15311 0
P41252 Q8N3U4 0
P41252 Q13326 0
P41252 Q53HL2 0
P41252 Q05193 0
P41252 P62714 0
P41252 Q96F86 0
P41252 P42224 0
P41252 Q6P4R8 0
P41252 Q15185 0
P41252 Q9H270 0
P41252 Q93034 0
P41252 Q15582 0
P41252 Q9NYV6 0
P41252 Q9UPT5 0
P41252 Q96EV8 0
P41252 Q9UHV9 0
P41252 P62495 0
P41252 Q13451 0
P41252 P55316 0
P41252 P46109 0
P41252 Q5S007 0
P41252 Q00987 0
P41252 Q14573 0
P41252 Q99436 0
Q86VP6 Q9UBE0 0
Q86VP6 Q9P253 0
Q86VP6 Q8IX12 0
Q86VP6 Q9UBX0 0
Q86VP6 Q99816 0
Q86VP6 Q9UQN3 0
Q86VP6 Q9ULH1 0
Q86VP6 Q9Y576 0
Q86VP6 Q9H1I8 0
Q86VP6 Q8NFH4 0
Q86VP6 Q8WYH8 0
Q86VP6 Q96RK1 0
Q86VP6 Q96JC1 0
Q86VP6 Q9BTC8 0
Q86VP6 Q8IUD2 0
Q86VP6 Q9P2K3 0
Q86VP6 Q8N122 0
Q86VP6 Q9UNM6 0
Q86VP6 Q99832 0
Q86VP6 Q99460 0
Q86VP6 Q96BD5 0
Q86VP6 Q9Y2X7 0
Q86VP6 Q8N163 0
Q86VP6 Q99967 0
Q86VP6 Q9UBW7 0
Q86VP6 Q9NTI5 0
Q86VP6 Q9NQC1 0
Q86VP6 Q96GM5 0
Q86VP6 Q9Y253 0
Q86VP6 Q92766 0
Q86VP6 Q8N6M7 0
Q86VP6 Q9NQS7 0
Q86VP6 Q9UKG1 0
Q86VP6 Q9BT78 0
Q86VP6 Q9Y3C5 0
Q86VP6 Q9UQE7 0
Q86VP6 Q86X55 0
Q86VP6 Q9UHA4 0
Q86VP6 Q9UBP5 0
Q86VP6 Q9NQT5 0
Q86VP6 Q8IZQ8 0
Q86VP6 Q9UNS2 0
Q86VP6 Q9BUL9 0
Q86VP6 Q8WYB5 0
Q86VP6 Q9H9F9 0
Q86VP6 Q9UMX0 0
Q86VP6 Q8IUC6 0
Q86VP6 Q9H981 0
Q86VP6 Q96Q27 0
Q86VP6 Q8NHY2 0
Q86VP6 Q9NRL2 0
Q86VP6 Q9Y6X2 0
Q86VP6 Q99549 0
Q86VP6 Q92844 0
Q86VP6 Q9H269 0
Q86VP6 Q9BYE7 0
Q86VP6 Q8NEM2 0
Q86VP6 Q96A65 0
Q86VP6 Q8NBZ0 0
Q86VP6 Q8TD19 0
Q86VP6 Q8IYD1 0
Q86VP6 Q8TEY7 0
Q86VP6 Q9UIG0 0
Q86VP6 Q9NPB6 0
Q86VP6 Q9UIF9 0
Q86VP6 Q9UL63 0
Q86VP6 Q92890 0
Q86VP6 Q9NSP4 0
Q86VP6 Q96FZ7 0
Q86VP6 Q92618 0
Q86VP6 Q9BSJ2 0
Q86VP6 Q9C086 0
Q86VP6 Q8WV66 0
Q86VP6 Q92925 0
Q86VP6 Q9UK53 0
Q86VP6 Q9BSI4 0
Q86VP6 Q9Y6J9 0
Q86VP6 Q9NPD3 0
Q86VP6 Q8WVC0 0
Q86VP6 Q8TEW0 0
Q86VP6 Q99683 0
Q86VP6 Q9H672 0
Q86VP6 Q8TDZ2 0
Q86VP6 Q8IZP0 0
Q86VP6 Q99759 0
Q86VP6 Q9BW27 0
Q86VP6 Q9UBQ5 0
Q86VP6 Q9Y2L1 0
Q86VP6 Q9Y6R4 0
Q86VP6 Q96JB8 0
Q86VP6 Q99575 0
Q86VP6 Q92777 0
Q86VP6 Q9Y3E7 0
Q86VP6 Q9P0M6 0
Q86VP6 Q9GZX9 0
Q86VP6 Q86XK2 0
Q86VP6 Q9Y2A7 0
Q86VP6 Q8IUR7 0
Q86VP6 Q9Y2T2 0
Q86VP6 Q99613 0
Q86VP6 Q99665 0
Q86VP6 Q8N684 0
Q86VP6 Q9ULZ2 0
Q86VP6 Q99963 0
Q86VP6 Q9HAU4 0
Q86VP6 Q8NFZ0 0
Q86VP6 Q9Y6I3 0
Q86VP6 Q9HBI1 0
Q86VP6 Q96FF9 0
Q86VP6 Q9H3P2 0
Q86VP6 Q9Y5K6 0
Q86VP6 Q86XR7 0
Q86VP6 Q969R5 0
Q86VP6 Q92828 0
Q86VP6 Q969H4 0
Q86VP6 Q9NPI6 0
Q86VP6 Q9Y2J4 0
Q86VP6 Q8WXI9 0
Q86VP6 Q9H444 0
Q86VP6 Q9H160 0
Q86VP6 Q9NRG0 0
Q86VP6 Q9Y232 0
Q86VP6 Q96EB1 0
Q86VP6 Q99417 0
Q86VP6 Q92794 0
Q86VP6 Q9BRG1 0
Q86VP6 Q92466 0
Q86VP6 Q92750 0
Q86VP6 Q96T23 0
Q86VP6 Q92882 0
Q86VP6 Q9Y6A5 0
Q86VP6 Q9NV70 0
Q86VP6 Q99638 0
Q86VP6 Q969S2 0
Q86VP6 Q8N5C8 0
Q86VP6 Q8N726 0
Q86VP6 Q8WUM0 0
Q86VP6 Q8IVI9 0
Q86VP6 Q9HCU9 0
Q86VP6 Q92556 0
Q86VP6 Q8NI35 0
Q86VP6 Q9H7L9 0
Q86VP6 Q9H633 0
Q86VP6 Q86VW2 0
Q86VP6 Q9NWX5 0
Q86VP6 Q92629 0
Q86VP6 Q8WXK4 0
Q86VP6 Q9BS16 0
Q86VP6 Q9UBC3 0
Q86VP6 Q92613 0
Q86VP6 Q9BVC4 0
Q86VP6 Q9HB75 0
Q86VP6 Q96B26 0
Q86VP6 Q96JP5 0
Q86VP6 Q96QK1 0
Q86VP6 Q9UIM3 0
Q86VP6 Q9H9Q2 0
Q86VP6 Q8IXH7 0
Q86VP6 Q9NXR7 0
Q86VP6 Q99996 0
Q86VP6 Q9HD42 0
Q86VP6 Q9H9H4 0
Q86VP6 Q9UPZ3 0
Q86VP6 Q9NUW8 0
Q86VP6 Q9ULG1 0
Q86VP6 Q9HBM6 0
Q86VP6 Q96S59 0
Q86VP6 Q9H3R5 0
Q86VP6 Q9NZ70 0
Q86VP6 Q9UBW8 0
Q86VP6 Q9UBT2 0
Q86VP6 Q8N2Z9 0
Q86VP6 Q9UBB5 0
Q86VP6 Q9H6S1 0
Q86VP6 Q8WX92 0
Q86VP6 Q9NUX5 0
Q86VP6 Q9BXJ9 0
Q86VP6 Q96FI4 0
Q86VP6 Q9BYG5 0
Q86VP6 Q9H081 0
Q86VP6 Q9NUG6 0
Q86VP6 Q9NYB0 0
Q86VP6 Q92599 0
Q86VP6 Q8IUQ4 0
Q86VP6 Q8IXI1 0
Q86VP6 Q9UNL4 0
Q86VP6 Q9H9B1 0
Q86VP6 Q9H0H5 0
Q86VP6 Q9UBE8 0
Q86VP6 Q8WUW1 0
Q86VP6 Q8TDH9 0
Q86VP6 Q96CF2 0
Q86VP6 Q9BUB5 0
Q86VP6 Q9BZH6 0
Q86VP6 Q8N3C0 0
Q86VP6 Q9H074 0
Q86VP6 Q9Y4K3 0
Q86VP6 Q96IY1 0
Q86VP6 Q8TAG9 0
Q86VP6 Q96BT3 0
Q86VP6 Q9Y6W5 0
Q86VP6 Q92667 0
Q86VP6 Q96H20 0
Q86VP6 Q9NQT4 0
Q86VP6 Q9ULD4 0
Q86VP6 Q96KP1 0
Q86VP6 Q99966 0
Q86VP6 Q9UKF6 0
Q86VP6 Q9UL15 0
Q86VP6 Q86W51 0
Q86VP6 Q9NRH3 0
Q86VP6 Q9UL46 0
Q86VP6 Q9NQ66 0
Q86VP6 Q96H22 0
Q86VP6 Q9NP66 0
Q86VP6 Q9NYJ8 0
Q86VP6 Q9UIW2 0
Q86VP6 Q9UHD9 0
Q86VP6 Q8N0S6 0
Q86VP6 Q9UBQ0 0
Q86VP6 Q9BPZ7 0
Q86VP6 Q8WVM7 0
Q86VP6 Q9Y3B2 0
Q86VP6 Q96KG9 0
Q86VP6 Q9H2K2 0
Q86VP6 Q9UHD2 0
Q86VP6 Q96Q15 0
Q86VP6 Q9H871 0
Q86VP6 Q9H5N1 0
Q86VP6 Q9UNE7 0
Q86VP6 Q8N1F7 0
Q86VP6 Q9HB71 0
Q86VP6 Q9H9T3 0
Q86VP6 Q9H211 0
Q86VP6 Q9UPV9 0
Q86VP6 Q9BQE3 0
Q86VP6 Q92785 0
Q86VP6 Q96JN0 0
Q86VP6 Q8IYI6 0
Q86VP6 Q9UK41 0
Q86VP6 Q969H6 0
Q86VP6 Q9BVA1 0
Q86VP6 Q96GD4 0
Q86VP6 Q9H0D6 0
Q86VP6 Q9BU64 0
Q86VP6 Q96AP0 0
Q86VP6 Q96EK2 0
Q86VP6 Q9UBF6 0
Q86VP6 Q9UHD8 0
Q86VP6 Q86WB0 0
Q86VP6 Q9GZS3 0
Q86VP6 Q8N3R9 0
Q86VP6 Q9BVC3 0
Q86VP6 Q8IVT5 0
Q86VP6 Q9BY43 0
Q86VP6 Q92674 0
Q86VP6 Q99814 0
Q86VP6 Q96CV9 0
Q86VP6 Q92572 0
Q86VP6 Q8IZH2 0
Q86VP6 Q8N9N2 0
Q86VP6 Q9NZZ3 0
Q86VP6 Q969F9 0
Q86VP6 Q9Y490 0
Q86VP6 Q9UL45 0
Q86VP6 Q86YV9 0
Q86VP6 Q8NFD5 0
Q86VP6 Q92905 0
Q86VP6 Q96CW5 0
Q86VP6 Q9NWU2 0
Q86VP6 Q8N7H5 0
Q86VP6 Q96BN2 0
Q86VP6 Q99962 0
Q86VP6 Q86YP4 0
Q86VP6 Q8NFH3 0
Q86VP6 Q9UPN9 0
Q86VP6 Q9BYG4 0
Q86VP6 Q9NVA2 0
Q86VP6 Q96EE3 0
Q86VP6 Q8WVB6 0
Q86VP6 Q9Y2Q5 0
Q86VP6 Q9Y6I7 0
Q86VP6 Q96B97 0
Q86VP6 Q9Y605 0
Q86VP6 Q8IWI9 0
Q86VP6 Q92851 0
Q86VP6 Q9H410 0
Q86VP6 Q8IY63 0
Q86VP6 Q8IY57 0
Q86VP6 Q92966 0
Q86VP6 Q9NUP1 0
Q86VP6 Q8IU60 0
Q86VP6 Q8N3U4 0
Q86VP6 Q96F86 0
Q86VP6 Q9H270 0
Q86VP6 Q93034 0
Q86VP6 Q9NYV6 0
Q86VP6 Q9UPT5 0
Q86VP6 Q96EV8 0
Q86VP6 Q9UHV9 0
Q86VP6 Q99436 0
P27986 Q9UBE0 0
P27986 Q9P253 0
P27986 P78346 0
P27986 Q8IX12 0
P27986 Q1EHW4 0
P27986 P28072 0
P27986 Q6IA86 0
P27986 Q9UBX0 0
P27986 Q99816 0
P27986 P78560 0
P27986 Q9UQN3 0
P27986 Q9ULH1 0
P27986 Q9Y576 0
P27986 Q5VWG9 0
P27986 Q07954 0
P27986 P45973 0
P27986 P50990 0
P27986 Q9H1I8 0
P27986 P29992 0
P27986 P53779 0
P27986 Q63HK5 0
P27986 Q8NFH4 0
P27986 Q8WYH8 0
P27986 Q96RK1 0
P27986 Q6IE81 0
P27986 Q96JC1 0
P27986 Q9BTC8 0
P27986 Q8IUD2 0
P27986 Q9P2K3 0
P27986 Q16181 0
P27986 P78371 0
P27986 Q06265 0
P27986 Q14160 0
P27986 Q8N122 0
P27986 Q9UNM6 0
P27986 Q14194 0
P27986 Q99832 0
P27986 Q12962 0
P27986 Q13127 0
P27986 Q99460 0
P27986 Q96BD5 0
P27986 P28070 0
P27986 Q9Y2X7 0
P27986 Q8N163 0
P27986 Q14919 0
P27986 Q99967 0
P27986 Q9UBW7 0
P27986 Q9NTI5 0
P27986 Q9NQC1 0
P27986 P61201 0
P27986 Q96GM5 0
P27986 P55201 0
P27986 Q9Y253 0
P27986 Q01518 0
P27986 Q5QJE6 0
P27986 Q92766 0
P27986 Q86T24 0
P27986 Q8N6M7 0
P27986 Q9NQS7 0
P27986 Q9UKG1 0
P27986 Q15334 0
P27986 P32121 0
P27986 Q7L5N1 0
P27986 P37173 0
P27986 Q9BT78 0
P27986 Q9Y3C5 0
P27986 Q7L576 0
P27986 P55036 0
P27986 P29459 0
P27986 Q9UQE7 0
P27986 P55735 0
P27986 Q86X55 0
P27986 P50539 0
P27986 Q14254 0
P27986 Q9UHA4 0
P27986 P52655 0
P27986 Q05086 0
P27986 Q9UBP5 0
P27986 Q9NQT5 0
P27986 Q13868 0
P27986 Q8IZQ8 0
P27986 Q16586 0
P27986 Q02750 0
P27986 Q13114 0
P27986 Q9UNS2 0
P27986 Q9BUL9 0
P27986 Q8WYB5 0
P27986 P31749 0
P27986 Q9H9F9 0
P27986 Q86VN1 0
P27986 P43686 0
P27986 Q9UMX0 0
P27986 Q5T200 0
P27986 Q8IUC6 0
P27986 Q9H981 0
P27986 Q96Q27 0
P27986 P63151 0
P27986 P31323 0
P27986 P28074 0
P27986 Q8NHY2 0
P27986 Q00610 0
P27986 Q13490 0
P27986 Q9NRL2 0
P27986 Q9Y6X2 0
P27986 Q99549 0
P27986 Q86UP2 0
P27986 Q10570 0
P27986 Q92844 0
P27986 Q9H269 0
P27986 Q9BYE7 0
P27986 Q8NEM2 0
P27986 Q6QNY1 0
P27986 P55265 0
P27986 P52732 0
P27986 Q96A65 0
P27986 Q8NBZ0 0
P27986 Q13485 0
P27986 P40222 0
P27986 Q13216 0
P27986 Q8TD19 0
P27986 P49711 0
P27986 Q8IYD1 0
P27986 P35080 0
P27986 P45985 0
P27986 P40189 0
P27986 Q8TEY7 0
P27986 Q9UIG0 0
P27986 Q9NPB6 0
P27986 Q15843 0
P27986 Q9UIF9 0
P27986 Q16584 0
P27986 Q12834 0
P27986 Q9UL63 0
P27986 Q92890 0
P27986 Q9NSP4 0
P27986 Q96FZ7 0
P27986 Q92618 0
P27986 Q05397 0
P27986 Q15542 0
P27986 Q9BSJ2 0
P27986 Q9C086 0
P27986 Q7Z6Z7 0
P27986 P55072 0
P27986 Q155Q3 0
P27986 Q13227 0
P27986 Q13526 0
P27986 Q8WV66 0
P27986 Q92925 0
P27986 Q9UK53 0
P27986 Q15650 0
P27986 Q13404 0
P27986 Q9BSI4 0
P27986 Q13608 0
P27986 Q9Y6J9 0
P27986 P48995 0
P27986 Q9NPD3 0
P27986 Q8WVC0 0
P27986 Q6Q0C0 0
P27986 Q7LBR1 0
P27986 P36894 0
P27986 Q8TEW0 0
P27986 Q15276 0
P27986 Q13367 0
P27986 Q14653 0
P27986 P40938 0
P27986 Q5PSV4 0
P27986 Q15008 0
P27986 Q99683 0
P27986 P61586 0
P27986 Q15750 0
P27986 P61289 0
P27986 Q9H672 0
P27986 P53677 0
P27986 Q8TDZ2 0
P27986 Q00978 0
P27986 Q8IZP0 0
P27986 Q99759 0
P27986 P49023 0
P27986 Q9BW27 0
P27986 P54274 0
P27986 Q9UBQ5 0
P27986 P42356 0
P27986 Q07817 0
P27986 Q15543 0
P27986 P42701 0
P27986 P50991 0
P27986 P52630 0
P27986 Q9Y2L1 0
P27986 Q9Y6R4 0
P27986 Q96JB8 0
P27986 P52294 0
P27986 P49916 0
P27986 Q99575 0
P27986 Q92777 0
P27986 Q676U5 0
P27986 Q14152 0
P27986 P49758 0
P27986 Q9Y3E7 0
P27986 Q9P0M6 0
P27986 Q16533 0
P27986 Q9GZX9 0
P27986 P60468 0
P27986 P63261 0
P27986 P41002 0
P27986 Q86XK2 0
P27986 Q9Y2A7 0
P27986 Q8IUR7 0
P27986 Q9Y2T2 0
P27986 Q7L2H7 0
P27986 Q99613 0
P27986 Q99665 0
P27986 Q8N684 0
P27986 Q9ULZ2 0
P27986 Q14444 0
P27986 Q13347 0
P27986 Q12788 0
P27986 Q9HAU4 0
P27986 Q8NFZ0 0
P27986 Q9Y6I3 0
P27986 P46736 0
P27986 Q9HBI1 0
P27986 Q68EM7 0
P27986 Q96FF9 0
P27986 Q9H3P2 0
P27986 Q9Y5K6 0
P27986 Q15369 0
P27986 P61006 0
P27986 Q86XR7 0
P27986 Q15370 0
P27986 P29474 0
P27986 P40763 0
P27986 Q969R5 0
P27986 P28799 0
P27986 Q13418 0
P27986 P60660 0
P27986 Q92828 0
P27986 Q13393 0
P27986 P49450 0
P27986 Q04917 0
P27986 P43694 0
P27986 Q12996 0
P27986 Q13535 0
P27986 Q969H4 0
P27986 Q6P2E9 0
P27986 Q7Z412 0
P27986 P60900 0
P27986 Q15024 0
P27986 Q9NPI6 0
P27986 P29590 0
P27986 Q9Y2J4 0
P27986 Q8WXI9 0
P27986 Q13671 0
P27986 Q9H444 0
P27986 Q9H160 0
P27986 Q9NRG0 0
P27986 Q9Y232 0
P27986 Q96EB1 0
P27986 P82279 0
P27986 Q99417 0
P27986 Q92794 0
P27986 P62140 0
P27986 Q9BRG1 0
P27986 Q92466 0
P27986 Q92750 0
P27986 Q5XUX0 0
P27986 Q6P1K2 0
P27986 P68363 0
P27986 Q14511 0
P27986 Q96T23 0
P27986 Q9Y6A5 0
P27986 Q00341 0
P27986 Q9NV70 0
P27986 Q99638 0
P27986 Q969S2 0
P27986 Q8N5C8 0
P27986 Q13200 0
P27986 Q8N726 0
P27986 Q05048 0
P27986 P43403 0
P27986 Q13368 0
P27986 Q15628 0
P27986 Q8WUM0 0
P27986 Q8IVI9 0
P27986 Q9HCU9 0
P27986 Q14118 0
P27986 Q4LE39 0
P27986 Q8NI35 0
P27986 Q9H7L9 0
P27986 Q9H633 0
P27986 Q86VW2 0
P27986 Q4G0F5 0
P27986 Q6R327 0
P27986 P49721 0
P27986 Q02241 0
P27986 Q9NWX5 0
P27986 P39748 0
P27986 Q92629 0
P27986 Q6T4P5 0
P27986 Q8WXK4 0
P27986 Q9BS16 0
P27986 Q14191 0
P27986 P47756 0
P27986 P52657 0
P27986 Q9UBC3 0
P27986 Q15796 0
P27986 Q92613 0
P27986 Q9BVC4 0
P27986 P40227 0
P27986 Q9HB75 0
P27986 Q96B26 0
P27986 P49368 0
P27986 Q6P1M3 0
P27986 Q96JP5 0
P27986 Q7L5Y9 0
P27986 Q64663 0
P27986 Q96QK1 0
P27986 P29460 0
P27986 Q9UIM3 0
P27986 Q13105 0
P27986 Q9H9Q2 0
P27986 P98161 0
P27986 Q8IXH7 0
P27986 Q16787 0
P27986 Q15052 0
P27986 Q03188 0
P27986 Q9NXR7 0
P27986 Q99996 0
P27986 Q9HD42 0
P27986 Q9H9H4 0
P27986 Q9UPZ3 0
P27986 P42684 0
P27986 Q9NUW8 0
P27986 P59998 0
P27986 P28066 0
P27986 Q01780 0
P27986 Q12778 0
P27986 Q16401 0
P27986 Q9ULG1 0
P27986 P47755 0
P27986 Q9HBM6 0
P27986 Q71F23 0
P27986 Q96S59 0
P27986 Q9H3R5 0
P27986 Q16585 0
P27986 Q53TQ3 0
P27986 Q9NZ70 0
P27986 Q02952 0
P27986 P28482 0
P27986 Q9UBW8 0
P27986 Q9UBT2 0
P27986 P35869 0
P27986 Q86U86 0
P27986 Q8N2Z9 0
P27986 Q9UBB5 0
P27986 P40337 0
P27986 Q9H6S1 0
P27986 Q5RKV6 0
P27986 Q8WX92 0
P27986 Q6STE5 0
P27986 Q7L2Z9 0
P27986 Q9NUX5 0
P27986 Q5VTR2 0
P27986 P78345 0
P27986 Q6PD62 0
P27986 Q9BXJ9 0
P27986 P30153 0
P27986 Q6WN34 0
P27986 Q96FI4 0
P27986 Q13352 0
P27986 Q9BYG5 0
P27986 Q9H081 0
P27986 P29279 0
P27986 P59780 0
P27986 Q9NUG6 0
P27986 Q9NYB0 0
P27986 P36507 0
P27986 Q15075 0
P27986 Q92599 0
P27986 P98177 0
P27986 Q8IUQ4 0
P27986 Q8IXI1 0
P27986 Q9UNL4 0
P27986 Q01094 0
P27986 Q9H9B1 0
P27986 P62333 0
P27986 Q5SXM2 0
P27986 Q9H0H5 0
P27986 Q9UBE8 0
P27986 P35968 0
P27986 P60842 0
P27986 Q8WUW1 0
P27986 Q14714 0
P27986 Q8TDH9 0
P27986 Q96CF2 0
P27986 P56545 0
P27986 Q9BUB5 0
P27986 Q9BZH6 0
P27986 P61981 0
P27986 P52948 0
P27986 P37275 0
P27986 P53805 0
P27986 Q8N3C0 0
P27986 Q29RF7 0
P27986 Q9H074 0
P27986 Q01970 0
P27986 Q14202 0
P27986 Q9Y4K3 0
P27986 Q96IY1 0
P27986 P42575 0
P27986 P55884 0
P27986 Q8TAG9 0
P27986 P40937 0
P27986 Q96BT3 0
P27986 P51787 0
P27986 Q9Y6W5 0
P27986 Q92667 0
P27986 Q6WCQ1 0
P27986 Q96H20 0
P27986 P62191 0
P27986 Q9NQT4 0
P27986 Q9ULD4 0
P27986 Q96KP1 0
P27986 Q99966 0
P27986 Q9UKF6 0
P27986 Q9UL15 0
P27986 Q86W51 0
P27986 Q9NRH3 0
P27986 P52907 0
P27986 Q9UL46 0
P27986 Q15019 0
P27986 Q6QNY0 0
P27986 Q4VCS5 0
P27986 Q9NQ66 0
P27986 Q96H22 0
P27986 Q9NP66 0
P27986 Q9NYJ8 0
P27986 Q14186 0
P27986 P35998 0
P27986 Q9UIW2 0
P27986 Q9UHD9 0
P27986 Q68CP9 0
P27986 Q08499 0
P27986 Q8N0S6 0
P27986 Q9UBQ0 0
P27986 Q03135 0
P27986 Q15744 0
P27986 Q9BPZ7 0
P27986 Q6P1X5 0
P27986 Q8WVM7 0
P27986 Q13635 0
P27986 P42858 0
P27986 Q13257 0
P27986 Q05655 0
P27986 Q9Y3B2 0
P27986 Q96KG9 0
P27986 Q9H2K2 0
P27986 Q9UHD2 0
P27986 Q96Q15 0
P27986 P49795 0
P27986 Q9H871 0
P27986 Q6IPU0 0
P27986 Q7L5Y6 0
P27986 P78537 0
P27986 P41182 0
P27986 Q9H5N1 0
P27986 P50281 0
P27986 P51665 0
P27986 Q9UNE7 0
P27986 Q8N1F7 0
P27986 P35580 0
P27986 Q9HB71 0
P27986 Q9H9T3 0
P27986 Q9H211 0
P27986 Q9UPV9 0
P27986 P43405 0
P27986 Q9BQE3 0
P27986 Q6UN15 0
P27986 P54819 0
P27986 Q53SF7 0
P27986 Q92785 0
P27986 P61244 0
P27986 Q96JN0 0
P27986 Q13487 0
P27986 Q8IYI6 0
P27986 Q9UK41 0
P27986 Q06323 0
P27986 P98170 0
P27986 Q969H6 0
P27986 Q6P1J9 0
P27986 Q13118 0
P27986 P63104 0
P27986 Q14247 0
P27986 Q9BVA1 0
P27986 Q14687 0
P27986 P42768 0
P27986 P61158 0
P27986 Q96GD4 0
P27986 Q6UW60 0
P27986 Q9H0D6 0
P27986 Q9BU64 0
P27986 Q96AP0 0
P27986 P62195 0
P27986 Q96EK2 0
P27986 Q9UBF6 0
P27986 Q9UHD8 0
P27986 Q86WB0 0
P27986 Q9GZS3 0
P27986 P29475 0
P27986 P61160 0
P27986 P63165 0
P27986 P60228 0
P27986 Q8N3R9 0
P27986 Q9BVC3 0
P27986 Q6IT96 0
P27986 Q07157 0
P27986 Q8IVT5 0
P27986 Q9BY43 0
P27986 Q92674 0
P27986 Q99814 0
P27986 Q14318 0
P27986 Q13185 0
P27986 Q13905 0
P27986 P46939 0
P27986 Q96CV9 0
P27986 Q92572 0
P27986 Q8IZH2 0
P27986 P51151 0
P27986 Q8N9N2 0
P27986 P57740 0
P27986 Q9NZZ3 0
P27986 P33151 0
P27986 Q969F9 0
P27986 P78344 0
P27986 Q9Y490 0
P27986 Q9UL45 0
P27986 P49757 0
P27986 Q86YV9 0
P27986 Q8NFD5 0
P27986 Q92905 0
P27986 Q96CW5 0
P27986 Q14155 0
P27986 Q9NWU2 0
P27986 Q8N7H5 0
P27986 Q96BN2 0
P27986 P42345 0
P27986 P48357 0
P27986 Q86YP4 0
P27986 P49720 0
P27986 P36897 0
P27986 Q12769 0
P27986 P63244 0
P27986 Q13596 0
P27986 P33240 0
P27986 Q8NFH3 0
P27986 P51965 0
P27986 Q9UPN9 0
P27986 P31947 0
P27986 Q15544 0
P27986 Q9BYG4 0
P27986 Q9NVA2 0
P27986 Q96EE3 0
P27986 Q7KZI7 0
P27986 Q8WVB6 0
P27986 Q9Y2Q5 0
P27986 Q14289 0
P27986 P29374 0
P27986 Q5T2T1 0
P27986 Q9Y6I7 0
P27986 Q6FI13 0
P27986 Q9Y605 0
P27986 Q8IWI9 0
P27986 Q92851 0
P27986 Q9H410 0
P27986 Q8IY63 0
P27986 P50148 0
P27986 Q8IY57 0
P27986 Q12933 0
P27986 P48643 0
P27986 Q92966 0
P27986 Q9NUP1 0
P27986 Q8IU60 0
P27986 Q15311 0
P27986 Q8N3U4 0
P27986 Q13326 0
P27986 Q53HL2 0
P27986 Q05193 0
P27986 P41091 0
P27986 P62714 0
P27986 Q96F86 0
P27986 P42224 0
P27986 Q6P4R8 0
P27986 Q15185 0
P27986 P36873 0
P27986 Q9H270 0
P27986 Q93034 0
P27986 Q15582 0
P27986 Q9NYV6 0
P27986 Q9UPT5 0
P27986 Q96EV8 0
P27986 Q9UHV9 0
P27986 P62495 0
P27986 Q13451 0
P27986 P55316 0
P27986 P46109 0
P27986 Q5S007 0
P27986 Q00987 0
P27986 Q14573 0
P27986 Q99436 0
Q99816 Q9UBE0 0
Q99816 Q9P253 0
Q99816 Q9UBX0 0
Q99816 Q9UQN3 0
Q99816 Q9ULH1 0
Q99816 Q9Y576 0
Q99816 Q9H1I8 0
Q99816 Q9BTC8 0
Q99816 Q9P2K3 0
Q99816 Q9UNM6 0
Q99816 Q9Y2S0 0
Q99816 Q99832 0
Q99816 Q9BXP5 0
Q99816 Q9Y2X7 0
Q99816 Q99967 0
Q99816 Q9UBW7 0
Q99816 Q9NTI5 0
Q99816 Q9NQC1 0
Q99816 Q9Y248 0
Q99816 Q9Y253 0
Q99816 Q9UPY3 0
Q99816 Q9NQS7 0
Q99816 Q9UKG1 0
Q99816 Q9BT78 0
Q99816 Q9Y316 0
Q99816 Q9Y3C5 0
Q99816 Q9UQE7 0
Q99816 Q9UKT7 0
Q99816 Q9UHA4 0
Q99816 Q9UBP5 0
Q99816 Q9NQT5 0
Q99816 Q9UNS2 0
Q99816 Q9H2X6 0
Q99816 Q9BUL9 0
Q99816 Q9P0W2 0
Q99816 Q9NWZ8 0
Q99816 Q9H9F9 0
Q99816 Q9UMX0 0
Q99816 Q9Y3U8 0
Q99816 Q9H981 0
Q99816 Q9NRL2 0
Q99816 Q9Y6X2 0
Q99816 Q9P2I0 0
Q99816 Q9NPF5 0
Q99816 Q9H269 0
Q99816 Q9BYE7 0
Q99816 Q9Y262 0
Q99816 Q9HAU5 0
Q99816 Q9Y3F4 0
Q99816 Q9Y6Q9 0
Q99816 Q9UIG0 0
Q99816 Q9NPB6 0
Q99816 Q9UIF9 0
Q99816 Q9UL63 0
Q99816 Q9NSP4 0
Q99816 Q9BSJ2 0
Q99816 Q9C086 0
Q99816 Q9UKV8 0
Q99816 Q9UHI6 0
Q99816 Q9UK53 0
Q99816 Q9Y4A5 0
Q99816 Q9BSI4 0
Q99816 Q9H1J1 0
Q99816 Q9Y6J9 0
Q99816 Q9UQM7 0
Q99816 Q9NPD3 0
Q99816 Q9Y2X3 0
Q99816 Q9NZS9 0
Q99816 Q9H672 0
Q99816 Q9NZI8 0
Q99816 Q9BW27 0
Q99816 Q9BPX3 0
Q99816 Q9UBQ5 0
Q99816 Q9Y2L1 0
Q99816 Q9Y6R4 0
Q99816 Q9Y3E7 0
Q99816 Q9Y618 0
Q99816 Q9P0M6 0
Q99816 Q9GZX9 0
Q99816 Q9NPI8 0
Q99816 Q9UHA3 0
Q99816 Q9Y2A7 0
Q99816 Q9Y333 0
Q99816 Q9Y2T2 0
Q99816 Q9H4B7 0
Q99816 Q9ULZ2 0
Q99816 Q99963 0
Q99816 Q9HAU4 0
Q99816 Q9Y6I3 0
Q99816 Q9HBI1 0
Q99816 Q9H3P2 0
Q99816 Q9Y5K6 0
Q99816 Q9NW38 0
Q99816 Q9HC52 0
Q99816 Q9Y383 0
Q99816 Q9H0E3 0
Q99816 Q99848 0
Q99816 Q9NPI6 0
Q99816 Q9Y6K9 0
Q99816 Q9Y2J4 0
Q99816 Q9H444 0
Q99816 Q9H160 0
Q99816 Q9NY27 0
Q99816 Q9NRG0 0
Q99816 Q9Y232 0
Q99816 Q9UKL0 0
Q99816 Q9BRG1 0
Q99816 Q9Y6A5 0
Q99816 Q9NV70 0
Q99816 Q9UER7 0
Q99816 Q9HCU9 0
Q99816 Q99873 0
Q99816 Q9H7L9 0
Q99816 Q9HCE1 0
Q99816 Q9H633 0
Q99816 Q9NWX5 0
Q99816 Q9UDY8 0
Q99816 Q9BS16 0
Q99816 Q99879 0
Q99816 Q9UBC3 0
Q99816 Q9BVC4 0
Q99816 Q9HB75 0
Q99816 Q9UJW3 0
Q99816 Q9NW13 0
Q99816 Q9UIM3 0
Q99816 Q9H9Q2 0
Q99816 Q9UM13 0
Q99816 Q9NUP9 0
Q99816 Q9NXR7 0
Q99816 Q99996 0
Q99816 Q9HD42 0
Q99816 Q9NR30 0
Q99816 Q9UPZ3 0
Q99816 Q9NUW8 0
Q99816 Q9Y265 0
Q99816 Q9HAF1 0
Q99816 Q9UKB1 0
Q99816 Q9ULG1 0
Q99816 Q9HBM6 0
Q99816 Q9BZZ5 0
Q99816 Q9H3R5 0
Q99816 Q9NZ70 0
Q99816 Q9UBW8 0
Q99816 Q9UBT2 0
Q99816 Q9UBB5 0
Q99816 Q9UKT8 0
Q99816 Q9H6S1 0
Q99816 Q9NUX5 0
Q99816 Q9P287 0
Q99816 Q9BXJ9 0
Q99816 Q9BRX5 0
Q99816 Q9Y5B9 0
Q99816 Q9GZT9 0
Q99816 Q9BYG5 0
Q99816 Q9H081 0
Q99816 Q9NUG6 0
Q99816 Q9NYB0 0
Q99816 Q9BXM7 0
Q99816 Q9UNL4 0
Q99816 Q9H9B1 0
Q99816 Q9H0H5 0
Q99816 Q9UBE8 0
Q99816 Q9BUB5 0
Q99816 Q9BZH6 0
Q99816 Q9UPN7 0
Q99816 Q9H074 0
Q99816 Q9UBU8 0
Q99816 Q9Y4K3 0
Q99816 Q9Y230 0
Q99816 Q9GZS1 0
Q99816 Q9Y6W5 0
Q99816 Q9UIS9 0
Q99816 Q9ULX6 0
Q99816 Q9NQT4 0
Q99816 Q9ULD4 0
Q99816 Q9BZK7 0
Q99816 Q99966 0
Q99816 Q9UKF6 0
Q99816 Q9UL15 0
Q99816 Q9Y6J0 0
Q99816 Q9NRH3 0
Q99816 Q9UL46 0
Q99816 Q9NQ66 0
Q99816 Q9NP66 0
Q99816 Q9NYJ8 0
Q99816 Q9UIW2 0
Q99816 Q9UHD9 0
Q99816 Q9UBQ0 0
Q99816 Q9Y2U8 0
Q99816 Q9BPZ7 0
Q99816 Q9Y5B0 0
Q99816 Q9Y3B2 0
Q99816 Q9H2K2 0
Q99816 Q9UHD2 0
Q99816 Q9H871 0
Q99816 Q9H9A7 0
Q99816 Q9H5N1 0
Q99816 Q9UNE7 0
Q99816 Q9HB71 0
Q99816 Q9H9T3 0
Q99816 Q9H211 0
Q99816 Q9UPV9 0
Q99816 Q9UHV2 0
Q99816 Q9BQE3 0
Q99816 Q9UJF2 0
Q99816 Q9BXL7 0
Q99816 Q9BVA1 0
Q99816 complex 0
Q99816 Q9H0D6 0
Q99816 Q9BU64 0
Q99816 Q9UBF6 0
Q99816 Q9UHD8 0
Q99816 Q9GZS3 0
Q99816 Q9H9Y6 0
Q99816 Q9BVC3 0
Q99816 Q9BY43 0
Q99816 Q9BVP2 0
Q99816 Q9Y6K1 0
Q99816 Q9NTJ3 0
Q99816 Q9BZI7 0
Q99816 Q9NZZ3 0
Q99816 Q9BRT9 0
Q99816 Q9Y490 0
Q99816 Q9HB96 0
Q99816 Q9Y297 0
Q99816 Q9UL45 0
Q99816 Q9NWU2 0
Q99816 Q99962 0
Q99816 Q9H6Z9 0
Q99816 Q9BQG0 0
Q99816 Q9UBL3 0
Q99816 Q9P2J5 0
Q99816 Q9UPN9 0
Q99816 Q9NX58 0
Q99816 Q9BYG4 0
Q99816 Q9NVA2 0
Q99816 Q9Y2Q5 0
Q99816 Q9Y6I7 0
Q99816 Q9NVC6 0
Q99816 Q9Y5S9 0
Q99816 Q9Y605 0
Q99816 Q9H410 0
Q99816 Q9NUP1 0
Q99816 Q9H840 0
Q99816 Q9H270 0
Q99816 Q9NYV6 0
Q99816 Q9NRF9 0
Q99816 Q9UPT5 0
Q99816 Q9UQL6 0
Q99816 Q9UHV9 0
Q99816 Q9BQA1 0
Q99816 Q9UBU9 0
P78560 Q9UBE0 0
P78560 Q9P253 0
P78560 Q8IX12 0
P78560 Q1EHW4 0
P78560 Q6IA86 0
P78560 Q9UBX0 0
P78560 Q86VP6 0
P78560 Q99816 0
P78560 Q9UQN3 0
P78560 Q9ULH1 0
P78560 Q9Y576 0
P78560 Q5VWG9 0
P78560 Q07954 0
P78560 Q9H1I8 0
P78560 Q86XI2 0
P78560 Q63HK5 0
P78560 Q8NFH4 0
P78560 Q8WYH8 0
P78560 Q96RK1 0
P78560 Q13438 0
P78560 Q6IE81 0
P78560 Q96JC1 0
P78560 Q9BTC8 0
P78560 Q8IUD2 0
P78560 Q9P2K3 0
P78560 Q8TDN6 0
P78560 Q16181 0
P78560 Q06265 0
P78560 Q14160 0
P78560 Q16543 0
P78560 Q8N122 0
P78560 Q9UNM6 0
P78560 Q14194 0
P78560 Q15648 0
P78560 Q9Y2S0 0
P78560 Q99832 0
P78560 Q9BXP5 0
P78560 Q12962 0
P78560 P83881 0
P78560 Q13127 0
P78560 Q99460 0
P78560 Q96BD5 0
P78560 Q9Y2X7 0
P78560 Q8N163 0
P78560 Q14919 0
P78560 Q99967 0
P78560 Q13503 0
P78560 Q06330 0
P78560 Q9UBW7 0
P78560 Q9NTI5 0
P78560 Q07864 0
P78560 Q9NQC1 0
P78560 Q16526 0
P78560 Q9Y248 0
P78560 Q96GM5 0
P78560 Q9Y253 0
P78560 Q5U5U6 0
P78560 Q01518 0
P78560 Q5QJE6 0
P78560 Q9UPY3 0
P78560 Q92766 0
P78560 Q14839 0
P78560 Q86T24 0
P78560 Q8N6M7 0
P78560 Q9NQS7 0
P78560 Q9UKG1 0
P78560 Q15334 0
P78560 Q7L5N1 0
P78560 Q9BT78 0
P78560 Q9Y316 0
P78560 Q13163 0
P78560 Q9Y3C5 0
P78560 Q07020 0
P78560 Q7L576 0
P78560 Q9UQE7 0
P78560 Q86X55 0
P78560 Q92831 0
P78560 Q16254 0
P78560 Q14254 0
P78560 Q9UKT7 0
P78560 Q92522 0
P78560 Q9UHA4 0
P78560 Q05086 0
P78560 Q9UBP5 0
P78560 Q9NQT5 0
P78560 Q92989 0
P78560 Q13868 0
P78560 Q8IZQ8 0
P78560 Q16586 0
P78560 Q14145 0
P78560 Q02750 0
P78560 Q13114 0
P78560 Q9UNS2 0
P78560 Q96EZ8 0
P78560 Q9H2X6 0
P78560 Q9BUL9 0
P78560 Q8WYB5 0
P78560 Q9P0W2 0
P78560 Q9NWZ8 0
P78560 Q9H9F9 0
P78560 Q12904 0
P78560 Q86VN1 0
P78560 Q9UMX0 0
P78560 Q9Y3U8 0
P78560 Q00535 0
P78560 Q15007 0
P78560 Q5T200 0
P78560 Q8IUC6 0
P78560 Q92878 0
P78560 Q9H981 0
P78560 Q96Q27 0
P78560 P81274 0
P78560 Q8NHY2 0
P78560 Q14683 0
P78560 Q00610 0
P78560 Q13490 0
P78560 Q9NRL2 0
P78560 Q9Y6X2 0
P78560 Q99549 0
P78560 Q86UP2 0
P78560 Q9P2I0 0
P78560 Q9NPF5 0
P78560 Q06124 0
P78560 Q10570 0
P78560 Q92844 0
P78560 Q9H269 0
P78560 Q13191 0
P78560 Q96T60 0
P78560 Q16531 0
P78560 Q9BYE7 0
P78560 Q08209 0
P78560 Q8NEM2 0
P78560 Q12873 0
P78560 Q15172 0
P78560 Q6QNY1 0
P78560 Q9Y262 0
P78560 Q9HAU5 0
P78560 Q96A65 0
P78560 Q8NBZ0 0
P78560 Q13485 0
P78560 Q9Y3F4 0
P78560 Q9Y6Q9 0
P78560 Q16342 0
P78560 Q13216 0
P78560 Q8TD19 0
P78560 Q14999 0
P78560 Q8IYD1 0
P78560 Q8TEY7 0
P78560 Q9UIG0 0
P78560 Q9NPB6 0
P78560 Q14691 0
P78560 Q15843 0
P78560 Q9UIF9 0
P78560 Q16584 0
P78560 Q93074 0
P78560 Q12834 0
P78560 Q9UL63 0
P78560 Q92890 0
P78560 Q9NSP4 0
P78560 Q96FZ7 0
P78560 Q92618 0
P78560 Q05397 0
P78560 Q15542 0
P78560 Q92830 0
P78560 Q9BSJ2 0
P78560 P84090 0
P78560 Q9C086 0
P78560 Q7Z6Z7 0
P78560 Q9UKV8 0
P78560 Q155Q3 0
P78560 Q9UHI6 0
P78560 Q16630 0
P78560 Q13227 0
P78560 Q13526 0
P78560 Q99497 0
P78560 Q8WV66 0
P78560 Q92925 0
P78560 Q9UK53 0
P78560 Q92759 0
P78560 Q9Y4A5 0
P78560 Q15650 0
P78560 Q13404 0
P78560 Q9BSI4 0
P78560 Q08881 0
P78560 Q9H1J1 0
P78560 Q13608 0
P78560 Q9Y6J9 0
P78560 Q9UQM7 0
P78560 Q92922 0
P78560 Q13415 0
P78560 Q9NPD3 0
P78560 Q13620 0
P78560 Q8WVC0 0
P78560 Q6Q0C0 0
P78560 Q14974 0
P78560 Q7LBR1 0
P78560 Q53EL6 0
P78560 Q8TEW0 0
P78560 Q15276 0
P78560 Q13367 0
P78560 Q9Y2X3 0
P78560 Q14653 0
P78560 Q15046 0
P78560 Q5PSV4 0
P78560 Q15008 0
P78560 Q99683 0
P78560 Q15633 0
P78560 Q8TEQ6 0
P78560 Q12888 0
P78560 Q9NZS9 0
P78560 Q15750 0
P78560 Q49AN0 0
P78560 Q9H672 0
P78560 Q12959 0
P78560 Q9NZI8 0
P78560 Q04864 0
P78560 Q8TDZ2 0
P78560 Q00978 0
P78560 Q8IZP0 0
P78560 Q99759 0
P78560 Q13155 0
P78560 Q9BW27 0
P78560 Q9BPX3 0
P78560 Q9UBQ5 0
P78560 Q14103 0
P78560 Q07817 0
P78560 Q15543 0
P78560 Q0VG06 0
P78560 Q9Y2L1 0
P78560 Q9Y6R4 0
P78560 Q96JB8 0
P78560 Q99575 0
P78560 Q92777 0
P78560 Q676U5 0
P78560 Q14152 0
P78560 Q9Y3E7 0
P78560 Q00653 0
P78560 Q9Y618 0
P78560 Q9P0M6 0
P78560 Q16533 0
P78560 Q9GZX9 0
P78560 Q9NPI8 0
P78560 Q02539 0
P78560 Q86XK2 0
P78560 Q9UHA3 0
P78560 Q9Y2A7 0
P78560 Q9Y333 0
P78560 Q8IUR7 0
P78560 Q9Y2T2 0
P78560 Q7L2H7 0
P78560 Q99613 0
P78560 Q99665 0
P78560 Q8N684 0
P78560 Q8TAQ2 0
P78560 Q9H4B7 0
P78560 Q9ULZ2 0
P78560 Q14444 0
P78560 Q08945 0
P78560 Q13347 0
P78560 Q99963 0
P78560 Q12788 0
P78560 Q13428 0
P78560 Q69YN4 0
P78560 Q9HAU4 0
P78560 Q8NFZ0 0
P78560 Q9Y6I3 0
P78560 Q9HBI1 0
P78560 Q06587 0
P78560 Q15596 0
P78560 Q68EM7 0
P78560 Q96FF9 0
P78560 Q969H0 0
P78560 Q9H3P2 0
P78560 Q9Y5K6 0
P78560 Q13363 0
P78560 Q15369 0
P78560 Q86XR7 0
P78560 Q15370 0
P78560 Q96EB6 0
P78560 Q969R5 0
P78560 Q92620 0
P78560 Q9NW38 0
P78560 Q00597 0
P78560 Q8NFZ5 0
P78560 Q92896 0
P78560 Q13418 0
P78560 Q03431 0
P78560 Q9HC52 0
P78560 Q9Y383 0
P78560 Q9H0E3 0
P78560 Q92828 0
P78560 Q99728 0
P78560 Q13393 0
P78560 Q13619 0
P78560 Q04917 0
P78560 Q14686 0
P78560 Q12996 0
P78560 Q13535 0
P78560 Q969H4 0
P78560 Q99848 0
P78560 Q16514 0
P78560 Q6P2E9 0
P78560 Q7Z412 0
P78560 Q15024 0
P78560 Q9NPI6 0
P78560 Q9Y6K9 0
P78560 Q9Y2J4 0
P78560 Q8WXI9 0
P78560 Q14181 0
P78560 Q15545 0
P78560 Q13671 0
P78560 Q9H444 0
P78560 Q9H160 0
P78560 Q9NY27 0
P78560 Q9NRG0 0
P78560 Q9Y232 0
P78560 Q96EB1 0
P78560 P82279 0
P78560 Q9UKL0 0
P78560 Q99417 0
P78560 Q13547 0
P78560 Q92794 0
P78560 Q9BRG1 0
P78560 Q13158 0
P78560 Q92466 0
P78560 Q92750 0
P78560 Q5XUX0 0
P78560 Q6P1K2 0
P78560 Q14511 0
P78560 Q96T23 0
P78560 Q92882 0
P78560 Q13098 0
P78560 Q01201 0
P78560 Q9Y6A5 0
P78560 Q00341 0
P78560 Q9NV70 0
P78560 Q99638 0
P78560 Q969S2 0
P78560 Q8N5C8 0
P78560 Q13200 0
P78560 Q8IYD8 0
P78560 Q8N726 0
P78560 Q05048 0
P78560 Q9UER7 0
P78560 Q13368 0
P78560 Q99558 0
P78560 Q15628 0
P78560 Q8WUM0 0
P78560 Q8IVI9 0
P78560 Q13330 0
P78560 Q9HCU9 0
P78560 Q92556 0
P78560 Q09472 0
P78560 Q14118 0
P78560 Q4LE39 0
P78560 Q8NI35 0
P78560 Q99873 0
P78560 Q9H7L9 0
P78560 Q9HCE1 0
P78560 Q9H633 0
P78560 Q99627 0
P78560 Q13472 0
P78560 Q86VW2 0
P78560 Q4G0F5 0
P78560 Q15393 0
P78560 P83731 0
P78560 Q02880 0
P78560 Q6R327 0
P78560 Q02241 0
P78560 Q9NWX5 0
P78560 Q9UDY8 0
P78560 Q92629 0
P78560 Q6T4P5 0
P78560 Q8WXK4 0
P78560 Q9BS16 0
P78560 Q14191 0
P78560 Q13501 0
P78560 Q99879 0
P78560 Q15233 0
P78560 Q14978 0
P78560 Q9UBC3 0
P78560 Q15796 0
P78560 Q92613 0
P78560 Q99496 0
P78560 Q9BVC4 0
P78560 Q13617 0
P78560 Q13610 0
P78560 Q96B26 0
P78560 Q6P1M3 0
P78560 Q96JP5 0
P78560 Q9UJW3 0
P78560 Q9NW13 0
P78560 Q7L5Y9 0
P78560 Q64663 0
P78560 Q96QK1 0
P78560 Q9UIM3 0
P78560 Q59EJ3 0
P78560 Q13105 0
P78560 Q15287 0
P78560 Q969G3 0
P78560 Q13283 0
P78560 Q9H9Q2 0
P78560 P98161 0
P78560 Q9UM13 0
P78560 Q8IXH7 0
P78560 Q96KQ7 0
P78560 Q16787 0
P78560 Q15052 0
P78560 Q9NUP9 0
P78560 Q03188 0
P78560 Q9NXR7 0
P78560 Q99996 0
P78560 Q9HD42 0
P78560 Q9H9H4 0
P78560 Q9NR30 0
P78560 Q9UPZ3 0
P78560 Q9NUW8 0
P78560 Q07021 0
P78560 Q01780 0
P78560 Q9Y265 0
P78560 Q12778 0
P78560 Q16401 0
P78560 Q9HAF1 0
P78560 Q9UKB1 0
P78560 Q9ULG1 0
P78560 Q9HBM6 0
P78560 Q71F23 0
P78560 Q96S59 0
P78560 Q9BZZ5 0
P78560 Q6IBW4 0
P78560 Q9H3R5 0
P78560 Q16585 0
P78560 Q53TQ3 0
P78560 Q9NZ70 0
P78560 Q02952 0
P78560 Q09028 0
P78560 Q9UBW8 0
P78560 Q9UBT2 0
P78560 Q86U86 0
P78560 Q92769 0
P78560 Q8N2Z9 0
P78560 Q9UBB5 0
P78560 Q9UKT8 0
P78560 Q9H6S1 0
P78560 Q14980 0
P78560 Q5RKV6 0
P78560 Q8WX92 0
P78560 Q6STE5 0
P78560 Q7L2Z9 0
P78560 Q12905 0
P78560 Q9NUX5 0
P78560 Q5VTR2 0
P78560 P99999 0
P78560 Q9P287 0
P78560 Q6PD62 0
P78560 Q9BXJ9 0
P78560 Q9BRX5 0
P78560 Q9Y5B9 0
P78560 Q13618 0
P78560 Q6WN34 0
P78560 Q8N257 0
P78560 Q96FI4 0
P78560 Q9GZT9 0
P78560 Q13352 0
P78560 Q71U36 0
P78560 Q9BYG5 0
P78560 Q9H081 0
P78560 Q15554 0
P78560 Q9NUG6 0
P78560 Q16236 0
P78560 Q9NYB0 0
P78560 Q15075 0
P78560 Q92599 0
P78560 P98177 0
P78560 Q9BXM7 0
P78560 Q8IUQ4 0
P78560 Q8IXI1 0
P78560 Q9UNL4 0
P78560 Q14192 0
P78560 Q01094 0
P78560 Q9H9B1 0
P78560 Q5SXM2 0
P78560 Q9H0H5 0
P78560 Q9UBE8 0
P78560 Q08999 0
P78560 Q8WUW1 0
P78560 Q14714 0
P78560 Q8TDH9 0
P78560 Q96CF2 0
P78560 Q16576 0
P78560 Q9BUB5 0
P78560 Q9BZH6 0
P78560 Q92804 0
P78560 Q7L2E3 0
P78560 Q9UPN7 0
P78560 Q8N3C0 0
P78560 Q29RF7 0
P78560 Q9H074 0
P78560 Q9UBU8 0
P78560 Q01970 0
P78560 Q14202 0
P78560 Q9Y4K3 0
P78560 Q9Y230 0
P78560 Q96IY1 0
P78560 Q8TAG9 0
P78560 Q9GZS1 0
P78560 Q13094 0
P78560 Q96BT3 0
P78560 Q9Y6W5 0
P78560 Q92667 0
P78560 Q9UIS9 0
P78560 P84022 0
P78560 Q6WCQ1 0
P78560 Q9ULX6 0
P78560 Q02410 0
P78560 Q96H20 0
P78560 Q9NQT4 0
P78560 Q9ULD4 0
P78560 Q96KP1 0
P78560 Q9BZK7 0
P78560 P84098 0
P78560 Q99966 0
P78560 Q9UKF6 0
P78560 Q9UL15 0
P78560 Q9Y6J0 0
P78560 Q86W51 0
P78560 Q9NRH3 0
P78560 Q8N668 0
P78560 Q96T58 0
P78560 Q9UL46 0
P78560 Q15019 0
P78560 Q12824 0
P78560 Q6QNY0 0
P78560 Q4VCS5 0
P78560 Q01081 0
P78560 Q9NQ66 0
P78560 Q96H22 0
P78560 Q9NP66 0
P78560 Q9NYJ8 0
P78560 Q14186 0
P78560 Q9UIW2 0
P78560 Q9UHD9 0
P78560 Q68CP9 0
P78560 Q08499 0
P78560 Q8N0S6 0
P78560 Q9UBQ0 0
P78560 Q03135 0
P78560 Q8WXD5 0
P78560 Q9Y2U8 0
P78560 Q15744 0
P78560 Q13616 0
P78560 Q9BPZ7 0
P78560 Q6P1X5 0
P78560 Q6P3W7 0
P78560 Q9Y5B0 0
P78560 Q8WVM7 0
P78560 Q13635 0
P78560 Q04637 0
P78560 Q96ST3 0
P78560 Q13469 0
P78560 Q13257 0
P78560 Q15208 0
P78560 Q05655 0
P78560 Q9Y3B2 0
P78560 Q96KG9 0
P78560 Q9H2K2 0
P78560 Q9UHD2 0
P78560 Q96Q15 0
P78560 Q9H871 0
P78560 Q6IPU0 0
P78560 Q16665 0
P78560 Q7L5Y6 0
P78560 Q9H9A7 0
P78560 Q14164 0
P78560 Q9H5N1 0
P78560 Q9UNE7 0
P78560 Q8N3Y1 0
P78560 Q8N1F7 0
P78560 Q96HS1 0
P78560 Q9HB71 0
P78560 Q9H9T3 0
P78560 Q9H211 0
P78560 Q9UPV9 0
P78560 Q9UHV2 0
P78560 Q9BQE3 0
P78560 Q9UJF2 0
P78560 Q14790 0
P78560 Q6UN15 0
P78560 Q53SF7 0
P78560 Q99708 0
P78560 Q92785 0
P78560 Q92585 0
P78560 Q96JN0 0
P78560 Q13487 0
P78560 Q8IYI6 0
P78560 Q92793 0
P78560 Q9UK41 0
P78560 Q06323 0
P78560 P98170 0
P78560 Q969H6 0
P78560 Q9BXL7 0
P78560 Q6P1J9 0
P78560 Q13118 0
P78560 Q14247 0
P78560 Q13111 0
P78560 Q9BVA1 0
P78560 Q14687 0
P78560 Q15788 0
P78560 Q96GD4 0
P78560 Q6UW60 0
P78560 complex 0
P78560 Q04206 0
P78560 Q9H0D6 0
P78560 Q9BU64 0
P78560 Q96AP0 0
P78560 Q3V639 0
P78560 Q96EK2 0
P78560 Q9UBF6 0
P78560 Q9UHD8 0
P78560 Q12906 0
P78560 Q86WB0 0
P78560 Q9GZS3 0
P78560 Q16594 0
P78560 Q13287 0
P78560 Q9H9Y6 0
P78560 Q00534 0
P78560 Q8N3R9 0
P78560 Q9BVC3 0
P78560 Q6IT96 0
P78560 Q07157 0
P78560 Q8IVT5 0
P78560 Q9BY43 0
P78560 Q92674 0
P78560 Q96EY7 0
P78560 Q99814 0
P78560 Q14318 0
P78560 Q9BVP2 0
P78560 Q15025 0
P78560 Q13185 0
P78560 Q6NUQ1 0
P78560 Q15329 0
P78560 Q03111 0
P78560 Q13905 0
P78560 Q06609 0
P78560 Q14008 0
P78560 Q96CV9 0
P78560 Q92572 0
P78560 Q8IZH2 0
P78560 Q9Y6K1 0
P78560 Q13309 0
P78560 Q9NTJ3 0
P78560 Q9BZI7 0
P78560 Q8N9N2 0
P78560 Q07889 0
P78560 Q9NZZ3 0
P78560 Q969F9 0
P78560 Q9BRT9 0
P78560 Q9Y490 0
P78560 Q9HB96 0
P78560 Q92990 0
P78560 Q9Y297 0
P78560 Q9UL45 0
P78560 Q86YV9 0
P78560 Q8NFD5 0
P78560 Q92905 0
P78560 Q96CW5 0
P78560 Q14155 0
P78560 Q9NWU2 0
P78560 Q8NB91 0
P78560 Q8N7H5 0
P78560 Q96BN2 0
P78560 Q99962 0
P78560 Q86YP4 0
P78560 Q9H6Z9 0
P78560 Q12769 0
P78560 Q96NW7 0
P78560 Q9BQG0 0
P78560 Q9UBL3 0
P78560 Q02878 0
P78560 Q13596 0
P78560 Q99741 0
P78560 Q8NFH3 0
P78560 Q16637 0
P78560 Q9P2J5 0
P78560 Q9UPN9 0
P78560 Q5YLB2 0
P78560 Q15544 0
P78560 Q9NX58 0
P78560 Q9BYG4 0
P78560 Q9NVA2 0
P78560 Q96EE3 0
P78560 Q7KZI7 0
P78560 Q8WVB6 0
P78560 Q13642 0
P78560 Q9Y2Q5 0
P78560 Q14289 0
P78560 Q13576 0
P78560 Q13889 0
P78560 Q14676 0
P78560 Q5T2T1 0
P78560 Q9Y6I7 0
P78560 Q9NVC6 0
P78560 Q6FI13 0
P78560 Q14185 0
P78560 Q96B97 0
P78560 Q9Y5S9 0
P78560 Q9Y605 0
P78560 Q8IWI9 0
P78560 Q92851 0
P78560 Q9H410 0
P78560 Q8IY63 0
P78560 Q8IY57 0
P78560 Q12933 0
P78560 Q00403 0
P78560 Q15003 0
P78560 Q92966 0
P78560 Q9NUP1 0
P78560 Q8IU60 0
P78560 Q15311 0
P78560 Q04724 0
P78560 Q15653 0
P78560 Q96SB4 0
P78560 Q9H840 0
P78560 Q8N3U4 0
P78560 Q13326 0
P78560 Q53HL2 0
P78560 Q05193 0
P78560 Q96F86 0
P78560 Q6P4R8 0
P78560 Q15185 0
P78560 Q6PI98 0
P78560 Q9H270 0
P78560 Q02543 0
P78560 Q92797 0
P78560 Q93034 0
P78560 Q15582 0
P78560 Q9NYV6 0
P78560 Q9NRF9 0
P78560 Q9UPT5 0
P78560 Q92900 0
P78560 Q96EV8 0
P78560 Q9UQL6 0
P78560 Q9UHV9 0
P78560 Q13451 0
P78560 Q00839 0
P78560 Q9BQA1 0
P78560 Q06187 0
P78560 Q5S007 0
P78560 Q08211 0
P78560 Q15021 0
P78560 Q9UBU9 0
P78560 Q00987 0
P78560 Q14573 0
P78560 Q99436 0
P49848 Q9UBE0 0
P49848 Q9P253 0
P49848 P78346 0
P49848 Q8IX12 0
P49848 Q1EHW4 0
P49848 Q6IA86 0
P49848 Q9UBX0 0
P49848 Q99816 0
P49848 P78560 0
P49848 Q9UQN3 0
P49848 Q9ULH1 0
P49848 Q9Y576 0
P49848 Q07954 0
P49848 P50990 0
P49848 Q9H1I8 0
P49848 P53779 0
P49848 Q63HK5 0
P49848 Q8NFH4 0
P49848 Q8WYH8 0
P49848 Q96RK1 0
P49848 Q6IE81 0
P49848 Q96JC1 0
P49848 Q9BTC8 0
P49848 Q8IUD2 0
P49848 Q9P2K3 0
P49848 Q16181 0
P49848 P78371 0
P49848 Q06265 0
P49848 Q14160 0
P49848 Q8N122 0
P49848 Q9UNM6 0
P49848 Q14194 0
P49848 Q99832 0
P49848 Q13127 0
P49848 Q99460 0
P49848 Q96BD5 0
P49848 Q9Y2X7 0
P49848 Q8N163 0
P49848 Q14919 0
P49848 Q99967 0
P49848 Q9UBW7 0
P49848 Q9NTI5 0
P49848 Q9NQC1 0
P49848 P61201 0
P49848 Q96GM5 0
P49848 P55201 0
P49848 Q9Y253 0
P49848 Q5U5U6 0
P49848 Q01518 0
P49848 Q5QJE6 0
P49848 Q92766 0
P49848 Q86T24 0
P49848 Q8N6M7 0
P49848 Q9NQS7 0
P49848 Q9UKG1 0
P49848 Q15334 0
P49848 Q7L5N1 0
P49848 Q9BT78 0
P49848 Q9Y3C5 0
P49848 Q7L576 0
P49848 P55036 0
P49848 Q9UQE7 0
P49848 P55735 0
P49848 Q86X55 0
P49848 P50539 0
P49848 Q14254 0
P49848 Q9UHA4 0
P49848 Q05086 0
P49848 Q9UBP5 0
P49848 Q9NQT5 0
P49848 Q13868 0
P49848 Q8IZQ8 0
P49848 Q16586 0
P49848 Q02750 0
P49848 Q13114 0
P49848 Q9UNS2 0
P49848 Q9BUL9 0
P49848 Q8WYB5 0
P49848 Q9H9F9 0
P49848 Q86VN1 0
P49848 Q9UMX0 0
P49848 Q5T200 0
P49848 Q8IUC6 0
P49848 Q9H981 0
P49848 Q96Q27 0
P49848 P63151 0
P49848 Q8NHY2 0
P49848 Q00610 0
P49848 Q13490 0
P49848 Q9NRL2 0
P49848 Q9Y6X2 0
P49848 Q99549 0
P49848 Q86UP2 0
P49848 Q06124 0
P49848 Q10570 0
P49848 Q92844 0
P49848 Q9H269 0
P49848 Q13191 0
P49848 Q9BYE7 0
P49848 Q8NEM2 0
P49848 Q6QNY1 0
P49848 P55265 0
P49848 P52732 0
P49848 Q96A65 0
P49848 Q8NBZ0 0
P49848 Q13485 0
P49848 Q13216 0
P49848 Q8TD19 0
P49848 Q8IYD1 0
P49848 Q8TEY7 0
P49848 Q9UIG0 0
P49848 Q9NPB6 0
P49848 Q15843 0
P49848 Q9UIF9 0
P49848 Q16584 0
P49848 Q12834 0
P49848 Q9UL63 0
P49848 Q92890 0
P49848 Q9NSP4 0
P49848 Q96FZ7 0
P49848 Q92618 0
P49848 Q05397 0
P49848 Q9BSJ2 0
P49848 Q9C086 0
P49848 Q7Z6Z7 0
P49848 P55072 0
P49848 Q155Q3 0
P49848 Q13227 0
P49848 Q13526 0
P49848 Q8WV66 0
P49848 Q92925 0
P49848 Q9UK53 0
P49848 Q15650 0
P49848 Q13404 0
P49848 Q9BSI4 0
P49848 Q08881 0
P49848 Q13608 0
P49848 Q9NPD3 0
P49848 Q8WVC0 0
P49848 Q6Q0C0 0
P49848 Q7LBR1 0
P49848 Q8TEW0 0
P49848 Q15276 0
P49848 Q13367 0
P49848 Q14653 0
P49848 Q5PSV4 0
P49848 Q15008 0
P49848 Q99683 0
P49848 P61586 0
P49848 Q15750 0
P49848 P61289 0
P49848 Q9H672 0
P49848 P53677 0
P49848 Q8TDZ2 0
P49848 Q00978 0
P49848 Q8IZP0 0
P49848 Q99759 0
P49848 Q9BW27 0
P49848 P54274 0
P49848 Q9UBQ5 0
P49848 Q07817 0
P49848 P50991 0
P49848 P52630 0
P49848 Q9Y2L1 0
P49848 Q9Y6R4 0
P49848 Q96JB8 0
P49848 P52294 0
P49848 P49916 0
P49848 Q99575 0
P49848 Q92777 0
P49848 Q676U5 0
P49848 Q14152 0
P49848 Q9Y3E7 0
P49848 Q9P0M6 0
P49848 Q16533 0
P49848 Q9GZX9 0
P49848 P60468 0
P49848 P63261 0
P49848 Q86XK2 0
P49848 Q9Y2A7 0
P49848 Q8IUR7 0
P49848 Q9Y2T2 0
P49848 Q7L2H7 0
P49848 Q99613 0
P49848 Q99665 0
P49848 Q8N684 0
P49848 Q9ULZ2 0
P49848 Q14444 0
P49848 Q13347 0
P49848 Q99963 0
P49848 Q12788 0
P49848 Q9HAU4 0
P49848 Q8NFZ0 0
P49848 Q9Y6I3 0
P49848 Q9HBI1 0
P49848 Q68EM7 0
P49848 Q96FF9 0
P49848 Q9H3P2 0
P49848 Q9Y5K6 0
P49848 Q15369 0
P49848 P61006 0
P49848 Q86XR7 0
P49848 Q15370 0
P49848 Q969R5 0
P49848 Q13418 0
P49848 P60660 0
P49848 Q92828 0
P49848 Q13393 0
P49848 Q04917 0
P49848 Q12996 0
P49848 Q13535 0
P49848 Q969H4 0
P49848 Q6P2E9 0
P49848 Q7Z412 0
P49848 P60900 0
P49848 Q15024 0
P49848 Q9NPI6 0
P49848 Q9Y2J4 0
P49848 Q8WXI9 0
P49848 Q13671 0
P49848 Q9H444 0
P49848 Q9H160 0
P49848 Q9NRG0 0
P49848 Q9Y232 0
P49848 Q96EB1 0
P49848 P82279 0
P49848 Q99417 0
P49848 P62993 0
P49848 Q92794 0
P49848 P62140 0
P49848 Q9BRG1 0
P49848 Q92466 0
P49848 Q5XUX0 0
P49848 Q6P1K2 0
P49848 P68363 0
P49848 Q14511 0
P49848 Q96T23 0
P49848 Q92882 0
P49848 Q9Y6A5 0
P49848 Q00341 0
P49848 Q9NV70 0
P49848 Q99638 0
P49848 Q969S2 0
P49848 Q8N5C8 0
P49848 Q13200 0
P49848 Q8N726 0
P49848 Q05048 0
P49848 Q13368 0
P49848 Q15628 0
P49848 Q8WUM0 0
P49848 Q8IVI9 0
P49848 Q9HCU9 0
P49848 Q92556 0
P49848 Q14118 0
P49848 Q4LE39 0
P49848 Q8NI35 0
P49848 Q9H7L9 0
P49848 Q9H633 0
P49848 Q86VW2 0
P49848 Q4G0F5 0
P49848 Q6R327 0
P49848 Q02241 0
P49848 Q9NWX5 0
P49848 Q92629 0
P49848 Q6T4P5 0
P49848 Q8WXK4 0
P49848 Q9BS16 0
P49848 Q14191 0
P49848 Q9UBC3 0
P49848 Q15796 0
P49848 Q92613 0
P49848 Q9BVC4 0
P49848 Q9HB75 0
P49848 Q96B26 0
P49848 Q6P1M3 0
P49848 Q96JP5 0
P49848 Q7L5Y9 0
P49848 Q64663 0
P49848 Q96QK1 0
P49848 Q9UIM3 0
P49848 Q13105 0
P49848 Q9H9Q2 0
P49848 P98161 0
P49848 Q8IXH7 0
P49848 Q16787 0
P49848 Q15052 0
P49848 Q03188 0
P49848 Q9NXR7 0
P49848 Q99996 0
P49848 Q9HD42 0
P49848 Q9H9H4 0
P49848 Q9UPZ3 0
P49848 Q9NUW8 0
P49848 P59998 0
P49848 Q01780 0
P49848 Q12778 0
P49848 Q16401 0
P49848 Q9ULG1 0
P49848 Q71F23 0
P49848 Q96S59 0
P49848 Q9H3R5 0
P49848 Q16585 0
P49848 Q53TQ3 0
P49848 Q9NZ70 0
P49848 Q02952 0
P49848 Q9UBW8 0
P49848 Q9UBT2 0
P49848 Q86U86 0
P49848 Q8N2Z9 0
P49848 Q9UBB5 0
P49848 Q9H6S1 0
P49848 Q5RKV6 0
P49848 Q8WX92 0
P49848 Q6STE5 0
P49848 Q7L2Z9 0
P49848 Q9NUX5 0
P49848 Q5VTR2 0
P49848 P78345 0
P49848 Q6PD62 0
P49848 Q9BXJ9 0
P49848 P56945 0
P49848 Q6WN34 0
P49848 Q96FI4 0
P49848 Q13352 0
P49848 P63000 0
P49848 Q9BYG5 0
P49848 Q9H081 0
P49848 P59780 0
P49848 Q9NUG6 0
P49848 Q9NYB0 0
P49848 Q15075 0
P49848 Q92599 0
P49848 P98177 0
P49848 Q8IUQ4 0
P49848 Q8IXI1 0
P49848 Q9UNL4 0
P49848 Q01094 0
P49848 Q9H9B1 0
P49848 P62333 0
P49848 Q5SXM2 0
P49848 Q9H0H5 0
P49848 Q9UBE8 0
P49848 P60842 0
P49848 Q8WUW1 0
P49848 Q14714 0
P49848 Q8TDH9 0
P49848 Q96CF2 0
P49848 P56545 0
P49848 Q9BUB5 0
P49848 Q9BZH6 0
P49848 P61981 0
P49848 P52948 0
P49848 P53805 0
P49848 Q8N3C0 0
P49848 Q29RF7 0
P49848 Q9H074 0
P49848 Q01970 0
P49848 Q14202 0
P49848 Q9Y4K3 0
P49848 Q96IY1 0
P49848 P55884 0
P49848 Q8TAG9 0
P49848 Q13094 0
P49848 Q96BT3 0
P49848 P51787 0
P49848 Q9Y6W5 0
P49848 Q92667 0
P49848 Q6WCQ1 0
P49848 Q96H20 0
P49848 P62191 0
P49848 Q9NQT4 0
P49848 Q9ULD4 0
P49848 Q96KP1 0
P49848 Q99966 0
P49848 Q9UKF6 0
P49848 Q9UL15 0
P49848 Q86W51 0
P49848 Q9NRH3 0
P49848 P52907 0
P49848 Q9UL46 0
P49848 Q15019 0
P49848 Q6QNY0 0
P49848 Q4VCS5 0
P49848 Q9NQ66 0
P49848 Q96H22 0
P49848 Q9NP66 0
P49848 Q9NYJ8 0
P49848 Q14186 0
P49848 Q9UIW2 0
P49848 Q9UHD9 0
P49848 Q68CP9 0
P49848 Q08499 0
P49848 Q8N0S6 0
P49848 Q9UBQ0 0
P49848 Q03135 0
P49848 Q15744 0
P49848 Q9BPZ7 0
P49848 Q8WVM7 0
P49848 Q13635 0
P49848 Q13257 0
P49848 Q05655 0
P49848 Q9Y3B2 0
P49848 Q96KG9 0
P49848 Q9H2K2 0
P49848 Q9UHD2 0
P49848 Q96Q15 0
P49848 Q9H871 0
P49848 Q6IPU0 0
P49848 Q7L5Y6 0
P49848 P78537 0
P49848 Q9H5N1 0
P49848 P50281 0
P49848 P51665 0
P49848 Q9UNE7 0
P49848 Q8N1F7 0
P49848 Q9HB71 0
P49848 Q9H9T3 0
P49848 Q9H211 0
P49848 Q9UPV9 0
P49848 Q9BQE3 0
P49848 Q6UN15 0
P49848 P54819 0
P49848 Q53SF7 0
P49848 Q92785 0
P49848 P61244 0
P49848 Q96JN0 0
P49848 Q13487 0
P49848 Q8IYI6 0
P49848 Q9UK41 0
P49848 Q06323 0
P49848 P98170 0
P49848 Q969H6 0
P49848 Q6P1J9 0
P49848 Q13118 0
P49848 P63104 0
P49848 Q14247 0
P49848 Q9BVA1 0
P49848 Q14687 0
P49848 P61158 0
P49848 Q96GD4 0
P49848 Q6UW60 0
P49848 Q9H0D6 0
P49848 Q9BU64 0
P49848 Q96AP0 0
P49848 Q3V639 0
P49848 P62195 0
P49848 Q96EK2 0
P49848 Q9UBF6 0
P49848 Q9UHD8 0
P49848 Q86WB0 0
P49848 Q9GZS3 0
P49848 P61160 0
P49848 P63165 0
P49848 P60228 0
P49848 Q8N3R9 0
P49848 Q9BVC3 0
P49848 Q6IT96 0
P49848 Q07157 0
P49848 Q8IVT5 0
P49848 Q9BY43 0
P49848 Q92674 0
P49848 Q99814 0
P49848 Q14318 0
P49848 Q13185 0
P49848 Q13905 0
P49848 Q96CV9 0
P49848 Q92572 0
P49848 Q8IZH2 0
P49848 P51151 0
P49848 Q8N9N2 0
P49848 P57740 0
P49848 Q07889 0
P49848 Q9NZZ3 0
P49848 Q969F9 0
P49848 P78344 0
P49848 Q9Y490 0
P49848 Q9UL45 0
P49848 Q86YV9 0
P49848 Q8NFD5 0
P49848 Q92905 0
P49848 Q96CW5 0
P49848 Q14155 0
P49848 Q9NWU2 0
P49848 Q8N7H5 0
P49848 Q99962 0
P49848 Q86YP4 0
P49848 Q12769 0
P49848 P63244 0
P49848 Q13596 0
P49848 Q8NFH3 0
P49848 P51965 0
P49848 Q9UPN9 0
P49848 Q9BYG4 0
P49848 Q9NVA2 0
P49848 Q96EE3 0
P49848 Q7KZI7 0
P49848 Q8WVB6 0
P49848 Q9Y2Q5 0
P49848 Q14289 0
P49848 Q5T2T1 0
P49848 Q9Y6I7 0
P49848 Q6FI13 0
P49848 Q14185 0
P49848 Q96B97 0
P49848 Q9Y605 0
P49848 Q8IWI9 0
P49848 Q92851 0
P49848 Q9H410 0
P49848 Q8IY63 0
P49848 P50148 0
P49848 Q8IY57 0
P49848 Q12933 0
P49848 Q92966 0
P49848 Q9NUP1 0
P49848 Q8IU60 0
P49848 Q15311 0
P49848 Q8N3U4 0
P49848 Q13326 0
P49848 Q53HL2 0
P49848 Q05193 0
P49848 P62714 0
P49848 Q96F86 0
P49848 Q6P4R8 0
P49848 Q15185 0
P49848 Q9H270 0
P49848 Q93034 0
P49848 Q15582 0
P49848 Q9NYV6 0
P49848 Q9UPT5 0
P49848 Q96EV8 0
P49848 Q9UHV9 0
P49848 P62495 0
P49848 Q13451 0
P49848 P55316 0
P49848 Q5S007 0
P49848 Q00987 0
P49848 Q14573 0
P49848 Q99436 0
P05388 Q9UBE0 0
P05388 Q9P253 0
P05388 P78346 0
P05388 Q8IX12 0
P05388 Q1EHW4 0
P05388 P28072 0
P05388 P23258 0
P05388 Q6IA86 0
P05388 Q9UBX0 0
P05388 Q99816 0
P05388 P78560 0
P05388 P21980 0
P05388 Q9UQN3 0
P05388 Q9ULH1 0
P05388 Q9Y576 0
P05388 Q5VWG9 0
P05388 Q07954 0
P05388 P45973 0
P05388 P50990 0
P05388 Q9H1I8 0
P05388 P29992 0
P05388 P53779 0
P05388 Q63HK5 0
P05388 Q8NFH4 0
P05388 Q8WYH8 0
P05388 Q96RK1 0
P05388 Q6IE81 0
P05388 Q96JC1 0
P05388 Q9BTC8 0
P05388 P18084 0
P05388 Q8IUD2 0
P05388 Q9P2K3 0
P05388 Q16181 0
P05388 P78371 0
P05388 Q06265 0
P05388 Q14160 0
P05388 P16144 0
P05388 Q8N122 0
P05388 Q9UNM6 0
P05388 Q14194 0
P05388 Q99832 0
P05388 Q12962 0
P05388 Q13127 0
P05388 Q99460 0
P05388 Q96BD5 0
P05388 P28070 0
P05388 Q9Y2X7 0
P05388 Q8N163 0
P05388 Q14919 0
P05388 Q99967 0
P05388 Q9UBW7 0
P05388 Q9NTI5 0
P05388 Q9NQC1 0
P05388 P61201 0
P05388 Q96GM5 0
P05388 P55201 0
P05388 Q9Y253 0
P05388 Q5U5U6 0
P05388 Q01518 0
P05388 Q5QJE6 0
P05388 Q92766 0
P05388 Q86T24 0
P05388 Q8N6M7 0
P05388 Q9NQS7 0
P05388 Q9UKG1 0
P05388 Q15334 0
P05388 P32121 0
P05388 Q7L5N1 0
P05388 P37173 0
P05388 Q9BT78 0
P05388 Q9Y3C5 0
P05388 P10275 0
P05388 Q7L576 0
P05388 P55036 0
P05388 P29459 0
P05388 Q9UQE7 0
P05388 P06756 0
P05388 P55735 0
P05388 Q86X55 0
P05388 P50539 0
P05388 Q14254 0
P05388 Q9UHA4 0
P05388 P52655 0
P05388 Q05086 0
P05388 Q9UBP5 0
P05388 Q9NQT5 0
P05388 Q13868 0
P05388 Q8IZQ8 0
P05388 Q16586 0
P05388 Q02750 0
P05388 P18615 0
P05388 Q13114 0
P05388 Q9UNS2 0
P05388 P11836 0
P05388 P06239 0
P05388 Q9BUL9 0
P05388 Q8WYB5 0
P05388 P31749 0
P05388 Q9H9F9 0
P05388 Q86VN1 0
P05388 P43686 0
P05388 Q9UMX0 0
P05388 Q5T200 0
P05388 Q8IUC6 0
P05388 Q9H981 0
P05388 Q96Q27 0
P05388 P63151 0
P05388 P31323 0
P05388 P28074 0
P05388 P46108 0
P05388 Q8NHY2 0
P05388 Q00610 0
P05388 P24588 0
P05388 Q13490 0
P05388 Q9NRL2 0
P05388 Q9Y6X2 0
P05388 Q99549 0
P05388 Q86UP2 0
P05388 Q06124 0
P05388 Q10570 0
P05388 Q92844 0
P05388 Q9H269 0
P05388 Q13191 0
P05388 Q9BYE7 0
P05388 P12314 0
P05388 P07947 0
P05388 Q8NEM2 0
P05388 Q6QNY1 0
P05388 P55265 0
P05388 P52732 0
P05388 Q96A65 0
P05388 Q8NBZ0 0
P05388 Q13485 0
P05388 P40222 0
P05388 Q13216 0
P05388 Q8TD19 0
P05388 P49711 0
P05388 Q8IYD1 0
P05388 P35080 0
P05388 P45985 0
P05388 P40189 0
P05388 Q8TEY7 0
P05388 Q9UIG0 0
P05388 Q9NPB6 0
P05388 Q15843 0
P05388 P18206 0
P05388 Q9UIF9 0
P05388 Q16584 0
P05388 Q12834 0
P05388 Q9UL63 0
P05388 Q92890 0
P05388 P17980 0
P05388 Q9NSP4 0
P05388 Q96FZ7 0
P05388 Q92618 0
P05388 Q05397 0
P05388 Q15542 0
P05388 P08133 0
P05388 Q9BSJ2 0
P05388 Q9C086 0
P05388 Q7Z6Z7 0
P05388 P19174 0
P05388 P55072 0
P05388 P12931 0
P05388 P20339 0
P05388 Q155Q3 0
P05388 Q13227 0
P05388 Q13526 0
P05388 Q8WV66 0
P05388 Q92925 0
P05388 Q9UK53 0
P05388 Q15650 0
P05388 Q13404 0
P05388 Q9BSI4 0
P05388 Q08881 0
P05388 Q13608 0
P05388 Q9Y6J9 0
P05388 P48995 0
P05388 Q9NPD3 0
P05388 Q8WVC0 0
P05388 Q6Q0C0 0
P05388 Q7LBR1 0
P05388 P36894 0
P05388 P14923 0
P05388 Q8TEW0 0
P05388 Q15276 0
P05388 Q13367 0
P05388 Q14653 0
P05388 P25787 0
P05388 P40938 0
P05388 Q5PSV4 0
P05388 Q15008 0
P05388 Q99683 0
P05388 P12644 0
P05388 P61586 0
P05388 Q15750 0
P05388 P61289 0
P05388 Q9H672 0
P05388 P53677 0
P05388 Q8TDZ2 0
P05388 Q00978 0
P05388 Q8IZP0 0
P05388 Q99759 0
P05388 P49023 0
P05388 Q9BW27 0
P05388 P54274 0
P05388 Q9UBQ5 0
P05388 P42356 0
P05388 Q07817 0
P05388 Q15543 0
P05388 P42701 0
P05388 P50991 0
P05388 P52630 0
P05388 Q9Y2L1 0
P05388 Q9Y6R4 0
P05388 Q96JB8 0
P05388 P52294 0
P05388 P49916 0
P05388 Q99575 0
P05388 Q92777 0
P05388 Q676U5 0
P05388 Q14152 0
P05388 P49758 0
P05388 Q9Y3E7 0
P05388 Q9P0M6 0
P05388 Q16533 0
P05388 Q9GZX9 0
P05388 P60468 0
P05388 P63261 0
P05388 P41002 0
P05388 Q86XK2 0
P05388 Q9Y2A7 0
P05388 Q8IUR7 0
P05388 Q9Y2T2 0
P05388 Q7L2H7 0
P05388 Q99613 0
P05388 Q99665 0
P05388 Q8N684 0
P05388 Q9ULZ2 0
P05388 Q14444 0
P05388 Q13347 0
P05388 Q99963 0
P05388 Q12788 0
P05388 P22681 0
P05388 Q9HAU4 0
P05388 Q8NFZ0 0
P05388 P11831 0
P05388 Q9Y6I3 0
P05388 P46736 0
P05388 Q9HBI1 0
P05388 Q68EM7 0
P05388 P07737 0
P05388 Q96FF9 0
P05388 Q9H3P2 0
P05388 Q9Y5K6 0
P05388 Q15369 0
P05388 P61006 0
P05388 Q86XR7 0
P05388 Q15370 0
P05388 P19438 0
P05388 P29474 0
P05388 P40763 0
P05388 Q969R5 0
P05388 P28799 0
P05388 Q13418 0
P05388 P60660 0
P05388 Q92828 0
P05388 Q13393 0
P05388 P49450 0
P05388 Q04917 0
P05388 P43694 0
P05388 Q12996 0
P05388 Q13535 0
P05388 Q969H4 0
P05388 P27695 0
P05388 Q6P2E9 0
P05388 Q7Z412 0
P05388 P60900 0
P05388 Q15024 0
P05388 Q9NPI6 0
P05388 P29590 0
P05388 Q9Y2J4 0
P05388 Q8WXI9 0
P05388 Q13671 0
P05388 Q9H444 0
P05388 Q9H160 0
P05388 Q9NRG0 0
P05388 Q9Y232 0
P05388 Q96EB1 0
P05388 P82279 0
P05388 Q99417 0
P05388 P62993 0
P05388 Q92794 0
P05388 P62140 0
P05388 Q9BRG1 0
P05388 Q92466 0
P05388 Q92750 0
P05388 Q5XUX0 0
P05388 Q6P1K2 0
P05388 P68363 0
P05388 Q14511 0
P05388 P23458 0
P05388 Q96T23 0
P05388 Q92882 0
P05388 P07199 0
P05388 Q9Y6A5 0
P05388 Q00341 0
P05388 Q9NV70 0
P05388 Q99638 0
P05388 Q969S2 0
P05388 Q8N5C8 0
P05388 Q13200 0
P05388 Q8N726 0
P05388 Q05048 0
P05388 P43403 0
P05388 Q13368 0
P05388 Q15628 0
P05388 Q8WUM0 0
P05388 Q8IVI9 0
P05388 Q9HCU9 0
P05388 Q92556 0
P05388 Q14118 0
P05388 P15056 0
P05388 Q4LE39 0
P05388 P23467 0
P05388 Q8NI35 0
P05388 Q9H7L9 0
P05388 P22694 0
P05388 Q9H633 0
P05388 Q86VW2 0
P05388 Q4G0F5 0
P05388 Q6R327 0
P05388 P49721 0
P05388 Q02241 0
P05388 P13861 0
P05388 Q9NWX5 0
P05388 P26196 0
P05388 P16234 0
P05388 P39748 0
P05388 Q92629 0
P05388 Q6T4P5 0
P05388 Q8WXK4 0
P05388 Q9BS16 0
P05388 Q14191 0
P05388 P47756 0
P05388 P08588 0
P05388 P52657 0
P05388 Q9UBC3 0
P05388 Q15796 0
P05388 Q92613 0
P05388 P11717 0
P05388 Q9BVC4 0
P05388 P40227 0
P05388 Q9HB75 0
P05388 Q96B26 0
P05388 P49368 0
P05388 Q6P1M3 0
P05388 Q96JP5 0
P05388 P08581 0
P05388 Q7L5Y9 0
P05388 Q64663 0
P05388 Q96QK1 0
P05388 P29460 0
P05388 Q9UIM3 0
P05388 Q13105 0
P05388 Q9H9Q2 0
P05388 P98161 0
P05388 P12643 0
P05388 Q8IXH7 0
P05388 Q16787 0
P05388 Q15052 0
P05388 Q03188 0
P05388 Q9NXR7 0
P05388 Q99996 0
P05388 Q9HD42 0
P05388 Q9H9H4 0
P05388 Q9UPZ3 0
P05388 P42684 0
P05388 Q9NUW8 0
P05388 P27540 0
P05388 P07948 0
P05388 P59998 0
P05388 P28066 0
P05388 Q01780 0
P05388 Q12778 0
P05388 Q16401 0
P05388 Q9ULG1 0
P05388 P47755 0
P05388 Q9HBM6 0
P05388 Q71F23 0
P05388 Q96S59 0
P05388 Q9H3R5 0
P05388 Q16585 0
P05388 Q53TQ3 0
P05388 Q9NZ70 0
P05388 Q02952 0
P05388 P28482 0
P05388 Q9UBW8 0
P05388 Q9UBT2 0
P05388 P35869 0
P05388 Q86U86 0
P05388 Q8N2Z9 0
P05388 Q9UBB5 0
P05388 P40337 0
P05388 P16885 0
P05388 Q9H6S1 0
P05388 Q5RKV6 0
P05388 Q8WX92 0
P05388 Q6STE5 0
P05388 Q7L2Z9 0
P05388 Q9NUX5 0
P05388 Q5VTR2 0
P05388 P78345 0
P05388 Q6PD62 0
P05388 Q9BXJ9 0
P05388 P30153 0
P05388 P56945 0
P05388 Q6WN34 0
P05388 P10600 0
P05388 Q96FI4 0
P05388 P21802 0
P05388 Q13352 0
P05388 P63000 0
P05388 Q9BYG5 0
P05388 Q9H081 0
P05388 P29279 0
P05388 P59780 0
P05388 Q9NUG6 0
P05388 Q9NYB0 0
P05388 P36507 0
P05388 P21796 0
P05388 Q15075 0
P05388 Q92599 0
P05388 P98177 0
P05388 Q8IUQ4 0
P05388 Q8IXI1 0
P05388 Q9UNL4 0
P05388 P15498 0
P05388 Q01094 0
P05388 Q9H9B1 0
P05388 P62333 0
P05388 Q5SXM2 0
P05388 Q9H0H5 0
P05388 Q9UBE8 0
P05388 P35968 0
P05388 P23229 0
P05388 P60842 0
P05388 Q8WUW1 0
P05388 Q14714 0
P05388 Q8TDH9 0
P05388 Q96CF2 0
P05388 P56545 0
P05388 Q9BUB5 0
P05388 Q9BZH6 0
P05388 P17252 0
P05388 P61981 0
P05388 P25786 0
P05388 P52948 0
P05388 P37275 0
P05388 P53805 0
P05388 P25686 0
P05388 Q8N3C0 0
P05388 Q29RF7 0
P05388 Q9H074 0
P05388 Q01970 0
P05388 Q14202 0
P05388 Q9Y4K3 0
P05388 Q96IY1 0
P05388 P42575 0
P05388 P55884 0
P05388 Q8TAG9 0
P05388 Q13094 0
P05388 P40937 0
P05388 Q96BT3 0
P05388 P15170 0
P05388 P51787 0
P05388 P23528 0
P05388 Q9Y6W5 0
P05388 Q92667 0
P05388 Q6WCQ1 0
P05388 Q96H20 0
P05388 P62191 0
P05388 Q9NQT4 0
P05388 Q9ULD4 0
P05388 Q96KP1 0
P05388 Q99966 0
P05388 Q9UKF6 0
P05388 Q9UL15 0
P05388 Q86W51 0
P05388 Q9NRH3 0
P05388 P52907 0
P05388 Q9UL46 0
P05388 Q15019 0
P05388 Q6QNY0 0
P05388 Q4VCS5 0
P05388 P16298 0
P05388 Q9NQ66 0
P05388 Q96H22 0
P05388 Q9NP66 0
P05388 Q9NYJ8 0
P05388 Q14186 0
P05388 P35998 0
P05388 Q9UIW2 0
P05388 Q9UHD9 0
P05388 Q68CP9 0
P05388 Q08499 0
P05388 Q8N0S6 0
P05388 Q9UBQ0 0
P05388 Q03135 0
P05388 Q15744 0
P05388 Q9BPZ7 0
P05388 Q6P1X5 0
P05388 P12830 0
P05388 P12814 0
P05388 Q8WVM7 0
P05388 Q13635 0
P05388 P42858 0
P05388 Q13257 0
P05388 Q05655 0
P05388 Q9Y3B2 0
P05388 P22612 0
P05388 Q96KG9 0
P05388 Q9H2K2 0
P05388 Q9UHD2 0
P05388 Q96Q15 0
P05388 P49795 0
P05388 Q9H871 0
P05388 Q6IPU0 0
P05388 Q7L5Y6 0
P05388 P78537 0
P05388 P41182 0
P05388 Q9H5N1 0
P05388 P50281 0
P05388 P51665 0
P05388 Q9UNE7 0
P05388 Q8N1F7 0
P05388 P35580 0
P05388 Q9HB71 0
P05388 Q9H9T3 0
P05388 Q9H211 0
P05388 Q9UPV9 0
P05388 P08047 0
P05388 P43405 0
P05388 Q9BQE3 0
P05388 Q6UN15 0
P05388 P54819 0
P05388 Q53SF7 0
P05388 Q92785 0
P05388 P61244 0
P05388 Q96JN0 0
P05388 Q13487 0
P05388 Q8IYI6 0
P05388 Q9UK41 0
P05388 Q06323 0
P05388 P98170 0
P05388 Q969H6 0
P05388 Q6P1J9 0
P05388 Q13118 0
P05388 P63104 0
P05388 Q14247 0
P05388 P25445 0
P05388 P15311 0
P05388 Q9BVA1 0
P05388 Q14687 0
P05388 P20618 0
P05388 P06746 0
P05388 P42768 0
P05388 P61158 0
P05388 Q96GD4 0
P05388 Q6UW60 0
P05388 Q9H0D6 0
P05388 P25789 0
P05388 P17612 0
P05388 Q9BU64 0
P05388 P17987 0
P05388 Q96AP0 0
P05388 Q3V639 0
P05388 P25788 0
P05388 P62195 0
P05388 Q96EK2 0
P05388 Q9UBF6 0
P05388 Q9UHD8 0
P05388 Q86WB0 0
P05388 Q9GZS3 0
P05388 P29475 0
P05388 P61160 0
P05388 P07550 0
P05388 P63165 0
P05388 P60228 0
P05388 P06730 0
P05388 Q8N3R9 0
P05388 Q9BVC3 0
P05388 Q6IT96 0
P05388 Q07157 0
P05388 P20936 0
P05388 Q8IVT5 0
P05388 Q9BY43 0
P05388 Q92674 0
P05388 Q99814 0
P05388 Q14318 0
P05388 Q13185 0
P05388 P20248 0
P05388 Q13905 0
P05388 P46939 0
P05388 Q96CV9 0
P05388 Q92572 0
P05388 Q8IZH2 0
P05388 P51151 0
P05388 Q8N9N2 0
P05388 P57740 0
P05388 Q07889 0
P05388 Q9NZZ3 0
P05388 P20042 0
P05388 P33151 0
P05388 Q969F9 0
P05388 P06241 0
P05388 P78344 0
P05388 Q9Y490 0
P05388 Q9UL45 0
P05388 P49757 0
P05388 Q86YV9 0
P05388 Q8NFD5 0
P05388 Q92905 0
P05388 Q96CW5 0
P05388 P26012 0
P05388 Q14155 0
P05388 Q9NWU2 0
P05388 Q8N7H5 0
P05388 Q96BN2 0
P05388 P42345 0
P05388 P48357 0
P05388 Q99962 0
P05388 Q86YP4 0
P05388 P49720 0
P05388 P36897 0
P05388 Q12769 0
P05388 P63244 0
P05388 Q13596 0
P05388 P33240 0
P05388 Q8NFH3 0
P05388 P51965 0
P05388 Q9UPN9 0
P05388 P31947 0
P05388 P19105 0
P05388 Q15544 0
P05388 Q9BYG4 0
P05388 Q9NVA2 0
P05388 Q96EE3 0
P05388 Q7KZI7 0
P05388 Q8WVB6 0
P05388 Q9Y2Q5 0
P05388 Q14289 0
P05388 P29374 0
P05388 Q5T2T1 0
P05388 P13569 0
P05388 Q9Y6I7 0
P05388 Q6FI13 0
P05388 Q14185 0
P05388 Q96B97 0
P05388 Q9Y605 0
P05388 Q8IWI9 0
P05388 Q92851 0
P05388 Q9H410 0
P05388 Q8IY63 0
P05388 P50148 0
P05388 Q8IY57 0
P05388 Q12933 0
P05388 P48643 0
P05388 Q92966 0
P05388 Q9NUP1 0
P05388 Q8IU60 0
P05388 Q15311 0
P05388 P12757 0
P05388 P17600 0
P05388 Q8N3U4 0
P05388 Q13326 0
P05388 Q53HL2 0
P05388 Q05193 0
P05388 P41091 0
P05388 P62714 0
P05388 Q96F86 0
P05388 P42224 0
P05388 Q6P4R8 0
P05388 Q15185 0
P05388 P36873 0
P05388 Q9H270 0
P05388 Q93034 0
P05388 Q15582 0
P05388 Q9NYV6 0
P05388 Q9UPT5 0
P05388 Q96EV8 0
P05388 Q9UHV9 0
P05388 P62495 0
P05388 Q13451 0
P05388 P55316 0
P05388 P46109 0
P05388 Q5S007 0
P05388 P07900 0
P05388 P15391 0
P05388 Q00987 0
P05388 Q14573 0
P05388 Q99436 0
P21980 Q9UBE0 0
P21980 Q9P253 0
P21980 P78346 0
P21980 Q8IX12 0
P21980 Q1EHW4 0
P21980 P28072 0
P21980 P23258 0
P21980 Q6IA86 0
P21980 Q9UBX0 0
P21980 P41252 0
P21980 Q86VP6 0
P21980 P27986 0
P21980 Q99816 0
P21980 P78560 0
P21980 P49848 0
P21980 Q9UQN3 0
P21980 Q9ULH1 0
P21980 Q9Y576 0
P21980 Q5VWG9 0
P21980 Q07954 0
P21980 P45973 0
P21980 P50990 0
P21980 Q9H1I8 0
P21980 P29992 0
P21980 P53779 0
P21980 Q86XI2 0
P21980 Q63HK5 0
P21980 Q8NFH4 0
P21980 Q8WYH8 0
P21980 Q96RK1 0
P21980 Q13438 0
P21980 Q6IE81 0
P21980 Q96JC1 0
P21980 Q9BTC8 0
P21980 Q8IUD2 0
P21980 Q9P2K3 0
P21980 Q8TDN6 0
P21980 P22626 0
P21980 Q16181 0
P21980 P78371 0
P21980 P50402 0
P21980 Q06265 0
P21980 Q14160 0
P21980 P51587 0
P21980 Q16543 0
P21980 P62258 0
P21980 Q8N122 0
P21980 P28749 0
P21980 Q9UNM6 0
P21980 Q14194 0
P21980 Q15648 0
P21980 Q9Y2S0 0
P21980 Q99832 0
P21980 Q9BXP5 0
P21980 P49427 0
P21980 P61024 0
P21980 Q12962 0
P21980 P83881 0
P21980 Q13127 0
P21980 Q99460 0
P21980 Q96BD5 0
P21980 P28070 0
P21980 Q8N163 0
P21980 Q14919 0
P21980 P61247 0
P21980 Q99967 0
P21980 P62736 0
P21980 Q13503 0
P21980 Q06330 0
P21980 Q9UBW7 0
P21980 Q9NTI5 0
P21980 Q07864 0
P21980 Q9NQC1 0
P21980 P61201 0
P21980 Q16526 0
P21980 Q9Y248 0
P21980 Q96GM5 0
P21980 P55201 0
P21980 Q9Y253 0
P21980 Q5U5U6 0
P21980 Q01518 0
P21980 Q5QJE6 0
P21980 Q9UPY3 0
P21980 Q92766 0
P21980 Q14839 0
P21980 Q86T24 0
P21980 Q8N6M7 0
P21980 Q9NQS7 0
P21980 Q9UKG1 0
P21980 Q15334 0
P21980 P32121 0
P21980 Q7L5N1 0
P21980 P37173 0
P21980 Q9BT78 0
P21980 Q9Y316 0
P21980 Q13163 0
P21980 Q9Y3C5 0
P21980 Q07020 0
P21980 Q7L576 0
P21980 P29353 0
P21980 P55036 0
P21980 P29459 0
P21980 Q9UQE7 0
P21980 P42704 0
P21980 P62979 0
P21980 P23508 0
P21980 P55735 0
P21980 Q86X55 0
P21980 Q92831 0
P21980 P50539 0
P21980 Q16254 0
P21980 Q14254 0
P21980 Q9UKT7 0
P21980 Q92522 0
P21980 Q9UHA4 0
P21980 P27694 0
P21980 P52655 0
P21980 Q05086 0
P21980 Q9UBP5 0
P21980 Q9NQT5 0
P21980 Q92989 0
P21980 Q13868 0
P21980 Q8IZQ8 0
P21980 P51532 0
P21980 Q16586 0
P21980 Q14145 0
P21980 Q02750 0
P21980 Q13114 0
P21980 Q9UNS2 0
P21980 Q96EZ8 0
P21980 Q9H2X6 0
P21980 Q9BUL9 0
P21980 Q8WYB5 0
P21980 Q9P0W2 0
P21980 P31749 0
P21980 Q9NWZ8 0
P21980 Q9H9F9 0
P21980 Q12904 0
P21980 Q86VN1 0
P21980 P43686 0
P21980 Q9UMX0 0
P21980 Q9Y3U8 0
P21980 Q00535 0
P21980 Q15007 0
P21980 Q5T200 0
P21980 P39023 0
P21980 Q8IUC6 0
P21980 P63208 0
P21980 Q92878 0
P21980 Q9H981 0
P21980 Q96Q27 0
P21980 P81274 0
P21980 P47813 0
P21980 P63151 0
P21980 P31323 0
P21980 P28074 0
P21980 P46108 0
P21980 Q8NHY2 0
P21980 Q14683 0
P21980 Q00610 0
P21980 P24588 0
P21980 Q13490 0
P21980 Q9NRL2 0
P21980 Q9Y6X2 0
P21980 Q99549 0
P21980 Q86UP2 0
P21980 Q9P2I0 0
P21980 Q9NPF5 0
P21980 Q06124 0
P21980 Q10570 0
P21980 Q92844 0
P21980 Q9H269 0
P21980 Q13191 0
P21980 Q96T60 0
P21980 Q16531 0
P21980 Q9BYE7 0
P21980 Q08209 0
P21980 Q8NEM2 0
P21980 Q12873 0
P21980 Q15172 0
P21980 P51946 0
P21980 Q6QNY1 0
P21980 P55265 0
P21980 Q9Y262 0
P21980 P51610 0
P21980 P52732 0
P21980 Q9HAU5 0
P21980 Q96A65 0
P21980 Q8NBZ0 0
P21980 Q13485 0
P21980 Q9Y3F4 0
P21980 Q9Y6Q9 0
P21980 P63162 0
P21980 Q16342 0
P21980 P40222 0
P21980 Q13216 0
P21980 Q8TD19 0
P21980 Q14999 0
P21980 P49711 0
P21980 Q8IYD1 0
P21980 P35080 0
P21980 P45985 0
P21980 P40189 0
P21980 Q8TEY7 0
P21980 Q9UIG0 0
P21980 P24863 0
P21980 Q9NPB6 0
P21980 Q14691 0
P21980 Q15843 0
P21980 Q9UIF9 0
P21980 Q16584 0
P21980 P49207 0
P21980 Q93074 0
P21980 Q12834 0
P21980 Q9UL63 0
P21980 Q92890 0
P21980 Q9NSP4 0
P21980 Q96FZ7 0
P21980 Q92618 0
P21980 Q15542 0
P21980 Q92830 0
P21980 P51531 0
P21980 Q9BSJ2 0
P21980 P84090 0
P21980 Q9C086 0
P21980 Q7Z6Z7 0
P21980 Q9UKV8 0
P21980 P55072 0
P21980 Q155Q3 0
P21980 P43246 0
P21980 P49959 0
P21980 P42695 0
P21980 Q9UHI6 0
P21980 Q16630 0
P21980 Q13227 0
P21980 Q13526 0
P21980 P62136 0
P21980 Q99497 0
P21980 Q8WV66 0
P21980 Q92925 0
P21980 P61968 0
P21980 Q9UK53 0
P21980 Q92759 0
P21980 Q9Y4A5 0
P21980 Q15650 0
P21980 Q13404 0
P21980 Q9BSI4 0
P21980 Q08881 0
P21980 Q9H1J1 0
P21980 Q13608 0
P21980 Q9Y6J9 0
P21980 P48995 0
P21980 Q9UQM7 0
P21980 Q92922 0
P21980 Q13415 0
P21980 Q9NPD3 0
P21980 Q13620 0
P21980 Q8WVC0 0
P21980 Q6Q0C0 0
P21980 Q14974 0
P21980 P56192 0
P21980 Q7LBR1 0
P21980 P36894 0
P21980 Q53EL6 0
P21980 Q8TEW0 0
P21980 P60510 0
P21980 Q15276 0
P21980 Q13367 0
P21980 Q9Y2X3 0
P21980 P36578 0
P21980 Q14653 0
P21980 Q15046 0
P21980 P25787 0
P21980 P40938 0
P21980 P46531 0
P21980 Q5PSV4 0
P21980 Q15008 0
P21980 Q99683 0
P21980 Q15633 0
P21980 Q8TEQ6 0
P21980 Q12888 0
P21980 Q9NZS9 0
P21980 P49841 0
P21980 P61586 0
P21980 Q15750 0
P21980 P61289 0
P21980 P63096 0
P21980 Q49AN0 0
P21980 Q9H672 0
P21980 Q12959 0
P21980 Q9NZI8 0
P21980 P53677 0
P21980 Q04864 0
P21980 Q8TDZ2 0
P21980 Q00978 0
P21980 Q8IZP0 0
P21980 Q99759 0
P21980 P26599 0
P21980 Q13155 0
P21980 Q9BW27 0
P21980 Q9BPX3 0
P21980 P54274 0
P21980 P35244 0
P21980 P68104 0
P21980 Q9UBQ5 0
P21980 P42356 0
P21980 P62841 0
P21980 Q14103 0
P21980 Q07817 0
P21980 Q15543 0
P21980 P42701 0
P21980 P50991 0
P21980 P52630 0
P21980 Q0VG06 0
P21980 P62081 0
P21980 P23396 0
P21980 Q9Y2L1 0
P21980 Q9Y6R4 0
P21980 Q96JB8 0
P21980 P52294 0
P21980 P49916 0
P21980 Q99575 0
P21980 Q92777 0
P21980 Q676U5 0
P21980 Q14152 0
P21980 P49758 0
P21980 Q9Y3E7 0
P21980 Q00653 0
P21980 Q9Y618 0
P21980 P63279 0
P21980 Q9P0M6 0
P21980 Q16533 0
P21980 P62701 0
P21980 Q9GZX9 0
P21980 P60468 0
P21980 Q9NPI8 0
P21980 P35249 0
P21980 P63261 0
P21980 Q02539 0
P21980 P41002 0
P21980 Q86XK2 0
P21980 Q9UHA3 0
P21980 Q9Y2A7 0
P21980 Q9Y333 0
P21980 Q8IUR7 0
P21980 Q9Y2T2 0
P21980 Q7L2H7 0
P21980 Q99613 0
P21980 P62891 0
P21980 Q99665 0
P21980 Q8N684 0
P21980 Q8TAQ2 0
P21980 Q9H4B7 0
P21980 Q9ULZ2 0
P21980 Q14444 0
P21980 Q08945 0
P21980 Q13347 0
P21980 Q99963 0
P21980 Q12788 0
P21980 Q13428 0
P21980 P22681 0
P21980 Q69YN4 0
P21980 P62910 0
P21980 Q9HAU4 0
P21980 Q8NFZ0 0
P21980 Q9Y6I3 0
P21980 P46736 0
P21980 Q9HBI1 0
P21980 Q06587 0
P21980 P46777 0
P21980 Q15596 0
P21980 Q68EM7 0
P21980 Q96FF9 0
P21980 Q969H0 0
P21980 Q9H3P2 0
P21980 P46783 0
P21980 Q9Y5K6 0
P21980 Q13363 0
P21980 Q15369 0
P21980 P24864 0
P21980 P61006 0
P21980 Q86XR7 0
P21980 Q15370 0
P21980 Q96EB6 0
P21980 P62753 0
P21980 P29474 0
P21980 P62308 0
P21980 P40763 0
P21980 Q969R5 0
P21980 Q92620 0
P21980 Q9NW38 0
P21980 P28799 0
P21980 P41743 0
P21980 Q00597 0
P21980 Q8NFZ5 0
P21980 P62847 0
P21980 Q92896 0
P21980 Q13418 0
P21980 Q03431 0
P21980 Q9HC52 0
P21980 Q9Y383 0
P21980 P60660 0
P21980 Q9H0E3 0
P21980 Q92828 0
P21980 Q99728 0
P21980 Q13393 0
P21980 Q13619 0
P21980 P49450 0
P21980 Q04917 0
P21980 P43694 0
P21980 Q14686 0
P21980 Q12996 0
P21980 Q13535 0
P21980 Q969H4 0
P21980 P24928 0
P21980 Q99848 0
P21980 P27695 0
P21980 Q16514 0
P21980 Q6P2E9 0
P21980 Q7Z412 0
P21980 P60900 0
P21980 Q15024 0
P21980 Q9NPI6 0
P21980 P29590 0
P21980 Q9Y6K9 0
P21980 P63220 0
P21980 P52272 0
P21980 Q9Y2J4 0
P21980 Q8WXI9 0
P21980 Q14181 0
P21980 Q15545 0
P21980 Q13671 0
P21980 P61964 0
P21980 Q9H444 0
P21980 Q9H160 0
P21980 Q9NY27 0
P21980 Q9NRG0 0
P21980 Q9Y232 0
P21980 P60866 0
P21980 Q96EB1 0
P21980 P82279 0
P21980 Q9UKL0 0
P21980 Q99417 0
P21980 P62993 0
P21980 P30876 0
P21980 Q13547 0
P21980 P57678 0
P21980 Q92794 0
P21980 P62140 0
P21980 Q9BRG1 0
P21980 P49336 0
P21980 Q13158 0
P21980 Q92466 0
P21980 Q92750 0
P21980 Q5XUX0 0
P21980 Q6P1K2 0
P21980 P68363 0
P21980 P40429 0
P21980 Q14511 0
P21980 P23458 0
P21980 P52292 0
P21980 Q96T23 0
P21980 P50914 0
P21980 Q92882 0
P21980 P24941 0
P21980 Q13098 0
P21980 Q01201 0
P21980 Q9Y6A5 0
P21980 Q00341 0
P21980 Q9NV70 0
P21980 Q99638 0
P21980 Q969S2 0
P21980 P62829 0
P21980 Q8N5C8 0
P21980 Q13200 0
P21980 Q8IYD8 0
P21980 Q8N726 0
P21980 Q05048 0
P21980 P43403 0
P21980 Q9UER7 0
P21980 Q13368 0
P21980 Q99558 0
P21980 P26368 0
P21980 Q15628 0
P21980 Q8WUM0 0
P21980 P41279 0
P21980 Q8IVI9 0
P21980 Q13330 0
P21980 Q9HCU9 0
P21980 Q92556 0
P21980 Q09472 0
P21980 Q14118 0
P21980 Q4LE39 0
P21980 P23467 0
P21980 Q8NI35 0
P21980 Q99873 0
P21980 P30279 0
P21980 Q9H7L9 0
P21980 P46781 0
P21980 P22694 0
P21980 Q9HCE1 0
P21980 Q9H633 0
P21980 Q99627 0
P21980 Q13472 0
P21980 Q86VW2 0
P21980 Q4G0F5 0
P21980 P38936 0
P21980 Q15393 0
P21980 P83731 0
P21980 Q02880 0
P21980 Q6R327 0
P21980 P49721 0
P21980 P51003 0
P21980 Q02241 0
P21980 Q9NWX5 0
P21980 P26196 0
P21980 P47914 0
P21980 Q9UDY8 0
P21980 P39748 0
P21980 Q92629 0
P21980 Q6T4P5 0
P21980 Q8WXK4 0
P21980 Q9BS16 0
P21980 Q14191 0
P21980 Q13501 0
P21980 Q99879 0
P21980 P47756 0
P21980 P59768 0
P21980 P46779 0
P21980 Q15233 0
P21980 P52657 0
P21980 Q14978 0
P21980 Q9UBC3 0
P21980 Q15796 0
P21980 Q92613 0
P21980 P32780 0
P21980 Q99496 0
P21980 Q9BVC4 0
P21980 Q13617 0
P21980 P40227 0
P21980 Q9HB75 0
P21980 Q13610 0
P21980 Q96B26 0
P21980 P49368 0
P21980 Q6P1M3 0
P21980 Q96JP5 0
P21980 Q9UJW3 0
P21980 Q9NW13 0
P21980 Q7L5Y9 0
P21980 Q64663 0
P21980 Q96QK1 0
P21980 P29460 0
P21980 Q9UIM3 0
P21980 Q59EJ3 0
P21980 Q13105 0
P21980 P62875 0
P21980 Q15287 0
P21980 Q969G3 0
P21980 Q13283 0
P21980 P35268 0
P21980 Q9H9Q2 0
P21980 P62851 0
P21980 P98161 0
P21980 Q9UM13 0
P21980 Q8IXH7 0
P21980 Q96KQ7 0
P21980 P62854 0
P21980 Q16787 0
P21980 Q15052 0
P21980 Q9NUP9 0
P21980 Q03188 0
P21980 P61513 0
P21980 Q9NXR7 0
P21980 Q99996 0
P21980 Q9HD42 0
P21980 Q9H9H4 0
P21980 P54132 0
P21980 Q9NR30 0
P21980 Q9UPZ3 0
P21980 P42684 0
P21980 Q9NUW8 0
P21980 Q07021 0
P21980 P27540 0
P21980 P59998 0
P21980 P28066 0
P21980 Q01780 0
P21980 Q9Y265 0
P21980 Q12778 0
P21980 Q16401 0
P21980 Q9HAF1 0
P21980 Q9UKB1 0
P21980 Q9ULG1 0
P21980 P47755 0
P21980 Q9HBM6 0
P21980 Q71F23 0
P21980 Q96S59 0
P21980 Q9BZZ5 0
P21980 Q6IBW4 0
P21980 Q9H3R5 0
P21980 Q16585 0
P21980 Q53TQ3 0
P21980 Q9NZ70 0
P21980 Q02952 0
P21980 P28482 0
P21980 Q09028 0
P21980 P27348 0
P21980 Q9UBW8 0
P21980 Q9UBT2 0
P21980 P46778 0
P21980 P35869 0
P21980 Q86U86 0
P21980 Q92769 0
P21980 Q8N2Z9 0
P21980 Q9UBB5 0
P21980 P50750 0
P21980 P40337 0
P21980 P62424 0
P21980 P62750 0
P21980 Q9UKT8 0
P21980 Q9H6S1 0
P21980 Q14980 0
P21980 Q5RKV6 0
P21980 Q8WX92 0
P21980 Q6STE5 0
P21980 P51858 0
P21980 Q7L2Z9 0
P21980 Q12905 0
P21980 Q9NUX5 0
P21980 Q5VTR2 0
P21980 P99999 0
P21980 P78345 0
P21980 Q9P287 0
P21980 Q6PD62 0
P21980 Q9BXJ9 0
P21980 Q9BRX5 0
P21980 P30153 0
P21980 Q9Y5B9 0
P21980 Q13618 0
P21980 P56945 0
P21980 Q6WN34 0
P21980 P62306 0
P21980 Q8N257 0
P21980 Q96FI4 0
P21980 Q9GZT9 0
P21980 Q13352 0
P21980 Q71U36 0
P21980 P63000 0
P21980 P35250 0
P21980 Q9BYG5 0
P21980 P37108 0
P21980 Q9H081 0
P21980 Q15554 0
P21980 P29279 0
P21980 P29083 0
P21980 P59780 0
P21980 Q9NUG6 0
P21980 P62826 0
P21980 Q16236 0
P21980 Q9NYB0 0
P21980 P36507 0
P21980 Q15075 0
P21980 Q92599 0
P21980 P98177 0
P21980 Q9BXM7 0
P21980 Q8IUQ4 0
P21980 Q8IXI1 0
P21980 Q9UNL4 0
P21980 P62263 0
P21980 Q14192 0
P21980 Q01094 0
P21980 Q9H9B1 0
P21980 P62333 0
P21980 P31946 0
P21980 Q5SXM2 0
P21980 Q9H0H5 0
P21980 Q9UBE8 0
P21980 Q08999 0
P21980 P35968 0
P21980 P60842 0
P21980 Q8WUW1 0
P21980 Q14714 0
P21980 Q8TDH9 0
P21980 Q96CF2 0
P21980 P56545 0
P21980 Q16576 0
P21980 Q9BUB5 0
P21980 Q9BZH6 0
P21980 P61981 0
P21980 P25786 0
P21980 P52948 0
P21980 Q92804 0
P21980 P37275 0
P21980 Q7L2E3 0
P21980 P53805 0
P21980 P25963 0
P21980 Q9UPN7 0
P21980 P25054 0
P21980 P25686 0
P21980 Q8N3C0 0
P21980 P62877 0
P21980 P26358 0
P21980 P56537 0
P21980 P28340 0
P21980 Q29RF7 0
P21980 P49411 0
P21980 Q9H074 0
P21980 P24522 0
P21980 Q9UBU8 0
P21980 Q01970 0
P21980 Q14202 0
P21980 Q9Y4K3 0
P21980 Q9Y230 0
P21980 Q96IY1 0
P21980 P42575 0
P21980 P55884 0
P21980 Q8TAG9 0
P21980 Q9GZS1 0
P21980 Q13094 0
P21980 P46199 0
P21980 P40937 0
P21980 Q96BT3 0
P21980 P67809 0
P21980 P51787 0
P21980 P23528 0
P21980 Q9Y6W5 0
P21980 Q92667 0
P21980 Q9UIS9 0
P21980 P84022 0
P21980 Q6WCQ1 0
P21980 Q9ULX6 0
P21980 Q02410 0
P21980 P61353 0
P21980 P62277 0
P21980 P35606 0
P21980 Q96H20 0
P21980 P62191 0
P21980 P33778 0
P21980 Q9NQT4 0
P21980 Q9ULD4 0
P21980 Q96KP1 0
P21980 Q9BZK7 0
P21980 P78347 0
P21980 P84098 0
P21980 Q99966 0
P21980 Q9UKF6 0
P21980 Q9UL15 0
P21980 Q9Y6J0 0
P21980 P62318 0
P21980 Q86W51 0
P21980 Q9NRH3 0
P21980 P52907 0
P21980 Q8N668 0
P21980 Q96T58 0
P21980 Q9UL46 0
P21980 Q15019 0
P21980 Q12824 0
P21980 P34932 0
P21980 Q6QNY0 0
P21980 Q4VCS5 0
P21980 Q01081 0
P21980 Q9NQ66 0
P21980 Q96H22 0
P21980 Q9NP66 0
P21980 Q9NYJ8 0
P21980 Q14186 0
P21980 P35998 0
P21980 P47897 0
P21980 Q9UIW2 0
P21980 Q9UHD9 0
P21980 Q68CP9 0
P21980 P52434 0
P21980 Q08499 0
P21980 P62269 0
P21980 Q8N0S6 0
P21980 P48556 0
P21980 P55209 0
P21980 Q9UBQ0 0
P21980 Q03135 0
P21980 Q8WXD5 0
P21980 Q9Y2U8 0
P21980 Q15744 0
P21980 Q13616 0
P21980 Q9BPZ7 0
P21980 Q6P1X5 0
P21980 P52701 0
P21980 Q6P3W7 0
P21980 Q9Y5B0 0
P21980 Q8WVM7 0
P21980 Q13635 0
P21980 P60709 0
P21980 Q04637 0
P21980 Q96ST3 0
P21980 Q13469 0
P21980 Q13257 0
P21980 Q15208 0
P21980 Q05655 0
P21980 Q9Y3B2 0
P21980 P22612 0
P21980 P30050 0
P21980 Q96KG9 0
P21980 Q9H2K2 0
P21980 Q9UHD2 0
P21980 P40692 0
P21980 Q96Q15 0
P21980 P24385 0
P21980 P49795 0
P21980 Q9H871 0
P21980 P35251 0
P21980 Q6IPU0 0
P21980 Q16665 0
P21980 Q7L5Y6 0
P21980 P78537 0
P21980 Q9H9A7 0
P21980 P41182 0
P21980 Q14164 0
P21980 Q9H5N1 0
P21980 P50281 0
P21980 P51665 0
P21980 P42771 0
P21980 Q9UNE7 0
P21980 P23246 0
P21980 Q8N3Y1 0
P21980 Q8N1F7 0
P21980 Q96HS1 0
P21980 P35580 0
P21980 Q9HB71 0
P21980 Q9H9T3 0
P21980 Q9H211 0
P21980 Q9UPV9 0
P21980 P43405 0
P21980 Q9UHV2 0
P21980 Q9BQE3 0
P21980 P54136 0
P21980 Q9UJF2 0
P21980 Q14790 0
P21980 Q6UN15 0
P21980 P54819 0
P21980 Q53SF7 0
P21980 Q99708 0
P21980 P78527 0
P21980 Q92785 0
P21980 Q92585 0
P21980 P61244 0
P21980 P38398 0
P21980 Q96JN0 0
P21980 Q13487 0
P21980 Q8IYI6 0
P21980 P62304 0
P21980 Q92793 0
P21980 P63267 0
P21980 Q9UK41 0
P21980 Q06323 0
P21980 P98170 0
P21980 Q969H6 0
P21980 P35269 0
P21980 Q9BXL7 0
P21980 Q6P1J9 0
P21980 Q13118 0
P21980 P63104 0
P21980 Q14247 0
P21980 P25445 0
P21980 Q13111 0
P21980 Q9BVA1 0
P21980 Q14687 0
P21980 P43487 0
P21980 P25490 0
P21980 Q15788 0
P21980 P42768 0
P21980 P61158 0
P21980 Q96GD4 0
P21980 Q6UW60 0
P21980 P62316 0
P21980 complex 0
P21980 P62861 0
P21980 Q04206 0
P21980 P46940 0
P21980 Q9H0D6 0
P21980 P25789 0
P21980 P62899 0
P21980 Q9BU64 0
P21980 Q96AP0 0
P21980 Q3V639 0
P21980 P25788 0
P21980 P62195 0
P21980 Q96EK2 0
P21980 P22087 0
P21980 Q9UBF6 0
P21980 Q9UHD8 0
P21980 Q12906 0
P21980 Q86WB0 0
P21980 Q9GZS3 0
P21980 P29475 0
P21980 Q16594 0
P21980 P61160 0
P21980 Q13287 0
P21980 P63165 0
P21980 Q9H9Y6 0
P21980 P60228 0
P21980 P61978 0
P21980 Q00534 0
P21980 Q8N3R9 0
P21980 Q9BVC3 0
P21980 Q6IT96 0
P21980 Q07157 0
P21980 P62857 0
P21980 Q8IVT5 0
P21980 P62249 0
P21980 Q9BY43 0
P21980 Q92674 0
P21980 Q96EY7 0
P21980 Q99814 0
P21980 Q14318 0
P21980 P62917 0
P21980 Q9BVP2 0
P21980 Q15025 0
P21980 Q13185 0
P21980 Q6NUQ1 0
P21980 Q15329 0
P21980 Q03111 0
P21980 Q13905 0
P21980 P46939 0
P21980 P32969 0
P21980 Q06609 0
P21980 P62873 0
P21980 P35226 0
P21980 Q14008 0
P21980 Q96CV9 0
P21980 Q92572 0
P21980 Q8IZH2 0
P21980 Q9Y6K1 0
P21980 Q13309 0
P21980 P42766 0
P21980 Q9NTJ3 0
P21980 P51151 0
P21980 Q9BZI7 0
P21980 Q8N9N2 0
P21980 P57740 0
P21980 Q07889 0
P21980 P62888 0
P21980 Q9NZZ3 0
P21980 P62266 0
P21980 P33151 0
P21980 Q969F9 0
P21980 Q9BRT9 0
P21980 P55211 0
P21980 P78344 0
P21980 P35222 0
P21980 Q9HB96 0
P21980 Q92990 0
P21980 Q9Y297 0
P21980 Q9UL45 0
P21980 P49757 0
P21980 Q86YV9 0
P21980 Q8NFD5 0
P21980 Q92905 0
P21980 Q96CW5 0
P21980 P26012 0
P21980 Q14155 0
P21980 Q9NWU2 0
P21980 P62314 0
P21980 Q8NB91 0
P21980 Q8N7H5 0
P21980 Q96BN2 0
P21980 P42345 0
P21980 P46782 0
P21980 P39019 0
P21980 P48357 0
P21980 Q99962 0
P21980 P61313 0
P21980 Q86YP4 0
P21980 P49720 0
P21980 P36897 0
P21980 Q9H6Z9 0
P21980 P46527 0
P21980 Q12769 0
P21980 Q96NW7 0
P21980 Q9BQG0 0
P21980 Q9UBL3 0
P21980 P63244 0
P21980 Q02878 0
P21980 Q13596 0
P21980 Q99741 0
P21980 P33240 0
P21980 Q8NFH3 0
P21980 Q16637 0
P21980 Q9P2J5 0
P21980 P51965 0
P21980 Q9UPN9 0
P21980 P31947 0
P21980 Q5YLB2 0
P21980 P54105 0
P21980 Q15544 0
P21980 Q9NX58 0
P21980 Q9BYG4 0
P21980 Q9NVA2 0
P21980 Q96EE3 0
P21980 P62280 0
P21980 Q7KZI7 0
P21980 Q8WVB6 0
P21980 Q13642 0
P21980 Q9Y2Q5 0
P21980 P46776 0
P21980 P29374 0
P21980 Q13576 0
P21980 P62273 0
P21980 Q13889 0
P21980 Q14676 0
P21980 Q5T2T1 0
P21980 P61254 0
P21980 P30281 0
P21980 Q9Y6I7 0
P21980 Q9NVC6 0
P21980 Q6FI13 0
P21980 Q14185 0
P21980 Q96B97 0
P21980 P55769 0
P21980 Q9Y5S9 0
P21980 Q9Y605 0
P21980 Q8IWI9 0
P21980 P62805 0
P21980 Q92851 0
P21980 Q9H410 0
P21980 Q8IY63 0
P21980 P50148 0
P21980 Q8IY57 0
P21980 Q12933 0
P21980 Q00403 0
P21980 Q15003 0
P21980 P48643 0
P21980 Q92966 0
P21980 Q9NUP1 0
P21980 P35579 0
P21980 Q8IU60 0
P21980 Q15311 0
P21980 Q04724 0
P21980 Q15653 0
P21980 Q96SB4 0
P21980 Q9H840 0
P21980 P25398 0
P21980 Q8N3U4 0
P21980 P62913 0
P21980 Q13326 0
P21980 Q53HL2 0
P21980 Q05193 0
P21980 P41091 0
P21980 P56524 0
P21980 P62714 0
P21980 Q96F86 0
P21980 P42224 0
P21980 Q6P4R8 0
P21980 Q15185 0
P21980 P27797 0
P21980 Q6PI98 0
P21980 P36873 0
P21980 Q9H270 0
P21980 Q02543 0
P21980 Q92797 0
P21980 Q93034 0
P21980 P27635 0
P21980 Q15582 0
P21980 Q9NYV6 0
P21980 Q9NRF9 0
P21980 Q9UPT5 0
P21980 Q92900 0
P21980 Q96EV8 0
P21980 P62906 0
P21980 Q9UQL6 0
P21980 Q9UHV9 0
P21980 P62495 0
P21980 Q13451 0
P21980 Q00839 0
P21980 Q9BQA1 0
P21980 P55316 0
P21980 Q06187 0
P21980 P46109 0
P21980 Q5S007 0
P21980 Q08211 0
P21980 Q15021 0
P21980 P26373 0
P21980 P62244 0
P21980 Q9UBU9 0
P21980 P49917 0
P21980 Q00987 0
P21980 P62241 0
P21980 Q14573 0
P21980 Q99436 0
Q9UQN3 Q9Y576 0
Q9UQN3 Q9Y2S0 0
Q9UQN3 Q9Y2X7 0
Q9UQN3 Q9Y248 0
Q9UQN3 Q9Y253 0
Q9UQN3 Q9Y316 0
Q9UQN3 Q9Y3C5 0
Q9UQN3 Q9Y3U8 0
Q9UQN3 Q9Y6X2 0
Q9UQN3 Q9Y262 0
Q9UQN3 Q9Y3F4 0
Q9UQN3 Q9Y6Q9 0
Q9UQN3 Q9Y4A5 0
Q9UQN3 Q9Y6J9 0
Q9UQN3 Q9Y2X3 0
Q9UQN3 Q9Y2L1 0
Q9UQN3 Q9Y6R4 0
Q9UQN3 Q9Y618 0
Q9UQN3 Q9Y2A7 0
Q9UQN3 Q9Y333 0
Q9UQN3 Q9Y2T2 0
Q9UQN3 Q9Y6I3 0
Q9UQN3 Q9Y5K6 0
Q9UQN3 Q9Y383 0
Q9UQN3 Q9Y6K9 0
Q9UQN3 Q9Y2J4 0
Q9UQN3 Q9Y232 0
Q9UQN3 Q9Y6A5 0
Q9UQN3 Q9Y265 0
Q9UQN3 Q9Y5B9 0
Q9UQN3 Q9Y4K3 0
Q9UQN3 Q9Y230 0
Q9UQN3 Q9Y6W5 0
Q9UQN3 Q9Y6J0 0
Q9UQN3 Q9Y2U8 0
Q9UQN3 Q9Y5B0 0
Q9UQN3 Q9Y3B2 0
Q9UQN3 complex 0
Q9UQN3 Q9Y6K1 0
Q9UQN3 Q9Y490 0
Q9UQN3 Q9Y297 0
Q9UQN3 Q9Y2Q5 0
Q9UQN3 Q9Y6I7 0
Q9UQN3 Q9Y5S9 0
Q9UQN3 Q9Y605 0
Q9ULH1 Q9UQN3 0
Q9ULH1 Q9Y576 0
Q9ULH1 Q9UNM6 0
Q9ULH1 Q9Y2S0 0
Q9ULH1 Q9Y2X7 0
Q9ULH1 Q9Y248 0
Q9ULH1 Q9Y253 0
Q9ULH1 Q9UPY3 0
Q9ULH1 Q9Y316 0
Q9ULH1 Q9Y3C5 0
Q9ULH1 Q9UQE7 0
Q9ULH1 Q9UNS2 0
Q9ULH1 Q9UMX0 0
Q9ULH1 Q9Y3U8 0
Q9ULH1 Q9Y6X2 0
Q9ULH1 Q9Y262 0
Q9ULH1 Q9Y3F4 0
Q9ULH1 Q9Y6Q9 0
Q9ULH1 Q9Y4A5 0
Q9ULH1 Q9Y6J9 0
Q9ULH1 Q9UQM7 0
Q9ULH1 Q9Y2X3 0
Q9ULH1 Q9Y2L1 0
Q9ULH1 Q9Y6R4 0
Q9ULH1 Q9Y3E7 0
Q9ULH1 Q9Y618 0
Q9ULH1 Q9Y2A7 0
Q9ULH1 Q9Y333 0
Q9ULH1 Q9Y2T2 0
Q9ULH1 Q9ULZ2 0
Q9ULH1 Q9Y6I3 0
Q9ULH1 Q9Y5K6 0
Q9ULH1 Q9Y383 0
Q9ULH1 Q9Y6K9 0
Q9ULH1 Q9Y2J4 0
Q9ULH1 Q9Y232 0
Q9ULH1 Q9Y6A5 0
Q9ULH1 Q9UM13 0
Q9ULH1 Q9UPZ3 0
Q9ULH1 Q9Y265 0
Q9ULH1 Q9Y5B9 0
Q9ULH1 Q9UNL4 0
Q9ULH1 Q9UPN7 0
Q9ULH1 Q9Y4K3 0
Q9ULH1 Q9Y230 0
Q9ULH1 Q9Y6W5 0
Q9ULH1 Q9ULX6 0
Q9ULH1 Q9Y6J0 0
Q9ULH1 Q9Y2U8 0
Q9ULH1 Q9Y5B0 0
Q9ULH1 Q9Y3B2 0
Q9ULH1 Q9UNE7 0
Q9ULH1 Q9UPV9 0
Q9ULH1 complex 0
Q9ULH1 Q9Y6K1 0
Q9ULH1 Q9Y490 0
Q9ULH1 Q9Y297 0
Q9ULH1 Q9UPN9 0
Q9ULH1 Q9Y2Q5 0
Q9ULH1 Q9Y6I7 0
Q9ULH1 Q9Y5S9 0
Q9ULH1 Q9Y605 0
Q9ULH1 Q9UPT5 0
Q9ULH1 Q9UQL6 0
Q9Y576 Q9Y6X2 0
Q9Y576 Q9Y6Q9 0
Q9Y576 Q9Y6J9 0
Q9Y576 Q9Y6R4 0
Q9Y576 Q9Y618 0
Q9Y576 Q9Y6I3 0
Q9Y576 Q9Y5K6 0
Q9Y576 Q9Y6K9 0
Q9Y576 Q9Y6A5 0
Q9Y576 Q9Y5B9 0
Q9Y576 Q9Y6W5 0
Q9Y576 Q9Y6J0 0
Q9Y576 Q9Y5B0 0
Q9Y576 complex 0
Q9Y576 Q9Y6K1 0
Q9Y576 Q9Y5S9 0
Q9Y576 Q9Y605 0
Q5VWG9 Q9UBE0 0
Q5VWG9 Q9P253 0
Q5VWG9 Q8IX12 0
Q5VWG9 Q6IA86 0
Q5VWG9 Q9UBX0 0
Q5VWG9 Q86VP6 0
Q5VWG9 Q99816 0
Q5VWG9 Q9UQN3 0
Q5VWG9 Q9ULH1 0
Q5VWG9 Q9Y576 0
Q5VWG9 Q9H1I8 0
Q5VWG9 Q86XI2 0
Q5VWG9 Q63HK5 0
Q5VWG9 Q8NFH4 0
Q5VWG9 Q8WYH8 0
Q5VWG9 Q96RK1 0
Q5VWG9 Q6IE81 0
Q5VWG9 Q96JC1 0
Q5VWG9 Q9BTC8 0
Q5VWG9 Q8IUD2 0
Q5VWG9 Q9P2K3 0
Q5VWG9 Q8TDN6 0
Q5VWG9 Q8N122 0
Q5VWG9 Q9UNM6 0
Q5VWG9 Q9Y2S0 0
Q5VWG9 Q99832 0
Q5VWG9 Q9BXP5 0
Q5VWG9 Q99460 0
Q5VWG9 Q96BD5 0
Q5VWG9 Q9Y2X7 0
Q5VWG9 Q8N163 0
Q5VWG9 Q99967 0
Q5VWG9 Q9UBW7 0
Q5VWG9 Q9NTI5 0
Q5VWG9 Q9NQC1 0
Q5VWG9 Q9Y248 0
Q5VWG9 Q96GM5 0
Q5VWG9 Q9Y253 0
Q5VWG9 Q9UPY3 0
Q5VWG9 Q92766 0
Q5VWG9 Q86T24 0
Q5VWG9 Q8N6M7 0
Q5VWG9 Q9NQS7 0
Q5VWG9 Q9UKG1 0
Q5VWG9 Q7L5N1 0
Q5VWG9 Q9BT78 0
Q5VWG9 Q9Y316 0
Q5VWG9 Q9Y3C5 0
Q5VWG9 Q7L576 0
Q5VWG9 Q9UQE7 0
Q5VWG9 Q86X55 0
Q5VWG9 Q9UKT7 0
Q5VWG9 Q92522 0
Q5VWG9 Q9UHA4 0
Q5VWG9 Q9UBP5 0
Q5VWG9 Q9NQT5 0
Q5VWG9 Q92989 0
Q5VWG9 Q8IZQ8 0
Q5VWG9 Q9UNS2 0
Q5VWG9 Q96EZ8 0
Q5VWG9 Q9H2X6 0
Q5VWG9 Q9BUL9 0
Q5VWG9 Q8WYB5 0
Q5VWG9 Q9P0W2 0
Q5VWG9 Q9NWZ8 0
Q5VWG9 Q9H9F9 0
Q5VWG9 Q86VN1 0
Q5VWG9 Q9UMX0 0
Q5VWG9 Q9Y3U8 0
Q5VWG9 Q8IUC6 0
Q5VWG9 Q92878 0
Q5VWG9 Q9H981 0
Q5VWG9 Q96Q27 0
Q5VWG9 Q8NHY2 0
Q5VWG9 Q9NRL2 0
Q5VWG9 Q9Y6X2 0
Q5VWG9 Q99549 0
Q5VWG9 Q86UP2 0
Q5VWG9 Q9P2I0 0
Q5VWG9 Q9NPF5 0
Q5VWG9 Q92844 0
Q5VWG9 Q9H269 0
Q5VWG9 Q96T60 0
Q5VWG9 Q9BYE7 0
Q5VWG9 Q8NEM2 0
Q5VWG9 Q6QNY1 0
Q5VWG9 Q9Y262 0
Q5VWG9 Q9HAU5 0
Q5VWG9 Q96A65 0
Q5VWG9 Q8NBZ0 0
Q5VWG9 Q9Y3F4 0
Q5VWG9 Q9Y6Q9 0
Q5VWG9 Q8TD19 0
Q5VWG9 Q8IYD1 0
Q5VWG9 Q8TEY7 0
Q5VWG9 Q9UIG0 0
Q5VWG9 Q9NPB6 0
Q5VWG9 Q9UIF9 0
Q5VWG9 Q93074 0
Q5VWG9 Q9UL63 0
Q5VWG9 Q92890 0
Q5VWG9 Q9NSP4 0
Q5VWG9 Q96FZ7 0
Q5VWG9 Q92618 0
Q5VWG9 Q9BSJ2 0
Q5VWG9 Q9C086 0
Q5VWG9 Q7Z6Z7 0
Q5VWG9 Q9UKV8 0
Q5VWG9 Q9UHI6 0
Q5VWG9 Q99497 0
Q5VWG9 Q8WV66 0
Q5VWG9 Q92925 0
Q5VWG9 Q9UK53 0
Q5VWG9 Q92759 0
Q5VWG9 Q9BSI4 0
Q5VWG9 Q9H1J1 0
Q5VWG9 Q9UQM7 0
Q5VWG9 Q92922 0
Q5VWG9 Q9NPD3 0
Q5VWG9 Q8WVC0 0
Q5VWG9 Q6Q0C0 0
Q5VWG9 Q7LBR1 0
Q5VWG9 Q8TEW0 0
Q5VWG9 Q9Y2X3 0
Q5VWG9 Q99683 0
Q5VWG9 Q8TEQ6 0
Q5VWG9 Q9NZS9 0
Q5VWG9 Q9H672 0
Q5VWG9 Q9NZI8 0
Q5VWG9 Q8TDZ2 0
Q5VWG9 Q8IZP0 0
Q5VWG9 Q99759 0
Q5VWG9 Q9BW27 0
Q5VWG9 Q9BPX3 0
Q5VWG9 Q9UBQ5 0
Q5VWG9 Q9Y2L1 0
Q5VWG9 Q9Y6R4 0
Q5VWG9 Q96JB8 0
Q5VWG9 Q99575 0
Q5VWG9 Q92777 0
Q5VWG9 Q676U5 0
Q5VWG9 Q9Y3E7 0
Q5VWG9 Q9Y618 0
Q5VWG9 Q9P0M6 0
Q5VWG9 Q9GZX9 0
Q5VWG9 Q9NPI8 0
Q5VWG9 Q86XK2 0
Q5VWG9 Q9UHA3 0
Q5VWG9 Q9Y2A7 0
Q5VWG9 Q9Y333 0
Q5VWG9 Q8IUR7 0
Q5VWG9 Q9Y2T2 0
Q5VWG9 Q7L2H7 0
Q5VWG9 Q99613 0
Q5VWG9 Q99665 0
Q5VWG9 Q8N684 0
Q5VWG9 Q8TAQ2 0
Q5VWG9 Q9H4B7 0
Q5VWG9 Q9ULZ2 0
Q5VWG9 Q99963 0
Q5VWG9 Q69YN4 0
Q5VWG9 Q9HAU4 0
Q5VWG9 Q8NFZ0 0
Q5VWG9 Q9Y6I3 0
Q5VWG9 Q9HBI1 0
Q5VWG9 Q68EM7 0
Q5VWG9 Q96FF9 0
Q5VWG9 Q969H0 0
Q5VWG9 Q9H3P2 0
Q5VWG9 Q9Y5K6 0
Q5VWG9 Q86XR7 0
Q5VWG9 Q96EB6 0
Q5VWG9 Q969R5 0
Q5VWG9 Q92620 0
Q5VWG9 Q9NW38 0
Q5VWG9 Q8NFZ5 0
Q5VWG9 Q92896 0
Q5VWG9 Q9HC52 0
Q5VWG9 Q9Y383 0
Q5VWG9 Q9H0E3 0
Q5VWG9 Q92828 0
Q5VWG9 Q99728 0
Q5VWG9 Q969H4 0
Q5VWG9 Q99848 0
Q5VWG9 Q6P2E9 0
Q5VWG9 Q7Z412 0
Q5VWG9 Q9NPI6 0
Q5VWG9 Q9Y6K9 0
Q5VWG9 Q9Y2J4 0
Q5VWG9 Q8WXI9 0
Q5VWG9 Q9H444 0
Q5VWG9 Q9H160 0
Q5VWG9 Q9NY27 0
Q5VWG9 Q9NRG0 0
Q5VWG9 Q9Y232 0
Q5VWG9 Q96EB1 0
Q5VWG9 Q9UKL0 0
Q5VWG9 Q99417 0
Q5VWG9 Q92794 0
Q5VWG9 Q9BRG1 0
Q5VWG9 Q92466 0
Q5VWG9 Q5XUX0 0
Q5VWG9 Q6P1K2 0
Q5VWG9 Q96T23 0
Q5VWG9 Q92882 0
Q5VWG9 Q9Y6A5 0
Q5VWG9 Q9NV70 0
Q5VWG9 Q99638 0
Q5VWG9 Q969S2 0
Q5VWG9 Q8N5C8 0
Q5VWG9 Q8IYD8 0
Q5VWG9 Q8N726 0
Q5VWG9 Q9UER7 0
Q5VWG9 Q99558 0
Q5VWG9 Q8WUM0 0
Q5VWG9 Q8IVI9 0
Q5VWG9 Q9HCU9 0
Q5VWG9 Q92556 0
Q5VWG9 Q8NI35 0
Q5VWG9 Q99873 0
Q5VWG9 Q9H7L9 0
Q5VWG9 Q9HCE1 0
Q5VWG9 Q9H633 0
Q5VWG9 Q99627 0
Q5VWG9 Q86VW2 0
Q5VWG9 Q6R327 0
Q5VWG9 Q9NWX5 0
Q5VWG9 Q9UDY8 0
Q5VWG9 Q92629 0
Q5VWG9 Q6T4P5 0
Q5VWG9 Q8WXK4 0
Q5VWG9 Q9BS16 0
Q5VWG9 Q99879 0
Q5VWG9 Q9UBC3 0
Q5VWG9 Q92613 0
Q5VWG9 Q99496 0
Q5VWG9 Q9BVC4 0
Q5VWG9 Q9HB75 0
Q5VWG9 Q96B26 0
Q5VWG9 Q6P1M3 0
Q5VWG9 Q96JP5 0
Q5VWG9 Q9UJW3 0
Q5VWG9 Q9NW13 0
Q5VWG9 Q7L5Y9 0
Q5VWG9 Q64663 0
Q5VWG9 Q96QK1 0
Q5VWG9 Q9UIM3 0
Q5VWG9 Q969G3 0
Q5VWG9 Q9H9Q2 0
Q5VWG9 Q9UM13 0
Q5VWG9 Q8IXH7 0
Q5VWG9 Q96KQ7 0
Q5VWG9 Q9NUP9 0
Q5VWG9 Q9NXR7 0
Q5VWG9 Q99996 0
Q5VWG9 Q9HD42 0
Q5VWG9 Q9H9H4 0
Q5VWG9 Q9NR30 0
Q5VWG9 Q9UPZ3 0
Q5VWG9 Q9NUW8 0
Q5VWG9 Q9Y265 0
Q5VWG9 Q9HAF1 0
Q5VWG9 Q9UKB1 0
Q5VWG9 Q9ULG1 0
Q5VWG9 Q71F23 0
Q5VWG9 Q96S59 0
Q5VWG9 Q9BZZ5 0
Q5VWG9 Q6IBW4 0
Q5VWG9 Q9H3R5 0
Q5VWG9 Q9NZ70 0
Q5VWG9 Q9UBW8 0
Q5VWG9 Q9UBT2 0
Q5VWG9 Q86U86 0
Q5VWG9 Q92769 0
Q5VWG9 Q8N2Z9 0
Q5VWG9 Q9UBB5 0
Q5VWG9 Q9UKT8 0
Q5VWG9 Q9H6S1 0
Q5VWG9 Q8WX92 0
Q5VWG9 Q6STE5 0
Q5VWG9 Q7L2Z9 0
Q5VWG9 Q9NUX5 0
Q5VWG9 Q9P287 0
Q5VWG9 Q6PD62 0
Q5VWG9 Q9BXJ9 0
Q5VWG9 Q9BRX5 0
Q5VWG9 Q9Y5B9 0
Q5VWG9 Q6WN34 0
Q5VWG9 Q8N257 0
Q5VWG9 Q96FI4 0
Q5VWG9 Q9GZT9 0
Q5VWG9 Q71U36 0
Q5VWG9 Q9BYG5 0
Q5VWG9 Q9H081 0
Q5VWG9 Q9NUG6 0
Q5VWG9 Q9NYB0 0
Q5VWG9 Q92599 0
Q5VWG9 Q9BXM7 0
Q5VWG9 Q8IUQ4 0
Q5VWG9 Q8IXI1 0
Q5VWG9 Q9UNL4 0
Q5VWG9 Q9H9B1 0
Q5VWG9 Q9H0H5 0
Q5VWG9 Q9UBE8 0
Q5VWG9 Q8WUW1 0
Q5VWG9 Q8TDH9 0
Q5VWG9 Q96CF2 0
Q5VWG9 Q9BUB5 0
Q5VWG9 Q9BZH6 0
Q5VWG9 Q7L2E3 0
Q5VWG9 Q9UPN7 0
Q5VWG9 Q8N3C0 0
Q5VWG9 Q9H074 0
Q5VWG9 Q9UBU8 0
Q5VWG9 Q9Y4K3 0
Q5VWG9 Q9Y230 0
Q5VWG9 Q96IY1 0
Q5VWG9 Q8TAG9 0
Q5VWG9 Q9GZS1 0
Q5VWG9 Q96BT3 0
Q5VWG9 Q9Y6W5 0
Q5VWG9 Q92667 0
Q5VWG9 Q9UIS9 0
Q5VWG9 Q6WCQ1 0
Q5VWG9 Q9ULX6 0
Q5VWG9 Q96H20 0
Q5VWG9 Q9NQT4 0
Q5VWG9 Q9ULD4 0
Q5VWG9 Q96KP1 0
Q5VWG9 Q9BZK7 0
Q5VWG9 Q99966 0
Q5VWG9 Q9UKF6 0
Q5VWG9 Q9UL15 0
Q5VWG9 Q9Y6J0 0
Q5VWG9 Q86W51 0
Q5VWG9 Q9NRH3 0
Q5VWG9 Q8N668 0
Q5VWG9 Q96T58 0
Q5VWG9 Q9UL46 0
Q5VWG9 Q6QNY0 0
Q5VWG9 Q9NQ66 0
Q5VWG9 Q96H22 0
Q5VWG9 Q9NP66 0
Q5VWG9 Q9NYJ8 0
Q5VWG9 Q9UIW2 0
Q5VWG9 Q9UHD9 0
Q5VWG9 Q68CP9 0
Q5VWG9 Q8N0S6 0
Q5VWG9 Q9UBQ0 0
Q5VWG9 Q8WXD5 0
Q5VWG9 Q9Y2U8 0
Q5VWG9 Q9BPZ7 0
Q5VWG9 Q6P3W7 0
Q5VWG9 Q9Y5B0 0
Q5VWG9 Q8WVM7 0
Q5VWG9 Q96ST3 0
Q5VWG9 Q9Y3B2 0
Q5VWG9 Q96KG9 0
Q5VWG9 Q9H2K2 0
Q5VWG9 Q9UHD2 0
Q5VWG9 Q96Q15 0
Q5VWG9 Q9H871 0
Q5VWG9 Q6IPU0 0
Q5VWG9 Q7L5Y6 0
Q5VWG9 Q9H9A7 0
Q5VWG9 Q9H5N1 0
Q5VWG9 Q9UNE7 0
Q5VWG9 Q8N3Y1 0
Q5VWG9 Q8N1F7 0
Q5VWG9 Q96HS1 0
Q5VWG9 Q9HB71 0
Q5VWG9 Q9H9T3 0
Q5VWG9 Q9H211 0
Q5VWG9 Q9UPV9 0
Q5VWG9 Q9UHV2 0
Q5VWG9 Q9BQE3 0
Q5VWG9 Q9UJF2 0
Q5VWG9 Q6UN15 0
Q5VWG9 Q99708 0
Q5VWG9 Q92785 0
Q5VWG9 Q92585 0
Q5VWG9 Q96JN0 0
Q5VWG9 Q8IYI6 0
Q5VWG9 Q92793 0
Q5VWG9 Q9UK41 0
Q5VWG9 Q969H6 0
Q5VWG9 Q9BXL7 0
Q5VWG9 Q6P1J9 0
Q5VWG9 Q9BVA1 0
Q5VWG9 Q96GD4 0
Q5VWG9 Q6UW60 0
Q5VWG9 complex 0
Q5VWG9 Q9H0D6 0
Q5VWG9 Q9BU64 0
Q5VWG9 Q96AP0 0
Q5VWG9 Q96EK2 0
Q5VWG9 Q9UBF6 0
Q5VWG9 Q9UHD8 0
Q5VWG9 Q86WB0 0
Q5VWG9 Q9GZS3 0
Q5VWG9 Q9H9Y6 0
Q5VWG9 Q8N3R9 0
Q5VWG9 Q9BVC3 0
Q5VWG9 Q6IT96 0
Q5VWG9 Q8IVT5 0
Q5VWG9 Q9BY43 0
Q5VWG9 Q92674 0
Q5VWG9 Q96EY7 0
Q5VWG9 Q99814 0
Q5VWG9 Q9BVP2 0
Q5VWG9 Q6NUQ1 0
Q5VWG9 Q96CV9 0
Q5VWG9 Q92572 0
Q5VWG9 Q8IZH2 0
Q5VWG9 Q9Y6K1 0
Q5VWG9 Q9NTJ3 0
Q5VWG9 Q9BZI7 0
Q5VWG9 Q8N9N2 0
Q5VWG9 Q9NZZ3 0
Q5VWG9 Q969F9 0
Q5VWG9 Q9BRT9 0
Q5VWG9 Q9Y490 0
Q5VWG9 Q9HB96 0
Q5VWG9 Q92990 0
Q5VWG9 Q9Y297 0
Q5VWG9 Q9UL45 0
Q5VWG9 Q86YV9 0
Q5VWG9 Q8NFD5 0
Q5VWG9 Q92905 0
Q5VWG9 Q96CW5 0
Q5VWG9 Q9NWU2 0
Q5VWG9 Q8NB91 0
Q5VWG9 Q8N7H5 0
Q5VWG9 Q99962 0
Q5VWG9 Q86YP4 0
Q5VWG9 Q9H6Z9 0
Q5VWG9 Q96NW7 0
Q5VWG9 Q9BQG0 0
Q5VWG9 Q9UBL3 0
Q5VWG9 Q99741 0
Q5VWG9 Q8NFH3 0
Q5VWG9 Q9P2J5 0
Q5VWG9 Q9UPN9 0
Q5VWG9 Q5YLB2 0
Q5VWG9 Q9NX58 0
Q5VWG9 Q9BYG4 0
Q5VWG9 Q9NVA2 0
Q5VWG9 Q96EE3 0
Q5VWG9 Q7KZI7 0
Q5VWG9 Q8WVB6 0
Q5VWG9 Q9Y2Q5 0
Q5VWG9 Q9Y6I7 0
Q5VWG9 Q9NVC6 0
Q5VWG9 Q6FI13 0
Q5VWG9 Q96B97 0
Q5VWG9 Q9Y5S9 0
Q5VWG9 Q9Y605 0
Q5VWG9 Q8IWI9 0
Q5VWG9 Q92851 0
Q5VWG9 Q9H410 0
Q5VWG9 Q8IY63 0
Q5VWG9 Q8IY57 0
Q5VWG9 Q92966 0
Q5VWG9 Q9NUP1 0
Q5VWG9 Q8IU60 0
Q5VWG9 Q96SB4 0
Q5VWG9 Q9H840 0
Q5VWG9 Q8N3U4 0
Q5VWG9 Q96F86 0
Q5VWG9 Q6P4R8 0
Q5VWG9 Q6PI98 0
Q5VWG9 Q9H270 0
Q5VWG9 Q92797 0
Q5VWG9 Q93034 0
Q5VWG9 Q9NYV6 0
Q5VWG9 Q9NRF9 0
Q5VWG9 Q9UPT5 0
Q5VWG9 Q92900 0
Q5VWG9 Q96EV8 0
Q5VWG9 Q9UQL6 0
Q5VWG9 Q9UHV9 0
Q5VWG9 Q9BQA1 0
Q5VWG9 Q9UBU9 0
Q5VWG9 Q99436 0
Q07954 Q9UBE0 0
Q07954 Q9P253 0
Q07954 Q8IX12 0
Q07954 Q1EHW4 0
Q07954 Q6IA86 0
Q07954 Q9UBX0 0
Q07954 Q86VP6 0
Q07954 Q99816 0
Q07954 Q9UQN3 0
Q07954 Q9ULH1 0
Q07954 Q9Y576 0
Q07954 Q5VWG9 0
Q07954 Q9H1I8 0
Q07954 Q86XI2 0
Q07954 Q63HK5 0
Q07954 Q8NFH4 0
Q07954 Q8WYH8 0
Q07954 Q96RK1 0
Q07954 Q13438 0
Q07954 Q6IE81 0
Q07954 Q96JC1 0
Q07954 Q9BTC8 0
Q07954 Q8IUD2 0
Q07954 Q9P2K3 0
Q07954 Q8TDN6 0
Q07954 Q16181 0
Q07954 Q14160 0
Q07954 Q16543 0
Q07954 Q8N122 0
Q07954 Q9UNM6 0
Q07954 Q14194 0
Q07954 Q15648 0
Q07954 Q9Y2S0 0
Q07954 Q99832 0
Q07954 Q9BXP5 0
Q07954 Q12962 0
Q07954 Q13127 0
Q07954 Q99460 0
Q07954 Q96BD5 0
Q07954 Q9Y2X7 0
Q07954 Q8N163 0
Q07954 Q14919 0
Q07954 Q99967 0
Q07954 Q13503 0
Q07954 Q9UBW7 0
Q07954 Q9NTI5 0
Q07954 Q9NQC1 0
Q07954 Q16526 0
Q07954 Q9Y248 0
Q07954 Q96GM5 0
Q07954 Q9Y253 0
Q07954 Q5U5U6 0
Q07954 Q5QJE6 0
Q07954 Q9UPY3 0
Q07954 Q92766 0
Q07954 Q14839 0
Q07954 Q86T24 0
Q07954 Q8N6M7 0
Q07954 Q9NQS7 0
Q07954 Q9UKG1 0
Q07954 Q15334 0
Q07954 Q7L5N1 0
Q07954 Q9BT78 0
Q07954 Q9Y316 0
Q07954 Q13163 0
Q07954 Q9Y3C5 0
Q07954 Q7L576 0
Q07954 Q9UQE7 0
Q07954 Q86X55 0
Q07954 Q92831 0
Q07954 Q16254 0
Q07954 Q14254 0
Q07954 Q9UKT7 0
Q07954 Q92522 0
Q07954 Q9UHA4 0
Q07954 Q9UBP5 0
Q07954 Q9NQT5 0
Q07954 Q92989 0
Q07954 Q13868 0
Q07954 Q8IZQ8 0
Q07954 Q16586 0
Q07954 Q14145 0
Q07954 Q13114 0
Q07954 Q9UNS2 0
Q07954 Q96EZ8 0
Q07954 Q9H2X6 0
Q07954 Q9BUL9 0
Q07954 Q8WYB5 0
Q07954 Q9P0W2 0
Q07954 Q9NWZ8 0
Q07954 Q9H9F9 0
Q07954 Q12904 0
Q07954 Q86VN1 0
Q07954 Q9UMX0 0
Q07954 Q9Y3U8 0
Q07954 Q15007 0
Q07954 Q5T200 0
Q07954 Q8IUC6 0
Q07954 Q92878 0
Q07954 Q9H981 0
Q07954 Q96Q27 0
Q07954 Q8NHY2 0
Q07954 Q14683 0
Q07954 Q13490 0
Q07954 Q9NRL2 0
Q07954 Q9Y6X2 0
Q07954 Q99549 0
Q07954 Q86UP2 0
Q07954 Q9P2I0 0
Q07954 Q9NPF5 0
Q07954 Q10570 0
Q07954 Q92844 0
Q07954 Q9H269 0
Q07954 Q13191 0
Q07954 Q96T60 0
Q07954 Q16531 0
Q07954 Q9BYE7 0
Q07954 Q08209 0
Q07954 Q8NEM2 0
Q07954 Q12873 0
Q07954 Q15172 0
Q07954 Q6QNY1 0
Q07954 Q9Y262 0
Q07954 Q9HAU5 0
Q07954 Q96A65 0
Q07954 Q8NBZ0 0
Q07954 Q13485 0
Q07954 Q9Y3F4 0
Q07954 Q9Y6Q9 0
Q07954 Q16342 0
Q07954 Q13216 0
Q07954 Q8TD19 0
Q07954 Q14999 0
Q07954 Q8IYD1 0
Q07954 Q8TEY7 0
Q07954 Q9UIG0 0
Q07954 Q9NPB6 0
Q07954 Q14691 0
Q07954 Q15843 0
Q07954 Q9UIF9 0
Q07954 Q16584 0
Q07954 Q93074 0
Q07954 Q12834 0
Q07954 Q9UL63 0
Q07954 Q92890 0
Q07954 Q9NSP4 0
Q07954 Q96FZ7 0
Q07954 Q92618 0
Q07954 Q15542 0
Q07954 Q92830 0
Q07954 Q9BSJ2 0
Q07954 Q9C086 0
Q07954 Q7Z6Z7 0
Q07954 Q9UKV8 0
Q07954 Q155Q3 0
Q07954 Q9UHI6 0
Q07954 Q16630 0
Q07954 Q13227 0
Q07954 Q13526 0
Q07954 Q99497 0
Q07954 Q8WV66 0
Q07954 Q92925 0
Q07954 Q9UK53 0
Q07954 Q92759 0
Q07954 Q9Y4A5 0
Q07954 Q15650 0
Q07954 Q13404 0
Q07954 Q9BSI4 0
Q07954 Q08881 0
Q07954 Q9H1J1 0
Q07954 Q13608 0
Q07954 Q9Y6J9 0
Q07954 Q9UQM7 0
Q07954 Q92922 0
Q07954 Q13415 0
Q07954 Q9NPD3 0
Q07954 Q13620 0
Q07954 Q8WVC0 0
Q07954 Q6Q0C0 0
Q07954 Q14974 0
Q07954 Q7LBR1 0
Q07954 Q53EL6 0
Q07954 Q8TEW0 0
Q07954 Q15276 0
Q07954 Q13367 0
Q07954 Q9Y2X3 0
Q07954 Q14653 0
Q07954 Q15046 0
Q07954 Q5PSV4 0
Q07954 Q15008 0
Q07954 Q99683 0
Q07954 Q15633 0
Q07954 Q8TEQ6 0
Q07954 Q12888 0
Q07954 Q9NZS9 0
Q07954 Q15750 0
Q07954 Q49AN0 0
Q07954 Q9H672 0
Q07954 Q12959 0
Q07954 Q9NZI8 0
Q07954 Q8TDZ2 0
Q07954 Q8IZP0 0
Q07954 Q99759 0
Q07954 Q13155 0
Q07954 Q9BW27 0
Q07954 Q9BPX3 0
Q07954 Q9UBQ5 0
Q07954 Q14103 0
Q07954 Q15543 0
Q07954 Q0VG06 0
Q07954 Q9Y2L1 0
Q07954 Q9Y6R4 0
Q07954 Q96JB8 0
Q07954 Q99575 0
Q07954 Q92777 0
Q07954 Q676U5 0
Q07954 Q14152 0
Q07954 Q9Y3E7 0
Q07954 Q9Y618 0
Q07954 Q9P0M6 0
Q07954 Q16533 0
Q07954 Q9GZX9 0
Q07954 Q9NPI8 0
Q07954 Q86XK2 0
Q07954 Q9UHA3 0
Q07954 Q9Y2A7 0
Q07954 Q9Y333 0
Q07954 Q8IUR7 0
Q07954 Q9Y2T2 0
Q07954 Q7L2H7 0
Q07954 Q99613 0
Q07954 Q99665 0
Q07954 Q8N684 0
Q07954 Q8TAQ2 0
Q07954 Q9H4B7 0
Q07954 Q9ULZ2 0
Q07954 Q14444 0
Q07954 Q08945 0
Q07954 Q13347 0
Q07954 Q99963 0
Q07954 Q12788 0
Q07954 Q13428 0
Q07954 Q69YN4 0
Q07954 Q9HAU4 0
Q07954 Q8NFZ0 0
Q07954 Q9Y6I3 0
Q07954 Q9HBI1 0
Q07954 Q15596 0
Q07954 Q68EM7 0
Q07954 Q96FF9 0
Q07954 Q969H0 0
Q07954 Q9H3P2 0
Q07954 Q9Y5K6 0
Q07954 Q13363 0
Q07954 Q15369 0
Q07954 Q86XR7 0
Q07954 Q15370 0
Q07954 Q96EB6 0
Q07954 Q969R5 0
Q07954 Q92620 0
Q07954 Q9NW38 0
Q07954 Q8NFZ5 0
Q07954 Q92896 0
Q07954 Q13418 0
Q07954 Q9HC52 0
Q07954 Q9Y383 0
Q07954 Q9H0E3 0
Q07954 Q92828 0
Q07954 Q99728 0
Q07954 Q13393 0
Q07954 Q13619 0
Q07954 Q14686 0
Q07954 Q12996 0
Q07954 Q13535 0
Q07954 Q969H4 0
Q07954 Q99848 0
Q07954 Q16514 0
Q07954 Q6P2E9 0
Q07954 Q7Z412 0
Q07954 Q15024 0
Q07954 Q9NPI6 0
Q07954 Q9Y6K9 0
Q07954 Q9Y2J4 0
Q07954 Q8WXI9 0
Q07954 Q14181 0
Q07954 Q15545 0
Q07954 Q13671 0
Q07954 Q9H444 0
Q07954 Q9H160 0
Q07954 Q9NY27 0
Q07954 Q9NRG0 0
Q07954 Q9Y232 0
Q07954 Q96EB1 0
Q07954 Q9UKL0 0
Q07954 Q99417 0
Q07954 Q13547 0
Q07954 Q92794 0
Q07954 Q9BRG1 0
Q07954 Q13158 0
Q07954 Q92466 0
Q07954 Q92750 0
Q07954 Q5XUX0 0
Q07954 Q6P1K2 0
Q07954 Q14511 0
Q07954 Q96T23 0
Q07954 Q92882 0
Q07954 Q13098 0
Q07954 Q9Y6A5 0
Q07954 Q9NV70 0
Q07954 Q99638 0
Q07954 Q969S2 0
Q07954 Q8N5C8 0
Q07954 Q13200 0
Q07954 Q8IYD8 0
Q07954 Q8N726 0
Q07954 Q9UER7 0
Q07954 Q13368 0
Q07954 Q99558 0
Q07954 Q15628 0
Q07954 Q8WUM0 0
Q07954 Q8IVI9 0
Q07954 Q13330 0
Q07954 Q9HCU9 0
Q07954 Q92556 0
Q07954 Q09472 0
Q07954 Q14118 0
Q07954 Q4LE39 0
Q07954 Q8NI35 0
Q07954 Q99873 0
Q07954 Q9H7L9 0
Q07954 Q9HCE1 0
Q07954 Q9H633 0
Q07954 Q99627 0
Q07954 Q13472 0
Q07954 Q86VW2 0
Q07954 Q4G0F5 0
Q07954 Q15393 0
Q07954 Q6R327 0
Q07954 Q9NWX5 0
Q07954 Q9UDY8 0
Q07954 Q92629 0
Q07954 Q6T4P5 0
Q07954 Q8WXK4 0
Q07954 Q9BS16 0
Q07954 Q14191 0
Q07954 Q13501 0
Q07954 Q99879 0
Q07954 Q15233 0
Q07954 Q14978 0
Q07954 Q9UBC3 0
Q07954 Q15796 0
Q07954 Q92613 0
Q07954 Q99496 0
Q07954 Q9BVC4 0
Q07954 Q13617 0
Q07954 Q9HB75 0
Q07954 Q13610 0
Q07954 Q96B26 0
Q07954 Q6P1M3 0
Q07954 Q96JP5 0
Q07954 Q9UJW3 0
Q07954 Q9NW13 0
Q07954 Q7L5Y9 0
Q07954 Q64663 0
Q07954 Q96QK1 0
Q07954 Q9UIM3 0
Q07954 Q59EJ3 0
Q07954 Q13105 0
Q07954 Q15287 0
Q07954 Q969G3 0
Q07954 Q13283 0
Q07954 Q9H9Q2 0
Q07954 Q9UM13 0
Q07954 Q8IXH7 0
Q07954 Q96KQ7 0
Q07954 Q16787 0
Q07954 Q15052 0
Q07954 Q9NUP9 0
Q07954 Q9NXR7 0
Q07954 Q99996 0
Q07954 Q9HD42 0
Q07954 Q9H9H4 0
Q07954 Q9NR30 0
Q07954 Q9UPZ3 0
Q07954 Q9NUW8 0
Q07954 Q9Y265 0
Q07954 Q12778 0
Q07954 Q16401 0
Q07954 Q9HAF1 0
Q07954 Q9UKB1 0
Q07954 Q9ULG1 0
Q07954 Q9HBM6 0
Q07954 Q71F23 0
Q07954 Q96S59 0
Q07954 Q9BZZ5 0
Q07954 Q6IBW4 0
Q07954 Q9H3R5 0
Q07954 Q16585 0
Q07954 Q53TQ3 0
Q07954 Q9NZ70 0
Q07954 Q09028 0
Q07954 Q9UBW8 0
Q07954 Q9UBT2 0
Q07954 Q86U86 0
Q07954 Q92769 0
Q07954 Q8N2Z9 0
Q07954 Q9UBB5 0
Q07954 Q9UKT8 0
Q07954 Q9H6S1 0
Q07954 Q14980 0
Q07954 Q5RKV6 0
Q07954 Q8WX92 0
Q07954 Q6STE5 0
Q07954 Q7L2Z9 0
Q07954 Q12905 0
Q07954 Q9NUX5 0
Q07954 Q5VTR2 0
Q07954 Q9P287 0
Q07954 Q6PD62 0
Q07954 Q9BXJ9 0
Q07954 Q9BRX5 0
Q07954 Q9Y5B9 0
Q07954 Q13618 0
Q07954 Q6WN34 0
Q07954 Q8N257 0
Q07954 Q96FI4 0
Q07954 Q9GZT9 0
Q07954 Q13352 0
Q07954 Q71U36 0
Q07954 Q9BYG5 0
Q07954 Q9H081 0
Q07954 Q15554 0
Q07954 Q9NUG6 0
Q07954 Q16236 0
Q07954 Q9NYB0 0
Q07954 Q15075 0
Q07954 Q92599 0
Q07954 Q9BXM7 0
Q07954 Q8IUQ4 0
Q07954 Q8IXI1 0
Q07954 Q9UNL4 0
Q07954 Q14192 0
Q07954 Q9H9B1 0
Q07954 Q5SXM2 0
Q07954 Q9H0H5 0
Q07954 Q9UBE8 0
Q07954 Q08999 0
Q07954 Q8WUW1 0
Q07954 Q14714 0
Q07954 Q8TDH9 0
Q07954 Q96CF2 0
Q07954 Q16576 0
Q07954 Q9BUB5 0
Q07954 Q9BZH6 0
Q07954 Q92804 0
Q07954 Q7L2E3 0
Q07954 Q9UPN7 0
Q07954 Q8N3C0 0
Q07954 Q29RF7 0
Q07954 Q9H074 0
Q07954 Q9UBU8 0
Q07954 Q14202 0
Q07954 Q9Y4K3 0
Q07954 Q9Y230 0
Q07954 Q96IY1 0
Q07954 Q8TAG9 0
Q07954 Q9GZS1 0
Q07954 Q13094 0
Q07954 Q96BT3 0
Q07954 Q9Y6W5 0
Q07954 Q92667 0
Q07954 Q9UIS9 0
Q07954 Q6WCQ1 0
Q07954 Q9ULX6 0
Q07954 Q96H20 0
Q07954 Q9NQT4 0
Q07954 Q9ULD4 0
Q07954 Q96KP1 0
Q07954 Q9BZK7 0
Q07954 Q99966 0
Q07954 Q9UKF6 0
Q07954 Q9UL15 0
Q07954 Q9Y6J0 0
Q07954 Q86W51 0
Q07954 Q9NRH3 0
Q07954 Q8N668 0
Q07954 Q96T58 0
Q07954 Q9UL46 0
Q07954 Q15019 0
Q07954 Q12824 0
Q07954 Q6QNY0 0
Q07954 Q4VCS5 0
Q07954 Q9NQ66 0
Q07954 Q96H22 0
Q07954 Q9NP66 0
Q07954 Q9NYJ8 0
Q07954 Q14186 0
Q07954 Q9UIW2 0
Q07954 Q9UHD9 0
Q07954 Q68CP9 0
Q07954 Q08499 0
Q07954 Q8N0S6 0
Q07954 Q9UBQ0 0
Q07954 Q8WXD5 0
Q07954 Q9Y2U8 0
Q07954 Q15744 0
Q07954 Q13616 0
Q07954 Q9BPZ7 0
Q07954 Q6P1X5 0
Q07954 Q6P3W7 0
Q07954 Q9Y5B0 0
Q07954 Q8WVM7 0
Q07954 Q13635 0
Q07954 Q96ST3 0
Q07954 Q13469 0
Q07954 Q13257 0
Q07954 Q15208 0
Q07954 Q9Y3B2 0
Q07954 Q96KG9 0
Q07954 Q9H2K2 0
Q07954 Q9UHD2 0
Q07954 Q96Q15 0
Q07954 Q9H871 0
Q07954 Q6IPU0 0
Q07954 Q16665 0
Q07954 Q7L5Y6 0
Q07954 Q9H9A7 0
Q07954 Q14164 0
Q07954 Q9H5N1 0
Q07954 Q9UNE7 0
Q07954 Q8N3Y1 0
Q07954 Q8N1F7 0
Q07954 Q96HS1 0
Q07954 Q9HB71 0
Q07954 Q9H9T3 0
Q07954 Q9H211 0
Q07954 Q9UPV9 0
Q07954 Q9UHV2 0
Q07954 Q9BQE3 0
Q07954 Q9UJF2 0
Q07954 Q14790 0
Q07954 Q6UN15 0
Q07954 Q53SF7 0
Q07954 Q99708 0
Q07954 Q92785 0
Q07954 Q92585 0
Q07954 Q96JN0 0
Q07954 Q13487 0
Q07954 Q8IYI6 0
Q07954 Q92793 0
Q07954 Q9UK41 0
Q07954 Q969H6 0
Q07954 Q9BXL7 0
Q07954 Q6P1J9 0
Q07954 Q13118 0
Q07954 Q14247 0
Q07954 Q13111 0
Q07954 Q9BVA1 0
Q07954 Q14687 0
Q07954 Q15788 0
Q07954 Q96GD4 0
Q07954 Q6UW60 0
Q07954 complex 0
Q07954 Q9H0D6 0
Q07954 Q9BU64 0
Q07954 Q96AP0 0
Q07954 Q3V639 0
Q07954 Q96EK2 0
Q07954 Q9UBF6 0
Q07954 Q9UHD8 0
Q07954 Q12906 0
Q07954 Q86WB0 0
Q07954 Q9GZS3 0
Q07954 Q16594 0
Q07954 Q13287 0
Q07954 Q9H9Y6 0
Q07954 Q8N3R9 0
Q07954 Q9BVC3 0
Q07954 Q6IT96 0
Q07954 Q8IVT5 0
Q07954 Q9BY43 0
Q07954 Q92674 0
Q07954 Q96EY7 0
Q07954 Q99814 0
Q07954 Q14318 0
Q07954 Q9BVP2 0
Q07954 Q15025 0
Q07954 Q13185 0
Q07954 Q6NUQ1 0
Q07954 Q15329 0
Q07954 Q13905 0
Q07954 Q14008 0
Q07954 Q96CV9 0
Q07954 Q92572 0
Q07954 Q8IZH2 0
Q07954 Q9Y6K1 0
Q07954 Q13309 0
Q07954 Q9NTJ3 0
Q07954 Q9BZI7 0
Q07954 Q8N9N2 0
Q07954 Q9NZZ3 0
Q07954 Q969F9 0
Q07954 Q9BRT9 0
Q07954 Q9Y490 0
Q07954 Q9HB96 0
Q07954 Q92990 0
Q07954 Q9Y297 0
Q07954 Q9UL45 0
Q07954 Q86YV9 0
Q07954 Q8NFD5 0
Q07954 Q92905 0
Q07954 Q96CW5 0
Q07954 Q14155 0
Q07954 Q9NWU2 0
Q07954 Q8NB91 0
Q07954 Q8N7H5 0
Q07954 Q96BN2 0
Q07954 Q99962 0
Q07954 Q86YP4 0
Q07954 Q9H6Z9 0
Q07954 Q12769 0
Q07954 Q96NW7 0
Q07954 Q9BQG0 0
Q07954 Q9UBL3 0
Q07954 Q13596 0
Q07954 Q99741 0
Q07954 Q8NFH3 0
Q07954 Q16637 0
Q07954 Q9P2J5 0
Q07954 Q9UPN9 0
Q07954 Q5YLB2 0
Q07954 Q15544 0
Q07954 Q9NX58 0
Q07954 Q9BYG4 0
Q07954 Q9NVA2 0
Q07954 Q96EE3 0
Q07954 Q7KZI7 0
Q07954 Q8WVB6 0
Q07954 Q13642 0
Q07954 Q9Y2Q5 0
Q07954 Q14289 0
Q07954 Q13576 0
Q07954 Q13889 0
Q07954 Q14676 0
Q07954 Q5T2T1 0
Q07954 Q9Y6I7 0
Q07954 Q9NVC6 0
Q07954 Q6FI13 0
Q07954 Q14185 0
Q07954 Q96B97 0
Q07954 Q9Y5S9 0
Q07954 Q9Y605 0
Q07954 Q8IWI9 0
Q07954 Q92851 0
Q07954 Q9H410 0
Q07954 Q8IY63 0
Q07954 Q8IY57 0
Q07954 Q12933 0
Q07954 Q15003 0
Q07954 Q92966 0
Q07954 Q9NUP1 0
Q07954 Q8IU60 0
Q07954 Q15311 0
Q07954 Q15653 0
Q07954 Q96SB4 0
Q07954 Q9H840 0
Q07954 Q8N3U4 0
Q07954 Q13326 0
Q07954 Q53HL2 0
Q07954 Q96F86 0
Q07954 Q6P4R8 0
Q07954 Q15185 0
Q07954 Q6PI98 0
Q07954 Q9H270 0
Q07954 Q92797 0
Q07954 Q93034 0
Q07954 Q15582 0
Q07954 Q9NYV6 0
Q07954 Q9NRF9 0
Q07954 Q9UPT5 0
Q07954 Q92900 0
Q07954 Q96EV8 0
Q07954 Q9UQL6 0
Q07954 Q9UHV9 0
Q07954 Q13451 0
Q07954 Q9BQA1 0
Q07954 Q5S007 0
Q07954 Q08211 0
Q07954 Q15021 0
Q07954 Q9UBU9 0
Q07954 Q14573 0
Q07954 Q99436 0
P45973 Q9UBE0 0
P45973 Q9P253 0
P45973 P78346 0
P45973 Q8IX12 0
P45973 Q1EHW4 0
P45973 Q6IA86 0
P45973 Q9UBX0 0
P45973 Q86VP6 0
P45973 Q99816 0
P45973 P78560 0
P45973 P49848 0
P45973 Q9UQN3 0
P45973 Q9ULH1 0
P45973 Q9Y576 0
P45973 Q5VWG9 0
P45973 Q07954 0
P45973 P50990 0
P45973 Q9H1I8 0
P45973 P53779 0
P45973 Q86XI2 0
P45973 Q63HK5 0
P45973 Q8NFH4 0
P45973 Q8WYH8 0
P45973 Q96RK1 0
P45973 Q13438 0
P45973 Q6IE81 0
P45973 Q96JC1 0
P45973 Q9BTC8 0
P45973 Q8IUD2 0
P45973 Q9P2K3 0
P45973 Q8TDN6 0
P45973 Q16181 0
P45973 P78371 0
P45973 P50402 0
P45973 Q06265 0
P45973 Q14160 0
P45973 P51587 0
P45973 Q16543 0
P45973 P62258 0
P45973 Q8N122 0
P45973 Q9UNM6 0
P45973 Q14194 0
P45973 Q15648 0
P45973 Q9Y2S0 0
P45973 Q99832 0
P45973 Q9BXP5 0
P45973 P49427 0
P45973 P61024 0
P45973 Q12962 0
P45973 P83881 0
P45973 Q13127 0
P45973 Q99460 0
P45973 Q96BD5 0
P45973 Q9Y2X7 0
P45973 Q8N163 0
P45973 Q14919 0
P45973 P61247 0
P45973 Q99967 0
P45973 P62736 0
P45973 Q13503 0
P45973 Q06330 0
P45973 Q9UBW7 0
P45973 Q9NTI5 0
P45973 Q07864 0
P45973 Q9NQC1 0
P45973 P61201 0
P45973 Q16526 0
P45973 Q9Y248 0
P45973 Q96GM5 0
P45973 P55201 0
P45973 Q9Y253 0
P45973 Q5U5U6 0
P45973 Q01518 0
P45973 Q5QJE6 0
P45973 Q9UPY3 0
P45973 Q92766 0
P45973 Q14839 0
P45973 Q86T24 0
P45973 Q8N6M7 0
P45973 Q9NQS7 0
P45973 Q9UKG1 0
P45973 Q15334 0
P45973 Q7L5N1 0
P45973 Q9BT78 0
P45973 Q9Y316 0
P45973 Q13163 0
P45973 Q9Y3C5 0
P45973 Q07020 0
P45973 Q7L576 0
P45973 P55036 0
P45973 Q9UQE7 0
P45973 P62979 0
P45973 P55735 0
P45973 Q86X55 0
P45973 Q92831 0
P45973 P50539 0
P45973 Q16254 0
P45973 Q14254 0
P45973 Q9UKT7 0
P45973 Q92522 0
P45973 Q9UHA4 0
P45973 P52655 0
P45973 Q05086 0
P45973 Q9UBP5 0
P45973 Q9NQT5 0
P45973 Q92989 0
P45973 Q13868 0
P45973 Q8IZQ8 0
P45973 P51532 0
P45973 Q16586 0
P45973 Q14145 0
P45973 Q02750 0
P45973 Q13114 0
P45973 Q9UNS2 0
P45973 Q96EZ8 0
P45973 Q9H2X6 0
P45973 Q9BUL9 0
P45973 Q8WYB5 0
P45973 Q9P0W2 0
P45973 Q9NWZ8 0
P45973 Q9H9F9 0
P45973 Q12904 0
P45973 Q86VN1 0
P45973 Q9UMX0 0
P45973 Q9Y3U8 0
P45973 Q00535 0
P45973 Q15007 0
P45973 Q5T200 0
P45973 Q8IUC6 0
P45973 P63208 0
P45973 Q92878 0
P45973 Q9H981 0
P45973 Q96Q27 0
P45973 P81274 0
P45973 P47813 0
P45973 P63151 0
P45973 P46108 0
P45973 Q8NHY2 0
P45973 Q14683 0
P45973 Q00610 0
P45973 Q13490 0
P45973 Q9NRL2 0
P45973 Q9Y6X2 0
P45973 Q99549 0
P45973 Q86UP2 0
P45973 Q9P2I0 0
P45973 Q9NPF5 0
P45973 Q06124 0
P45973 Q10570 0
P45973 Q92844 0
P45973 Q9H269 0
P45973 Q13191 0
P45973 Q96T60 0
P45973 Q16531 0
P45973 Q9BYE7 0
P45973 Q08209 0
P45973 Q8NEM2 0
P45973 Q12873 0
P45973 Q15172 0
P45973 P51946 0
P45973 Q6QNY1 0
P45973 P55265 0
P45973 Q9Y262 0
P45973 P51610 0
P45973 P52732 0
P45973 Q9HAU5 0
P45973 Q96A65 0
P45973 Q8NBZ0 0
P45973 Q13485 0
P45973 Q9Y3F4 0
P45973 Q9Y6Q9 0
P45973 P63162 0
P45973 Q16342 0
P45973 Q13216 0
P45973 Q8TD19 0
P45973 Q14999 0
P45973 P49711 0
P45973 Q8IYD1 0
P45973 P45985 0
P45973 Q8TEY7 0
P45973 Q9UIG0 0
P45973 Q9NPB6 0
P45973 Q14691 0
P45973 Q15843 0
P45973 Q9UIF9 0
P45973 Q16584 0
P45973 P49207 0
P45973 Q93074 0
P45973 Q12834 0
P45973 Q9UL63 0
P45973 Q92890 0
P45973 Q9NSP4 0
P45973 Q96FZ7 0
P45973 Q92618 0
P45973 Q05397 0
P45973 Q15542 0
P45973 Q92830 0
P45973 P51531 0
P45973 Q9BSJ2 0
P45973 P84090 0
P45973 Q9C086 0
P45973 Q7Z6Z7 0
P45973 Q9UKV8 0
P45973 P55072 0
P45973 Q155Q3 0
P45973 P49959 0
P45973 Q9UHI6 0
P45973 Q16630 0
P45973 Q13227 0
P45973 Q13526 0
P45973 P62136 0
P45973 Q99497 0
P45973 Q8WV66 0
P45973 Q92925 0
P45973 P61968 0
P45973 Q9UK53 0
P45973 Q92759 0
P45973 Q9Y4A5 0
P45973 Q15650 0
P45973 Q13404 0
P45973 Q9BSI4 0
P45973 Q08881 0
P45973 Q9H1J1 0
P45973 Q13608 0
P45973 Q9Y6J9 0
P45973 P48995 0
P45973 Q9UQM7 0
P45973 Q92922 0
P45973 Q13415 0
P45973 Q9NPD3 0
P45973 Q13620 0
P45973 Q8WVC0 0
P45973 Q6Q0C0 0
P45973 Q14974 0
P45973 P56192 0
P45973 Q7LBR1 0
P45973 Q53EL6 0
P45973 Q8TEW0 0
P45973 P60510 0
P45973 Q15276 0
P45973 Q13367 0
P45973 Q9Y2X3 0
P45973 Q14653 0
P45973 Q15046 0
P45973 P46531 0
P45973 Q5PSV4 0
P45973 Q15008 0
P45973 Q99683 0
P45973 Q15633 0
P45973 Q8TEQ6 0
P45973 Q12888 0
P45973 Q9NZS9 0
P45973 P49841 0
P45973 P61586 0
P45973 Q15750 0
P45973 P61289 0
P45973 P63096 0
P45973 Q49AN0 0
P45973 Q9H672 0
P45973 Q12959 0
P45973 Q9NZI8 0
P45973 P53677 0
P45973 Q04864 0
P45973 Q8TDZ2 0
P45973 Q00978 0
P45973 Q8IZP0 0
P45973 Q99759 0
P45973 P49023 0
P45973 Q13155 0
P45973 Q9BW27 0
P45973 Q9BPX3 0
P45973 P54274 0
P45973 P68104 0
P45973 Q9UBQ5 0
P45973 P62841 0
P45973 Q14103 0
P45973 Q07817 0
P45973 Q15543 0
P45973 P50991 0
P45973 P52630 0
P45973 Q0VG06 0
P45973 P62081 0
P45973 Q9Y2L1 0
P45973 Q9Y6R4 0
P45973 Q96JB8 0
P45973 P52294 0
P45973 P49916 0
P45973 Q99575 0
P45973 Q92777 0
P45973 Q676U5 0
P45973 Q14152 0
P45973 P49758 0
P45973 Q9Y3E7 0
P45973 Q00653 0
P45973 Q9Y618 0
P45973 P63279 0
P45973 Q9P0M6 0
P45973 Q16533 0
P45973 P62701 0
P45973 Q9GZX9 0
P45973 P60468 0
P45973 Q9NPI8 0
P45973 P63261 0
P45973 Q02539 0
P45973 Q86XK2 0
P45973 Q9UHA3 0
P45973 Q9Y2A7 0
P45973 Q9Y333 0
P45973 Q8IUR7 0
P45973 Q9Y2T2 0
P45973 Q7L2H7 0
P45973 Q99613 0
P45973 P62891 0
P45973 Q99665 0
P45973 Q8N684 0
P45973 Q8TAQ2 0
P45973 Q9H4B7 0
P45973 Q9ULZ2 0
P45973 Q14444 0
P45973 Q08945 0
P45973 Q13347 0
P45973 Q99963 0
P45973 Q12788 0
P45973 Q13428 0
P45973 Q69YN4 0
P45973 P62910 0
P45973 Q9HAU4 0
P45973 Q8NFZ0 0
P45973 Q9Y6I3 0
P45973 P46736 0
P45973 Q9HBI1 0
P45973 Q06587 0
P45973 P46777 0
P45973 Q15596 0
P45973 Q68EM7 0
P45973 Q96FF9 0
P45973 Q969H0 0
P45973 Q9H3P2 0
P45973 P46783 0
P45973 Q9Y5K6 0
P45973 Q13363 0
P45973 Q15369 0
P45973 P61006 0
P45973 Q86XR7 0
P45973 Q15370 0
P45973 Q96EB6 0
P45973 P62753 0
P45973 P62308 0
P45973 Q969R5 0
P45973 Q92620 0
P45973 Q9NW38 0
P45973 Q00597 0
P45973 Q8NFZ5 0
P45973 P62847 0
P45973 Q92896 0
P45973 Q13418 0
P45973 Q03431 0
P45973 Q9HC52 0
P45973 Q9Y383 0
P45973 P60660 0
P45973 Q9H0E3 0
P45973 Q92828 0
P45973 Q99728 0
P45973 Q13393 0
P45973 Q13619 0
P45973 P49450 0
P45973 Q04917 0
P45973 Q14686 0
P45973 Q12996 0
P45973 Q13535 0
P45973 Q969H4 0
P45973 Q99848 0
P45973 Q16514 0
P45973 Q6P2E9 0
P45973 Q7Z412 0
P45973 P60900 0
P45973 Q15024 0
P45973 Q9NPI6 0
P45973 Q9Y6K9 0
P45973 P63220 0
P45973 P52272 0
P45973 Q9Y2J4 0
P45973 Q8WXI9 0
P45973 Q14181 0
P45973 Q15545 0
P45973 Q13671 0
P45973 P61964 0
P45973 Q9H444 0
P45973 Q9H160 0
P45973 Q9NY27 0
P45973 Q9NRG0 0
P45973 Q9Y232 0
P45973 P60866 0
P45973 Q96EB1 0
P45973 P82279 0
P45973 Q9UKL0 0
P45973 Q99417 0
P45973 P62993 0
P45973 Q13547 0
P45973 P57678 0
P45973 Q92794 0
P45973 P62140 0
P45973 Q9BRG1 0
P45973 P49336 0
P45973 Q13158 0
P45973 Q92466 0
P45973 Q92750 0
P45973 Q5XUX0 0
P45973 P68363 0
P45973 Q14511 0
P45973 P52292 0
P45973 Q96T23 0
P45973 P50914 0
P45973 Q92882 0
P45973 Q13098 0
P45973 Q01201 0
P45973 Q9Y6A5 0
P45973 Q00341 0
P45973 Q9NV70 0
P45973 Q99638 0
P45973 Q969S2 0
P45973 P62829 0
P45973 Q8N5C8 0
P45973 Q13200 0
P45973 Q8IYD8 0
P45973 Q8N726 0
P45973 Q05048 0
P45973 Q9UER7 0
P45973 Q13368 0
P45973 Q99558 0
P45973 Q15628 0
P45973 Q8WUM0 0
P45973 Q8IVI9 0
P45973 Q13330 0
P45973 Q9HCU9 0
P45973 Q92556 0
P45973 Q09472 0
P45973 Q14118 0
P45973 Q4LE39 0
P45973 Q8NI35 0
P45973 Q99873 0
P45973 Q9H7L9 0
P45973 P46781 0
P45973 Q9HCE1 0
P45973 Q9H633 0
P45973 Q99627 0
P45973 Q13472 0
P45973 Q86VW2 0
P45973 Q4G0F5 0
P45973 Q15393 0
P45973 P83731 0
P45973 Q02880 0
P45973 Q6R327 0
P45973 P49721 0
P45973 P51003 0
P45973 Q02241 0
P45973 Q9NWX5 0
P45973 P47914 0
P45973 Q9UDY8 0
P45973 Q92629 0
P45973 Q6T4P5 0
P45973 Q8WXK4 0
P45973 Q9BS16 0
P45973 Q14191 0
P45973 Q13501 0
P45973 Q99879 0
P45973 P47756 0
P45973 P59768 0
P45973 P46779 0
P45973 Q15233 0
P45973 P52657 0
P45973 Q14978 0
P45973 Q9UBC3 0
P45973 Q15796 0
P45973 Q92613 0
P45973 Q99496 0
P45973 Q9BVC4 0
P45973 Q13617 0
P45973 Q9HB75 0
P45973 Q13610 0
P45973 Q96B26 0
P45973 P49368 0
P45973 Q6P1M3 0
P45973 Q96JP5 0
P45973 Q9UJW3 0
P45973 Q9NW13 0
P45973 Q7L5Y9 0
P45973 Q64663 0
P45973 Q96QK1 0
P45973 Q9UIM3 0
P45973 Q59EJ3 0
P45973 Q13105 0
P45973 P62875 0
P45973 Q15287 0
P45973 Q969G3 0
P45973 Q13283 0
P45973 Q9H9Q2 0
P45973 P62851 0
P45973 P98161 0
P45973 Q9UM13 0
P45973 Q8IXH7 0
P45973 Q96KQ7 0
P45973 P62854 0
P45973 Q16787 0
P45973 Q15052 0
P45973 Q9NUP9 0
P45973 Q03188 0
P45973 P61513 0
P45973 Q9NXR7 0
P45973 Q99996 0
P45973 Q9HD42 0
P45973 Q9H9H4 0
P45973 P54132 0
P45973 Q9NR30 0
P45973 Q9UPZ3 0
P45973 Q9NUW8 0
P45973 Q07021 0
P45973 P59998 0
P45973 Q01780 0
P45973 Q9Y265 0
P45973 Q12778 0
P45973 Q16401 0
P45973 Q9HAF1 0
P45973 Q9UKB1 0
P45973 Q9ULG1 0
P45973 P47755 0
P45973 Q9HBM6 0
P45973 Q71F23 0
P45973 Q96S59 0
P45973 Q9BZZ5 0
P45973 Q6IBW4 0
P45973 Q9H3R5 0
P45973 Q16585 0
P45973 Q53TQ3 0
P45973 Q9NZ70 0
P45973 Q02952 0
P45973 Q09028 0
P45973 Q9UBW8 0
P45973 Q9UBT2 0
P45973 P46778 0
P45973 Q86U86 0
P45973 Q92769 0
P45973 Q8N2Z9 0
P45973 Q9UBB5 0
P45973 P50750 0
P45973 P62424 0
P45973 P62750 0
P45973 Q9UKT8 0
P45973 Q9H6S1 0
P45973 Q14980 0
P45973 Q5RKV6 0
P45973 Q8WX92 0
P45973 Q6STE5 0
P45973 P51858 0
P45973 Q7L2Z9 0
P45973 Q12905 0
P45973 Q9NUX5 0
P45973 Q5VTR2 0
P45973 P99999 0
P45973 P78345 0
P45973 Q9P287 0
P45973 Q6PD62 0
P45973 P62158 0
P45973 Q9BXJ9 0
P45973 Q9BRX5 0
P45973 Q9Y5B9 0
P45973 Q13618 0
P45973 P56945 0
P45973 Q6WN34 0
P45973 P62306 0
P45973 Q8N257 0
P45973 Q96FI4 0
P45973 Q9GZT9 0
P45973 Q13352 0
P45973 Q71U36 0
P45973 P63000 0
P45973 Q9BYG5 0
P45973 Q15554 0
P45973 P59780 0
P45973 Q9NUG6 0
P45973 P62826 0
P45973 Q16236 0
P45973 Q9NYB0 0
P45973 Q15075 0
P45973 Q92599 0
P45973 P98177 0
P45973 Q9BXM7 0
P45973 Q8IUQ4 0
P45973 Q8IXI1 0
P45973 Q9UNL4 0
P45973 P62263 0
P45973 Q14192 0
P45973 Q01094 0
P45973 Q9H9B1 0
P45973 P62333 0
P45973 Q5SXM2 0
P45973 Q9H0H5 0
P45973 Q9UBE8 0
P45973 Q08999 0
P45973 P60842 0
P45973 Q8WUW1 0
P45973 Q14714 0
P45973 Q8TDH9 0
P45973 Q96CF2 0
P45973 P56545 0
P45973 Q16576 0
P45973 Q9BUB5 0
P45973 Q9BZH6 0
P45973 P61981 0
P45973 P52948 0
P45973 Q92804 0
P45973 Q7L2E3 0
P45973 P53805 0
P45973 Q9UPN7 0
P45973 Q8N3C0 0
P45973 P62877 0
P45973 P56537 0
P45973 Q29RF7 0
P45973 P49411 0
P45973 Q9H074 0
P45973 Q9UBU8 0
P45973 Q01970 0
P45973 Q14202 0
P45973 Q9Y4K3 0
P45973 Q9Y230 0
P45973 P55884 0
P45973 Q8TAG9 0
P45973 Q9GZS1 0
P45973 Q13094 0
P45973 P46199 0
P45973 Q96BT3 0
P45973 P67809 0
P45973 P51787 0
P45973 Q9Y6W5 0
P45973 Q92667 0
P45973 P84022 0
P45973 Q6WCQ1 0
P45973 Q9ULX6 0
P45973 Q02410 0
P45973 P61353 0
P45973 P62277 0
P45973 Q96H20 0
P45973 P62191 0
P45973 Q9NQT4 0
P45973 Q9ULD4 0
P45973 Q96KP1 0
P45973 Q9BZK7 0
P45973 P78347 0
P45973 P84098 0
P45973 Q99966 0
P45973 Q9UKF6 0
P45973 Q9UL15 0
P45973 Q9Y6J0 0
P45973 P62318 0
P45973 Q86W51 0
P45973 Q9NRH3 0
P45973 P52907 0
P45973 Q8N668 0
P45973 Q96T58 0
P45973 Q9UL46 0
P45973 Q15019 0
P45973 Q12824 0
P45973 Q6QNY0 0
P45973 Q4VCS5 0
P45973 Q01081 0
P45973 Q9NQ66 0
P45973 Q96H22 0
P45973 Q9NP66 0
P45973 Q9NYJ8 0
P45973 Q14186 0
P45973 P47897 0
P45973 Q9UIW2 0
P45973 Q9UHD9 0
P45973 Q68CP9 0
P45973 P52434 0
P45973 Q08499 0
P45973 P62269 0
P45973 Q8N0S6 0
P45973 P48556 0
P45973 P55209 0
P45973 Q9UBQ0 0
P45973 Q03135 0
P45973 Q8WXD5 0
P45973 Q9Y2U8 0
P45973 Q15744 0
P45973 Q13616 0
P45973 Q9BPZ7 0
P45973 Q6P1X5 0
P45973 P52701 0
P45973 Q6P3W7 0
P45973 Q9Y5B0 0
P45973 Q8WVM7 0
P45973 Q13635 0
P45973 P60709 0
P45973 Q04637 0
P45973 Q96ST3 0
P45973 Q13469 0
P45973 Q13257 0
P45973 Q15208 0
P45973 Q05655 0
P45973 Q9Y3B2 0
P45973 Q96KG9 0
P45973 Q9H2K2 0
P45973 Q9UHD2 0
P45973 Q96Q15 0
P45973 P49795 0
P45973 Q9H871 0
P45973 Q6IPU0 0
P45973 Q16665 0
P45973 Q7L5Y6 0
P45973 P78537 0
P45973 Q9H9A7 0
P45973 Q14164 0
P45973 Q9H5N1 0
P45973 P50281 0
P45973 P51665 0
P45973 Q9UNE7 0
P45973 Q8N3Y1 0
P45973 Q8N1F7 0
P45973 Q96HS1 0
P45973 Q9HB71 0
P45973 Q9H9T3 0
P45973 Q9H211 0
P45973 Q9UPV9 0
P45973 Q9UHV2 0
P45973 Q9BQE3 0
P45973 P54136 0
P45973 Q9UJF2 0
P45973 Q14790 0
P45973 Q6UN15 0
P45973 P54819 0
P45973 Q53SF7 0
P45973 Q99708 0
P45973 P78527 0
P45973 Q92785 0
P45973 Q92585 0
P45973 P61244 0
P45973 Q96JN0 0
P45973 Q13487 0
P45973 Q8IYI6 0
P45973 P62304 0
P45973 Q92793 0
P45973 P63267 0
P45973 Q9UK41 0
P45973 Q06323 0
P45973 P98170 0
P45973 Q969H6 0
P45973 Q9BXL7 0
P45973 Q6P1J9 0
P45973 Q13118 0
P45973 P63104 0
P45973 Q14247 0
P45973 Q13111 0
P45973 Q9BVA1 0
P45973 Q14687 0
P45973 Q15788 0
P45973 P61158 0
P45973 Q96GD4 0
P45973 Q6UW60 0
P45973 P62316 0
P45973 complex 0
P45973 P62861 0
P45973 Q04206 0
P45973 P46940 0
P45973 Q9H0D6 0
P45973 P62899 0
P45973 Q9BU64 0
P45973 Q96AP0 0
P45973 Q3V639 0
P45973 P62195 0
P45973 Q96EK2 0
P45973 Q9UBF6 0
P45973 Q9UHD8 0
P45973 Q12906 0
P45973 Q86WB0 0
P45973 Q9GZS3 0
P45973 Q16594 0
P45973 P61160 0
P45973 Q13287 0
P45973 P63165 0
P45973 Q9H9Y6 0
P45973 P60228 0
P45973 P61978 0
P45973 Q00534 0
P45973 Q8N3R9 0
P45973 Q9BVC3 0
P45973 Q6IT96 0
P45973 Q07157 0
P45973 P62857 0
P45973 Q8IVT5 0
P45973 P62249 0
P45973 Q9BY43 0
P45973 Q92674 0
P45973 Q96EY7 0
P45973 Q99814 0
P45973 Q14318 0
P45973 P62917 0
P45973 Q9BVP2 0
P45973 Q15025 0
P45973 Q13185 0
P45973 Q6NUQ1 0
P45973 Q15329 0
P45973 Q03111 0
P45973 Q13905 0
P45973 P46939 0
P45973 Q06609 0
P45973 P62873 0
P45973 Q14008 0
P45973 Q96CV9 0
P45973 Q92572 0
P45973 Q8IZH2 0
P45973 Q9Y6K1 0
P45973 Q13309 0
P45973 Q9NTJ3 0
P45973 P51151 0
P45973 Q9BZI7 0
P45973 Q8N9N2 0
P45973 P57740 0
P45973 Q07889 0
P45973 P62888 0
P45973 Q9NZZ3 0
P45973 P62266 0
P45973 Q969F9 0
P45973 Q9BRT9 0
P45973 P55211 0
P45973 P78344 0
P45973 Q9Y490 0
P45973 Q9HB96 0
P45973 Q92990 0
P45973 Q9Y297 0
P45973 Q9UL45 0
P45973 P49757 0
P45973 Q86YV9 0
P45973 Q8NFD5 0
P45973 Q92905 0
P45973 Q96CW5 0
P45973 Q14155 0
P45973 Q9NWU2 0
P45973 P62314 0
P45973 Q8NB91 0
P45973 Q8N7H5 0
P45973 Q96BN2 0
P45973 P46782 0
P45973 P48357 0
P45973 Q99962 0
P45973 P61313 0
P45973 Q86YP4 0
P45973 P49720 0
P45973 Q9H6Z9 0
P45973 P46527 0
P45973 Q12769 0
P45973 Q96NW7 0
P45973 Q9BQG0 0
P45973 Q9UBL3 0
P45973 P63244 0
P45973 Q02878 0
P45973 Q13596 0
P45973 Q99741 0
P45973 Q8NFH3 0
P45973 Q16637 0
P45973 Q9P2J5 0
P45973 P51965 0
P45973 Q9UPN9 0
P45973 Q5YLB2 0
P45973 P54105 0
P45973 Q15544 0
P45973 Q9NX58 0
P45973 Q9BYG4 0
P45973 Q9NVA2 0
P45973 Q96EE3 0
P45973 P62280 0
P45973 Q7KZI7 0
P45973 Q8WVB6 0
P45973 Q13642 0
P45973 Q9Y2Q5 0
P45973 Q14289 0
P45973 P46776 0
P45973 Q13576 0
P45973 P62273 0
P45973 Q13889 0
P45973 Q14676 0
P45973 Q5T2T1 0
P45973 P61254 0
P45973 Q9Y6I7 0
P45973 Q9NVC6 0
P45973 Q6FI13 0
P45973 Q14185 0
P45973 Q96B97 0
P45973 P55769 0
P45973 Q9Y5S9 0
P45973 Q9Y605 0
P45973 Q8IWI9 0
P45973 P62805 0
P45973 Q92851 0
P45973 Q8IY63 0
P45973 P50148 0
P45973 Q8IY57 0
P45973 Q12933 0
P45973 Q00403 0
P45973 Q15003 0
P45973 P48643 0
P45973 Q92966 0
P45973 Q9NUP1 0
P45973 Q8IU60 0
P45973 Q15311 0
P45973 Q04724 0
P45973 Q15653 0
P45973 Q96SB4 0
P45973 Q9H840 0
P45973 Q8N3U4 0
P45973 P62913 0
P45973 Q13326 0
P45973 Q53HL2 0
P45973 Q05193 0
P45973 P56524 0
P45973 P62714 0
P45973 Q96F86 0
P45973 Q6P4R8 0
P45973 Q15185 0
P45973 Q6PI98 0
P45973 Q9H270 0
P45973 Q02543 0
P45973 Q92797 0
P45973 Q93034 0
P45973 Q15582 0
P45973 Q9NYV6 0
P45973 Q9NRF9 0
P45973 Q9UPT5 0
P45973 Q92900 0
P45973 Q96EV8 0
P45973 P62906 0
P45973 Q9UQL6 0
P45973 Q9UHV9 0
P45973 P62495 0
P45973 Q13451 0
P45973 Q00839 0
P45973 Q9BQA1 0
P45973 P55316 0
P45973 Q06187 0
P45973 P46109 0
P45973 Q5S007 0
P45973 Q08211 0
P45973 Q15021 0
P45973 P62244 0
P45973 Q9UBU9 0
P45973 P49917 0
P45973 Q00987 0
P45973 P62241 0
P45973 Q14573 0
P45973 Q99436 0
P50990 Q9UBE0 0
P50990 Q9P253 0
P50990 P78346 0
P50990 Q8IX12 0
P50990 Q1EHW4 0
P50990 Q6IA86 0
P50990 Q9UBX0 0
P50990 Q86VP6 0
P50990 Q99816 0
P50990 P78560 0
P50990 Q9UQN3 0
P50990 Q9ULH1 0
P50990 Q9Y576 0
P50990 Q5VWG9 0
P50990 Q07954 0
P50990 Q9H1I8 0
P50990 P53779 0
P50990 Q86XI2 0
P50990 Q63HK5 0
P50990 Q8NFH4 0
P50990 Q8WYH8 0
P50990 Q96RK1 0
P50990 Q13438 0
P50990 Q6IE81 0
P50990 Q96JC1 0
P50990 Q9BTC8 0
P50990 Q8IUD2 0
P50990 Q9P2K3 0
P50990 Q8TDN6 0
P50990 Q16181 0
P50990 Q06265 0
P50990 Q14160 0
P50990 P51587 0
P50990 Q16543 0
P50990 P62258 0
P50990 Q8N122 0
P50990 Q9UNM6 0
P50990 Q14194 0
P50990 Q15648 0
P50990 Q9Y2S0 0
P50990 Q9BXP5 0
P50990 P61024 0
P50990 Q12962 0
P50990 P83881 0
P50990 Q13127 0
P50990 Q99460 0
P50990 Q96BD5 0
P50990 Q9Y2X7 0
P50990 Q8N163 0
P50990 Q14919 0
P50990 P61247 0
P50990 Q99967 0
P50990 P62736 0
P50990 Q13503 0
P50990 Q06330 0
P50990 Q9UBW7 0
P50990 Q9NTI5 0
P50990 Q07864 0
P50990 Q9NQC1 0
P50990 P61201 0
P50990 Q16526 0
P50990 Q9Y248 0
P50990 Q96GM5 0
P50990 P55201 0
P50990 Q9Y253 0
P50990 Q5U5U6 0
P50990 Q01518 0
P50990 Q5QJE6 0
P50990 Q9UPY3 0
P50990 Q92766 0
P50990 Q14839 0
P50990 Q86T24 0
P50990 Q8N6M7 0
P50990 Q9NQS7 0
P50990 Q9UKG1 0
P50990 Q15334 0
P50990 Q7L5N1 0
P50990 Q9BT78 0
P50990 Q9Y316 0
P50990 Q13163 0
P50990 Q9Y3C5 0
P50990 Q07020 0
P50990 Q7L576 0
P50990 P55036 0
P50990 Q9UQE7 0
P50990 P62979 0
P50990 P55735 0
P50990 Q86X55 0
P50990 Q92831 0
P50990 Q16254 0
P50990 Q14254 0
P50990 Q9UKT7 0
P50990 Q92522 0
P50990 Q9UHA4 0
P50990 P52655 0
P50990 Q05086 0
P50990 Q9UBP5 0
P50990 Q9NQT5 0
P50990 Q92989 0
P50990 Q13868 0
P50990 Q8IZQ8 0
P50990 P51532 0
P50990 Q16586 0
P50990 Q14145 0
P50990 Q02750 0
P50990 Q13114 0
P50990 Q9UNS2 0
P50990 Q96EZ8 0
P50990 Q9H2X6 0
P50990 Q9BUL9 0
P50990 Q8WYB5 0
P50990 Q9P0W2 0
P50990 Q9NWZ8 0
P50990 Q9H9F9 0
P50990 Q12904 0
P50990 Q86VN1 0
P50990 Q9UMX0 0
P50990 Q9Y3U8 0
P50990 Q00535 0
P50990 Q15007 0
P50990 Q5T200 0
P50990 Q8IUC6 0
P50990 P63208 0
P50990 Q92878 0
P50990 Q9H981 0
P50990 Q96Q27 0
P50990 P81274 0
P50990 P63151 0
P50990 Q8NHY2 0
P50990 Q14683 0
P50990 Q00610 0
P50990 Q13490 0
P50990 Q9NRL2 0
P50990 Q9Y6X2 0
P50990 Q99549 0
P50990 Q86UP2 0
P50990 Q9P2I0 0
P50990 Q9NPF5 0
P50990 Q06124 0
P50990 Q10570 0
P50990 Q92844 0
P50990 Q9H269 0
P50990 Q13191 0
P50990 Q96T60 0
P50990 Q16531 0
P50990 Q9BYE7 0
P50990 Q08209 0
P50990 Q8NEM2 0
P50990 Q12873 0
P50990 Q15172 0
P50990 P51946 0
P50990 Q6QNY1 0
P50990 P55265 0
P50990 Q9Y262 0
P50990 P51610 0
P50990 P52732 0
P50990 Q9HAU5 0
P50990 Q96A65 0
P50990 Q8NBZ0 0
P50990 Q13485 0
P50990 Q9Y3F4 0
P50990 Q9Y6Q9 0
P50990 P63162 0
P50990 Q16342 0
P50990 Q13216 0
P50990 Q8TD19 0
P50990 Q14999 0
P50990 Q8IYD1 0
P50990 Q8TEY7 0
P50990 Q9UIG0 0
P50990 Q9NPB6 0
P50990 Q14691 0
P50990 Q15843 0
P50990 Q9UIF9 0
P50990 Q16584 0
P50990 Q93074 0
P50990 Q12834 0
P50990 Q9UL63 0
P50990 Q92890 0
P50990 Q9NSP4 0
P50990 Q96FZ7 0
P50990 Q92618 0
P50990 Q05397 0
P50990 Q15542 0
P50990 Q92830 0
P50990 P51531 0
P50990 Q9BSJ2 0
P50990 P84090 0
P50990 Q9C086 0
P50990 Q7Z6Z7 0
P50990 Q9UKV8 0
P50990 P55072 0
P50990 Q155Q3 0
P50990 Q9UHI6 0
P50990 Q16630 0
P50990 Q13227 0
P50990 Q13526 0
P50990 P62136 0
P50990 Q99497 0
P50990 Q8WV66 0
P50990 Q92925 0
P50990 P61968 0
P50990 Q9UK53 0
P50990 Q92759 0
P50990 Q9Y4A5 0
P50990 Q15650 0
P50990 Q13404 0
P50990 Q9BSI4 0
P50990 Q08881 0
P50990 Q9H1J1 0
P50990 Q13608 0
P50990 Q9Y6J9 0
P50990 Q9UQM7 0
P50990 Q92922 0
P50990 Q13415 0
P50990 Q9NPD3 0
P50990 Q13620 0
P50990 Q8WVC0 0
P50990 Q6Q0C0 0
P50990 Q14974 0
P50990 P56192 0
P50990 Q7LBR1 0
P50990 Q53EL6 0
P50990 Q8TEW0 0
P50990 P60510 0
P50990 Q15276 0
P50990 Q13367 0
P50990 Q9Y2X3 0
P50990 Q14653 0
P50990 Q15046 0
P50990 Q5PSV4 0
P50990 Q15008 0
P50990 Q99683 0
P50990 Q15633 0
P50990 Q8TEQ6 0
P50990 Q12888 0
P50990 Q9NZS9 0
P50990 P61586 0
P50990 Q15750 0
P50990 P61289 0
P50990 P63096 0
P50990 Q49AN0 0
P50990 Q9H672 0
P50990 Q12959 0
P50990 Q9NZI8 0
P50990 P53677 0
P50990 Q04864 0
P50990 Q8TDZ2 0
P50990 Q00978 0
P50990 Q8IZP0 0
P50990 Q99759 0
P50990 Q13155 0
P50990 Q9BW27 0
P50990 Q9BPX3 0
P50990 P54274 0
P50990 P68104 0
P50990 Q9UBQ5 0
P50990 P62841 0
P50990 Q14103 0
P50990 Q07817 0
P50990 Q15543 0
P50990 P52630 0
P50990 Q0VG06 0
P50990 P62081 0
P50990 Q9Y2L1 0
P50990 Q9Y6R4 0
P50990 Q96JB8 0
P50990 P52294 0
P50990 Q99575 0
P50990 Q92777 0
P50990 Q676U5 0
P50990 Q14152 0
P50990 Q9Y3E7 0
P50990 Q00653 0
P50990 Q9Y618 0
P50990 P63279 0
P50990 Q9P0M6 0
P50990 Q16533 0
P50990 P62701 0
P50990 Q9GZX9 0
P50990 P60468 0
P50990 Q9NPI8 0
P50990 P63261 0
P50990 Q02539 0
P50990 Q86XK2 0
P50990 Q9UHA3 0
P50990 Q9Y2A7 0
P50990 Q9Y333 0
P50990 Q8IUR7 0
P50990 Q9Y2T2 0
P50990 Q7L2H7 0
P50990 Q99613 0
P50990 P62891 0
P50990 Q99665 0
P50990 Q8N684 0
P50990 Q8TAQ2 0
P50990 Q9H4B7 0
P50990 Q9ULZ2 0
P50990 Q14444 0
P50990 Q08945 0
P50990 Q13347 0
P50990 Q99963 0
P50990 Q12788 0
P50990 Q13428 0
P50990 Q69YN4 0
P50990 P62910 0
P50990 Q9HAU4 0
P50990 Q8NFZ0 0
P50990 Q9Y6I3 0
P50990 Q9HBI1 0
P50990 Q06587 0
P50990 Q15596 0
P50990 Q68EM7 0
P50990 Q96FF9 0
P50990 Q969H0 0
P50990 Q9H3P2 0
P50990 Q9Y5K6 0
P50990 Q13363 0
P50990 Q15369 0
P50990 P61006 0
P50990 Q86XR7 0
P50990 Q15370 0
P50990 Q96EB6 0
P50990 P62753 0
P50990 P62308 0
P50990 Q969R5 0
P50990 Q92620 0
P50990 Q9NW38 0
P50990 Q00597 0
P50990 Q8NFZ5 0
P50990 P62847 0
P50990 Q92896 0
P50990 Q13418 0
P50990 Q03431 0
P50990 Q9HC52 0
P50990 Q9Y383 0
P50990 P60660 0
P50990 Q9H0E3 0
P50990 Q92828 0
P50990 Q99728 0
P50990 Q13393 0
P50990 Q13619 0
P50990 Q04917 0
P50990 Q14686 0
P50990 Q12996 0
P50990 Q13535 0
P50990 Q969H4 0
P50990 Q99848 0
P50990 Q16514 0
P50990 Q6P2E9 0
P50990 Q7Z412 0
P50990 P60900 0
P50990 Q15024 0
P50990 Q9NPI6 0
P50990 Q9Y6K9 0
P50990 P63220 0
P50990 P52272 0
P50990 Q9Y2J4 0
P50990 Q8WXI9 0
P50990 Q14181 0
P50990 Q15545 0
P50990 Q13671 0
P50990 P61964 0
P50990 Q9H444 0
P50990 Q9H160 0
P50990 Q9NY27 0
P50990 Q9NRG0 0
P50990 Q9Y232 0
P50990 P60866 0
P50990 Q96EB1 0
P50990 P82279 0
P50990 Q9UKL0 0
P50990 Q99417 0
P50990 P62993 0
P50990 Q13547 0
P50990 P57678 0
P50990 Q92794 0
P50990 P62140 0
P50990 Q9BRG1 0
P50990 Q13158 0
P50990 Q92466 0
P50990 Q92750 0
P50990 Q5XUX0 0
P50990 Q6P1K2 0
P50990 P68363 0
P50990 Q14511 0
P50990 P52292 0
P50990 Q96T23 0
P50990 Q92882 0
P50990 Q13098 0
P50990 Q01201 0
P50990 Q9Y6A5 0
P50990 Q00341 0
P50990 Q9NV70 0
P50990 Q99638 0
P50990 Q969S2 0
P50990 P62829 0
P50990 Q8N5C8 0
P50990 Q13200 0
P50990 Q8IYD8 0
P50990 Q8N726 0
P50990 Q05048 0
P50990 Q9UER7 0
P50990 Q13368 0
P50990 Q99558 0
P50990 Q15628 0
P50990 Q8WUM0 0
P50990 Q8IVI9 0
P50990 Q13330 0
P50990 Q9HCU9 0
P50990 Q92556 0
P50990 Q09472 0
P50990 Q14118 0
P50990 Q4LE39 0
P50990 Q8NI35 0
P50990 Q99873 0
P50990 Q9H7L9 0
P50990 Q9HCE1 0
P50990 Q9H633 0
P50990 Q99627 0
P50990 Q13472 0
P50990 Q86VW2 0
P50990 Q4G0F5 0
P50990 Q15393 0
P50990 P83731 0
P50990 Q02880 0
P50990 Q6R327 0
P50990 P51003 0
P50990 Q02241 0
P50990 Q9NWX5 0
P50990 Q9UDY8 0
P50990 Q92629 0
P50990 Q6T4P5 0
P50990 Q8WXK4 0
P50990 Q9BS16 0
P50990 Q14191 0
P50990 Q13501 0
P50990 Q99879 0
P50990 P59768 0
P50990 Q15233 0
P50990 P52657 0
P50990 Q14978 0
P50990 Q9UBC3 0
P50990 Q15796 0
P50990 Q92613 0
P50990 Q99496 0
P50990 Q9BVC4 0
P50990 Q13617 0
P50990 Q9HB75 0
P50990 Q13610 0
P50990 Q96B26 0
P50990 Q6P1M3 0
P50990 Q96JP5 0
P50990 Q9UJW3 0
P50990 Q9NW13 0
P50990 Q7L5Y9 0
P50990 Q64663 0
P50990 Q96QK1 0
P50990 Q9UIM3 0
P50990 Q59EJ3 0
P50990 Q13105 0
P50990 P62875 0
P50990 Q15287 0
P50990 Q969G3 0
P50990 Q13283 0
P50990 Q9H9Q2 0
P50990 P62851 0
P50990 P98161 0
P50990 Q9UM13 0
P50990 Q8IXH7 0
P50990 Q96KQ7 0
P50990 P62854 0
P50990 Q16787 0
P50990 Q15052 0
P50990 Q9NUP9 0
P50990 Q03188 0
P50990 P61513 0
P50990 Q9NXR7 0
P50990 Q99996 0
P50990 Q9HD42 0
P50990 Q9H9H4 0
P50990 P54132 0
P50990 Q9NR30 0
P50990 Q9UPZ3 0
P50990 Q9NUW8 0
P50990 Q07021 0
P50990 P59998 0
P50990 Q01780 0
P50990 Q9Y265 0
P50990 Q12778 0
P50990 Q16401 0
P50990 Q9HAF1 0
P50990 Q9UKB1 0
P50990 Q9ULG1 0
P50990 Q9HBM6 0
P50990 Q71F23 0
P50990 Q96S59 0
P50990 Q9BZZ5 0
P50990 Q6IBW4 0
P50990 Q9H3R5 0
P50990 Q16585 0
P50990 Q53TQ3 0
P50990 Q9NZ70 0
P50990 Q02952 0
P50990 Q09028 0
P50990 Q9UBW8 0
P50990 Q9UBT2 0
P50990 Q86U86 0
P50990 Q92769 0
P50990 Q8N2Z9 0
P50990 Q9UBB5 0
P50990 P62424 0
P50990 P62750 0
P50990 Q9UKT8 0
P50990 Q9H6S1 0
P50990 Q14980 0
P50990 Q5RKV6 0
P50990 Q8WX92 0
P50990 Q6STE5 0
P50990 P51858 0
P50990 Q7L2Z9 0
P50990 Q12905 0
P50990 Q9NUX5 0
P50990 Q5VTR2 0
P50990 P99999 0
P50990 P78345 0
P50990 Q9P287 0
P50990 Q6PD62 0
P50990 P62158 0
P50990 Q9BXJ9 0
P50990 Q9BRX5 0
P50990 Q9Y5B9 0
P50990 Q13618 0
P50990 P56945 0
P50990 Q6WN34 0
P50990 P62306 0
P50990 Q8N257 0
P50990 Q96FI4 0
P50990 Q9GZT9 0
P50990 Q13352 0
P50990 Q71U36 0
P50990 P63000 0
P50990 Q9BYG5 0
P50990 Q9H081 0
P50990 Q15554 0
P50990 P59780 0
P50990 Q9NUG6 0
P50990 P62826 0
P50990 Q16236 0
P50990 Q9NYB0 0
P50990 Q15075 0
P50990 Q92599 0
P50990 P98177 0
P50990 Q9BXM7 0
P50990 Q8IUQ4 0
P50990 Q8IXI1 0
P50990 Q9UNL4 0
P50990 P62263 0
P50990 Q14192 0
P50990 Q01094 0
P50990 Q9H9B1 0
P50990 P62333 0
P50990 Q5SXM2 0
P50990 Q9H0H5 0
P50990 Q9UBE8 0
P50990 Q08999 0
P50990 P60842 0
P50990 Q8WUW1 0
P50990 Q14714 0
P50990 Q8TDH9 0
P50990 Q96CF2 0
P50990 P56545 0
P50990 Q16576 0
P50990 Q9BUB5 0
P50990 Q9BZH6 0
P50990 P61981 0
P50990 P52948 0
P50990 Q92804 0
P50990 Q7L2E3 0
P50990 P53805 0
P50990 Q9UPN7 0
P50990 Q8N3C0 0
P50990 P62877 0
P50990 P56537 0
P50990 Q29RF7 0
P50990 Q9H074 0
P50990 Q9UBU8 0
P50990 Q01970 0
P50990 Q14202 0
P50990 Q9Y4K3 0
P50990 Q9Y230 0
P50990 Q96IY1 0
P50990 P55884 0
P50990 Q8TAG9 0
P50990 Q9GZS1 0
P50990 Q13094 0
P50990 Q96BT3 0
P50990 P67809 0
P50990 P51787 0
P50990 Q9Y6W5 0
P50990 Q92667 0
P50990 Q9UIS9 0
P50990 P84022 0
P50990 Q6WCQ1 0
P50990 Q9ULX6 0
P50990 Q02410 0
P50990 P61353 0
P50990 P62277 0
P50990 Q96H20 0
P50990 P62191 0
P50990 Q9NQT4 0
P50990 Q9ULD4 0
P50990 Q96KP1 0
P50990 Q9BZK7 0
P50990 P78347 0
P50990 P84098 0
P50990 Q99966 0
P50990 Q9UKF6 0
P50990 Q9UL15 0
P50990 Q9Y6J0 0
P50990 P62318 0
P50990 Q86W51 0
P50990 Q9NRH3 0
P50990 P52907 0
P50990 Q8N668 0
P50990 Q96T58 0
P50990 Q9UL46 0
P50990 Q15019 0
P50990 Q12824 0
P50990 Q6QNY0 0
P50990 Q4VCS5 0
P50990 Q01081 0
P50990 Q9NQ66 0
P50990 Q96H22 0
P50990 Q9NP66 0
P50990 Q9NYJ8 0
P50990 Q14186 0
P50990 Q9UIW2 0
P50990 Q9UHD9 0
P50990 Q68CP9 0
P50990 P52434 0
P50990 Q08499 0
P50990 P62269 0
P50990 Q8N0S6 0
P50990 P55209 0
P50990 Q9UBQ0 0
P50990 Q03135 0
P50990 Q8WXD5 0
P50990 Q9Y2U8 0
P50990 Q15744 0
P50990 Q13616 0
P50990 Q9BPZ7 0
P50990 Q6P1X5 0
P50990 P52701 0
P50990 Q6P3W7 0
P50990 Q9Y5B0 0
P50990 Q8WVM7 0
P50990 Q13635 0
P50990 P60709 0
P50990 Q04637 0
P50990 Q96ST3 0
P50990 Q13469 0
P50990 Q13257 0
P50990 Q15208 0
P50990 Q05655 0
P50990 Q9Y3B2 0
P50990 Q96KG9 0
P50990 Q9H2K2 0
P50990 Q9UHD2 0
P50990 Q96Q15 0
P50990 Q9H871 0
P50990 Q6IPU0 0
P50990 Q16665 0
P50990 Q7L5Y6 0
P50990 P78537 0
P50990 Q9H9A7 0
P50990 Q14164 0
P50990 Q9H5N1 0
P50990 P51665 0
P50990 Q9UNE7 0
P50990 Q8N3Y1 0
P50990 Q8N1F7 0
P50990 Q96HS1 0
P50990 Q9HB71 0
P50990 Q9H9T3 0
P50990 Q9H211 0
P50990 Q9UPV9 0
P50990 Q9UHV2 0
P50990 Q9BQE3 0
P50990 P54136 0
P50990 Q9UJF2 0
P50990 Q14790 0
P50990 Q6UN15 0
P50990 P54819 0
P50990 Q53SF7 0
P50990 Q99708 0
P50990 P78527 0
P50990 Q92785 0
P50990 Q92585 0
P50990 P61244 0
P50990 Q96JN0 0
P50990 Q13487 0
P50990 Q8IYI6 0
P50990 P62304 0
P50990 Q92793 0
P50990 P63267 0
P50990 Q9UK41 0
P50990 Q06323 0
P50990 P98170 0
P50990 Q969H6 0
P50990 Q9BXL7 0
P50990 Q6P1J9 0
P50990 Q13118 0
P50990 P63104 0
P50990 Q14247 0
P50990 Q13111 0
P50990 Q9BVA1 0
P50990 Q14687 0
P50990 Q15788 0
P50990 P61158 0
P50990 Q96GD4 0
P50990 Q6UW60 0
P50990 P62316 0
P50990 complex 0
P50990 P62861 0
P50990 Q04206 0
P50990 Q9H0D6 0
P50990 P62899 0
P50990 Q9BU64 0
P50990 Q96AP0 0
P50990 Q3V639 0
P50990 P62195 0
P50990 Q96EK2 0
P50990 Q9UBF6 0
P50990 Q9UHD8 0
P50990 Q12906 0
P50990 Q86WB0 0
P50990 Q9GZS3 0
P50990 Q16594 0
P50990 P61160 0
P50990 Q13287 0
P50990 P63165 0
P50990 Q9H9Y6 0
P50990 P60228 0
P50990 P61978 0
P50990 Q00534 0
P50990 Q8N3R9 0
P50990 Q9BVC3 0
P50990 Q6IT96 0
P50990 Q07157 0
P50990 P62857 0
P50990 Q8IVT5 0
P50990 P62249 0
P50990 Q9BY43 0
P50990 Q92674 0
P50990 Q96EY7 0
P50990 Q99814 0
P50990 Q14318 0
P50990 P62917 0
P50990 Q9BVP2 0
P50990 Q15025 0
P50990 Q13185 0
P50990 Q6NUQ1 0
P50990 Q15329 0
P50990 Q03111 0
P50990 Q13905 0
P50990 Q06609 0
P50990 P62873 0
P50990 Q14008 0
P50990 Q96CV9 0
P50990 Q92572 0
P50990 Q8IZH2 0
P50990 Q9Y6K1 0
P50990 Q13309 0
P50990 Q9NTJ3 0
P50990 P51151 0
P50990 Q9BZI7 0
P50990 Q8N9N2 0
P50990 P57740 0
P50990 Q07889 0
P50990 P62888 0
P50990 Q9NZZ3 0
P50990 P62266 0
P50990 Q969F9 0
P50990 Q9BRT9 0
P50990 P55211 0
P50990 P78344 0
P50990 Q9Y490 0
P50990 Q9HB96 0
P50990 Q92990 0
P50990 Q9Y297 0
P50990 Q9UL45 0
P50990 Q86YV9 0
P50990 Q8NFD5 0
P50990 Q92905 0
P50990 Q96CW5 0
P50990 Q14155 0
P50990 Q9NWU2 0
P50990 P62314 0
P50990 Q8NB91 0
P50990 Q8N7H5 0
P50990 Q96BN2 0
P50990 Q99962 0
P50990 P61313 0
P50990 Q86YP4 0
P50990 Q9H6Z9 0
P50990 Q12769 0
P50990 Q96NW7 0
P50990 Q9BQG0 0
P50990 Q9UBL3 0
P50990 P63244 0
P50990 Q02878 0
P50990 Q13596 0
P50990 Q99741 0
P50990 Q8NFH3 0
P50990 Q16637 0
P50990 Q9P2J5 0
P50990 P51965 0
P50990 Q9UPN9 0
P50990 Q5YLB2 0
P50990 P54105 0
P50990 Q15544 0
P50990 Q9NX58 0
P50990 Q9BYG4 0
P50990 Q9NVA2 0
P50990 Q96EE3 0
P50990 P62280 0
P50990 Q7KZI7 0
P50990 Q8WVB6 0
P50990 Q13642 0
P50990 Q9Y2Q5 0
P50990 Q14289 0
P50990 Q13576 0
P50990 P62273 0
P50990 Q13889 0
P50990 Q14676 0
P50990 Q5T2T1 0
P50990 P61254 0
P50990 Q9Y6I7 0
P50990 Q9NVC6 0
P50990 Q6FI13 0
P50990 Q14185 0
P50990 Q96B97 0
P50990 P55769 0
P50990 Q9Y5S9 0
P50990 Q9Y605 0
P50990 Q8IWI9 0
P50990 P62805 0
P50990 Q92851 0
P50990 Q9H410 0
P50990 Q8IY63 0
P50990 Q8IY57 0
P50990 Q12933 0
P50990 Q00403 0
P50990 Q15003 0
P50990 Q92966 0
P50990 Q9NUP1 0
P50990 Q8IU60 0
P50990 Q15311 0
P50990 Q04724 0
P50990 Q15653 0
P50990 Q96SB4 0
P50990 Q9H840 0
P50990 Q8N3U4 0
P50990 P62913 0
P50990 Q13326 0
P50990 Q53HL2 0
P50990 Q05193 0
P50990 P56524 0
P50990 P62714 0
P50990 Q96F86 0
P50990 Q6P4R8 0
P50990 Q15185 0
P50990 Q6PI98 0
P50990 Q9H270 0
P50990 Q02543 0
P50990 Q92797 0
P50990 Q93034 0
P50990 Q15582 0
P50990 Q9NYV6 0
P50990 Q9NRF9 0
P50990 Q9UPT5 0
P50990 Q92900 0
P50990 Q96EV8 0
P50990 P62906 0
P50990 Q9UQL6 0
P50990 Q9UHV9 0
P50990 P62495 0
P50990 Q13451 0
P50990 Q00839 0
P50990 Q9BQA1 0
P50990 P55316 0
P50990 Q06187 0
P50990 Q5S007 0
P50990 Q08211 0
P50990 Q15021 0
P50990 P62244 0
P50990 Q9UBU9 0
P50990 Q00987 0
P50990 P62241 0
P50990 Q14573 0
P50990 Q99436 0
Q9H1I8 Q9UBE0 0
Q9H1I8 Q9P253 0
Q9H1I8 Q9UBX0 0
Q9H1I8 Q9UQN3 0
Q9H1I8 Q9ULH1 0
Q9H1I8 Q9Y576 0
Q9H1I8 Q9P2K3 0
Q9H1I8 Q9UNM6 0
Q9H1I8 Q9Y2S0 0
Q9H1I8 Q9Y2X7 0
Q9H1I8 Q9UBW7 0
Q9H1I8 Q9NTI5 0
Q9H1I8 Q9NQC1 0
Q9H1I8 Q9Y248 0
Q9H1I8 Q9Y253 0
Q9H1I8 Q9UPY3 0
Q9H1I8 Q9NQS7 0
Q9H1I8 Q9UKG1 0
Q9H1I8 Q9Y316 0
Q9H1I8 Q9Y3C5 0
Q9H1I8 Q9UQE7 0
Q9H1I8 Q9UKT7 0
Q9H1I8 Q9UHA4 0
Q9H1I8 Q9UBP5 0
Q9H1I8 Q9NQT5 0
Q9H1I8 Q9UNS2 0
Q9H1I8 Q9H2X6 0
Q9H1I8 Q9P0W2 0
Q9H1I8 Q9NWZ8 0
Q9H1I8 Q9H9F9 0
Q9H1I8 Q9UMX0 0
Q9H1I8 Q9Y3U8 0
Q9H1I8 Q9H981 0
Q9H1I8 Q9NRL2 0
Q9H1I8 Q9Y6X2 0
Q9H1I8 Q9P2I0 0
Q9H1I8 Q9NPF5 0
Q9H1I8 Q9H269 0
Q9H1I8 Q9Y262 0
Q9H1I8 Q9HAU5 0
Q9H1I8 Q9Y3F4 0
Q9H1I8 Q9Y6Q9 0
Q9H1I8 Q9UIG0 0
Q9H1I8 Q9NPB6 0
Q9H1I8 Q9UIF9 0
Q9H1I8 Q9UL63 0
Q9H1I8 Q9NSP4 0
Q9H1I8 Q9UKV8 0
Q9H1I8 Q9UHI6 0
Q9H1I8 Q9UK53 0
Q9H1I8 Q9Y4A5 0
Q9H1I8 Q9H1J1 0
Q9H1I8 Q9Y6J9 0
Q9H1I8 Q9UQM7 0
Q9H1I8 Q9NPD3 0
Q9H1I8 Q9Y2X3 0
Q9H1I8 Q9NZS9 0
Q9H1I8 Q9H672 0
Q9H1I8 Q9NZI8 0
Q9H1I8 Q9UBQ5 0
Q9H1I8 Q9Y2L1 0
Q9H1I8 Q9Y6R4 0
Q9H1I8 Q9Y3E7 0
Q9H1I8 Q9Y618 0
Q9H1I8 Q9P0M6 0
Q9H1I8 Q9NPI8 0
Q9H1I8 Q9UHA3 0
Q9H1I8 Q9Y2A7 0
Q9H1I8 Q9Y333 0
Q9H1I8 Q9Y2T2 0
Q9H1I8 Q9H4B7 0
Q9H1I8 Q9ULZ2 0
Q9H1I8 Q9HAU4 0
Q9H1I8 Q9Y6I3 0
Q9H1I8 Q9HBI1 0
Q9H1I8 Q9H3P2 0
Q9H1I8 Q9Y5K6 0
Q9H1I8 Q9NW38 0
Q9H1I8 Q9HC52 0
Q9H1I8 Q9Y383 0
Q9H1I8 Q9NPI6 0
Q9H1I8 Q9Y6K9 0
Q9H1I8 Q9Y2J4 0
Q9H1I8 Q9H444 0
Q9H1I8 Q9NY27 0
Q9H1I8 Q9NRG0 0
Q9H1I8 Q9Y232 0
Q9H1I8 Q9UKL0 0
Q9H1I8 Q9Y6A5 0
Q9H1I8 Q9NV70 0
Q9H1I8 Q9UER7 0
Q9H1I8 Q9HCU9 0
Q9H1I8 Q9H7L9 0
Q9H1I8 Q9HCE1 0
Q9H1I8 Q9H633 0
Q9H1I8 Q9NWX5 0
Q9H1I8 Q9UDY8 0
Q9H1I8 Q9UBC3 0
Q9H1I8 Q9HB75 0
Q9H1I8 Q9UJW3 0
Q9H1I8 Q9NW13 0
Q9H1I8 Q9UIM3 0
Q9H1I8 Q9H9Q2 0
Q9H1I8 Q9UM13 0
Q9H1I8 Q9NUP9 0
Q9H1I8 Q9NXR7 0
Q9H1I8 Q9HD42 0
Q9H1I8 Q9H9H4 0
Q9H1I8 Q9NR30 0
Q9H1I8 Q9UPZ3 0
Q9H1I8 Q9NUW8 0
Q9H1I8 Q9Y265 0
Q9H1I8 Q9HAF1 0
Q9H1I8 Q9UKB1 0
Q9H1I8 Q9ULG1 0
Q9H1I8 Q9HBM6 0
Q9H1I8 Q9H3R5 0
Q9H1I8 Q9NZ70 0
Q9H1I8 Q9UBW8 0
Q9H1I8 Q9UBT2 0
Q9H1I8 Q9UBB5 0
Q9H1I8 Q9UKT8 0
Q9H1I8 Q9H6S1 0
Q9H1I8 Q9NUX5 0
Q9H1I8 Q9P287 0
Q9H1I8 Q9Y5B9 0
Q9H1I8 Q9NUG6 0
Q9H1I8 Q9NYB0 0
Q9H1I8 Q9UNL4 0
Q9H1I8 Q9H9B1 0
Q9H1I8 Q9UBE8 0
Q9H1I8 Q9UPN7 0
Q9H1I8 Q9UBU8 0
Q9H1I8 Q9Y4K3 0
Q9H1I8 Q9Y230 0
Q9H1I8 Q9Y6W5 0
Q9H1I8 Q9UIS9 0
Q9H1I8 Q9ULX6 0
Q9H1I8 Q9NQT4 0
Q9H1I8 Q9ULD4 0
Q9H1I8 Q9UKF6 0
Q9H1I8 Q9UL15 0
Q9H1I8 Q9Y6J0 0
Q9H1I8 Q9NRH3 0
Q9H1I8 Q9UL46 0
Q9H1I8 Q9NQ66 0
Q9H1I8 Q9NP66 0
Q9H1I8 Q9NYJ8 0
Q9H1I8 Q9UIW2 0
Q9H1I8 Q9UHD9 0
Q9H1I8 Q9UBQ0 0
Q9H1I8 Q9Y2U8 0
Q9H1I8 Q9Y5B0 0
Q9H1I8 Q9Y3B2 0
Q9H1I8 Q9H2K2 0
Q9H1I8 Q9UHD2 0
Q9H1I8 Q9H871 0
Q9H1I8 Q9H9A7 0
Q9H1I8 Q9H5N1 0
Q9H1I8 Q9UNE7 0
Q9H1I8 Q9HB71 0
Q9H1I8 Q9H9T3 0
Q9H1I8 Q9H211 0
Q9H1I8 Q9UPV9 0
Q9H1I8 Q9UHV2 0
Q9H1I8 Q9UJF2 0
Q9H1I8 Q9UK41 0
Q9H1I8 complex 0
Q9H1I8 Q9UBF6 0
Q9H1I8 Q9UHD8 0
Q9H1I8 Q9H9Y6 0
Q9H1I8 Q9Y6K1 0
Q9H1I8 Q9NTJ3 0
Q9H1I8 Q9NZZ3 0
Q9H1I8 Q9Y490 0
Q9H1I8 Q9HB96 0
Q9H1I8 Q9Y297 0
Q9H1I8 Q9UL45 0
Q9H1I8 Q9NWU2 0
Q9H1I8 Q9H6Z9 0
Q9H1I8 Q9UBL3 0
Q9H1I8 Q9P2J5 0
Q9H1I8 Q9UPN9 0
Q9H1I8 Q9NX58 0
Q9H1I8 Q9NVA2 0
Q9H1I8 Q9Y2Q5 0
Q9H1I8 Q9Y6I7 0
Q9H1I8 Q9NVC6 0
Q9H1I8 Q9Y5S9 0
Q9H1I8 Q9Y605 0
Q9H1I8 Q9H410 0
Q9H1I8 Q9NUP1 0
Q9H1I8 Q9H840 0
Q9H1I8 Q9H270 0
Q9H1I8 Q9NYV6 0
Q9H1I8 Q9NRF9 0
Q9H1I8 Q9UPT5 0
Q9H1I8 Q9UQL6 0
Q9H1I8 Q9UHV9 0
Q9H1I8 Q9UBU9 0
P14868 Q9UBE0 0
P14868 Q9P253 0
P14868 P78346 0
P14868 Q8IX12 0
P14868 Q1EHW4 0
P14868 P28072 0
P14868 P23258 0
P14868 Q6IA86 0
P14868 Q9UBX0 0
P14868 Q99816 0
P14868 P78560 0
P14868 P21980 0
P14868 Q9UQN3 0
P14868 Q9ULH1 0
P14868 Q9Y576 0
P14868 Q5VWG9 0
P14868 Q07954 0
P14868 P45973 0
P14868 P50990 0
P14868 Q9H1I8 0
P14868 P29992 0
P14868 P53779 0
P14868 Q63HK5 0
P14868 Q8NFH4 0
P14868 Q8WYH8 0
P14868 Q96RK1 0
P14868 Q6IE81 0
P14868 Q96JC1 0
P14868 Q9BTC8 0
P14868 P18084 0
P14868 Q8IUD2 0
P14868 Q9P2K3 0
P14868 Q16181 0
P14868 P78371 0
P14868 Q06265 0
P14868 Q14160 0
P14868 P16144 0
P14868 Q8N122 0
P14868 Q9UNM6 0
P14868 Q14194 0
P14868 Q99832 0
P14868 Q12962 0
P14868 Q13127 0
P14868 Q99460 0
P14868 Q96BD5 0
P14868 P28070 0
P14868 Q9Y2X7 0
P14868 Q8N163 0
P14868 Q14919 0
P14868 Q99967 0
P14868 Q9UBW7 0
P14868 Q9NTI5 0
P14868 Q9NQC1 0
P14868 P61201 0
P14868 Q96GM5 0
P14868 P55201 0
P14868 Q9Y253 0
P14868 Q5U5U6 0
P14868 Q01518 0
P14868 Q5QJE6 0
P14868 Q92766 0
P14868 Q86T24 0
P14868 Q8N6M7 0
P14868 Q9NQS7 0
P14868 Q9UKG1 0
P14868 Q15334 0
P14868 P32121 0
P14868 Q7L5N1 0
P14868 P37173 0
P14868 Q9BT78 0
P14868 Q9Y3C5 0
P14868 Q7L576 0
P14868 P55036 0
P14868 P29459 0
P14868 Q9UQE7 0
P14868 P55735 0
P14868 Q86X55 0
P14868 P50539 0
P14868 Q14254 0
P14868 Q9UHA4 0
P14868 P52655 0
P14868 Q05086 0
P14868 Q9UBP5 0
P14868 Q9NQT5 0
P14868 Q13868 0
P14868 Q8IZQ8 0
P14868 Q16586 0
P14868 Q02750 0
P14868 P18615 0
P14868 Q13114 0
P14868 Q9UNS2 0
P14868 Q9BUL9 0
P14868 Q8WYB5 0
P14868 P31749 0
P14868 Q9H9F9 0
P14868 Q86VN1 0
P14868 P43686 0
P14868 Q9UMX0 0
P14868 Q5T200 0
P14868 Q8IUC6 0
P14868 Q9H981 0
P14868 Q96Q27 0
P14868 P63151 0
P14868 P31323 0
P14868 P28074 0
P14868 P46108 0
P14868 Q8NHY2 0
P14868 Q00610 0
P14868 P24588 0
P14868 Q13490 0
P14868 Q9NRL2 0
P14868 Q9Y6X2 0
P14868 Q99549 0
P14868 Q86UP2 0
P14868 Q06124 0
P14868 Q10570 0
P14868 Q92844 0
P14868 Q9H269 0
P14868 Q13191 0
P14868 Q9BYE7 0
P14868 Q8NEM2 0
P14868 Q6QNY1 0
P14868 P55265 0
P14868 P52732 0
P14868 Q96A65 0
P14868 Q8NBZ0 0
P14868 Q13485 0
P14868 P40222 0
P14868 Q13216 0
P14868 Q8TD19 0
P14868 P49711 0
P14868 Q8IYD1 0
P14868 P35080 0
P14868 P45985 0
P14868 P40189 0
P14868 Q8TEY7 0
P14868 Q9UIG0 0
P14868 Q9NPB6 0
P14868 Q15843 0
P14868 P18206 0
P14868 Q9UIF9 0
P14868 Q16584 0
P14868 Q12834 0
P14868 Q9UL63 0
P14868 Q92890 0
P14868 P17980 0
P14868 Q9NSP4 0
P14868 Q96FZ7 0
P14868 Q92618 0
P14868 Q05397 0
P14868 Q15542 0
P14868 Q9BSJ2 0
P14868 Q9C086 0
P14868 Q7Z6Z7 0
P14868 P19174 0
P14868 P55072 0
P14868 P20339 0
P14868 Q155Q3 0
P14868 Q13227 0
P14868 Q13526 0
P14868 Q8WV66 0
P14868 Q92925 0
P14868 Q9UK53 0
P14868 Q15650 0
P14868 Q13404 0
P14868 Q9BSI4 0
P14868 Q08881 0
P14868 Q13608 0
P14868 Q9Y6J9 0
P14868 P48995 0
P14868 Q9NPD3 0
P14868 Q8WVC0 0
P14868 Q6Q0C0 0
P14868 Q7LBR1 0
P14868 P36894 0
P14868 P14923 0
P14868 Q8TEW0 0
P14868 Q15276 0
P14868 Q13367 0
P14868 Q14653 0
P14868 P25787 0
P14868 P40938 0
P14868 Q5PSV4 0
P14868 Q15008 0
P14868 Q99683 0
P14868 P61586 0
P14868 Q15750 0
P14868 P61289 0
P14868 Q9H672 0
P14868 P53677 0
P14868 Q8TDZ2 0
P14868 Q00978 0
P14868 Q8IZP0 0
P14868 Q99759 0
P14868 P49023 0
P14868 Q9BW27 0
P14868 P54274 0
P14868 Q9UBQ5 0
P14868 P42356 0
P14868 Q07817 0
P14868 Q15543 0
P14868 P42701 0
P14868 P50991 0
P14868 P52630 0
P14868 Q9Y2L1 0
P14868 Q9Y6R4 0
P14868 Q96JB8 0
P14868 P52294 0
P14868 P49916 0
P14868 Q99575 0
P14868 Q92777 0
P14868 Q676U5 0
P14868 Q14152 0
P14868 P49758 0
P14868 Q9Y3E7 0
P14868 Q9P0M6 0
P14868 Q16533 0
P14868 Q9GZX9 0
P14868 P60468 0
P14868 P63261 0
P14868 P41002 0
P14868 Q86XK2 0
P14868 Q9Y2A7 0
P14868 Q8IUR7 0
P14868 Q9Y2T2 0
P14868 Q7L2H7 0
P14868 Q99613 0
P14868 Q99665 0
P14868 Q8N684 0
P14868 Q9ULZ2 0
P14868 Q14444 0
P14868 Q13347 0
P14868 Q99963 0
P14868 Q12788 0
P14868 P22681 0
P14868 Q9HAU4 0
P14868 Q8NFZ0 0
P14868 Q9Y6I3 0
P14868 P46736 0
P14868 Q9HBI1 0
P14868 Q68EM7 0
P14868 Q96FF9 0
P14868 Q9H3P2 0
P14868 Q9Y5K6 0
P14868 Q15369 0
P14868 P61006 0
P14868 Q86XR7 0
P14868 Q15370 0
P14868 P19438 0
P14868 P29474 0
P14868 P40763 0
P14868 Q969R5 0
P14868 P28799 0
P14868 Q13418 0
P14868 P60660 0
P14868 Q92828 0
P14868 Q13393 0
P14868 P49450 0
P14868 Q04917 0
P14868 P43694 0
P14868 Q12996 0
P14868 Q13535 0
P14868 Q969H4 0
P14868 P27695 0
P14868 Q6P2E9 0
P14868 Q7Z412 0
P14868 P60900 0
P14868 Q15024 0
P14868 Q9NPI6 0
P14868 P29590 0
P14868 Q9Y2J4 0
P14868 Q8WXI9 0
P14868 Q13671 0
P14868 Q9H444 0
P14868 Q9H160 0
P14868 Q9NRG0 0
P14868 Q9Y232 0
P14868 Q96EB1 0
P14868 P82279 0
P14868 Q99417 0
P14868 P62993 0
P14868 Q92794 0
P14868 P62140 0
P14868 Q9BRG1 0
P14868 Q92466 0
P14868 Q92750 0
P14868 Q5XUX0 0
P14868 Q6P1K2 0
P14868 P68363 0
P14868 Q14511 0
P14868 P23458 0
P14868 Q96T23 0
P14868 Q92882 0
P14868 Q9Y6A5 0
P14868 Q00341 0
P14868 Q9NV70 0
P14868 Q99638 0
P14868 Q969S2 0
P14868 Q8N5C8 0
P14868 Q13200 0
P14868 Q8N726 0
P14868 Q05048 0
P14868 P43403 0
P14868 Q13368 0
P14868 Q15628 0
P14868 Q8WUM0 0
P14868 Q8IVI9 0
P14868 Q9HCU9 0
P14868 Q92556 0
P14868 Q14118 0
P14868 P15056 0
P14868 Q4LE39 0
P14868 P23467 0
P14868 Q8NI35 0
P14868 Q9H7L9 0
P14868 P22694 0
P14868 Q9H633 0
P14868 Q86VW2 0
P14868 Q4G0F5 0
P14868 Q6R327 0
P14868 P49721 0
P14868 Q02241 0
P14868 Q9NWX5 0
P14868 P26196 0
P14868 P16234 0
P14868 P39748 0
P14868 Q92629 0
P14868 Q6T4P5 0
P14868 Q8WXK4 0
P14868 Q9BS16 0
P14868 Q14191 0
P14868 P47756 0
P14868 P52657 0
P14868 Q9UBC3 0
P14868 Q15796 0
P14868 Q92613 0
P14868 Q9BVC4 0
P14868 P40227 0
P14868 Q9HB75 0
P14868 Q96B26 0
P14868 P49368 0
P14868 Q6P1M3 0
P14868 Q96JP5 0
P14868 Q7L5Y9 0
P14868 Q64663 0
P14868 Q96QK1 0
P14868 P29460 0
P14868 Q9UIM3 0
P14868 Q13105 0
P14868 Q9H9Q2 0
P14868 P98161 0
P14868 Q8IXH7 0
P14868 Q16787 0
P14868 Q15052 0
P14868 Q03188 0
P14868 Q9NXR7 0
P14868 Q99996 0
P14868 Q9HD42 0
P14868 Q9H9H4 0
P14868 Q9UPZ3 0
P14868 P42684 0
P14868 Q9NUW8 0
P14868 P27540 0
P14868 P59998 0
P14868 P28066 0
P14868 Q01780 0
P14868 Q12778 0
P14868 Q16401 0
P14868 Q9ULG1 0
P14868 P47755 0
P14868 Q9HBM6 0
P14868 Q71F23 0
P14868 Q96S59 0
P14868 Q9H3R5 0
P14868 Q16585 0
P14868 Q53TQ3 0
P14868 Q9NZ70 0
P14868 Q02952 0
P14868 P28482 0
P14868 Q9UBW8 0
P14868 Q9UBT2 0
P14868 P35869 0
P14868 Q86U86 0
P14868 Q8N2Z9 0
P14868 Q9UBB5 0
P14868 P40337 0
P14868 P16885 0
P14868 Q9H6S1 0
P14868 Q5RKV6 0
P14868 Q8WX92 0
P14868 Q6STE5 0
P14868 Q7L2Z9 0
P14868 Q9NUX5 0
P14868 Q5VTR2 0
P14868 P78345 0
P14868 Q6PD62 0
P14868 Q9BXJ9 0
P14868 P30153 0
P14868 P56945 0
P14868 Q6WN34 0
P14868 Q96FI4 0
P14868 P21802 0
P14868 Q13352 0
P14868 P63000 0
P14868 Q9BYG5 0
P14868 Q9H081 0
P14868 P29279 0
P14868 P59780 0
P14868 Q9NUG6 0
P14868 Q9NYB0 0
P14868 P36507 0
P14868 P21796 0
P14868 Q15075 0
P14868 Q92599 0
P14868 P98177 0
P14868 Q8IUQ4 0
P14868 Q8IXI1 0
P14868 Q9UNL4 0
P14868 P15498 0
P14868 Q01094 0
P14868 Q9H9B1 0
P14868 P62333 0
P14868 Q5SXM2 0
P14868 Q9H0H5 0
P14868 Q9UBE8 0
P14868 P35968 0
P14868 P23229 0
P14868 P60842 0
P14868 Q8WUW1 0
P14868 Q14714 0
P14868 Q8TDH9 0
P14868 Q96CF2 0
P14868 P56545 0
P14868 Q9BUB5 0
P14868 Q9BZH6 0
P14868 P17252 0
P14868 P61981 0
P14868 P25786 0
P14868 P52948 0
P14868 P37275 0
P14868 P53805 0
P14868 P25686 0
P14868 Q8N3C0 0
P14868 Q29RF7 0
P14868 Q9H074 0
P14868 Q01970 0
P14868 Q14202 0
P14868 Q9Y4K3 0
P14868 Q96IY1 0
P14868 P42575 0
P14868 P55884 0
P14868 Q8TAG9 0
P14868 Q13094 0
P14868 P40937 0
P14868 Q96BT3 0
P14868 P15170 0
P14868 P51787 0
P14868 P23528 0
P14868 Q9Y6W5 0
P14868 Q92667 0
P14868 Q6WCQ1 0
P14868 Q96H20 0
P14868 P62191 0
P14868 Q9NQT4 0
P14868 Q9ULD4 0
P14868 Q96KP1 0
P14868 Q99966 0
P14868 Q9UKF6 0
P14868 Q9UL15 0
P14868 Q86W51 0
P14868 Q9NRH3 0
P14868 P52907 0
P14868 Q9UL46 0
P14868 Q15019 0
P14868 Q6QNY0 0
P14868 Q4VCS5 0
P14868 P16298 0
P14868 Q9NQ66 0
P14868 Q96H22 0
P14868 Q9NP66 0
P14868 Q9NYJ8 0
P14868 Q14186 0
P14868 P35998 0
P14868 Q9UIW2 0
P14868 Q9UHD9 0
P14868 Q68CP9 0
P14868 Q08499 0
P14868 Q8N0S6 0
P14868 Q9UBQ0 0
P14868 Q03135 0
P14868 Q15744 0
P14868 Q9BPZ7 0
P14868 Q6P1X5 0
P14868 Q8WVM7 0
P14868 Q13635 0
P14868 P42858 0
P14868 Q13257 0
P14868 Q05655 0
P14868 Q9Y3B2 0
P14868 P22612 0
P14868 Q96KG9 0
P14868 Q9H2K2 0
P14868 Q9UHD2 0
P14868 Q96Q15 0
P14868 P49795 0
P14868 Q9H871 0
P14868 Q6IPU0 0
P14868 Q7L5Y6 0
P14868 P78537 0
P14868 P41182 0
P14868 Q9H5N1 0
P14868 P50281 0
P14868 P51665 0
P14868 Q9UNE7 0
P14868 Q8N1F7 0
P14868 P35580 0
P14868 Q9HB71 0
P14868 Q9H9T3 0
P14868 Q9H211 0
P14868 Q9UPV9 0
P14868 P43405 0
P14868 Q9BQE3 0
P14868 Q6UN15 0
P14868 P54819 0
P14868 Q53SF7 0
P14868 Q92785 0
P14868 P61244 0
P14868 Q96JN0 0
P14868 Q13487 0
P14868 Q8IYI6 0
P14868 Q9UK41 0
P14868 Q06323 0
P14868 P98170 0
P14868 Q969H6 0
P14868 Q6P1J9 0
P14868 Q13118 0
P14868 P63104 0
P14868 Q14247 0
P14868 P25445 0
P14868 P15311 0
P14868 Q9BVA1 0
P14868 Q14687 0
P14868 P20618 0
P14868 P42768 0
P14868 P61158 0
P14868 Q96GD4 0
P14868 Q6UW60 0
P14868 Q9H0D6 0
P14868 P25789 0
P14868 P17612 0
P14868 Q9BU64 0
P14868 P17987 0
P14868 Q96AP0 0
P14868 Q3V639 0
P14868 P25788 0
P14868 P62195 0
P14868 Q96EK2 0
P14868 Q9UBF6 0
P14868 Q9UHD8 0
P14868 Q86WB0 0
P14868 Q9GZS3 0
P14868 P29475 0
P14868 P61160 0
P14868 P63165 0
P14868 P60228 0
P14868 Q8N3R9 0
P14868 Q9BVC3 0
P14868 Q6IT96 0
P14868 Q07157 0
P14868 P20936 0
P14868 Q8IVT5 0
P14868 Q9BY43 0
P14868 Q92674 0
P14868 Q99814 0
P14868 Q14318 0
P14868 Q13185 0
P14868 P20248 0
P14868 Q13905 0
P14868 P46939 0
P14868 Q96CV9 0
P14868 Q92572 0
P14868 Q8IZH2 0
P14868 P51151 0
P14868 Q8N9N2 0
P14868 P57740 0
P14868 Q07889 0
P14868 Q9NZZ3 0
P14868 P20042 0
P14868 P33151 0
P14868 Q969F9 0
P14868 P78344 0
P14868 Q9Y490 0
P14868 Q9UL45 0
P14868 P49757 0
P14868 Q86YV9 0
P14868 Q8NFD5 0
P14868 Q92905 0
P14868 Q96CW5 0
P14868 P26012 0
P14868 Q14155 0
P14868 Q9NWU2 0
P14868 Q8N7H5 0
P14868 Q96BN2 0
P14868 P42345 0
P14868 P48357 0
P14868 Q99962 0
P14868 Q86YP4 0
P14868 P49720 0
P14868 P36897 0
P14868 Q12769 0
P14868 P63244 0
P14868 Q13596 0
P14868 P33240 0
P14868 Q8NFH3 0
P14868 P51965 0
P14868 Q9UPN9 0
P14868 P31947 0
P14868 P19105 0
P14868 Q15544 0
P14868 Q9BYG4 0
P14868 Q9NVA2 0
P14868 Q96EE3 0
P14868 Q7KZI7 0
P14868 Q8WVB6 0
P14868 Q9Y2Q5 0
P14868 Q14289 0
P14868 P29374 0
P14868 Q5T2T1 0
P14868 Q9Y6I7 0
P14868 Q6FI13 0
P14868 Q14185 0
P14868 Q96B97 0
P14868 Q9Y605 0
P14868 Q8IWI9 0
P14868 Q92851 0
P14868 Q9H410 0
P14868 Q8IY63 0
P14868 P50148 0
P14868 Q8IY57 0
P14868 Q12933 0
P14868 P48643 0
P14868 Q92966 0
P14868 Q9NUP1 0
P14868 Q8IU60 0
P14868 Q15311 0
P14868 P17600 0
P14868 Q8N3U4 0
P14868 Q13326 0
P14868 Q53HL2 0
P14868 Q05193 0
P14868 P41091 0
P14868 P62714 0
P14868 Q96F86 0
P14868 P42224 0
P14868 Q6P4R8 0
P14868 Q15185 0
P14868 P36873 0
P14868 Q9H270 0
P14868 Q93034 0
P14868 Q15582 0
P14868 Q9NYV6 0
P14868 Q9UPT5 0
P14868 Q96EV8 0
P14868 Q9UHV9 0
P14868 P62495 0
P14868 Q13451 0
P14868 P55316 0
P14868 P46109 0
P14868 Q5S007 0
P14868 P15391 0
P14868 Q00987 0
P14868 Q14573 0
P14868 Q99436 0
P29992 Q9UBE0 0
P29992 Q9P253 0
P29992 P78346 0
P29992 Q8IX12 0
P29992 Q1EHW4 0
P29992 Q6IA86 0
P29992 Q9UBX0 0
P29992 P41252 0
P29992 Q86VP6 0
P29992 Q99816 0
P29992 P78560 0
P29992 P49848 0
P29992 Q9UQN3 0
P29992 Q9ULH1 0
P29992 Q9Y576 0
P29992 Q5VWG9 0
P29992 Q07954 0
P29992 P45973 0
P29992 P50990 0
P29992 Q9H1I8 0
P29992 P53779 0
P29992 Q86XI2 0
P29992 Q63HK5 0
P29992 Q8NFH4 0
P29992 Q8WYH8 0
P29992 Q96RK1 0
P29992 Q13438 0
P29992 Q6IE81 0
P29992 Q96JC1 0
P29992 Q9BTC8 0
P29992 Q8IUD2 0
P29992 Q9P2K3 0
P29992 Q8TDN6 0
P29992 Q16181 0
P29992 P78371 0
P29992 P50402 0
P29992 Q06265 0
P29992 Q14160 0
P29992 P51587 0
P29992 Q16543 0
P29992 P62258 0
P29992 Q8N122 0
P29992 Q9UNM6 0
P29992 Q14194 0
P29992 Q15648 0
P29992 Q9Y2S0 0
P29992 Q99832 0
P29992 Q9BXP5 0
P29992 P49427 0
P29992 P61024 0
P29992 Q12962 0
P29992 P83881 0
P29992 Q13127 0
P29992 Q99460 0
P29992 Q96BD5 0
P29992 Q9Y2X7 0
P29992 Q8N163 0
P29992 Q14919 0
P29992 P61247 0
P29992 Q99967 0
P29992 P62736 0
P29992 Q13503 0
P29992 Q06330 0
P29992 Q9UBW7 0
P29992 Q9NTI5 0
P29992 Q07864 0
P29992 Q9NQC1 0
P29992 P61201 0
P29992 Q16526 0
P29992 Q9Y248 0
P29992 Q96GM5 0
P29992 P55201 0
P29992 Q9Y253 0
P29992 Q5U5U6 0
P29992 Q01518 0
P29992 Q5QJE6 0
P29992 Q9UPY3 0
P29992 Q92766 0
P29992 Q14839 0
P29992 Q86T24 0
P29992 Q8N6M7 0
P29992 Q9NQS7 0
P29992 Q9UKG1 0
P29992 Q15334 0
P29992 P32121 0
P29992 Q7L5N1 0
P29992 P37173 0
P29992 Q9BT78 0
P29992 Q9Y316 0
P29992 Q13163 0
P29992 Q9Y3C5 0
P29992 Q07020 0
P29992 Q7L576 0
P29992 P55036 0
P29992 Q9UQE7 0
P29992 P42704 0
P29992 P62979 0
P29992 P55735 0
P29992 Q86X55 0
P29992 Q92831 0
P29992 P50539 0
P29992 Q16254 0
P29992 Q14254 0
P29992 Q9UKT7 0
P29992 Q92522 0
P29992 Q9UHA4 0
P29992 P52655 0
P29992 Q05086 0
P29992 Q9UBP5 0
P29992 Q9NQT5 0
P29992 Q92989 0
P29992 Q13868 0
P29992 Q8IZQ8 0
P29992 P51532 0
P29992 Q16586 0
P29992 Q14145 0
P29992 Q02750 0
P29992 Q13114 0
P29992 Q9UNS2 0
P29992 Q96EZ8 0
P29992 Q9H2X6 0
P29992 Q9BUL9 0
P29992 Q8WYB5 0
P29992 Q9P0W2 0
P29992 P31749 0
P29992 Q9NWZ8 0
P29992 Q9H9F9 0
P29992 Q12904 0
P29992 Q86VN1 0
P29992 P43686 0
P29992 Q9UMX0 0
P29992 Q9Y3U8 0
P29992 Q00535 0
P29992 Q15007 0
P29992 Q5T200 0
P29992 P39023 0
P29992 Q8IUC6 0
P29992 P63208 0
P29992 Q92878 0
P29992 Q9H981 0
P29992 Q96Q27 0
P29992 P81274 0
P29992 P47813 0
P29992 P63151 0
P29992 P31323 0
P29992 P46108 0
P29992 Q8NHY2 0
P29992 Q14683 0
P29992 Q00610 0
P29992 Q13490 0
P29992 Q9NRL2 0
P29992 Q9Y6X2 0
P29992 Q99549 0
P29992 Q86UP2 0
P29992 Q9P2I0 0
P29992 Q9NPF5 0
P29992 Q06124 0
P29992 Q10570 0
P29992 Q92844 0
P29992 Q9H269 0
P29992 Q13191 0
P29992 Q96T60 0
P29992 Q16531 0
P29992 Q9BYE7 0
P29992 Q08209 0
P29992 Q8NEM2 0
P29992 Q12873 0
P29992 Q15172 0
P29992 P51946 0
P29992 Q6QNY1 0
P29992 P55265 0
P29992 Q9Y262 0
P29992 P51610 0
P29992 P52732 0
P29992 Q9HAU5 0
P29992 Q96A65 0
P29992 Q8NBZ0 0
P29992 Q13485 0
P29992 Q9Y3F4 0
P29992 Q9Y6Q9 0
P29992 P63162 0
P29992 Q16342 0
P29992 P40222 0
P29992 Q13216 0
P29992 Q8TD19 0
P29992 Q14999 0
P29992 P49711 0
P29992 Q8IYD1 0
P29992 P35080 0
P29992 P45985 0
P29992 P40189 0
P29992 Q8TEY7 0
P29992 Q9UIG0 0
P29992 Q9NPB6 0
P29992 Q14691 0
P29992 Q15843 0
P29992 Q9UIF9 0
P29992 Q16584 0
P29992 P49207 0
P29992 Q93074 0
P29992 Q12834 0
P29992 Q9UL63 0
P29992 Q92890 0
P29992 Q9NSP4 0
P29992 Q96FZ7 0
P29992 Q92618 0
P29992 Q05397 0
P29992 Q15542 0
P29992 Q92830 0
P29992 P51531 0
P29992 Q9BSJ2 0
P29992 P84090 0
P29992 Q9C086 0
P29992 Q7Z6Z7 0
P29992 Q9UKV8 0
P29992 P55072 0
P29992 Q155Q3 0
P29992 P43246 0
P29992 P49959 0
P29992 P42695 0
P29992 Q9UHI6 0
P29992 Q16630 0
P29992 Q13227 0
P29992 Q13526 0
P29992 P62136 0
P29992 Q99497 0
P29992 Q8WV66 0
P29992 Q92925 0
P29992 P61968 0
P29992 Q9UK53 0
P29992 Q92759 0
P29992 Q9Y4A5 0
P29992 Q15650 0
P29992 Q13404 0
P29992 Q9BSI4 0
P29992 Q08881 0
P29992 Q9H1J1 0
P29992 Q13608 0
P29992 Q9Y6J9 0
P29992 Q9UQM7 0
P29992 Q92922 0
P29992 Q13415 0
P29992 Q9NPD3 0
P29992 Q13620 0
P29992 Q8WVC0 0
P29992 Q6Q0C0 0
P29992 Q14974 0
P29992 P56192 0
P29992 Q7LBR1 0
P29992 P36894 0
P29992 Q53EL6 0
P29992 Q8TEW0 0
P29992 P60510 0
P29992 Q15276 0
P29992 Q13367 0
P29992 Q9Y2X3 0
P29992 P36578 0
P29992 Q14653 0
P29992 Q15046 0
P29992 P40938 0
P29992 P46531 0
P29992 Q5PSV4 0
P29992 Q15008 0
P29992 Q99683 0
P29992 Q15633 0
P29992 Q8TEQ6 0
P29992 Q12888 0
P29992 Q9NZS9 0
P29992 P49841 0
P29992 P61586 0
P29992 Q15750 0
P29992 P61289 0
P29992 P63096 0
P29992 Q49AN0 0
P29992 Q9H672 0
P29992 Q12959 0
P29992 Q9NZI8 0
P29992 P53677 0
P29992 Q04864 0
P29992 Q8TDZ2 0
P29992 Q00978 0
P29992 Q8IZP0 0
P29992 Q99759 0
P29992 P49023 0
P29992 Q13155 0
P29992 Q9BW27 0
P29992 Q9BPX3 0
P29992 P54274 0
P29992 P35244 0
P29992 P68104 0
P29992 Q9UBQ5 0
P29992 P42356 0
P29992 P62841 0
P29992 Q14103 0
P29992 Q07817 0
P29992 Q15543 0
P29992 P42701 0
P29992 P50991 0
P29992 P52630 0
P29992 Q0VG06 0
P29992 P62081 0
P29992 Q9Y2L1 0
P29992 Q9Y6R4 0
P29992 Q96JB8 0
P29992 P52294 0
P29992 P49916 0
P29992 Q99575 0
P29992 Q92777 0
P29992 Q676U5 0
P29992 Q14152 0
P29992 P49758 0
P29992 Q9Y3E7 0
P29992 Q00653 0
P29992 Q9Y618 0
P29992 P63279 0
P29992 Q9P0M6 0
P29992 Q16533 0
P29992 P62701 0
P29992 Q9GZX9 0
P29992 P60468 0
P29992 Q9NPI8 0
P29992 P35249 0
P29992 P63261 0
P29992 Q02539 0
P29992 P41002 0
P29992 Q86XK2 0
P29992 Q9UHA3 0
P29992 Q9Y2A7 0
P29992 Q9Y333 0
P29992 Q8IUR7 0
P29992 Q9Y2T2 0
P29992 Q7L2H7 0
P29992 Q99613 0
P29992 P62891 0
P29992 Q99665 0
P29992 Q8N684 0
P29992 Q8TAQ2 0
P29992 Q9H4B7 0
P29992 Q9ULZ2 0
P29992 Q14444 0
P29992 Q08945 0
P29992 Q13347 0
P29992 Q99963 0
P29992 Q12788 0
P29992 Q13428 0
P29992 Q69YN4 0
P29992 P62910 0
P29992 Q9HAU4 0
P29992 Q8NFZ0 0
P29992 Q9Y6I3 0
P29992 P46736 0
P29992 Q9HBI1 0
P29992 Q06587 0
P29992 P46777 0
P29992 Q15596 0
P29992 Q68EM7 0
P29992 Q96FF9 0
P29992 Q969H0 0
P29992 Q9H3P2 0
P29992 P46783 0
P29992 Q9Y5K6 0
P29992 Q13363 0
P29992 Q15369 0
P29992 P61006 0
P29992 Q86XR7 0
P29992 Q15370 0
P29992 Q96EB6 0
P29992 P62753 0
P29992 P62308 0
P29992 P40763 0
P29992 Q969R5 0
P29992 Q92620 0
P29992 Q9NW38 0
P29992 P41743 0
P29992 Q00597 0
P29992 Q8NFZ5 0
P29992 P62847 0
P29992 Q92896 0
P29992 Q13418 0
P29992 Q03431 0
P29992 Q9HC52 0
P29992 Q9Y383 0
P29992 P60660 0
P29992 Q9H0E3 0
P29992 Q92828 0
P29992 Q99728 0
P29992 Q13393 0
P29992 Q13619 0
P29992 P49450 0
P29992 Q04917 0
P29992 P43694 0
P29992 Q14686 0
P29992 Q12996 0
P29992 Q13535 0
P29992 Q969H4 0
P29992 Q99848 0
P29992 Q16514 0
P29992 Q6P2E9 0
P29992 Q7Z412 0
P29992 P60900 0
P29992 Q15024 0
P29992 Q9NPI6 0
P29992 Q9Y6K9 0
P29992 P63220 0
P29992 P52272 0
P29992 Q9Y2J4 0
P29992 Q8WXI9 0
P29992 Q14181 0
P29992 Q15545 0
P29992 Q13671 0
P29992 P61964 0
P29992 Q9H444 0
P29992 Q9H160 0
P29992 Q9NY27 0
P29992 Q9NRG0 0
P29992 Q9Y232 0
P29992 P60866 0
P29992 Q96EB1 0
P29992 P82279 0
P29992 Q9UKL0 0
P29992 Q99417 0
P29992 P62993 0
P29992 P30876 0
P29992 Q13547 0
P29992 P57678 0
P29992 Q92794 0
P29992 P62140 0
P29992 Q9BRG1 0
P29992 P49336 0
P29992 Q13158 0
P29992 Q92466 0
P29992 Q92750 0
P29992 Q5XUX0 0
P29992 Q6P1K2 0
P29992 P68363 0
P29992 P40429 0
P29992 Q14511 0
P29992 P52292 0
P29992 Q96T23 0
P29992 P50914 0
P29992 Q92882 0
P29992 Q13098 0
P29992 Q01201 0
P29992 Q9Y6A5 0
P29992 Q00341 0
P29992 Q9NV70 0
P29992 Q99638 0
P29992 Q969S2 0
P29992 P62829 0
P29992 Q8N5C8 0
P29992 Q13200 0
P29992 Q8IYD8 0
P29992 Q8N726 0
P29992 Q05048 0
P29992 P43403 0
P29992 Q9UER7 0
P29992 Q13368 0
P29992 Q99558 0
P29992 Q15628 0
P29992 Q8WUM0 0
P29992 P41279 0
P29992 Q8IVI9 0
P29992 Q13330 0
P29992 Q9HCU9 0
P29992 Q92556 0
P29992 Q09472 0
P29992 Q14118 0
P29992 Q4LE39 0
P29992 Q8NI35 0
P29992 Q99873 0
P29992 P30279 0
P29992 Q9H7L9 0
P29992 P46781 0
P29992 Q9HCE1 0
P29992 Q9H633 0
P29992 Q99627 0
P29992 Q13472 0
P29992 Q86VW2 0
P29992 Q4G0F5 0
P29992 P38936 0
P29992 Q15393 0
P29992 P83731 0
P29992 Q02880 0
P29992 Q6R327 0
P29992 P49721 0
P29992 P51003 0
P29992 Q02241 0
P29992 Q9NWX5 0
P29992 P47914 0
P29992 Q9UDY8 0
P29992 P39748 0
P29992 Q92629 0
P29992 Q6T4P5 0
P29992 Q8WXK4 0
P29992 Q9BS16 0
P29992 Q14191 0
P29992 Q13501 0
P29992 Q99879 0
P29992 P47756 0
P29992 P59768 0
P29992 P46779 0
P29992 Q15233 0
P29992 P52657 0
P29992 Q14978 0
P29992 Q9UBC3 0
P29992 Q15796 0
P29992 Q92613 0
P29992 P32780 0
P29992 Q99496 0
P29992 Q9BVC4 0
P29992 Q13617 0
P29992 P40227 0
P29992 Q9HB75 0
P29992 Q13610 0
P29992 Q96B26 0
P29992 P49368 0
P29992 Q6P1M3 0
P29992 Q96JP5 0
P29992 Q9UJW3 0
P29992 Q9NW13 0
P29992 Q7L5Y9 0
P29992 Q64663 0
P29992 Q96QK1 0
P29992 Q9UIM3 0
P29992 Q59EJ3 0
P29992 Q13105 0
P29992 P62875 0
P29992 Q15287 0
P29992 Q969G3 0
P29992 Q13283 0
P29992 P35268 0
P29992 Q9H9Q2 0
P29992 P62851 0
P29992 P98161 0
P29992 Q9UM13 0
P29992 Q8IXH7 0
P29992 Q96KQ7 0
P29992 P62854 0
P29992 Q16787 0
P29992 Q15052 0
P29992 Q9NUP9 0
P29992 Q03188 0
P29992 P61513 0
P29992 Q9NXR7 0
P29992 Q99996 0
P29992 Q9HD42 0
P29992 Q9H9H4 0
P29992 P54132 0
P29992 Q9NR30 0
P29992 Q9UPZ3 0
P29992 P42684 0
P29992 Q9NUW8 0
P29992 Q07021 0
P29992 P59998 0
P29992 Q01780 0
P29992 Q9Y265 0
P29992 Q12778 0
P29992 Q16401 0
P29992 Q9HAF1 0
P29992 Q9UKB1 0
P29992 Q9ULG1 0
P29992 P47755 0
P29992 Q9HBM6 0
P29992 Q71F23 0
P29992 Q96S59 0
P29992 Q9BZZ5 0
P29992 Q6IBW4 0
P29992 Q9H3R5 0
P29992 Q16585 0
P29992 Q53TQ3 0
P29992 Q9NZ70 0
P29992 Q02952 0
P29992 Q09028 0
P29992 Q9UBW8 0
P29992 Q9UBT2 0
P29992 P46778 0
P29992 P35869 0
P29992 Q86U86 0
P29992 Q92769 0
P29992 Q8N2Z9 0
P29992 Q9UBB5 0
P29992 P50750 0
P29992 P40337 0
P29992 P62424 0
P29992 P62750 0
P29992 Q9UKT8 0
P29992 Q9H6S1 0
P29992 Q14980 0
P29992 Q5RKV6 0
P29992 Q8WX92 0
P29992 Q6STE5 0
P29992 P51858 0
P29992 Q7L2Z9 0
P29992 Q12905 0
P29992 Q9NUX5 0
P29992 Q5VTR2 0
P29992 P99999 0
P29992 P78345 0
P29992 Q9P287 0
P29992 Q6PD62 0
P29992 P62158 0
P29992 Q9BXJ9 0
P29992 Q9BRX5 0
P29992 P30153 0
P29992 Q9Y5B9 0
P29992 Q13618 0
P29992 P56945 0
P29992 Q6WN34 0
P29992 P62306 0
P29992 Q8N257 0
P29992 Q96FI4 0
P29992 Q9GZT9 0
P29992 Q13352 0
P29992 Q71U36 0
P29992 P63000 0
P29992 P35250 0
P29992 Q9BYG5 0
P29992 P37108 0
P29992 Q9H081 0
P29992 Q15554 0
P29992 P59780 0
P29992 Q9NUG6 0
P29992 P62826 0
P29992 Q16236 0
P29992 Q9NYB0 0
P29992 P36507 0
P29992 Q15075 0
P29992 Q92599 0
P29992 P98177 0
P29992 Q9BXM7 0
P29992 Q8IUQ4 0
P29992 Q8IXI1 0
P29992 Q9UNL4 0
P29992 P62263 0
P29992 Q14192 0
P29992 Q01094 0
P29992 Q9H9B1 0
P29992 P62333 0
P29992 P31946 0
P29992 Q5SXM2 0
P29992 Q9H0H5 0
P29992 Q9UBE8 0
P29992 Q08999 0
P29992 P35968 0
P29992 P60842 0
P29992 Q8WUW1 0
P29992 Q14714 0
P29992 Q8TDH9 0
P29992 Q96CF2 0
P29992 P56545 0
P29992 Q16576 0
P29992 Q9BUB5 0
P29992 Q9BZH6 0
P29992 P61981 0
P29992 P52948 0
P29992 Q92804 0
P29992 P37275 0
P29992 Q7L2E3 0
P29992 P53805 0
P29992 Q9UPN7 0
P29992 Q8N3C0 0
P29992 P62877 0
P29992 P56537 0
P29992 Q29RF7 0
P29992 P49411 0
P29992 Q9H074 0
P29992 Q9UBU8 0
P29992 Q01970 0
P29992 Q14202 0
P29992 Q9Y4K3 0
P29992 Q9Y230 0
P29992 Q96IY1 0
P29992 P42575 0
P29992 P55884 0
P29992 Q8TAG9 0
P29992 Q9GZS1 0
P29992 Q13094 0
P29992 P46199 0
P29992 P40937 0
P29992 Q96BT3 0
P29992 P67809 0
P29992 P51787 0
P29992 Q9Y6W5 0
P29992 Q92667 0
P29992 Q9UIS9 0
P29992 P84022 0
P29992 Q6WCQ1 0
P29992 Q9ULX6 0
P29992 Q02410 0
P29992 P61353 0
P29992 P62277 0
P29992 P35606 0
P29992 Q96H20 0
P29992 P62191 0
P29992 P33778 0
P29992 Q9NQT4 0
P29992 Q9ULD4 0
P29992 Q96KP1 0
P29992 Q9BZK7 0
P29992 P78347 0
P29992 P84098 0
P29992 Q99966 0
P29992 Q9UKF6 0
P29992 Q9UL15 0
P29992 Q9Y6J0 0
P29992 P62318 0
P29992 Q86W51 0
P29992 Q9NRH3 0
P29992 P52907 0
P29992 Q8N668 0
P29992 Q96T58 0
P29992 Q9UL46 0
P29992 Q15019 0
P29992 Q12824 0
P29992 P34932 0
P29992 Q6QNY0 0
P29992 Q4VCS5 0
P29992 Q01081 0
P29992 Q9NQ66 0
P29992 Q96H22 0
P29992 Q9NP66 0
P29992 Q9NYJ8 0
P29992 Q14186 0
P29992 P35998 0
P29992 P47897 0
P29992 Q9UIW2 0
P29992 Q9UHD9 0
P29992 Q68CP9 0
P29992 P52434 0
P29992 Q08499 0
P29992 P62269 0
P29992 Q8N0S6 0
P29992 P48556 0
P29992 P55209 0
P29992 Q9UBQ0 0
P29992 Q8WXD5 0
P29992 Q9Y2U8 0
P29992 Q15744 0
P29992 Q13616 0
P29992 Q9BPZ7 0
P29992 Q6P1X5 0
P29992 P52701 0
P29992 Q6P3W7 0
P29992 Q9Y5B0 0
P29992 Q8WVM7 0
P29992 Q13635 0
P29992 P60709 0
P29992 P42858 0
P29992 Q04637 0
P29992 Q96ST3 0
P29992 Q13469 0
P29992 Q13257 0
P29992 Q15208 0
P29992 Q05655 0
P29992 Q9Y3B2 0
P29992 P30050 0
P29992 Q96KG9 0
P29992 Q9H2K2 0
P29992 Q9UHD2 0
P29992 P40692 0
P29992 Q96Q15 0
P29992 P49795 0
P29992 Q9H871 0
P29992 P35251 0
P29992 Q6IPU0 0
P29992 Q16665 0
P29992 Q7L5Y6 0
P29992 P78537 0
P29992 Q9H9A7 0
P29992 P41182 0
P29992 Q14164 0
P29992 Q9H5N1 0
P29992 P50281 0
P29992 P51665 0
P29992 P42771 0
P29992 Q9UNE7 0
P29992 Q8N3Y1 0
P29992 Q8N1F7 0
P29992 Q96HS1 0
P29992 P35580 0
P29992 Q9HB71 0
P29992 Q9H9T3 0
P29992 Q9H211 0
P29992 Q9UPV9 0
P29992 P43405 0
P29992 Q9UHV2 0
P29992 Q9BQE3 0
P29992 P54136 0
P29992 Q9UJF2 0
P29992 Q14790 0
P29992 Q6UN15 0
P29992 P54819 0
P29992 Q53SF7 0
P29992 Q99708 0
P29992 P78527 0
P29992 Q92785 0
P29992 Q92585 0
P29992 P61244 0
P29992 P38398 0
P29992 Q96JN0 0
P29992 Q13487 0
P29992 Q8IYI6 0
P29992 P62304 0
P29992 Q92793 0
P29992 P63267 0
P29992 Q9UK41 0
P29992 Q06323 0
P29992 P98170 0
P29992 Q969H6 0
P29992 P35269 0
P29992 Q9BXL7 0
P29992 Q6P1J9 0
P29992 Q13118 0
P29992 P63104 0
P29992 Q14247 0
P29992 Q13111 0
P29992 Q9BVA1 0
P29992 Q14687 0
P29992 P43487 0
P29992 Q15788 0
P29992 P42768 0
P29992 P61158 0
P29992 Q96GD4 0
P29992 Q6UW60 0
P29992 P62316 0
P29992 complex 0
P29992 P62861 0
P29992 Q04206 0
P29992 P46940 0
P29992 Q9H0D6 0
P29992 P62899 0
P29992 Q9BU64 0
P29992 Q96AP0 0
P29992 Q3V639 0
P29992 P62195 0
P29992 Q96EK2 0
P29992 Q9UBF6 0
P29992 Q9UHD8 0
P29992 Q12906 0
P29992 Q86WB0 0
P29992 Q9GZS3 0
P29992 Q16594 0
P29992 P61160 0
P29992 Q13287 0
P29992 P63165 0
P29992 Q9H9Y6 0
P29992 P60228 0
P29992 P61978 0
P29992 Q00534 0
P29992 Q8N3R9 0
P29992 Q9BVC3 0
P29992 Q6IT96 0
P29992 Q07157 0
P29992 P62857 0
P29992 Q8IVT5 0
P29992 P62249 0
P29992 Q9BY43 0
P29992 Q92674 0
P29992 Q96EY7 0
P29992 Q99814 0
P29992 Q14318 0
P29992 P62917 0
P29992 Q9BVP2 0
P29992 Q15025 0
P29992 Q13185 0
P29992 Q6NUQ1 0
P29992 Q15329 0
P29992 Q03111 0
P29992 Q13905 0
P29992 P46939 0
P29992 P32969 0
P29992 Q06609 0
P29992 P35226 0
P29992 Q14008 0
P29992 Q96CV9 0
P29992 Q92572 0
P29992 Q8IZH2 0
P29992 Q9Y6K1 0
P29992 Q13309 0
P29992 P42766 0
P29992 Q9NTJ3 0
P29992 P51151 0
P29992 Q9BZI7 0
P29992 Q8N9N2 0
P29992 P57740 0
P29992 Q07889 0
P29992 P62888 0
P29992 Q9NZZ3 0
P29992 P62266 0
P29992 P33151 0
P29992 Q969F9 0
P29992 Q9BRT9 0
P29992 P55211 0
P29992 P78344 0
P29992 Q9Y490 0
P29992 P35222 0
P29992 Q9HB96 0
P29992 Q92990 0
P29992 Q9Y297 0
P29992 Q9UL45 0
P29992 P49757 0
P29992 Q86YV9 0
P29992 Q8NFD5 0
P29992 Q92905 0
P29992 Q96CW5 0
P29992 Q14155 0
P29992 Q9NWU2 0
P29992 P62314 0
P29992 Q8NB91 0
P29992 Q8N7H5 0
P29992 Q96BN2 0
P29992 P42345 0
P29992 P46782 0
P29992 P39019 0
P29992 P48357 0
P29992 Q99962 0
P29992 P61313 0
P29992 Q86YP4 0
P29992 P49720 0
P29992 P36897 0
P29992 Q9H6Z9 0
P29992 P46527 0
P29992 Q12769 0
P29992 Q96NW7 0
P29992 Q9BQG0 0
P29992 Q9UBL3 0
P29992 P63244 0
P29992 Q02878 0
P29992 Q13596 0
P29992 Q99741 0
P29992 P33240 0
P29992 Q8NFH3 0
P29992 Q16637 0
P29992 Q9P2J5 0
P29992 P51965 0
P29992 Q9UPN9 0
P29992 P31947 0
P29992 Q5YLB2 0
P29992 P54105 0
P29992 Q15544 0
P29992 Q9NX58 0
P29992 Q9BYG4 0
P29992 Q9NVA2 0
P29992 Q96EE3 0
P29992 P62280 0
P29992 Q7KZI7 0
P29992 Q8WVB6 0
P29992 Q13642 0
P29992 Q9Y2Q5 0
P29992 Q14289 0
P29992 P46776 0
P29992 Q13576 0
P29992 P62273 0
P29992 Q13889 0
P29992 Q14676 0
P29992 Q5T2T1 0
P29992 P61254 0
P29992 P30281 0
P29992 Q9Y6I7 0
P29992 Q9NVC6 0
P29992 Q6FI13 0
P29992 Q14185 0
P29992 Q96B97 0
P29992 P55769 0
P29992 Q9Y5S9 0
P29992 Q9Y605 0
P29992 Q8IWI9 0
P29992 P62805 0
P29992 Q92851 0
P29992 Q9H410 0
P29992 Q8IY63 0
P29992 Q8IY57 0
P29992 Q12933 0
P29992 Q00403 0
P29992 Q15003 0
P29992 P48643 0
P29992 Q92966 0
P29992 Q9NUP1 0
P29992 P35579 0
P29992 Q8IU60 0
P29992 Q15311 0
P29992 Q04724 0
P29992 Q15653 0
P29992 Q96SB4 0
P29992 Q9H840 0
P29992 Q8N3U4 0
P29992 P62913 0
P29992 Q13326 0
P29992 Q53HL2 0
P29992 Q05193 0
P29992 P41091 0
P29992 P56524 0
P29992 P62714 0
P29992 Q96F86 0
P29992 P42224 0
P29992 Q6P4R8 0
P29992 Q15185 0
P29992 Q6PI98 0
P29992 P36873 0
P29992 Q9H270 0
P29992 Q02543 0
P29992 Q92797 0
P29992 Q93034 0
P29992 Q15582 0
P29992 Q9NYV6 0
P29992 Q9NRF9 0
P29992 Q9UPT5 0
P29992 Q92900 0
P29992 Q96EV8 0
P29992 P62906 0
P29992 Q9UQL6 0
P29992 Q9UHV9 0
P29992 P62495 0
P29992 Q13451 0
P29992 Q00839 0
P29992 Q9BQA1 0
P29992 P55316 0
P29992 Q06187 0
P29992 P46109 0
P29992 Q5S007 0
P29992 Q08211 0
P29992 Q15021 0
P29992 P62244 0
P29992 Q9UBU9 0
P29992 P49917 0
P29992 Q00987 0
P29992 P62241 0
P29992 Q99436 0
O15315 Q9UBE0 0
O15315 Q9P253 0
O15315 P78346 0
O15315 Q8IX12 0
O15315 Q1EHW4 0
O15315 O75971 0
O15315 P28072 0
O15315 P23258 0
O15315 Q6IA86 0
O15315 Q9UBX0 0
O15315 Q99816 0
O15315 P78560 0
O15315 P21980 0
O15315 Q9UQN3 0
O15315 Q9ULH1 0
O15315 Q9Y576 0
O15315 Q5VWG9 0
O15315 Q07954 0
O15315 P45973 0
O15315 P50990 0
O15315 Q9H1I8 0
O15315 P29992 0
O15315 P53779 0
O15315 Q63HK5 0
O15315 Q8NFH4 0
O15315 Q8WYH8 0
O15315 Q96RK1 0
O15315 Q6IE81 0
O15315 Q96JC1 0
O15315 O43516 0
O15315 Q9BTC8 0
O15315 P18084 0
O15315 Q8IUD2 0
O15315 Q9P2K3 0
O15315 Q16181 0
O15315 P78371 0
O15315 Q06265 0
O15315 P01023 0
O15315 Q14160 0
O15315 P04629 0
O15315 P16144 0
O15315 Q8N122 0
O15315 Q9UNM6 0
O15315 Q14194 0
O15315 Q99832 0
O15315 Q12962 0
O15315 Q13127 0
O15315 O75390 0
O15315 Q99460 0
O15315 Q96BD5 0
O15315 P28070 0
O15315 Q9Y2X7 0
O15315 Q8N163 0
O15315 Q14919 0
O15315 Q99967 0
O15315 Q9UBW7 0
O15315 Q9NTI5 0
O15315 Q9NQC1 0
O15315 P61201 0
O15315 Q96GM5 0
O15315 P55201 0
O15315 Q9Y253 0
O15315 Q5U5U6 0
O15315 Q01518 0
O15315 Q5QJE6 0
O15315 Q92766 0
O15315 Q86T24 0
O15315 O15519 0
O15315 Q8N6M7 0
O15315 Q9NQS7 0
O15315 Q9UKG1 0
O15315 Q15334 0
O15315 P32121 0
O15315 Q7L5N1 0
O15315 P37173 0
O15315 Q9BT78 0
O15315 O60315 0
O15315 O60749 0
O15315 Q9Y3C5 0
O15315 P10275 0
O15315 Q7L576 0
O15315 P55036 0
O15315 P29459 0
O15315 Q9UQE7 0
O15315 O75362 0
O15315 P06756 0
O15315 P55735 0
O15315 Q86X55 0
O15315 P50539 0
O15315 O43933 0
O15315 Q14254 0
O15315 O95630 0
O15315 Q9UHA4 0
O15315 P05198 0
O15315 P52655 0
O15315 O95453 0
O15315 O94875 0
O15315 Q05086 0
O15315 Q9UBP5 0
O15315 Q9NQT5 0
O15315 Q13868 0
O15315 Q8IZQ8 0
O15315 Q16586 0
O15315 O15511 0
O15315 Q02750 0
O15315 P18615 0
O15315 Q13114 0
O15315 Q9UNS2 0
O15315 P11836 0
O15315 P06239 0
O15315 O95707 0
O15315 Q9BUL9 0
O15315 Q8WYB5 0
O15315 P31749 0
O15315 Q9H9F9 0
O15315 Q86VN1 0
O15315 P43686 0
O15315 Q9UMX0 0
O15315 Q5T200 0
O15315 Q8IUC6 0
O15315 Q9H981 0
O15315 Q96Q27 0
O15315 P63151 0
O15315 P31323 0
O15315 P28074 0
O15315 O60907 0
O15315 P46108 0
O15315 Q8NHY2 0
O15315 Q00610 0
O15315 O94864 0
O15315 P24588 0
O15315 Q13490 0
O15315 Q9NRL2 0
O15315 Q9Y6X2 0
O15315 Q99549 0
O15315 Q86UP2 0
O15315 Q06124 0
O15315 Q10570 0
O15315 O75116 0
O15315 Q92844 0
O15315 Q9H269 0
O15315 Q13191 0
O15315 Q9BYE7 0
O15315 P12314 0
O15315 P07947 0
O15315 Q8NEM2 0
O15315 Q6QNY1 0
O15315 P55265 0
O15315 P52732 0
O15315 Q96A65 0
O15315 Q8NBZ0 0
O15315 O75528 0
O15315 Q13485 0
O15315 O43633 0
O15315 O75182 0
O15315 P40222 0
O15315 Q13216 0
O15315 Q8TD19 0
O15315 P49711 0
O15315 Q8IYD1 0
O15315 P35080 0
O15315 P45985 0
O15315 P40189 0
O15315 Q8TEY7 0
O15315 Q9UIG0 0
O15315 Q9NPB6 0
O15315 Q15843 0
O15315 P18206 0
O15315 Q9UIF9 0
O15315 Q16584 0
O15315 Q12834 0
O15315 Q9UL63 0
O15315 Q92890 0
O15315 P17980 0
O15315 Q9NSP4 0
O15315 Q96FZ7 0
O15315 Q92618 0
O15315 Q05397 0
O15315 Q15542 0
O15315 P08133 0
O15315 Q9BSJ2 0
O15315 Q9C086 0
O15315 Q7Z6Z7 0
O15315 P19174 0
O15315 P55072 0
O15315 P12931 0
O15315 P20339 0
O15315 Q155Q3 0
O15315 Q13227 0
O15315 Q13526 0
O15315 Q8WV66 0
O15315 Q92925 0
O15315 Q9UK53 0
O15315 Q15650 0
O15315 Q13404 0
O15315 Q9BSI4 0
O15315 Q08881 0
O15315 Q13608 0
O15315 Q9Y6J9 0
O15315 P48995 0
O15315 Q9NPD3 0
O15315 Q8WVC0 0
O15315 Q6Q0C0 0
O15315 Q7LBR1 0
O15315 P36894 0
O15315 P14923 0
O15315 Q8TEW0 0
O15315 O94992 0
O15315 Q15276 0
O15315 Q13367 0
O15315 Q14653 0
O15315 P25787 0
O15315 P40938 0
O15315 Q5PSV4 0
O15315 Q15008 0
O15315 Q99683 0
O15315 P12644 0
O15315 P61586 0
O15315 Q15750 0
O15315 P61289 0
O15315 Q9H672 0
O15315 P53677 0
O15315 Q8TDZ2 0
O15315 Q00978 0
O15315 Q8IZP0 0
O15315 Q99759 0
O15315 O15371 0
O15315 O75529 0
O15315 P49023 0
O15315 Q9BW27 0
O15315 P54274 0
O15315 Q9UBQ5 0
O15315 P42356 0
O15315 O75712 0
O15315 Q07817 0
O15315 Q15543 0
O15315 P42701 0
O15315 P50991 0
O15315 P52630 0
O15315 Q9Y2L1 0
O15315 O75150 0
O15315 Q9Y6R4 0
O15315 O43556 0
O15315 Q96JB8 0
O15315 P52294 0
O15315 O95425 0
O15315 P49916 0
O15315 Q99575 0
O15315 Q92777 0
O15315 O94763 0
O15315 Q676U5 0
O15315 Q14152 0
O15315 P49758 0
O15315 Q9Y3E7 0
O15315 Q9P0M6 0
O15315 Q16533 0
O15315 O75164 0
O15315 Q9GZX9 0
O15315 P60468 0
O15315 O43524 0
O15315 P63261 0
O15315 P41002 0
O15315 Q86XK2 0
O15315 Q9Y2A7 0
O15315 Q8IUR7 0
O15315 Q9Y2T2 0
O15315 Q7L2H7 0
O15315 Q99613 0
O15315 Q99665 0
O15315 Q8N684 0
O15315 Q9ULZ2 0
O15315 Q14444 0
O15315 Q13347 0
O15315 Q99963 0
O15315 Q12788 0
O15315 P22681 0
O15315 Q9HAU4 0
O15315 Q8NFZ0 0
O15315 P11831 0
O15315 Q9Y6I3 0
O15315 P46736 0
O15315 Q9HBI1 0
O15315 Q68EM7 0
O15315 P07737 0
O15315 Q96FF9 0
O15315 Q9H3P2 0
O15315 Q9Y5K6 0
O15315 Q15369 0
O15315 P61006 0
O15315 Q86XR7 0
O15315 Q15370 0
O15315 P19438 0
O15315 P29474 0
O15315 P40763 0
O15315 Q969R5 0
O15315 P28799 0
O15315 Q13418 0
O15315 P60660 0
O15315 Q92828 0
O15315 Q13393 0
O15315 P49450 0
O15315 Q04917 0
O15315 P43694 0
O15315 Q12996 0
O15315 O75821 0
O15315 Q13535 0
O15315 Q969H4 0
O15315 P01137 0
O15315 P27695 0
O15315 Q6P2E9 0
O15315 Q7Z412 0
O15315 P60900 0
O15315 O95251 0
O15315 Q15024 0
O15315 Q9NPI6 0
O15315 P29590 0
O15315 Q9Y2J4 0
O15315 Q8WXI9 0
O15315 Q13671 0
O15315 Q9H444 0
O15315 Q9H160 0
O15315 Q9NRG0 0
O15315 Q9Y232 0
O15315 Q96EB1 0
O15315 P82279 0
O15315 Q99417 0
O15315 P62993 0
O15315 Q92794 0
O15315 P62140 0
O15315 Q9BRG1 0
O15315 Q92466 0
O15315 Q92750 0
O15315 Q5XUX0 0
O15315 P04053 0
O15315 Q6P1K2 0
O15315 P68363 0
O15315 Q14511 0
O15315 P23458 0
O15315 Q96T23 0
O15315 Q92882 0
O15315 O95835 0
O15315 P07199 0
O15315 Q9Y6A5 0
O15315 Q00341 0
O15315 Q9NV70 0
O15315 P01111 0
O15315 Q99638 0
O15315 Q969S2 0
O15315 Q8N5C8 0
O15315 Q13200 0
O15315 Q8N726 0
O15315 Q05048 0
O15315 P43403 0
O15315 Q13368 0
O15315 Q15628 0
O15315 Q8WUM0 0
O15315 O15392 0
O15315 O43242 0
O15315 Q8IVI9 0
O15315 O94913 0
O15315 Q9HCU9 0
O15315 Q92556 0
O15315 Q14118 0
O15315 P15056 0
O15315 Q4LE39 0
O15315 P23467 0
O15315 Q8NI35 0
O15315 Q9H7L9 0
O15315 P22694 0
O15315 Q9H633 0
O15315 O95696 0
O15315 Q86VW2 0
O15315 Q4G0F5 0
O15315 O60885 0
O15315 Q6R327 0
O15315 P49721 0
O15315 Q02241 0
O15315 P13861 0
O15315 Q9NWX5 0
O15315 P26196 0
O15315 P16234 0
O15315 P39748 0
O15315 Q92629 0
O15315 Q6T4P5 0
O15315 Q8WXK4 0
O15315 Q9BS16 0
O15315 Q14191 0
O15315 P47756 0
O15315 P08588 0
O15315 P52657 0
O15315 Q9UBC3 0
O15315 Q15796 0
O15315 Q92613 0
O15315 P11717 0
O15315 Q9BVC4 0
O15315 O95359 0
O15315 P40227 0
O15315 Q9HB75 0
O15315 Q96B26 0
O15315 P49368 0
O15315 Q6P1M3 0
O15315 Q96JP5 0
O15315 O75534 0
O15315 O95295 0
O15315 P08581 0
O15315 O43318 0
O15315 Q7L5Y9 0
O15315 Q64663 0
O15315 Q96QK1 0
O15315 P29460 0
O15315 Q9UIM3 0
O15315 Q13105 0
O15315 P05107 0
O15315 Q9H9Q2 0
O15315 P98161 0
O15315 P12643 0
O15315 Q8IXH7 0
O15315 Q16787 0
O15315 Q15052 0
O15315 Q03188 0
O15315 O75832 0
O15315 Q9NXR7 0
O15315 Q99996 0
O15315 Q9HD42 0
O15315 Q9H9H4 0
O15315 Q9UPZ3 0
O15315 P42684 0
O15315 Q9NUW8 0
O15315 O95059 0
O15315 P27540 0
O15315 P07948 0
O15315 P59998 0
O15315 P28066 0
O15315 Q01780 0
O15315 Q12778 0
O15315 Q16401 0
O15315 Q9ULG1 0
O15315 P47755 0
O15315 Q9HBM6 0
O15315 Q71F23 0
O15315 Q96S59 0
O15315 Q9H3R5 0
O15315 Q16585 0
O15315 O75478 0
O15315 Q53TQ3 0
O15315 Q9NZ70 0
O15315 Q02952 0
O15315 P28482 0
O15315 Q9UBW8 0
O15315 Q9UBT2 0
O15315 P35869 0
O15315 Q86U86 0
O15315 Q8N2Z9 0
O15315 Q9UBB5 0
O15315 P40337 0
O15315 O75822 0
O15315 P16885 0
O15315 Q9H6S1 0
O15315 Q5RKV6 0
O15315 Q8WX92 0
O15315 Q6STE5 0
O15315 Q7L2Z9 0
O15315 Q9NUX5 0
O15315 Q5VTR2 0
O15315 P78345 0
O15315 Q6PD62 0
O15315 Q9BXJ9 0
O15315 P30153 0
O15315 P56945 0
O15315 Q6WN34 0
O15315 P10600 0
O15315 Q96FI4 0
O15315 P21802 0
O15315 Q13352 0
O15315 P63000 0
O15315 Q9BYG5 0
O15315 Q9H081 0
O15315 P29279 0
O15315 P59780 0
O15315 Q9NUG6 0
O15315 Q9NYB0 0
O15315 P36507 0
O15315 P21796 0
O15315 P01116 0
O15315 Q15075 0
O15315 Q92599 0
O15315 P98177 0
O15315 Q8IUQ4 0
O15315 Q8IXI1 0
O15315 Q9UNL4 0
O15315 P15498 0
O15315 Q01094 0
O15315 Q9H9B1 0
O15315 P62333 0
O15315 Q5SXM2 0
O15315 Q9H0H5 0
O15315 Q9UBE8 0
O15315 O95452 0
O15315 P35968 0
O15315 P23229 0
O15315 P60842 0
O15315 Q8WUW1 0
O15315 Q14714 0
O15315 Q8TDH9 0
O15315 Q96CF2 0
O15315 P56545 0
O15315 Q9BUB5 0
O15315 Q9BZH6 0
O15315 P17252 0
O15315 O43464 0
O15315 P61981 0
O15315 P25786 0
O15315 P52948 0
O15315 P37275 0
O15315 P53805 0
O15315 O43561 0
O15315 P25686 0
O15315 Q8N3C0 0
O15315 O95405 0
O15315 Q29RF7 0
O15315 Q9H074 0
O15315 Q01970 0
O15315 Q14202 0
O15315 Q9Y4K3 0
O15315 O60645 0
O15315 Q96IY1 0
O15315 P42575 0
O15315 P55884 0
O15315 Q8TAG9 0
O15315 Q13094 0
O15315 P40937 0
O15315 Q96BT3 0
O15315 P15170 0
O15315 P51787 0
O15315 P23528 0
O15315 Q9Y6W5 0
O15315 Q92667 0
O15315 Q6WCQ1 0
O15315 Q96H20 0
O15315 P62191 0
O15315 Q9NQT4 0
O15315 Q9ULD4 0
O15315 Q96KP1 0
O15315 Q99966 0
O15315 O75817 0
O15315 Q9UKF6 0
O15315 Q9UL15 0
O15315 Q86W51 0
O15315 O95613 0
O15315 Q9NRH3 0
O15315 P52907 0
O15315 Q9UL46 0
O15315 Q15019 0
O15315 Q6QNY0 0
O15315 Q4VCS5 0
O15315 P16298 0
O15315 Q9NQ66 0
O15315 Q96H22 0
O15315 Q9NP66 0
O15315 Q9NYJ8 0
O15315 Q14186 0
O15315 P35998 0
O15315 O75970 0
O15315 Q9UIW2 0
O15315 Q9UHD9 0
O15315 Q68CP9 0
O15315 Q08499 0
O15315 Q8N0S6 0
O15315 Q9UBQ0 0
O15315 Q03135 0
O15315 Q15744 0
O15315 Q9BPZ7 0
O15315 Q6P1X5 0
O15315 P12830 0
O15315 P12814 0
O15315 Q8WVM7 0
O15315 Q13635 0
O15315 P42858 0
O15315 Q13257 0
O15315 Q05655 0
O15315 Q9Y3B2 0
O15315 P22612 0
O15315 Q96KG9 0
O15315 Q9H2K2 0
O15315 Q9UHD2 0
O15315 Q96Q15 0
O15315 O75593 0
O15315 P49795 0
O15315 Q9H871 0
O15315 Q6IPU0 0
O15315 Q7L5Y6 0
O15315 P78537 0
O15315 P41182 0
O15315 Q9H5N1 0
O15315 P50281 0
O15315 P51665 0
O15315 Q9UNE7 0
O15315 Q8N1F7 0
O15315 P35580 0
O15315 Q9HB71 0
O15315 Q9H9T3 0
O15315 Q9H211 0
O15315 Q9UPV9 0
O15315 P08047 0
O15315 P43405 0
O15315 Q9BQE3 0
O15315 O95229 0
O15315 Q6UN15 0
O15315 P54819 0
O15315 Q53SF7 0
O15315 Q92785 0
O15315 P61244 0
O15315 O75486 0
O15315 Q96JN0 0
O15315 Q13487 0
O15315 Q8IYI6 0
O15315 Q9UK41 0
O15315 P04049 0
O15315 O43747 0
O15315 O60921 0
O15315 Q06323 0
O15315 P98170 0
O15315 Q969H6 0
O15315 Q6P1J9 0
O15315 Q13118 0
O15315 P63104 0
O15315 Q14247 0
O15315 O95149 0
O15315 P25445 0
O15315 P15311 0
O15315 Q9BVA1 0
O15315 Q14687 0
O15315 P20618 0
O15315 P06746 0
O15315 P42768 0
O15315 P61158 0
O15315 Q96GD4 0
O15315 Q6UW60 0
O15315 O60296 0
O15315 O75436 0
O15315 Q9H0D6 0
O15315 P25789 0
O15315 P17612 0
O15315 Q9BU64 0
O15315 P17987 0
O15315 Q96AP0 0
O15315 Q3V639 0
O15315 P25788 0
O15315 P62195 0
O15315 Q96EK2 0
O15315 O75943 0
O15315 Q9UBF6 0
O15315 O15372 0
O15315 Q9UHD8 0
O15315 Q86WB0 0
O15315 Q9GZS3 0
O15315 P29475 0
O15315 P61160 0
O15315 P07550 0
O15315 P63165 0
O15315 P60228 0
O15315 P06730 0
O15315 O60447 0
O15315 Q8N3R9 0
O15315 Q9BVC3 0
O15315 Q6IT96 0
O15315 Q07157 0
O15315 P20936 0
O15315 Q8IVT5 0
O15315 Q9BY43 0
O15315 P02786 0
O15315 Q92674 0
O15315 P01112 0
O15315 Q99814 0
O15315 Q14318 0
O15315 Q13185 0
O15315 P20248 0
O15315 Q13905 0
O15315 O75886 0
O15315 P46939 0
O15315 O60870 0
O15315 Q96CV9 0
O15315 Q92572 0
O15315 Q8IZH2 0
O15315 P51151 0
O15315 Q8N9N2 0
O15315 P57740 0
O15315 Q07889 0
O15315 Q9NZZ3 0
O15315 O75818 0
O15315 P20042 0
O15315 O43684 0
O15315 P33151 0
O15315 Q969F9 0
O15315 P06241 0
O15315 P78344 0
O15315 Q9Y490 0
O15315 Q9UL45 0
O15315 P49757 0
O15315 Q86YV9 0
O15315 Q8NFD5 0
O15315 Q92905 0
O15315 Q96CW5 0
O15315 P26012 0
O15315 Q14155 0
O15315 Q9NWU2 0
O15315 Q8N7H5 0
O15315 Q96BN2 0
O15315 P42345 0
O15315 P48357 0
O15315 Q99962 0
O15315 Q86YP4 0
O15315 P49720 0
O15315 P36897 0
O15315 Q12769 0
O15315 O94973 0
O15315 P63244 0
O15315 Q13596 0
O15315 P33240 0
O15315 Q8NFH3 0
O15315 P51965 0
O15315 Q9UPN9 0
O15315 P05067 0
O15315 O95219 0
O15315 O15400 0
O15315 O60216 0
O15315 P31947 0
O15315 P19105 0
O15315 Q15544 0
O15315 Q9BYG4 0
O15315 O60671 0
O15315 Q9NVA2 0
O15315 Q96EE3 0
O15315 Q7KZI7 0
O15315 Q8WVB6 0
O15315 Q9Y2Q5 0
O15315 Q14289 0
O15315 P29374 0
O15315 Q5T2T1 0
O15315 P13569 0
O15315 Q9Y6I7 0
O15315 Q6FI13 0
O15315 Q14185 0
O15315 Q96B97 0
O15315 Q9Y605 0
O15315 Q8IWI9 0
O15315 Q92851 0
O15315 Q9H410 0
O15315 Q8IY63 0
O15315 P50148 0
O15315 Q8IY57 0
O15315 Q12933 0
O15315 P48643 0
O15315 Q92966 0
O15315 Q9NUP1 0
O15315 Q8IU60 0
O15315 Q15311 0
O15315 O60566 0
O15315 P12757 0
O15315 P17600 0
O15315 Q8N3U4 0
O15315 Q13326 0
O15315 Q53HL2 0
O15315 Q05193 0
O15315 P41091 0
O15315 P62714 0
O15315 Q96F86 0
O15315 P42224 0
O15315 Q6P4R8 0
O15315 Q15185 0
O15315 P36873 0
O15315 Q9H270 0
O15315 O95782 0
O15315 Q93034 0
O15315 P04406 0
O15315 Q15582 0
O15315 O95271 0
O15315 Q9NYV6 0
O15315 Q9UPT5 0
O15315 Q96EV8 0
O15315 Q9UHV9 0
O15315 P62495 0
O15315 Q13451 0
O15315 P55316 0
O15315 P46109 0
O15315 Q5S007 0
O15315 P07900 0
O15315 O95639 0
O15315 O60664 0
O15315 P15391 0
O15315 Q00987 0
O15315 O95239 0
O15315 Q14573 0
O15315 Q99436 0
P53779 Q9UBE0 0
P53779 Q9P253 0
P53779 P78346 0
P53779 Q8IX12 0
P53779 Q1EHW4 0
P53779 Q6IA86 0
P53779 Q9UBX0 0
P53779 Q86VP6 0
P53779 Q99816 0
P53779 P78560 0
P53779 Q9UQN3 0
P53779 Q9ULH1 0
P53779 Q9Y576 0
P53779 Q5VWG9 0
P53779 Q07954 0
P53779 Q9H1I8 0
P53779 Q86XI2 0
P53779 Q63HK5 0
P53779 Q8NFH4 0
P53779 Q8WYH8 0
P53779 Q96RK1 0
P53779 Q13438 0
P53779 Q6IE81 0
P53779 Q96JC1 0
P53779 Q9BTC8 0
P53779 Q8IUD2 0
P53779 Q9P2K3 0
P53779 Q8TDN6 0
P53779 Q16181 0
P53779 P78371 0
P53779 Q06265 0
P53779 Q14160 0
P53779 Q16543 0
P53779 P62258 0
P53779 Q8N122 0
P53779 Q9UNM6 0
P53779 Q14194 0
P53779 Q15648 0
P53779 Q9Y2S0 0
P53779 Q99832 0
P53779 Q9BXP5 0
P53779 P61024 0
P53779 Q12962 0
P53779 P83881 0
P53779 Q13127 0
P53779 Q99460 0
P53779 Q96BD5 0
P53779 Q9Y2X7 0
P53779 Q8N163 0
P53779 Q14919 0
P53779 P61247 0
P53779 Q99967 0
P53779 P62736 0
P53779 Q13503 0
P53779 Q06330 0
P53779 Q9UBW7 0
P53779 Q9NTI5 0
P53779 Q07864 0
P53779 Q9NQC1 0
P53779 P61201 0
P53779 Q16526 0
P53779 Q9Y248 0
P53779 Q96GM5 0
P53779 P55201 0
P53779 Q9Y253 0
P53779 Q5U5U6 0
P53779 Q01518 0
P53779 Q5QJE6 0
P53779 Q9UPY3 0
P53779 Q92766 0
P53779 Q14839 0
P53779 Q86T24 0
P53779 Q8N6M7 0
P53779 Q9NQS7 0
P53779 Q9UKG1 0
P53779 Q15334 0
P53779 Q7L5N1 0
P53779 Q9BT78 0
P53779 Q9Y316 0
P53779 Q13163 0
P53779 Q9Y3C5 0
P53779 Q07020 0
P53779 Q7L576 0
P53779 P55036 0
P53779 Q9UQE7 0
P53779 P62979 0
P53779 P55735 0
P53779 Q86X55 0
P53779 Q92831 0
P53779 Q16254 0
P53779 Q14254 0
P53779 Q9UKT7 0
P53779 Q92522 0
P53779 Q9UHA4 0
P53779 Q05086 0
P53779 Q9UBP5 0
P53779 Q9NQT5 0
P53779 Q92989 0
P53779 Q13868 0
P53779 Q8IZQ8 0
P53779 Q16586 0
P53779 Q14145 0
P53779 Q02750 0
P53779 Q13114 0
P53779 Q9UNS2 0
P53779 Q96EZ8 0
P53779 Q9H2X6 0
P53779 Q9BUL9 0
P53779 Q8WYB5 0
P53779 Q9P0W2 0
P53779 Q9NWZ8 0
P53779 Q9H9F9 0
P53779 Q12904 0
P53779 Q86VN1 0
P53779 Q9UMX0 0
P53779 Q9Y3U8 0
P53779 Q00535 0
P53779 Q15007 0
P53779 Q5T200 0
P53779 Q8IUC6 0
P53779 P63208 0
P53779 Q92878 0
P53779 Q9H981 0
P53779 Q96Q27 0
P53779 P81274 0
P53779 P63151 0
P53779 Q8NHY2 0
P53779 Q14683 0
P53779 Q00610 0
P53779 Q13490 0
P53779 Q9NRL2 0
P53779 Q9Y6X2 0
P53779 Q99549 0
P53779 Q86UP2 0
P53779 Q9P2I0 0
P53779 Q9NPF5 0
P53779 Q06124 0
P53779 Q10570 0
P53779 Q92844 0
P53779 Q9H269 0
P53779 Q13191 0
P53779 Q96T60 0
P53779 Q16531 0
P53779 Q9BYE7 0
P53779 Q08209 0
P53779 Q8NEM2 0
P53779 Q12873 0
P53779 Q15172 0
P53779 Q6QNY1 0
P53779 P55265 0
P53779 Q9Y262 0
P53779 Q9HAU5 0
P53779 Q96A65 0
P53779 Q8NBZ0 0
P53779 Q13485 0
P53779 Q9Y3F4 0
P53779 Q9Y6Q9 0
P53779 P63162 0
P53779 Q16342 0
P53779 Q13216 0
P53779 Q8TD19 0
P53779 Q14999 0
P53779 Q8IYD1 0
P53779 Q8TEY7 0
P53779 Q9UIG0 0
P53779 Q9NPB6 0
P53779 Q14691 0
P53779 Q15843 0
P53779 Q9UIF9 0
P53779 Q16584 0
P53779 Q93074 0
P53779 Q12834 0
P53779 Q9UL63 0
P53779 Q92890 0
P53779 Q9NSP4 0
P53779 Q96FZ7 0
P53779 Q92618 0
P53779 Q05397 0
P53779 Q15542 0
P53779 Q92830 0
P53779 Q9BSJ2 0
P53779 P84090 0
P53779 Q9C086 0
P53779 Q7Z6Z7 0
P53779 Q9UKV8 0
P53779 P55072 0
P53779 Q155Q3 0
P53779 Q9UHI6 0
P53779 Q16630 0
P53779 Q13227 0
P53779 Q13526 0
P53779 P62136 0
P53779 Q99497 0
P53779 Q8WV66 0
P53779 Q92925 0
P53779 P61968 0
P53779 Q9UK53 0
P53779 Q92759 0
P53779 Q9Y4A5 0
P53779 Q15650 0
P53779 Q13404 0
P53779 Q9BSI4 0
P53779 Q08881 0
P53779 Q9H1J1 0
P53779 Q13608 0
P53779 Q9Y6J9 0
P53779 Q9UQM7 0
P53779 Q92922 0
P53779 Q13415 0
P53779 Q9NPD3 0
P53779 Q13620 0
P53779 Q8WVC0 0
P53779 Q6Q0C0 0
P53779 Q14974 0
P53779 P56192 0
P53779 Q7LBR1 0
P53779 Q53EL6 0
P53779 Q8TEW0 0
P53779 P60510 0
P53779 Q15276 0
P53779 Q13367 0
P53779 Q9Y2X3 0
P53779 Q14653 0
P53779 Q15046 0
P53779 Q5PSV4 0
P53779 Q15008 0
P53779 Q15633 0
P53779 Q8TEQ6 0
P53779 Q12888 0
P53779 Q9NZS9 0
P53779 P61586 0
P53779 Q15750 0
P53779 P61289 0
P53779 P63096 0
P53779 Q49AN0 0
P53779 Q9H672 0
P53779 Q12959 0
P53779 Q9NZI8 0
P53779 Q04864 0
P53779 Q8TDZ2 0
P53779 Q00978 0
P53779 Q8IZP0 0
P53779 Q99759 0
P53779 Q13155 0
P53779 Q9BW27 0
P53779 Q9BPX3 0
P53779 P54274 0
P53779 P68104 0
P53779 Q9UBQ5 0
P53779 P62841 0
P53779 Q14103 0
P53779 Q07817 0
P53779 Q15543 0
P53779 Q0VG06 0
P53779 P62081 0
P53779 Q9Y2L1 0
P53779 Q9Y6R4 0
P53779 Q96JB8 0
P53779 Q99575 0
P53779 Q92777 0
P53779 Q676U5 0
P53779 Q14152 0
P53779 Q9Y3E7 0
P53779 Q00653 0
P53779 Q9Y618 0
P53779 P63279 0
P53779 Q9P0M6 0
P53779 Q16533 0
P53779 P62701 0
P53779 Q9GZX9 0
P53779 P60468 0
P53779 Q9NPI8 0
P53779 P63261 0
P53779 Q02539 0
P53779 Q86XK2 0
P53779 Q9UHA3 0
P53779 Q9Y2A7 0
P53779 Q9Y333 0
P53779 Q8IUR7 0
P53779 Q9Y2T2 0
P53779 Q7L2H7 0
P53779 Q99613 0
P53779 P62891 0
P53779 Q99665 0
P53779 Q8N684 0
P53779 Q8TAQ2 0
P53779 Q9H4B7 0
P53779 Q9ULZ2 0
P53779 Q14444 0
P53779 Q08945 0
P53779 Q13347 0
P53779 Q99963 0
P53779 Q12788 0
P53779 Q13428 0
P53779 Q69YN4 0
P53779 P62910 0
P53779 Q9HAU4 0
P53779 Q8NFZ0 0
P53779 Q9Y6I3 0
P53779 Q9HBI1 0
P53779 Q06587 0
P53779 Q15596 0
P53779 Q68EM7 0
P53779 Q96FF9 0
P53779 Q969H0 0
P53779 Q9H3P2 0
P53779 Q9Y5K6 0
P53779 Q13363 0
P53779 Q15369 0
P53779 P61006 0
P53779 Q86XR7 0
P53779 Q15370 0
P53779 Q96EB6 0
P53779 P62753 0
P53779 P62308 0
P53779 Q969R5 0
P53779 Q92620 0
P53779 Q9NW38 0
P53779 Q00597 0
P53779 Q8NFZ5 0
P53779 P62847 0
P53779 Q92896 0
P53779 Q13418 0
P53779 Q03431 0
P53779 Q9HC52 0
P53779 Q9Y383 0
P53779 P60660 0
P53779 Q9H0E3 0
P53779 Q92828 0
P53779 Q99728 0
P53779 Q13393 0
P53779 Q13619 0
P53779 Q04917 0
P53779 Q14686 0
P53779 Q12996 0
P53779 Q13535 0
P53779 Q969H4 0
P53779 Q99848 0
P53779 Q16514 0
P53779 Q6P2E9 0
P53779 Q7Z412 0
P53779 P60900 0
P53779 Q15024 0
P53779 Q9NPI6 0
P53779 Q9Y6K9 0
P53779 P63220 0
P53779 Q9Y2J4 0
P53779 Q8WXI9 0
P53779 Q14181 0
P53779 Q15545 0
P53779 Q13671 0
P53779 P61964 0
P53779 Q9H444 0
P53779 Q9H160 0
P53779 Q9NY27 0
P53779 Q9NRG0 0
P53779 Q9Y232 0
P53779 P60866 0
P53779 Q96EB1 0
P53779 P82279 0
P53779 Q9UKL0 0
P53779 Q99417 0
P53779 P62993 0
P53779 Q13547 0
P53779 P57678 0
P53779 Q92794 0
P53779 P62140 0
P53779 Q9BRG1 0
P53779 Q13158 0
P53779 Q92466 0
P53779 Q92750 0
P53779 Q5XUX0 0
P53779 Q6P1K2 0
P53779 P68363 0
P53779 Q14511 0
P53779 Q96T23 0
P53779 Q92882 0
P53779 Q13098 0
P53779 Q01201 0
P53779 Q9Y6A5 0
P53779 Q00341 0
P53779 Q9NV70 0
P53779 Q99638 0
P53779 Q969S2 0
P53779 P62829 0
P53779 Q8N5C8 0
P53779 Q13200 0
P53779 Q8IYD8 0
P53779 Q8N726 0
P53779 Q05048 0
P53779 Q9UER7 0
P53779 Q13368 0
P53779 Q99558 0
P53779 Q15628 0
P53779 Q8WUM0 0
P53779 Q8IVI9 0
P53779 Q13330 0
P53779 Q9HCU9 0
P53779 Q92556 0
P53779 Q09472 0
P53779 Q14118 0
P53779 Q4LE39 0
P53779 Q8NI35 0
P53779 Q99873 0
P53779 Q9H7L9 0
P53779 Q9HCE1 0
P53779 Q9H633 0
P53779 Q99627 0
P53779 Q13472 0
P53779 Q86VW2 0
P53779 Q4G0F5 0
P53779 Q15393 0
P53779 P83731 0
P53779 Q02880 0
P53779 Q6R327 0
P53779 Q02241 0
P53779 Q9NWX5 0
P53779 Q9UDY8 0
P53779 Q92629 0
P53779 Q6T4P5 0
P53779 Q8WXK4 0
P53779 Q9BS16 0
P53779 Q14191 0
P53779 Q13501 0
P53779 Q99879 0
P53779 P59768 0
P53779 Q15233 0
P53779 Q14978 0
P53779 Q9UBC3 0
P53779 Q15796 0
P53779 Q92613 0
P53779 Q99496 0
P53779 Q9BVC4 0
P53779 Q13617 0
P53779 Q9HB75 0
P53779 Q13610 0
P53779 Q96B26 0
P53779 Q6P1M3 0
P53779 Q96JP5 0
P53779 Q9UJW3 0
P53779 Q9NW13 0
P53779 Q7L5Y9 0
P53779 Q64663 0
P53779 Q96QK1 0
P53779 Q9UIM3 0
P53779 Q59EJ3 0
P53779 Q13105 0
P53779 P62875 0
P53779 Q15287 0
P53779 Q969G3 0
P53779 Q13283 0
P53779 Q9H9Q2 0
P53779 P62851 0
P53779 P98161 0
P53779 Q9UM13 0
P53779 Q8IXH7 0
P53779 Q96KQ7 0
P53779 P62854 0
P53779 Q16787 0
P53779 Q15052 0
P53779 Q9NUP9 0
P53779 Q03188 0
P53779 P61513 0
P53779 Q9NXR7 0
P53779 Q99996 0
P53779 Q9HD42 0
P53779 Q9H9H4 0
P53779 P54132 0
P53779 Q9NR30 0
P53779 Q9UPZ3 0
P53779 Q9NUW8 0
P53779 Q07021 0
P53779 P59998 0
P53779 Q01780 0
P53779 Q9Y265 0
P53779 Q12778 0
P53779 Q16401 0
P53779 Q9HAF1 0
P53779 Q9UKB1 0
P53779 Q9ULG1 0
P53779 Q9HBM6 0
P53779 Q71F23 0
P53779 Q96S59 0
P53779 Q9BZZ5 0
P53779 Q6IBW4 0
P53779 Q9H3R5 0
P53779 Q16585 0
P53779 Q53TQ3 0
P53779 Q9NZ70 0
P53779 Q02952 0
P53779 Q09028 0
P53779 Q9UBW8 0
P53779 Q9UBT2 0
P53779 Q86U86 0
P53779 Q92769 0
P53779 Q8N2Z9 0
P53779 Q9UBB5 0
P53779 P62424 0
P53779 P62750 0
P53779 Q9UKT8 0
P53779 Q9H6S1 0
P53779 Q14980 0
P53779 Q5RKV6 0
P53779 Q8WX92 0
P53779 Q6STE5 0
P53779 Q7L2Z9 0
P53779 Q12905 0
P53779 Q9NUX5 0
P53779 Q5VTR2 0
P53779 P99999 0
P53779 P78345 0
P53779 Q9P287 0
P53779 Q6PD62 0
P53779 P62158 0
P53779 Q9BXJ9 0
P53779 Q9BRX5 0
P53779 Q9Y5B9 0
P53779 Q13618 0
P53779 P56945 0
P53779 Q6WN34 0
P53779 P62306 0
P53779 Q8N257 0
P53779 Q96FI4 0
P53779 Q9GZT9 0
P53779 Q13352 0
P53779 Q71U36 0
P53779 P63000 0
P53779 Q9BYG5 0
P53779 Q9H081 0
P53779 Q15554 0
P53779 P59780 0
P53779 Q9NUG6 0
P53779 P62826 0
P53779 Q16236 0
P53779 Q9NYB0 0
P53779 Q15075 0
P53779 Q92599 0
P53779 P98177 0
P53779 Q9BXM7 0
P53779 Q8IUQ4 0
P53779 Q8IXI1 0
P53779 Q9UNL4 0
P53779 P62263 0
P53779 Q14192 0
P53779 Q01094 0
P53779 Q9H9B1 0
P53779 P62333 0
P53779 Q5SXM2 0
P53779 Q9H0H5 0
P53779 Q9UBE8 0
P53779 Q08999 0
P53779 P60842 0
P53779 Q8WUW1 0
P53779 Q14714 0
P53779 Q8TDH9 0
P53779 Q96CF2 0
P53779 P56545 0
P53779 Q16576 0
P53779 Q9BUB5 0
P53779 Q9BZH6 0
P53779 P61981 0
P53779 Q92804 0
P53779 Q7L2E3 0
P53779 P53805 0
P53779 Q9UPN7 0
P53779 Q8N3C0 0
P53779 P62877 0
P53779 P56537 0
P53779 Q29RF7 0
P53779 Q9H074 0
P53779 Q9UBU8 0
P53779 Q01970 0
P53779 Q14202 0
P53779 Q9Y4K3 0
P53779 Q9Y230 0
P53779 Q96IY1 0
P53779 P55884 0
P53779 Q8TAG9 0
P53779 Q9GZS1 0
P53779 Q13094 0
P53779 Q96BT3 0
P53779 P67809 0
P53779 Q9Y6W5 0
P53779 Q92667 0
P53779 Q9UIS9 0
P53779 P84022 0
P53779 Q6WCQ1 0
P53779 Q9ULX6 0
P53779 Q02410 0
P53779 P61353 0
P53779 P62277 0
P53779 Q96H20 0
P53779 P62191 0
P53779 Q9NQT4 0
P53779 Q9ULD4 0
P53779 Q96KP1 0
P53779 Q9BZK7 0
P53779 P78347 0
P53779 P84098 0
P53779 Q99966 0
P53779 Q9UKF6 0
P53779 Q9UL15 0
P53779 Q9Y6J0 0
P53779 P62318 0
P53779 Q86W51 0
P53779 Q9NRH3 0
P53779 Q8N668 0
P53779 Q96T58 0
P53779 Q9UL46 0
P53779 Q15019 0
P53779 Q12824 0
P53779 Q6QNY0 0
P53779 Q4VCS5 0
P53779 Q01081 0
P53779 Q9NQ66 0
P53779 Q96H22 0
P53779 Q9NP66 0
P53779 Q9NYJ8 0
P53779 Q14186 0
P53779 Q9UIW2 0
P53779 Q9UHD9 0
P53779 Q68CP9 0
P53779 Q08499 0
P53779 P62269 0
P53779 Q8N0S6 0
P53779 P55209 0
P53779 Q9UBQ0 0
P53779 Q03135 0
P53779 Q8WXD5 0
P53779 Q9Y2U8 0
P53779 Q15744 0
P53779 Q13616 0
P53779 Q9BPZ7 0
P53779 Q6P1X5 0
P53779 Q6P3W7 0
P53779 Q9Y5B0 0
P53779 Q8WVM7 0
P53779 Q13635 0
P53779 P60709 0
P53779 Q04637 0
P53779 Q96ST3 0
P53779 Q13469 0
P53779 Q13257 0
P53779 Q15208 0
P53779 Q05655 0
P53779 Q9Y3B2 0
P53779 Q96KG9 0
P53779 Q9H2K2 0
P53779 Q9UHD2 0
P53779 Q96Q15 0
P53779 Q9H871 0
P53779 Q6IPU0 0
P53779 Q16665 0
P53779 Q7L5Y6 0
P53779 P78537 0
P53779 Q9H9A7 0
P53779 Q14164 0
P53779 Q9H5N1 0
P53779 Q9UNE7 0
P53779 Q8N3Y1 0
P53779 Q8N1F7 0
P53779 Q96HS1 0
P53779 Q9HB71 0
P53779 Q9H9T3 0
P53779 Q9H211 0
P53779 Q9UPV9 0
P53779 Q9UHV2 0
P53779 Q9BQE3 0
P53779 P54136 0
P53779 Q9UJF2 0
P53779 Q14790 0
P53779 Q6UN15 0
P53779 P54819 0
P53779 Q53SF7 0
P53779 Q99708 0
P53779 P78527 0
P53779 Q92785 0
P53779 Q92585 0
P53779 P61244 0
P53779 Q96JN0 0
P53779 Q13487 0
P53779 Q8IYI6 0
P53779 P62304 0
P53779 Q92793 0
P53779 P63267 0
P53779 Q9UK41 0
P53779 Q06323 0
P53779 P98170 0
P53779 Q969H6 0
P53779 Q9BXL7 0
P53779 Q6P1J9 0
P53779 Q13118 0
P53779 P63104 0
P53779 Q14247 0
P53779 Q13111 0
P53779 Q9BVA1 0
P53779 Q14687 0
P53779 Q15788 0
P53779 P61158 0
P53779 Q96GD4 0
P53779 Q6UW60 0
P53779 P62316 0
P53779 complex 0
P53779 P62861 0
P53779 Q04206 0
P53779 Q9H0D6 0
P53779 P62899 0
P53779 Q9BU64 0
P53779 Q96AP0 0
P53779 Q3V639 0
P53779 P62195 0
P53779 Q96EK2 0
P53779 Q9UBF6 0
P53779 Q9UHD8 0
P53779 Q12906 0
P53779 Q86WB0 0
P53779 Q9GZS3 0
P53779 Q16594 0
P53779 P61160 0
P53779 Q13287 0
P53779 P63165 0
P53779 Q9H9Y6 0
P53779 P60228 0
P53779 P61978 0
P53779 Q00534 0
P53779 Q8N3R9 0
P53779 Q9BVC3 0
P53779 Q6IT96 0
P53779 Q07157 0
P53779 P62857 0
P53779 Q8IVT5 0
P53779 P62249 0
P53779 Q9BY43 0
P53779 Q92674 0
P53779 Q96EY7 0
P53779 Q99814 0
P53779 Q14318 0
P53779 P62917 0
P53779 Q9BVP2 0
P53779 Q15025 0
P53779 Q13185 0
P53779 Q6NUQ1 0
P53779 Q15329 0
P53779 Q03111 0
P53779 Q13905 0
P53779 Q06609 0
P53779 P62873 0
P53779 Q14008 0
P53779 Q96CV9 0
P53779 Q92572 0
P53779 Q8IZH2 0
P53779 Q9Y6K1 0
P53779 Q13309 0
P53779 Q9NTJ3 0
P53779 Q9BZI7 0
P53779 Q8N9N2 0
P53779 P57740 0
P53779 Q07889 0
P53779 P62888 0
P53779 Q9NZZ3 0
P53779 P62266 0
P53779 Q969F9 0
P53779 Q9BRT9 0
P53779 P55211 0
P53779 P78344 0
P53779 Q9Y490 0
P53779 Q9HB96 0
P53779 Q92990 0
P53779 Q9Y297 0
P53779 Q9UL45 0
P53779 Q86YV9 0
P53779 Q8NFD5 0
P53779 Q92905 0
P53779 Q96CW5 0
P53779 Q14155 0
P53779 Q9NWU2 0
P53779 P62314 0
P53779 Q8NB91 0
P53779 Q8N7H5 0
P53779 Q96BN2 0
P53779 Q99962 0
P53779 P61313 0
P53779 Q86YP4 0
P53779 Q9H6Z9 0
P53779 Q12769 0
P53779 Q96NW7 0
P53779 Q9BQG0 0
P53779 Q9UBL3 0
P53779 P63244 0
P53779 Q02878 0
P53779 Q13596 0
P53779 Q99741 0
P53779 Q8NFH3 0
P53779 Q16637 0
P53779 Q9P2J5 0
P53779 Q9UPN9 0
P53779 Q5YLB2 0
P53779 P54105 0
P53779 Q15544 0
P53779 Q9NX58 0
P53779 Q9BYG4 0
P53779 Q9NVA2 0
P53779 Q96EE3 0
P53779 P62280 0
P53779 Q7KZI7 0
P53779 Q8WVB6 0
P53779 Q13642 0
P53779 Q9Y2Q5 0
P53779 Q14289 0
P53779 Q13576 0
P53779 P62273 0
P53779 Q13889 0
P53779 Q14676 0
P53779 Q5T2T1 0
P53779 P61254 0
P53779 Q9Y6I7 0
P53779 Q9NVC6 0
P53779 Q6FI13 0
P53779 Q14185 0
P53779 Q96B97 0
P53779 P55769 0
P53779 Q9Y5S9 0
P53779 Q9Y605 0
P53779 Q8IWI9 0
P53779 P62805 0
P53779 Q92851 0
P53779 Q9H410 0
P53779 Q8IY63 0
P53779 Q8IY57 0
P53779 Q12933 0
P53779 Q00403 0
P53779 Q15003 0
P53779 Q92966 0
P53779 Q9NUP1 0
P53779 Q8IU60 0
P53779 Q15311 0
P53779 Q04724 0
P53779 Q15653 0
P53779 Q96SB4 0
P53779 Q9H840 0
P53779 Q8N3U4 0
P53779 P62913 0
P53779 Q13326 0
P53779 Q53HL2 0
P53779 Q05193 0
P53779 P56524 0
P53779 P62714 0
P53779 Q96F86 0
P53779 Q6P4R8 0
P53779 Q15185 0
P53779 Q6PI98 0
P53779 Q9H270 0
P53779 Q02543 0
P53779 Q92797 0
P53779 Q93034 0
P53779 Q15582 0
P53779 Q9NYV6 0
P53779 Q9NRF9 0
P53779 Q9UPT5 0
P53779 Q92900 0
P53779 Q96EV8 0
P53779 P62906 0
P53779 Q9UQL6 0
P53779 Q9UHV9 0
P53779 P62495 0
P53779 Q13451 0
P53779 Q00839 0
P53779 Q9BQA1 0
P53779 P55316 0
P53779 Q06187 0
P53779 Q5S007 0
P53779 Q08211 0
P53779 Q15021 0
P53779 P62244 0
P53779 Q9UBU9 0
P53779 Q00987 0
P53779 P62241 0
P53779 Q14573 0
P53779 Q99436 0
Q86XI2 Q9UBE0 0
Q86XI2 Q9P253 0
Q86XI2 Q8IX12 0
Q86XI2 Q9UBX0 0
Q86XI2 Q99816 0
Q86XI2 Q9UQN3 0
Q86XI2 Q9ULH1 0
Q86XI2 Q9Y576 0
Q86XI2 Q9H1I8 0
Q86XI2 Q8NFH4 0
Q86XI2 Q8WYH8 0
Q86XI2 Q96RK1 0
Q86XI2 Q96JC1 0
Q86XI2 Q9BTC8 0
Q86XI2 Q8IUD2 0
Q86XI2 Q9P2K3 0
Q86XI2 Q8N122 0
Q86XI2 Q9UNM6 0
Q86XI2 Q99832 0
Q86XI2 Q99460 0
Q86XI2 Q96BD5 0
Q86XI2 Q9Y2X7 0
Q86XI2 Q8N163 0
Q86XI2 Q99967 0
Q86XI2 Q9UBW7 0
Q86XI2 Q9NTI5 0
Q86XI2 Q9NQC1 0
Q86XI2 Q96GM5 0
Q86XI2 Q9Y253 0
Q86XI2 Q92766 0
Q86XI2 Q8N6M7 0
Q86XI2 Q9NQS7 0
Q86XI2 Q9UKG1 0
Q86XI2 Q9BT78 0
Q86XI2 Q9Y3C5 0
Q86XI2 Q9UQE7 0
Q86XI2 Q9UHA4 0
Q86XI2 Q9UBP5 0
Q86XI2 Q9NQT5 0
Q86XI2 Q8IZQ8 0
Q86XI2 Q9UNS2 0
Q86XI2 Q9BUL9 0
Q86XI2 Q8WYB5 0
Q86XI2 Q9H9F9 0
Q86XI2 Q9UMX0 0
Q86XI2 Q8IUC6 0
Q86XI2 Q9H981 0
Q86XI2 Q96Q27 0
Q86XI2 Q8NHY2 0
Q86XI2 Q9NRL2 0
Q86XI2 Q9Y6X2 0
Q86XI2 Q99549 0
Q86XI2 Q92844 0
Q86XI2 Q9H269 0
Q86XI2 Q9BYE7 0
Q86XI2 Q8NEM2 0
Q86XI2 Q96A65 0
Q86XI2 Q8NBZ0 0
Q86XI2 Q8TD19 0
Q86XI2 Q8IYD1 0
Q86XI2 Q8TEY7 0
Q86XI2 Q9UIG0 0
Q86XI2 Q9NPB6 0
Q86XI2 Q9UIF9 0
Q86XI2 Q9UL63 0
Q86XI2 Q92890 0
Q86XI2 Q9NSP4 0
Q86XI2 Q96FZ7 0
Q86XI2 Q92618 0
Q86XI2 Q9BSJ2 0
Q86XI2 Q9C086 0
Q86XI2 Q8WV66 0
Q86XI2 Q92925 0
Q86XI2 Q9UK53 0
Q86XI2 Q9BSI4 0
Q86XI2 Q9Y6J9 0
Q86XI2 Q9NPD3 0
Q86XI2 Q8WVC0 0
Q86XI2 Q8TEW0 0
Q86XI2 Q99683 0
Q86XI2 Q9H672 0
Q86XI2 Q8TDZ2 0
Q86XI2 Q8IZP0 0
Q86XI2 Q99759 0
Q86XI2 Q9BW27 0
Q86XI2 Q9UBQ5 0
Q86XI2 Q9Y2L1 0
Q86XI2 Q9Y6R4 0
Q86XI2 Q96JB8 0
Q86XI2 Q99575 0
Q86XI2 Q92777 0
Q86XI2 Q9Y3E7 0
Q86XI2 Q9P0M6 0
Q86XI2 Q9GZX9 0
Q86XI2 Q86XK2 0
Q86XI2 Q9Y2A7 0
Q86XI2 Q8IUR7 0
Q86XI2 Q9Y2T2 0
Q86XI2 Q99613 0
Q86XI2 Q99665 0
Q86XI2 Q8N684 0
Q86XI2 Q9ULZ2 0
Q86XI2 Q99963 0
Q86XI2 Q9HAU4 0
Q86XI2 Q8NFZ0 0
Q86XI2 Q9Y6I3 0
Q86XI2 Q9HBI1 0
Q86XI2 Q96FF9 0
Q86XI2 Q9H3P2 0
Q86XI2 Q9Y5K6 0
Q86XI2 Q86XR7 0
Q86XI2 Q969R5 0
Q86XI2 Q92828 0
Q86XI2 Q969H4 0
Q86XI2 Q9NPI6 0
Q86XI2 Q9Y2J4 0
Q86XI2 Q8WXI9 0
Q86XI2 Q9H444 0
Q86XI2 Q9H160 0
Q86XI2 Q9NRG0 0
Q86XI2 Q9Y232 0
Q86XI2 Q96EB1 0
Q86XI2 Q99417 0
Q86XI2 Q92794 0
Q86XI2 Q9BRG1 0
Q86XI2 Q92466 0
Q86XI2 Q92750 0
Q86XI2 Q96T23 0
Q86XI2 Q92882 0
Q86XI2 Q9Y6A5 0
Q86XI2 Q9NV70 0
Q86XI2 Q99638 0
Q86XI2 Q969S2 0
Q86XI2 Q8N5C8 0
Q86XI2 Q8N726 0
Q86XI2 Q8WUM0 0
Q86XI2 Q8IVI9 0
Q86XI2 Q9HCU9 0
Q86XI2 Q92556 0
Q86XI2 Q8NI35 0
Q86XI2 Q9H7L9 0
Q86XI2 Q9H633 0
Q86XI2 Q9NWX5 0
Q86XI2 Q92629 0
Q86XI2 Q8WXK4 0
Q86XI2 Q9BS16 0
Q86XI2 Q9UBC3 0
Q86XI2 Q92613 0
Q86XI2 Q9BVC4 0
Q86XI2 Q9HB75 0
Q86XI2 Q96B26 0
Q86XI2 Q96JP5 0
Q86XI2 Q96QK1 0
Q86XI2 Q9UIM3 0
Q86XI2 Q9H9Q2 0
Q86XI2 Q8IXH7 0
Q86XI2 Q9NXR7 0
Q86XI2 Q99996 0
Q86XI2 Q9HD42 0
Q86XI2 Q9H9H4 0
Q86XI2 Q9UPZ3 0
Q86XI2 Q9NUW8 0
Q86XI2 Q9ULG1 0
Q86XI2 Q9HBM6 0
Q86XI2 Q96S59 0
Q86XI2 Q9H3R5 0
Q86XI2 Q9NZ70 0
Q86XI2 Q9UBW8 0
Q86XI2 Q9UBT2 0
Q86XI2 Q8N2Z9 0
Q86XI2 Q9UBB5 0
Q86XI2 Q9H6S1 0
Q86XI2 Q8WX92 0
Q86XI2 Q9NUX5 0
Q86XI2 Q9BXJ9 0
Q86XI2 Q96FI4 0
Q86XI2 Q9BYG5 0
Q86XI2 Q9H081 0
Q86XI2 Q9NUG6 0
Q86XI2 Q9NYB0 0
Q86XI2 Q92599 0
Q86XI2 Q8IUQ4 0
Q86XI2 Q8IXI1 0
Q86XI2 Q9UNL4 0
Q86XI2 Q9H9B1 0
Q86XI2 Q9H0H5 0
Q86XI2 Q9UBE8 0
Q86XI2 Q8WUW1 0
Q86XI2 Q8TDH9 0
Q86XI2 Q96CF2 0
Q86XI2 Q9BUB5 0
Q86XI2 Q9BZH6 0
Q86XI2 Q8N3C0 0
Q86XI2 Q9H074 0
Q86XI2 Q9Y4K3 0
Q86XI2 Q96IY1 0
Q86XI2 Q8TAG9 0
Q86XI2 Q96BT3 0
Q86XI2 Q9Y6W5 0
Q86XI2 Q92667 0
Q86XI2 Q96H20 0
Q86XI2 Q9NQT4 0
Q86XI2 Q9ULD4 0
Q86XI2 Q96KP1 0
Q86XI2 Q99966 0
Q86XI2 Q9UKF6 0
Q86XI2 Q9UL15 0
Q86XI2 Q9NRH3 0
Q86XI2 Q9UL46 0
Q86XI2 Q9NQ66 0
Q86XI2 Q96H22 0
Q86XI2 Q9NP66 0
Q86XI2 Q9NYJ8 0
Q86XI2 Q9UIW2 0
Q86XI2 Q9UHD9 0
Q86XI2 Q8N0S6 0
Q86XI2 Q9UBQ0 0
Q86XI2 Q9BPZ7 0
Q86XI2 Q8WVM7 0
Q86XI2 Q9Y3B2 0
Q86XI2 Q96KG9 0
Q86XI2 Q9H2K2 0
Q86XI2 Q9UHD2 0
Q86XI2 Q96Q15 0
Q86XI2 Q9H871 0
Q86XI2 Q9H5N1 0
Q86XI2 Q9UNE7 0
Q86XI2 Q8N1F7 0
Q86XI2 Q9HB71 0
Q86XI2 Q9H9T3 0
Q86XI2 Q9H211 0
Q86XI2 Q9UPV9 0
Q86XI2 Q9BQE3 0
Q86XI2 Q92785 0
Q86XI2 Q96JN0 0
Q86XI2 Q8IYI6 0
Q86XI2 Q9UK41 0
Q86XI2 Q969H6 0
Q86XI2 Q9BVA1 0
Q86XI2 Q96GD4 0
Q86XI2 Q9H0D6 0
Q86XI2 Q9BU64 0
Q86XI2 Q96AP0 0
Q86XI2 Q96EK2 0
Q86XI2 Q9UBF6 0
Q86XI2 Q9UHD8 0
Q86XI2 Q9GZS3 0
Q86XI2 Q8N3R9 0
Q86XI2 Q9BVC3 0
Q86XI2 Q8IVT5 0
Q86XI2 Q9BY43 0
Q86XI2 Q92674 0
Q86XI2 Q99814 0
Q86XI2 Q96CV9 0
Q86XI2 Q92572 0
Q86XI2 Q8IZH2 0
Q86XI2 Q8N9N2 0
Q86XI2 Q9NZZ3 0
Q86XI2 Q969F9 0
Q86XI2 Q9Y490 0
Q86XI2 Q9UL45 0
Q86XI2 Q86YV9 0
Q86XI2 Q8NFD5 0
Q86XI2 Q92905 0
Q86XI2 Q96CW5 0
Q86XI2 Q9NWU2 0
Q86XI2 Q8N7H5 0
Q86XI2 Q96BN2 0
Q86XI2 Q99962 0
Q86XI2 Q86YP4 0
Q86XI2 Q8NFH3 0
Q86XI2 Q9UPN9 0
Q86XI2 Q9BYG4 0
Q86XI2 Q9NVA2 0
Q86XI2 Q96EE3 0
Q86XI2 Q8WVB6 0
Q86XI2 Q9Y2Q5 0
Q86XI2 Q9Y6I7 0
Q86XI2 Q96B97 0
Q86XI2 Q9Y605 0
Q86XI2 Q8IWI9 0
Q86XI2 Q92851 0
Q86XI2 Q9H410 0
Q86XI2 Q8IY63 0
Q86XI2 Q8IY57 0
Q86XI2 Q92966 0
Q86XI2 Q9NUP1 0
Q86XI2 Q8IU60 0
Q86XI2 Q8N3U4 0
Q86XI2 Q96F86 0
Q86XI2 Q9H270 0
Q86XI2 Q93034 0
Q86XI2 Q9NYV6 0
Q86XI2 Q9UPT5 0
Q86XI2 Q96EV8 0
Q86XI2 Q9UHV9 0
Q86XI2 Q99436 0
Q63HK5 Q9UBE0 0
Q63HK5 Q9P253 0
Q63HK5 Q8IX12 0
Q63HK5 Q6IA86 0
Q63HK5 Q9UBX0 0
Q63HK5 Q86VP6 0
Q63HK5 Q99816 0
Q63HK5 Q9UQN3 0
Q63HK5 Q9ULH1 0
Q63HK5 Q9Y576 0
Q63HK5 Q9H1I8 0
Q63HK5 Q86XI2 0
Q63HK5 Q8NFH4 0
Q63HK5 Q8WYH8 0
Q63HK5 Q96RK1 0
Q63HK5 Q6IE81 0
Q63HK5 Q96JC1 0
Q63HK5 Q9BTC8 0
Q63HK5 Q8IUD2 0
Q63HK5 Q9P2K3 0
Q63HK5 Q8TDN6 0
Q63HK5 Q8N122 0
Q63HK5 Q9UNM6 0
Q63HK5 Q9Y2S0 0
Q63HK5 Q99832 0
Q63HK5 Q9BXP5 0
Q63HK5 Q99460 0
Q63HK5 Q96BD5 0
Q63HK5 Q9Y2X7 0
Q63HK5 Q8N163 0
Q63HK5 Q99967 0
Q63HK5 Q9UBW7 0
Q63HK5 Q9NTI5 0
Q63HK5 Q9NQC1 0
Q63HK5 Q9Y248 0
Q63HK5 Q96GM5 0
Q63HK5 Q9Y253 0
Q63HK5 Q9UPY3 0
Q63HK5 Q92766 0
Q63HK5 Q86T24 0
Q63HK5 Q8N6M7 0
Q63HK5 Q9NQS7 0
Q63HK5 Q9UKG1 0
Q63HK5 Q7L5N1 0
Q63HK5 Q9BT78 0
Q63HK5 Q9Y316 0
Q63HK5 Q9Y3C5 0
Q63HK5 Q7L576 0
Q63HK5 Q9UQE7 0
Q63HK5 Q86X55 0
Q63HK5 Q92831 0
Q63HK5 Q9UKT7 0
Q63HK5 Q92522 0
Q63HK5 Q9UHA4 0
Q63HK5 Q9UBP5 0
Q63HK5 Q9NQT5 0
Q63HK5 Q92989 0
Q63HK5 Q8IZQ8 0
Q63HK5 Q9UNS2 0
Q63HK5 Q96EZ8 0
Q63HK5 Q9H2X6 0
Q63HK5 Q9BUL9 0
Q63HK5 Q8WYB5 0
Q63HK5 Q9P0W2 0
Q63HK5 Q9NWZ8 0
Q63HK5 Q9H9F9 0
Q63HK5 Q86VN1 0
Q63HK5 Q9UMX0 0
Q63HK5 Q9Y3U8 0
Q63HK5 Q8IUC6 0
Q63HK5 Q92878 0
Q63HK5 Q9H981 0
Q63HK5 Q96Q27 0
Q63HK5 Q8NHY2 0
Q63HK5 Q9NRL2 0
Q63HK5 Q9Y6X2 0
Q63HK5 Q99549 0
Q63HK5 Q86UP2 0
Q63HK5 Q9P2I0 0
Q63HK5 Q9NPF5 0
Q63HK5 Q92844 0
Q63HK5 Q9H269 0
Q63HK5 Q96T60 0
Q63HK5 Q9BYE7 0
Q63HK5 Q8NEM2 0
Q63HK5 Q6QNY1 0
Q63HK5 Q9Y262 0
Q63HK5 Q9HAU5 0
Q63HK5 Q96A65 0
Q63HK5 Q8NBZ0 0
Q63HK5 Q9Y3F4 0
Q63HK5 Q9Y6Q9 0
Q63HK5 Q8TD19 0
Q63HK5 Q8IYD1 0
Q63HK5 Q8TEY7 0
Q63HK5 Q9UIG0 0
Q63HK5 Q9NPB6 0
Q63HK5 Q9UIF9 0
Q63HK5 Q93074 0
Q63HK5 Q9UL63 0
Q63HK5 Q92890 0
Q63HK5 Q9NSP4 0
Q63HK5 Q96FZ7 0
Q63HK5 Q92618 0
Q63HK5 Q92830 0
Q63HK5 Q9BSJ2 0
Q63HK5 Q9C086 0
Q63HK5 Q7Z6Z7 0
Q63HK5 Q9UKV8 0
Q63HK5 Q9UHI6 0
Q63HK5 Q99497 0
Q63HK5 Q8WV66 0
Q63HK5 Q92925 0
Q63HK5 Q9UK53 0
Q63HK5 Q92759 0
Q63HK5 Q9Y4A5 0
Q63HK5 Q9BSI4 0
Q63HK5 Q9H1J1 0
Q63HK5 Q9Y6J9 0
Q63HK5 Q9UQM7 0
Q63HK5 Q92922 0
Q63HK5 Q9NPD3 0
Q63HK5 Q8WVC0 0
Q63HK5 Q6Q0C0 0
Q63HK5 Q7LBR1 0
Q63HK5 Q8TEW0 0
Q63HK5 Q9Y2X3 0
Q63HK5 Q99683 0
Q63HK5 Q8TEQ6 0
Q63HK5 Q9NZS9 0
Q63HK5 Q9H672 0
Q63HK5 Q9NZI8 0
Q63HK5 Q8TDZ2 0
Q63HK5 Q8IZP0 0
Q63HK5 Q99759 0
Q63HK5 Q9BW27 0
Q63HK5 Q9BPX3 0
Q63HK5 Q9UBQ5 0
Q63HK5 Q9Y2L1 0
Q63HK5 Q9Y6R4 0
Q63HK5 Q96JB8 0
Q63HK5 Q99575 0
Q63HK5 Q92777 0
Q63HK5 Q676U5 0
Q63HK5 Q9Y3E7 0
Q63HK5 Q9Y618 0
Q63HK5 Q9P0M6 0
Q63HK5 Q9GZX9 0
Q63HK5 Q9NPI8 0
Q63HK5 Q86XK2 0
Q63HK5 Q9UHA3 0
Q63HK5 Q9Y2A7 0
Q63HK5 Q9Y333 0
Q63HK5 Q8IUR7 0
Q63HK5 Q9Y2T2 0
Q63HK5 Q7L2H7 0
Q63HK5 Q99613 0
Q63HK5 Q99665 0
Q63HK5 Q8N684 0
Q63HK5 Q8TAQ2 0
Q63HK5 Q9H4B7 0
Q63HK5 Q9ULZ2 0
Q63HK5 Q99963 0
Q63HK5 Q69YN4 0
Q63HK5 Q9HAU4 0
Q63HK5 Q8NFZ0 0
Q63HK5 Q9Y6I3 0
Q63HK5 Q9HBI1 0
Q63HK5 Q68EM7 0
Q63HK5 Q96FF9 0
Q63HK5 Q969H0 0
Q63HK5 Q9H3P2 0
Q63HK5 Q9Y5K6 0
Q63HK5 Q86XR7 0
Q63HK5 Q96EB6 0
Q63HK5 Q969R5 0
Q63HK5 Q92620 0
Q63HK5 Q9NW38 0
Q63HK5 Q8NFZ5 0
Q63HK5 Q92896 0
Q63HK5 Q9HC52 0
Q63HK5 Q9Y383 0
Q63HK5 Q9H0E3 0
Q63HK5 Q92828 0
Q63HK5 Q99728 0
Q63HK5 Q969H4 0
Q63HK5 Q99848 0
Q63HK5 Q6P2E9 0
Q63HK5 Q7Z412 0
Q63HK5 Q9NPI6 0
Q63HK5 Q9Y6K9 0
Q63HK5 Q9Y2J4 0
Q63HK5 Q8WXI9 0
Q63HK5 Q9H444 0
Q63HK5 Q9H160 0
Q63HK5 Q9NY27 0
Q63HK5 Q9NRG0 0
Q63HK5 Q9Y232 0
Q63HK5 Q96EB1 0
Q63HK5 Q9UKL0 0
Q63HK5 Q99417 0
Q63HK5 Q92794 0
Q63HK5 Q9BRG1 0
Q63HK5 Q92466 0
Q63HK5 Q92750 0
Q63HK5 Q6P1K2 0
Q63HK5 Q96T23 0
Q63HK5 Q92882 0
Q63HK5 Q9Y6A5 0
Q63HK5 Q9NV70 0
Q63HK5 Q99638 0
Q63HK5 Q969S2 0
Q63HK5 Q8N5C8 0
Q63HK5 Q8IYD8 0
Q63HK5 Q8N726 0
Q63HK5 Q9UER7 0
Q63HK5 Q99558 0
Q63HK5 Q8WUM0 0
Q63HK5 Q8IVI9 0
Q63HK5 Q9HCU9 0
Q63HK5 Q92556 0
Q63HK5 Q8NI35 0
Q63HK5 Q99873 0
Q63HK5 Q9H7L9 0
Q63HK5 Q9HCE1 0
Q63HK5 Q9H633 0
Q63HK5 Q99627 0
Q63HK5 Q86VW2 0
Q63HK5 Q6R327 0
Q63HK5 Q9NWX5 0
Q63HK5 Q9UDY8 0
Q63HK5 Q92629 0
Q63HK5 Q6T4P5 0
Q63HK5 Q8WXK4 0
Q63HK5 Q9BS16 0
Q63HK5 Q99879 0
Q63HK5 Q9UBC3 0
Q63HK5 Q92613 0
Q63HK5 Q99496 0
Q63HK5 Q9BVC4 0
Q63HK5 Q9HB75 0
Q63HK5 Q96B26 0
Q63HK5 Q6P1M3 0
Q63HK5 Q96JP5 0
Q63HK5 Q9UJW3 0
Q63HK5 Q9NW13 0
Q63HK5 Q7L5Y9 0
Q63HK5 Q64663 0
Q63HK5 Q96QK1 0
Q63HK5 Q9UIM3 0
Q63HK5 Q969G3 0
Q63HK5 Q9H9Q2 0
Q63HK5 Q9UM13 0
Q63HK5 Q8IXH7 0
Q63HK5 Q96KQ7 0
Q63HK5 Q9NUP9 0
Q63HK5 Q9NXR7 0
Q63HK5 Q99996 0
Q63HK5 Q9HD42 0
Q63HK5 Q9H9H4 0
Q63HK5 Q9NR30 0
Q63HK5 Q9UPZ3 0
Q63HK5 Q9NUW8 0
Q63HK5 Q9Y265 0
Q63HK5 Q9HAF1 0
Q63HK5 Q9UKB1 0
Q63HK5 Q9ULG1 0
Q63HK5 Q9HBM6 0
Q63HK5 Q71F23 0
Q63HK5 Q96S59 0
Q63HK5 Q9BZZ5 0
Q63HK5 Q6IBW4 0
Q63HK5 Q9H3R5 0
Q63HK5 Q9NZ70 0
Q63HK5 Q9UBW8 0
Q63HK5 Q9UBT2 0
Q63HK5 Q86U86 0
Q63HK5 Q92769 0
Q63HK5 Q8N2Z9 0
Q63HK5 Q9UBB5 0
Q63HK5 Q9UKT8 0
Q63HK5 Q9H6S1 0
Q63HK5 Q8WX92 0
Q63HK5 Q6STE5 0
Q63HK5 Q7L2Z9 0
Q63HK5 Q9NUX5 0
Q63HK5 Q9P287 0
Q63HK5 Q6PD62 0
Q63HK5 Q9BXJ9 0
Q63HK5 Q9BRX5 0
Q63HK5 Q9Y5B9 0
Q63HK5 Q6WN34 0
Q63HK5 Q8N257 0
Q63HK5 Q96FI4 0
Q63HK5 Q9GZT9 0
Q63HK5 Q71U36 0
Q63HK5 Q9BYG5 0
Q63HK5 Q9H081 0
Q63HK5 Q9NUG6 0
Q63HK5 Q9NYB0 0
Q63HK5 Q92599 0
Q63HK5 Q9BXM7 0
Q63HK5 Q8IUQ4 0
Q63HK5 Q8IXI1 0
Q63HK5 Q9UNL4 0
Q63HK5 Q9H9B1 0
Q63HK5 Q9H0H5 0
Q63HK5 Q9UBE8 0
Q63HK5 Q8WUW1 0
Q63HK5 Q8TDH9 0
Q63HK5 Q96CF2 0
Q63HK5 Q9BUB5 0
Q63HK5 Q9BZH6 0
Q63HK5 Q92804 0
Q63HK5 Q7L2E3 0
Q63HK5 Q9UPN7 0
Q63HK5 Q8N3C0 0
Q63HK5 Q9H074 0
Q63HK5 Q9UBU8 0
Q63HK5 Q9Y4K3 0
Q63HK5 Q9Y230 0
Q63HK5 Q96IY1 0
Q63HK5 Q8TAG9 0
Q63HK5 Q9GZS1 0
Q63HK5 Q96BT3 0
Q63HK5 Q9Y6W5 0
Q63HK5 Q92667 0
Q63HK5 Q9UIS9 0
Q63HK5 Q6WCQ1 0
Q63HK5 Q9ULX6 0
Q63HK5 Q96H20 0
Q63HK5 Q9NQT4 0
Q63HK5 Q9ULD4 0
Q63HK5 Q96KP1 0
Q63HK5 Q9BZK7 0
Q63HK5 Q99966 0
Q63HK5 Q9UKF6 0
Q63HK5 Q9UL15 0
Q63HK5 Q9Y6J0 0
Q63HK5 Q86W51 0
Q63HK5 Q9NRH3 0
Q63HK5 Q8N668 0
Q63HK5 Q96T58 0
Q63HK5 Q9UL46 0
Q63HK5 Q6QNY0 0
Q63HK5 Q9NQ66 0
Q63HK5 Q96H22 0
Q63HK5 Q9NP66 0
Q63HK5 Q9NYJ8 0
Q63HK5 Q9UIW2 0
Q63HK5 Q9UHD9 0
Q63HK5 Q68CP9 0
Q63HK5 Q8N0S6 0
Q63HK5 Q9UBQ0 0
Q63HK5 Q8WXD5 0
Q63HK5 Q9Y2U8 0
Q63HK5 Q9BPZ7 0
Q63HK5 Q6P1X5 0
Q63HK5 Q6P3W7 0
Q63HK5 Q9Y5B0 0
Q63HK5 Q8WVM7 0
Q63HK5 Q96ST3 0
Q63HK5 Q9Y3B2 0
Q63HK5 Q96KG9 0
Q63HK5 Q9H2K2 0
Q63HK5 Q9UHD2 0
Q63HK5 Q96Q15 0
Q63HK5 Q9H871 0
Q63HK5 Q6IPU0 0
Q63HK5 Q7L5Y6 0
Q63HK5 Q9H9A7 0
Q63HK5 Q9H5N1 0
Q63HK5 Q9UNE7 0
Q63HK5 Q8N3Y1 0
Q63HK5 Q8N1F7 0
Q63HK5 Q96HS1 0
Q63HK5 Q9HB71 0
Q63HK5 Q9H9T3 0
Q63HK5 Q9H211 0
Q63HK5 Q9UPV9 0
Q63HK5 Q9UHV2 0
Q63HK5 Q9BQE3 0
Q63HK5 Q9UJF2 0
Q63HK5 Q6UN15 0
Q63HK5 Q99708 0
Q63HK5 Q92785 0
Q63HK5 Q92585 0
Q63HK5 Q96JN0 0
Q63HK5 Q8IYI6 0
Q63HK5 Q92793 0
Q63HK5 Q9UK41 0
Q63HK5 Q969H6 0
Q63HK5 Q9BXL7 0
Q63HK5 Q6P1J9 0
Q63HK5 Q9BVA1 0
Q63HK5 Q96GD4 0
Q63HK5 Q6UW60 0
Q63HK5 complex 0
Q63HK5 Q9H0D6 0
Q63HK5 Q9BU64 0
Q63HK5 Q96AP0 0
Q63HK5 Q96EK2 0
Q63HK5 Q9UBF6 0
Q63HK5 Q9UHD8 0
Q63HK5 Q86WB0 0
Q63HK5 Q9GZS3 0
Q63HK5 Q9H9Y6 0
Q63HK5 Q8N3R9 0
Q63HK5 Q9BVC3 0
Q63HK5 Q6IT96 0
Q63HK5 Q8IVT5 0
Q63HK5 Q9BY43 0
Q63HK5 Q92674 0
Q63HK5 Q96EY7 0
Q63HK5 Q99814 0
Q63HK5 Q9BVP2 0
Q63HK5 Q6NUQ1 0
Q63HK5 Q96CV9 0
Q63HK5 Q92572 0
Q63HK5 Q8IZH2 0
Q63HK5 Q9Y6K1 0
Q63HK5 Q9NTJ3 0
Q63HK5 Q9BZI7 0
Q63HK5 Q8N9N2 0
Q63HK5 Q9NZZ3 0
Q63HK5 Q969F9 0
Q63HK5 Q9BRT9 0
Q63HK5 Q9Y490 0
Q63HK5 Q9HB96 0
Q63HK5 Q92990 0
Q63HK5 Q9Y297 0
Q63HK5 Q9UL45 0
Q63HK5 Q86YV9 0
Q63HK5 Q8NFD5 0
Q63HK5 Q92905 0
Q63HK5 Q96CW5 0
Q63HK5 Q9NWU2 0
Q63HK5 Q8NB91 0
Q63HK5 Q8N7H5 0
Q63HK5 Q96BN2 0
Q63HK5 Q99962 0
Q63HK5 Q86YP4 0
Q63HK5 Q9H6Z9 0
Q63HK5 Q96NW7 0
Q63HK5 Q9BQG0 0
Q63HK5 Q9UBL3 0
Q63HK5 Q99741 0
Q63HK5 Q8NFH3 0
Q63HK5 Q9P2J5 0
Q63HK5 Q9UPN9 0
Q63HK5 Q9NX58 0
Q63HK5 Q9BYG4 0
Q63HK5 Q9NVA2 0
Q63HK5 Q96EE3 0
Q63HK5 Q7KZI7 0
Q63HK5 Q8WVB6 0
Q63HK5 Q9Y2Q5 0
Q63HK5 Q9Y6I7 0
Q63HK5 Q9NVC6 0
Q63HK5 Q6FI13 0
Q63HK5 Q96B97 0
Q63HK5 Q9Y5S9 0
Q63HK5 Q9Y605 0
Q63HK5 Q8IWI9 0
Q63HK5 Q92851 0
Q63HK5 Q9H410 0
Q63HK5 Q8IY63 0
Q63HK5 Q8IY57 0
Q63HK5 Q92966 0
Q63HK5 Q9NUP1 0
Q63HK5 Q8IU60 0
Q63HK5 Q96SB4 0
Q63HK5 Q9H840 0
Q63HK5 Q8N3U4 0
Q63HK5 Q96F86 0
Q63HK5 Q6P4R8 0
Q63HK5 Q6PI98 0
Q63HK5 Q9H270 0
Q63HK5 Q92797 0
Q63HK5 Q93034 0
Q63HK5 Q9NYV6 0
Q63HK5 Q9NRF9 0
Q63HK5 Q9UPT5 0
Q63HK5 Q92900 0
Q63HK5 Q96EV8 0
Q63HK5 Q9UQL6 0
Q63HK5 Q9UHV9 0
Q63HK5 Q9BQA1 0
Q63HK5 Q9UBU9 0
Q63HK5 Q99436 0
Q8NFH4 Q9UBE0 0
Q8NFH4 Q9P253 0
Q8NFH4 Q9UBX0 0
Q8NFH4 Q99816 0
Q8NFH4 Q9UQN3 0
Q8NFH4 Q9ULH1 0
Q8NFH4 Q9Y576 0
Q8NFH4 Q9H1I8 0
Q8NFH4 Q8WYH8 0
Q8NFH4 Q96RK1 0
Q8NFH4 Q96JC1 0
Q8NFH4 Q9BTC8 0
Q8NFH4 Q9P2K3 0
Q8NFH4 Q8TDN6 0
Q8NFH4 Q9UNM6 0
Q8NFH4 Q9Y2S0 0
Q8NFH4 Q99832 0
Q8NFH4 Q9BXP5 0
Q8NFH4 Q99460 0
Q8NFH4 Q96BD5 0
Q8NFH4 Q9Y2X7 0
Q8NFH4 Q99967 0
Q8NFH4 Q9UBW7 0
Q8NFH4 Q9NTI5 0
Q8NFH4 Q9NQC1 0
Q8NFH4 Q9Y248 0
Q8NFH4 Q96GM5 0
Q8NFH4 Q9Y253 0
Q8NFH4 Q9UPY3 0
Q8NFH4 Q92766 0
Q8NFH4 Q9NQS7 0
Q8NFH4 Q9UKG1 0
Q8NFH4 Q9BT78 0
Q8NFH4 Q9Y316 0
Q8NFH4 Q9Y3C5 0
Q8NFH4 Q9UQE7 0
Q8NFH4 Q92831 0
Q8NFH4 Q9UKT7 0
Q8NFH4 Q92522 0
Q8NFH4 Q9UHA4 0
Q8NFH4 Q9UBP5 0
Q8NFH4 Q9NQT5 0
Q8NFH4 Q92989 0
Q8NFH4 Q9UNS2 0
Q8NFH4 Q96EZ8 0
Q8NFH4 Q9H2X6 0
Q8NFH4 Q9BUL9 0
Q8NFH4 Q8WYB5 0
Q8NFH4 Q9P0W2 0
Q8NFH4 Q9NWZ8 0
Q8NFH4 Q9H9F9 0
Q8NFH4 Q9UMX0 0
Q8NFH4 Q9Y3U8 0
Q8NFH4 Q92878 0
Q8NFH4 Q9H981 0
Q8NFH4 Q96Q27 0
Q8NFH4 Q8NHY2 0
Q8NFH4 Q9NRL2 0
Q8NFH4 Q9Y6X2 0
Q8NFH4 Q99549 0
Q8NFH4 Q9P2I0 0
Q8NFH4 Q9NPF5 0
Q8NFH4 Q92844 0
Q8NFH4 Q9H269 0
Q8NFH4 Q96T60 0
Q8NFH4 Q9BYE7 0
Q8NFH4 Q9Y262 0
Q8NFH4 Q9HAU5 0
Q8NFH4 Q96A65 0
Q8NFH4 Q9Y3F4 0
Q8NFH4 Q9Y6Q9 0
Q8NFH4 Q8TD19 0
Q8NFH4 Q8TEY7 0
Q8NFH4 Q9UIG0 0
Q8NFH4 Q9NPB6 0
Q8NFH4 Q9UIF9 0
Q8NFH4 Q93074 0
Q8NFH4 Q9UL63 0
Q8NFH4 Q92890 0
Q8NFH4 Q9NSP4 0
Q8NFH4 Q96FZ7 0
Q8NFH4 Q92618 0
Q8NFH4 Q92830 0
Q8NFH4 Q9BSJ2 0
Q8NFH4 Q9C086 0
Q8NFH4 Q9UKV8 0
Q8NFH4 Q9UHI6 0
Q8NFH4 Q99497 0
Q8NFH4 Q8WV66 0
Q8NFH4 Q92925 0
Q8NFH4 Q9UK53 0
Q8NFH4 Q92759 0
Q8NFH4 Q9Y4A5 0
Q8NFH4 Q9BSI4 0
Q8NFH4 Q9H1J1 0
Q8NFH4 Q9Y6J9 0
Q8NFH4 Q9UQM7 0
Q8NFH4 Q92922 0
Q8NFH4 Q9NPD3 0
Q8NFH4 Q8WVC0 0
Q8NFH4 Q8TEW0 0
Q8NFH4 Q9Y2X3 0
Q8NFH4 Q99683 0
Q8NFH4 Q8TEQ6 0
Q8NFH4 Q9NZS9 0
Q8NFH4 Q9H672 0
Q8NFH4 Q9NZI8 0
Q8NFH4 Q8TDZ2 0
Q8NFH4 Q99759 0
Q8NFH4 Q9BPX3 0
Q8NFH4 Q9UBQ5 0
Q8NFH4 Q9Y2L1 0
Q8NFH4 Q9Y6R4 0
Q8NFH4 Q96JB8 0
Q8NFH4 Q99575 0
Q8NFH4 Q92777 0
Q8NFH4 Q9Y3E7 0
Q8NFH4 Q9Y618 0
Q8NFH4 Q9P0M6 0
Q8NFH4 Q9GZX9 0
Q8NFH4 Q9NPI8 0
Q8NFH4 Q9UHA3 0
Q8NFH4 Q9Y2A7 0
Q8NFH4 Q9Y333 0
Q8NFH4 Q9Y2T2 0
Q8NFH4 Q99613 0
Q8NFH4 Q99665 0
Q8NFH4 Q8TAQ2 0
Q8NFH4 Q9H4B7 0
Q8NFH4 Q9ULZ2 0
Q8NFH4 Q99963 0
Q8NFH4 Q9HAU4 0
Q8NFH4 Q8NFZ0 0
Q8NFH4 Q9Y6I3 0
Q8NFH4 Q9HBI1 0
Q8NFH4 Q96FF9 0
Q8NFH4 Q969H0 0
Q8NFH4 Q9H3P2 0
Q8NFH4 Q9Y5K6 0
Q8NFH4 Q96EB6 0
Q8NFH4 Q969R5 0
Q8NFH4 Q92620 0
Q8NFH4 Q9NW38 0
Q8NFH4 Q8NFZ5 0
Q8NFH4 Q92896 0
Q8NFH4 Q9HC52 0
Q8NFH4 Q9Y383 0
Q8NFH4 Q9H0E3 0
Q8NFH4 Q92828 0
Q8NFH4 Q99728 0
Q8NFH4 Q969H4 0
Q8NFH4 Q99848 0
Q8NFH4 Q9NPI6 0
Q8NFH4 Q9Y6K9 0
Q8NFH4 Q9Y2J4 0
Q8NFH4 Q8WXI9 0
Q8NFH4 Q9H444 0
Q8NFH4 Q9H160 0
Q8NFH4 Q9NY27 0
Q8NFH4 Q9NRG0 0
Q8NFH4 Q9Y232 0
Q8NFH4 Q96EB1 0
Q8NFH4 Q9UKL0 0
Q8NFH4 Q99417 0
Q8NFH4 Q92794 0
Q8NFH4 Q9BRG1 0
Q8NFH4 Q92466 0
Q8NFH4 Q92750 0
Q8NFH4 Q96T23 0
Q8NFH4 Q92882 0
Q8NFH4 Q9Y6A5 0
Q8NFH4 Q9NV70 0
Q8NFH4 Q99638 0
Q8NFH4 Q969S2 0
Q8NFH4 Q9UER7 0
Q8NFH4 Q99558 0
Q8NFH4 Q9HCU9 0
Q8NFH4 Q92556 0
Q8NFH4 Q8NI35 0
Q8NFH4 Q99873 0
Q8NFH4 Q9H7L9 0
Q8NFH4 Q9HCE1 0
Q8NFH4 Q9H633 0
Q8NFH4 Q99627 0
Q8NFH4 Q9NWX5 0
Q8NFH4 Q9UDY8 0
Q8NFH4 Q92629 0
Q8NFH4 Q8WXK4 0
Q8NFH4 Q9BS16 0
Q8NFH4 Q99879 0
Q8NFH4 Q9UBC3 0
Q8NFH4 Q92613 0
Q8NFH4 Q99496 0
Q8NFH4 Q9BVC4 0
Q8NFH4 Q9HB75 0
Q8NFH4 Q96B26 0
Q8NFH4 Q96JP5 0
Q8NFH4 Q9UJW3 0
Q8NFH4 Q9NW13 0
Q8NFH4 Q96QK1 0
Q8NFH4 Q9UIM3 0
Q8NFH4 Q969G3 0
Q8NFH4 Q9H9Q2 0
Q8NFH4 Q9UM13 0
Q8NFH4 Q96KQ7 0
Q8NFH4 Q9NUP9 0
Q8NFH4 Q9NXR7 0
Q8NFH4 Q99996 0
Q8NFH4 Q9HD42 0
Q8NFH4 Q9H9H4 0
Q8NFH4 Q9NR30 0
Q8NFH4 Q9UPZ3 0
Q8NFH4 Q9NUW8 0
Q8NFH4 Q9Y265 0
Q8NFH4 Q9HAF1 0
Q8NFH4 Q9UKB1 0
Q8NFH4 Q9ULG1 0
Q8NFH4 Q9HBM6 0
Q8NFH4 Q96S59 0
Q8NFH4 Q9BZZ5 0
Q8NFH4 Q9H3R5 0
Q8NFH4 Q9NZ70 0
Q8NFH4 Q9UBW8 0
Q8NFH4 Q9UBT2 0
Q8NFH4 Q92769 0
Q8NFH4 Q9UBB5 0
Q8NFH4 Q9UKT8 0
Q8NFH4 Q9H6S1 0
Q8NFH4 Q8WX92 0
Q8NFH4 Q9NUX5 0
Q8NFH4 Q9P287 0
Q8NFH4 Q9BXJ9 0
Q8NFH4 Q9BRX5 0
Q8NFH4 Q9Y5B9 0
Q8NFH4 Q96FI4 0
Q8NFH4 Q9GZT9 0
Q8NFH4 Q9BYG5 0
Q8NFH4 Q9H081 0
Q8NFH4 Q9NUG6 0
Q8NFH4 Q9NYB0 0
Q8NFH4 Q92599 0
Q8NFH4 Q9BXM7 0
Q8NFH4 Q9UNL4 0
Q8NFH4 Q9H9B1 0
Q8NFH4 Q9H0H5 0
Q8NFH4 Q9UBE8 0
Q8NFH4 Q8WUW1 0
Q8NFH4 Q8TDH9 0
Q8NFH4 Q96CF2 0
Q8NFH4 Q9BUB5 0
Q8NFH4 Q9BZH6 0
Q8NFH4 Q92804 0
Q8NFH4 Q9UPN7 0
Q8NFH4 Q9H074 0
Q8NFH4 Q9UBU8 0
Q8NFH4 Q9Y4K3 0
Q8NFH4 Q9Y230 0
Q8NFH4 Q96IY1 0
Q8NFH4 Q8TAG9 0
Q8NFH4 Q9GZS1 0
Q8NFH4 Q96BT3 0
Q8NFH4 Q9Y6W5 0
Q8NFH4 Q92667 0
Q8NFH4 Q9UIS9 0
Q8NFH4 Q9ULX6 0
Q8NFH4 Q96H20 0
Q8NFH4 Q9NQT4 0
Q8NFH4 Q9ULD4 0
Q8NFH4 Q96KP1 0
Q8NFH4 Q9BZK7 0
Q8NFH4 Q99966 0
Q8NFH4 Q9UKF6 0
Q8NFH4 Q9UL15 0
Q8NFH4 Q9Y6J0 0
Q8NFH4 Q9NRH3 0
Q8NFH4 Q96T58 0
Q8NFH4 Q9UL46 0
Q8NFH4 Q9NQ66 0
Q8NFH4 Q96H22 0
Q8NFH4 Q9NP66 0
Q8NFH4 Q9NYJ8 0
Q8NFH4 Q9UIW2 0
Q8NFH4 Q9UHD9 0
Q8NFH4 Q9UBQ0 0
Q8NFH4 Q8WXD5 0
Q8NFH4 Q9Y2U8 0
Q8NFH4 Q9BPZ7 0
Q8NFH4 Q9Y5B0 0
Q8NFH4 Q8WVM7 0
Q8NFH4 Q96ST3 0
Q8NFH4 Q9Y3B2 0
Q8NFH4 Q96KG9 0
Q8NFH4 Q9H2K2 0
Q8NFH4 Q9UHD2 0
Q8NFH4 Q96Q15 0
Q8NFH4 Q9H871 0
Q8NFH4 Q9H9A7 0
Q8NFH4 Q9H5N1 0
Q8NFH4 Q9UNE7 0
Q8NFH4 Q96HS1 0
Q8NFH4 Q9HB71 0
Q8NFH4 Q9H9T3 0
Q8NFH4 Q9H211 0
Q8NFH4 Q9UPV9 0
Q8NFH4 Q9UHV2 0
Q8NFH4 Q9BQE3 0
Q8NFH4 Q9UJF2 0
Q8NFH4 Q99708 0
Q8NFH4 Q92785 0
Q8NFH4 Q92585 0
Q8NFH4 Q96JN0 0
Q8NFH4 Q92793 0
Q8NFH4 Q9UK41 0
Q8NFH4 Q969H6 0
Q8NFH4 Q9BXL7 0
Q8NFH4 Q9BVA1 0
Q8NFH4 Q96GD4 0
Q8NFH4 complex 0
Q8NFH4 Q9H0D6 0
Q8NFH4 Q9BU64 0
Q8NFH4 Q96AP0 0
Q8NFH4 Q96EK2 0
Q8NFH4 Q9UBF6 0
Q8NFH4 Q9UHD8 0
Q8NFH4 Q9GZS3 0
Q8NFH4 Q9H9Y6 0
Q8NFH4 Q9BVC3 0
Q8NFH4 Q9BY43 0
Q8NFH4 Q92674 0
Q8NFH4 Q96EY7 0
Q8NFH4 Q99814 0
Q8NFH4 Q9BVP2 0
Q8NFH4 Q96CV9 0
Q8NFH4 Q92572 0
Q8NFH4 Q9Y6K1 0
Q8NFH4 Q9NTJ3 0
Q8NFH4 Q9BZI7 0
Q8NFH4 Q9NZZ3 0
Q8NFH4 Q969F9 0
Q8NFH4 Q9BRT9 0
Q8NFH4 Q9Y490 0
Q8NFH4 Q9HB96 0
Q8NFH4 Q92990 0
Q8NFH4 Q9Y297 0
Q8NFH4 Q9UL45 0
Q8NFH4 Q92905 0
Q8NFH4 Q96CW5 0
Q8NFH4 Q9NWU2 0
Q8NFH4 Q96BN2 0
Q8NFH4 Q99962 0
Q8NFH4 Q9H6Z9 0
Q8NFH4 Q96NW7 0
Q8NFH4 Q9BQG0 0
Q8NFH4 Q9UBL3 0
Q8NFH4 Q99741 0
Q8NFH4 Q9P2J5 0
Q8NFH4 Q9UPN9 0
Q8NFH4 Q9NX58 0
Q8NFH4 Q9BYG4 0
Q8NFH4 Q9NVA2 0
Q8NFH4 Q8WVB6 0
Q8NFH4 Q9Y2Q5 0
Q8NFH4 Q9Y6I7 0
Q8NFH4 Q9NVC6 0
Q8NFH4 Q96B97 0
Q8NFH4 Q9Y5S9 0
Q8NFH4 Q9Y605 0
Q8NFH4 Q92851 0
Q8NFH4 Q9H410 0
Q8NFH4 Q92966 0
Q8NFH4 Q9NUP1 0
Q8NFH4 Q96SB4 0
Q8NFH4 Q9H840 0
Q8NFH4 Q96F86 0
Q8NFH4 Q9H270 0
Q8NFH4 Q92797 0
Q8NFH4 Q93034 0
Q8NFH4 Q9NYV6 0
Q8NFH4 Q9NRF9 0
Q8NFH4 Q9UPT5 0
Q8NFH4 Q92900 0
Q8NFH4 Q96EV8 0
Q8NFH4 Q9UQL6 0
Q8NFH4 Q9UHV9 0
Q8NFH4 Q9BQA1 0
Q8NFH4 Q9UBU9 0
Q8NFH4 Q99436 0
Q8WYH8 Q9UBE0 0
Q8WYH8 Q9P253 0
Q8WYH8 Q9UBX0 0
Q8WYH8 Q99816 0
Q8WYH8 Q9UQN3 0
Q8WYH8 Q9ULH1 0
Q8WYH8 Q9Y576 0
Q8WYH8 Q9H1I8 0
Q8WYH8 Q96RK1 0
Q8WYH8 Q96JC1 0
Q8WYH8 Q9BTC8 0
Q8WYH8 Q9P2K3 0
Q8WYH8 Q9UNM6 0
Q8WYH8 Q9Y2S0 0
Q8WYH8 Q99832 0
Q8WYH8 Q9BXP5 0
Q8WYH8 Q99460 0
Q8WYH8 Q96BD5 0
Q8WYH8 Q9Y2X7 0
Q8WYH8 Q99967 0
Q8WYH8 Q9UBW7 0
Q8WYH8 Q9NTI5 0
Q8WYH8 Q9Y248 0
Q8WYH8 Q96GM5 0
Q8WYH8 Q9Y253 0
Q8WYH8 Q9UPY3 0
Q8WYH8 Q92766 0
Q8WYH8 Q9NQS7 0
Q8WYH8 Q9UKG1 0
Q8WYH8 Q9BT78 0
Q8WYH8 Q9Y316 0
Q8WYH8 Q9Y3C5 0
Q8WYH8 Q9UQE7 0
Q8WYH8 Q92831 0
Q8WYH8 Q9UKT7 0
Q8WYH8 Q92522 0
Q8WYH8 Q9UHA4 0
Q8WYH8 Q9UBP5 0
Q8WYH8 Q9NQT5 0
Q8WYH8 Q92989 0
Q8WYH8 Q9UNS2 0
Q8WYH8 Q96EZ8 0
Q8WYH8 Q9H2X6 0
Q8WYH8 Q9BUL9 0
Q8WYH8 Q9P0W2 0
Q8WYH8 Q9NWZ8 0
Q8WYH8 Q9H9F9 0
Q8WYH8 Q9UMX0 0
Q8WYH8 Q9Y3U8 0
Q8WYH8 Q92878 0
Q8WYH8 Q9H981 0
Q8WYH8 Q96Q27 0
Q8WYH8 Q9NRL2 0
Q8WYH8 Q9Y6X2 0
Q8WYH8 Q99549 0
Q8WYH8 Q9P2I0 0
Q8WYH8 Q9NPF5 0
Q8WYH8 Q92844 0
Q8WYH8 Q9H269 0
Q8WYH8 Q96T60 0
Q8WYH8 Q9BYE7 0
Q8WYH8 Q9Y262 0
Q8WYH8 Q9HAU5 0
Q8WYH8 Q96A65 0
Q8WYH8 Q9Y3F4 0
Q8WYH8 Q9Y6Q9 0
Q8WYH8 Q9UIG0 0
Q8WYH8 Q9NPB6 0
Q8WYH8 Q9UIF9 0
Q8WYH8 Q93074 0
Q8WYH8 Q9UL63 0
Q8WYH8 Q92890 0
Q8WYH8 Q9NSP4 0
Q8WYH8 Q96FZ7 0
Q8WYH8 Q92618 0
Q8WYH8 Q92830 0
Q8WYH8 Q9BSJ2 0
Q8WYH8 Q9C086 0
Q8WYH8 Q9UKV8 0
Q8WYH8 Q9UHI6 0
Q8WYH8 Q99497 0
Q8WYH8 Q92925 0
Q8WYH8 Q9UK53 0
Q8WYH8 Q92759 0
Q8WYH8 Q9Y4A5 0
Q8WYH8 Q9BSI4 0
Q8WYH8 Q9H1J1 0
Q8WYH8 Q9Y6J9 0
Q8WYH8 Q9UQM7 0
Q8WYH8 Q92922 0
Q8WYH8 Q9NPD3 0
Q8WYH8 Q9Y2X3 0
Q8WYH8 Q99683 0
Q8WYH8 Q9NZS9 0
Q8WYH8 Q9H672 0
Q8WYH8 Q9NZI8 0
Q8WYH8 Q99759 0
Q8WYH8 Q9BW27 0
Q8WYH8 Q9BPX3 0
Q8WYH8 Q9UBQ5 0
Q8WYH8 Q9Y2L1 0
Q8WYH8 Q9Y6R4 0
Q8WYH8 Q96JB8 0
Q8WYH8 Q99575 0
Q8WYH8 Q92777 0
Q8WYH8 Q9Y3E7 0
Q8WYH8 Q9Y618 0
Q8WYH8 Q9P0M6 0
Q8WYH8 Q9GZX9 0
Q8WYH8 Q9NPI8 0
Q8WYH8 Q9UHA3 0
Q8WYH8 Q9Y2A7 0
Q8WYH8 Q9Y333 0
Q8WYH8 Q9Y2T2 0
Q8WYH8 Q99613 0
Q8WYH8 Q99665 0
Q8WYH8 Q9H4B7 0
Q8WYH8 Q9ULZ2 0
Q8WYH8 Q99963 0
Q8WYH8 Q9HAU4 0
Q8WYH8 Q9Y6I3 0
Q8WYH8 Q9HBI1 0
Q8WYH8 Q96FF9 0
Q8WYH8 Q969H0 0
Q8WYH8 Q9H3P2 0
Q8WYH8 Q9Y5K6 0
Q8WYH8 Q96EB6 0
Q8WYH8 Q969R5 0
Q8WYH8 Q92620 0
Q8WYH8 Q9NW38 0
Q8WYH8 Q92896 0
Q8WYH8 Q9HC52 0
Q8WYH8 Q9Y383 0
Q8WYH8 Q9H0E3 0
Q8WYH8 Q92828 0
Q8WYH8 Q99728 0
Q8WYH8 Q969H4 0
Q8WYH8 Q99848 0
Q8WYH8 Q9NPI6 0
Q8WYH8 Q9Y6K9 0
Q8WYH8 Q9Y2J4 0
Q8WYH8 Q9H444 0
Q8WYH8 Q9H160 0
Q8WYH8 Q9NY27 0
Q8WYH8 Q9NRG0 0
Q8WYH8 Q9Y232 0
Q8WYH8 Q96EB1 0
Q8WYH8 Q9UKL0 0
Q8WYH8 Q99417 0
Q8WYH8 Q9BRG1 0
Q8WYH8 Q92466 0
Q8WYH8 Q92750 0
Q8WYH8 Q96T23 0
Q8WYH8 Q92882 0
Q8WYH8 Q9Y6A5 0
Q8WYH8 Q9NV70 0
Q8WYH8 Q99638 0
Q8WYH8 Q969S2 0
Q8WYH8 Q9UER7 0
Q8WYH8 Q99558 0
Q8WYH8 Q9HCU9 0
Q8WYH8 Q92556 0
Q8WYH8 Q99873 0
Q8WYH8 Q9H7L9 0
Q8WYH8 Q9HCE1 0
Q8WYH8 Q9H633 0
Q8WYH8 Q99627 0
Q8WYH8 Q9NWX5 0
Q8WYH8 Q9UDY8 0
Q8WYH8 Q92629 0
Q8WYH8 Q9BS16 0
Q8WYH8 Q99879 0
Q8WYH8 Q9UBC3 0
Q8WYH8 Q99496 0
Q8WYH8 Q9BVC4 0
Q8WYH8 Q9HB75 0
Q8WYH8 Q96B26 0
Q8WYH8 Q96JP5 0
Q8WYH8 Q9UJW3 0
Q8WYH8 Q9NW13 0
Q8WYH8 Q96QK1 0
Q8WYH8 Q9UIM3 0
Q8WYH8 Q969G3 0
Q8WYH8 Q9H9Q2 0
Q8WYH8 Q9UM13 0
Q8WYH8 Q96KQ7 0
Q8WYH8 Q9NUP9 0
Q8WYH8 Q9NXR7 0
Q8WYH8 Q99996 0
Q8WYH8 Q9HD42 0
Q8WYH8 Q9H9H4 0
Q8WYH8 Q9NR30 0
Q8WYH8 Q9UPZ3 0
Q8WYH8 Q9NUW8 0
Q8WYH8 Q9Y265 0
Q8WYH8 Q9UKB1 0
Q8WYH8 Q9ULG1 0
Q8WYH8 Q9HBM6 0
Q8WYH8 Q96S59 0
Q8WYH8 Q9BZZ5 0
Q8WYH8 Q9H3R5 0
Q8WYH8 Q9NZ70 0
Q8WYH8 Q9UBW8 0
Q8WYH8 Q9UBT2 0
Q8WYH8 Q92769 0
Q8WYH8 Q9UBB5 0
Q8WYH8 Q9UKT8 0
Q8WYH8 Q9H6S1 0
Q8WYH8 Q9NUX5 0
Q8WYH8 Q9P287 0
Q8WYH8 Q9BXJ9 0
Q8WYH8 Q9BRX5 0
Q8WYH8 Q9Y5B9 0
Q8WYH8 Q96FI4 0
Q8WYH8 Q9GZT9 0
Q8WYH8 Q9BYG5 0
Q8WYH8 Q9H081 0
Q8WYH8 Q9NUG6 0
Q8WYH8 Q9NYB0 0
Q8WYH8 Q92599 0
Q8WYH8 Q9BXM7 0
Q8WYH8 Q9H9B1 0
Q8WYH8 Q9H0H5 0
Q8WYH8 Q9UBE8 0
Q8WYH8 Q96CF2 0
Q8WYH8 Q9BUB5 0
Q8WYH8 Q9BZH6 0
Q8WYH8 Q92804 0
Q8WYH8 Q9UPN7 0
Q8WYH8 Q9H074 0
Q8WYH8 Q9UBU8 0
Q8WYH8 Q9Y4K3 0
Q8WYH8 Q9Y230 0
Q8WYH8 Q96IY1 0
Q8WYH8 Q9GZS1 0
Q8WYH8 Q96BT3 0
Q8WYH8 Q9Y6W5 0
Q8WYH8 Q92667 0
Q8WYH8 Q9UIS9 0
Q8WYH8 Q9ULX6 0
Q8WYH8 Q96H20 0
Q8WYH8 Q9NQT4 0
Q8WYH8 Q96KP1 0
Q8WYH8 Q9BZK7 0
Q8WYH8 Q99966 0
Q8WYH8 Q9UKF6 0
Q8WYH8 Q9UL15 0
Q8WYH8 Q9Y6J0 0
Q8WYH8 Q9NRH3 0
Q8WYH8 Q96T58 0
Q8WYH8 Q9UL46 0
Q8WYH8 Q9NQ66 0
Q8WYH8 Q96H22 0
Q8WYH8 Q9NP66 0
Q8WYH8 Q9NYJ8 0
Q8WYH8 Q9UIW2 0
Q8WYH8 Q9UHD9 0
Q8WYH8 Q9UBQ0 0
Q8WYH8 Q9Y2U8 0
Q8WYH8 Q9BPZ7 0
Q8WYH8 Q9Y5B0 0
Q8WYH8 Q96ST3 0
Q8WYH8 Q9Y3B2 0
Q8WYH8 Q96KG9 0
Q8WYH8 Q9H2K2 0
Q8WYH8 Q9UHD2 0
Q8WYH8 Q96Q15 0
Q8WYH8 Q9H871 0
Q8WYH8 Q9H9A7 0
Q8WYH8 Q9H5N1 0
Q8WYH8 Q9UNE7 0
Q8WYH8 Q96HS1 0
Q8WYH8 Q9HB71 0
Q8WYH8 Q9H9T3 0
Q8WYH8 Q9H211 0
Q8WYH8 Q9UPV9 0
Q8WYH8 Q9UHV2 0
Q8WYH8 Q9BQE3 0
Q8WYH8 Q9UJF2 0
Q8WYH8 Q99708 0
Q8WYH8 Q92785 0
Q8WYH8 Q92585 0
Q8WYH8 Q96JN0 0
Q8WYH8 Q92793 0
Q8WYH8 Q9UK41 0
Q8WYH8 Q969H6 0
Q8WYH8 Q9BXL7 0
Q8WYH8 Q9BVA1 0
Q8WYH8 Q96GD4 0
Q8WYH8 complex 0
Q8WYH8 Q9H0D6 0
Q8WYH8 Q9BU64 0
Q8WYH8 Q96AP0 0
Q8WYH8 Q96EK2 0
Q8WYH8 Q9UBF6 0
Q8WYH8 Q9UHD8 0
Q8WYH8 Q9GZS3 0
Q8WYH8 Q9H9Y6 0
Q8WYH8 Q9BVC3 0
Q8WYH8 Q9BY43 0
Q8WYH8 Q92674 0
Q8WYH8 Q96EY7 0
Q8WYH8 Q99814 0
Q8WYH8 Q9BVP2 0
Q8WYH8 Q96CV9 0
Q8WYH8 Q92572 0
Q8WYH8 Q9Y6K1 0
Q8WYH8 Q9NTJ3 0
Q8WYH8 Q9BZI7 0
Q8WYH8 Q9NZZ3 0
Q8WYH8 Q969F9 0
Q8WYH8 Q9BRT9 0
Q8WYH8 Q9Y490 0
Q8WYH8 Q9HB96 0
Q8WYH8 Q92990 0
Q8WYH8 Q9Y297 0
Q8WYH8 Q9UL45 0
Q8WYH8 Q92905 0
Q8WYH8 Q96CW5 0
Q8WYH8 Q9NWU2 0
Q8WYH8 Q96BN2 0
Q8WYH8 Q99962 0
Q8WYH8 Q9H6Z9 0
Q8WYH8 Q96NW7 0
Q8WYH8 Q9BQG0 0
Q8WYH8 Q9UBL3 0
Q8WYH8 Q99741 0
Q8WYH8 Q9P2J5 0
Q8WYH8 Q9UPN9 0
Q8WYH8 Q9NX58 0
Q8WYH8 Q9BYG4 0
Q8WYH8 Q9NVA2 0
Q8WYH8 Q96EE3 0
Q8WYH8 Q9Y2Q5 0
Q8WYH8 Q9Y6I7 0
Q8WYH8 Q9NVC6 0
Q8WYH8 Q96B97 0
Q8WYH8 Q9Y5S9 0
Q8WYH8 Q9Y605 0
Q8WYH8 Q92851 0
Q8WYH8 Q9H410 0
Q8WYH8 Q92966 0
Q8WYH8 Q9NUP1 0
Q8WYH8 Q96SB4 0
Q8WYH8 Q9H840 0
Q8WYH8 Q96F86 0
Q8WYH8 Q9H270 0
Q8WYH8 Q92797 0
Q8WYH8 Q93034 0
Q8WYH8 Q9NYV6 0
Q8WYH8 Q9NRF9 0
Q8WYH8 Q9UPT5 0
Q8WYH8 Q92900 0
Q8WYH8 Q96EV8 0
Q8WYH8 Q9UQL6 0
Q8WYH8 Q9UHV9 0
Q8WYH8 Q9BQA1 0
Q8WYH8 Q9UBU9 0
Q8WYH8 Q99436 0
Q96RK1 Q9UBE0 0
Q96RK1 Q9P253 0
Q96RK1 Q9UBX0 0
Q96RK1 Q99816 0
Q96RK1 Q9UQN3 0
Q96RK1 Q9ULH1 0
Q96RK1 Q9Y576 0
Q96RK1 Q9H1I8 0
Q96RK1 Q9BTC8 0
Q96RK1 Q9P2K3 0
Q96RK1 Q9UNM6 0
Q96RK1 Q9Y2S0 0
Q96RK1 Q99832 0
Q96RK1 Q9BXP5 0
Q96RK1 Q99460 0
Q96RK1 Q9Y2X7 0
Q96RK1 Q9UBW7 0
Q96RK1 Q9NTI5 0
Q96RK1 Q9NQC1 0
Q96RK1 Q9Y248 0
Q96RK1 Q9Y253 0
Q96RK1 Q9UPY3 0
Q96RK1 Q9NQS7 0
Q96RK1 Q9UKG1 0
Q96RK1 Q9BT78 0
Q96RK1 Q9Y316 0
Q96RK1 Q9Y3C5 0
Q96RK1 Q9UQE7 0
Q96RK1 Q9UKT7 0
Q96RK1 Q9UHA4 0
Q96RK1 Q9UBP5 0
Q96RK1 Q9NQT5 0
Q96RK1 Q9UNS2 0
Q96RK1 Q9H2X6 0
Q96RK1 Q9BUL9 0
Q96RK1 Q9P0W2 0
Q96RK1 Q9NWZ8 0
Q96RK1 Q9H9F9 0
Q96RK1 Q9UMX0 0
Q96RK1 Q9Y3U8 0
Q96RK1 Q9H981 0
Q96RK1 Q9NRL2 0
Q96RK1 Q9Y6X2 0
Q96RK1 Q99549 0
Q96RK1 Q9P2I0 0
Q96RK1 Q9NPF5 0
Q96RK1 Q9H269 0
Q96RK1 Q96T60 0
Q96RK1 Q9BYE7 0
Q96RK1 Q9Y262 0
Q96RK1 Q9HAU5 0
Q96RK1 Q9Y3F4 0
Q96RK1 Q9Y6Q9 0
Q96RK1 Q9UIG0 0
Q96RK1 Q9NPB6 0
Q96RK1 Q9UIF9 0
Q96RK1 Q9UL63 0
Q96RK1 Q9NSP4 0
Q96RK1 Q9BSJ2 0
Q96RK1 Q9C086 0
Q96RK1 Q9UKV8 0
Q96RK1 Q9UHI6 0
Q96RK1 Q99497 0
Q96RK1 Q9UK53 0
Q96RK1 Q9Y4A5 0
Q96RK1 Q9BSI4 0
Q96RK1 Q9H1J1 0
Q96RK1 Q9Y6J9 0
Q96RK1 Q9UQM7 0
Q96RK1 Q9NPD3 0
Q96RK1 Q9Y2X3 0
Q96RK1 Q99683 0
Q96RK1 Q9NZS9 0
Q96RK1 Q9H672 0
Q96RK1 Q9NZI8 0
Q96RK1 Q99759 0
Q96RK1 Q9BW27 0
Q96RK1 Q9BPX3 0
Q96RK1 Q9UBQ5 0
Q96RK1 Q9Y2L1 0
Q96RK1 Q9Y6R4 0
Q96RK1 Q99575 0
Q96RK1 Q9Y3E7 0
Q96RK1 Q9Y618 0
Q96RK1 Q9P0M6 0
Q96RK1 Q9GZX9 0
Q96RK1 Q9NPI8 0
Q96RK1 Q9UHA3 0
Q96RK1 Q9Y2A7 0
Q96RK1 Q9Y333 0
Q96RK1 Q9Y2T2 0
Q96RK1 Q99613 0
Q96RK1 Q99665 0
Q96RK1 Q9H4B7 0
Q96RK1 Q9ULZ2 0
Q96RK1 Q99963 0
Q96RK1 Q9HAU4 0
Q96RK1 Q9Y6I3 0
Q96RK1 Q9HBI1 0
Q96RK1 Q9H3P2 0
Q96RK1 Q9Y5K6 0
Q96RK1 Q9NW38 0
Q96RK1 Q9HC52 0
Q96RK1 Q9Y383 0
Q96RK1 Q9H0E3 0
Q96RK1 Q99728 0
Q96RK1 Q99848 0
Q96RK1 Q9NPI6 0
Q96RK1 Q9Y6K9 0
Q96RK1 Q9Y2J4 0
Q96RK1 Q9H444 0
Q96RK1 Q9H160 0
Q96RK1 Q9NY27 0
Q96RK1 Q9NRG0 0
Q96RK1 Q9Y232 0
Q96RK1 Q9UKL0 0
Q96RK1 Q99417 0
Q96RK1 Q9BRG1 0
Q96RK1 Q96T23 0
Q96RK1 Q9Y6A5 0
Q96RK1 Q9NV70 0
Q96RK1 Q99638 0
Q96RK1 Q9UER7 0
Q96RK1 Q99558 0
Q96RK1 Q9HCU9 0
Q96RK1 Q99873 0
Q96RK1 Q9H7L9 0
Q96RK1 Q9HCE1 0
Q96RK1 Q9H633 0
Q96RK1 Q99627 0
Q96RK1 Q9NWX5 0
Q96RK1 Q9UDY8 0
Q96RK1 Q9BS16 0
Q96RK1 Q99879 0
Q96RK1 Q9UBC3 0
Q96RK1 Q99496 0
Q96RK1 Q9BVC4 0
Q96RK1 Q9HB75 0
Q96RK1 Q9UJW3 0
Q96RK1 Q9NW13 0
Q96RK1 Q9UIM3 0
Q96RK1 Q9H9Q2 0
Q96RK1 Q9UM13 0
Q96RK1 Q9NUP9 0
Q96RK1 Q9NXR7 0
Q96RK1 Q99996 0
Q96RK1 Q9HD42 0
Q96RK1 Q9H9H4 0
Q96RK1 Q9NR30 0
Q96RK1 Q9UPZ3 0
Q96RK1 Q9NUW8 0
Q96RK1 Q9Y265 0
Q96RK1 Q9HAF1 0
Q96RK1 Q9UKB1 0
Q96RK1 Q9ULG1 0
Q96RK1 Q9HBM6 0
Q96RK1 Q96S59 0
Q96RK1 Q9BZZ5 0
Q96RK1 Q9H3R5 0
Q96RK1 Q9NZ70 0
Q96RK1 Q9UBW8 0
Q96RK1 Q9UBT2 0
Q96RK1 Q9UBB5 0
Q96RK1 Q9UKT8 0
Q96RK1 Q9H6S1 0
Q96RK1 Q9NUX5 0
Q96RK1 Q9P287 0
Q96RK1 Q9BXJ9 0
Q96RK1 Q9BRX5 0
Q96RK1 Q9Y5B9 0
Q96RK1 Q9GZT9 0
Q96RK1 Q9BYG5 0
Q96RK1 Q9H081 0
Q96RK1 Q9NUG6 0
Q96RK1 Q9NYB0 0
Q96RK1 Q9BXM7 0
Q96RK1 Q9UNL4 0
Q96RK1 Q9H9B1 0
Q96RK1 Q9H0H5 0
Q96RK1 Q9UBE8 0
Q96RK1 Q9BUB5 0
Q96RK1 Q9BZH6 0
Q96RK1 Q9UPN7 0
Q96RK1 Q9H074 0
Q96RK1 Q9UBU8 0
Q96RK1 Q9Y4K3 0
Q96RK1 Q9Y230 0
Q96RK1 Q9GZS1 0
Q96RK1 Q9Y6W5 0
Q96RK1 Q9UIS9 0
Q96RK1 Q9ULX6 0
Q96RK1 Q9NQT4 0
Q96RK1 Q9ULD4 0
Q96RK1 Q9BZK7 0
Q96RK1 Q9UKF6 0
Q96RK1 Q9UL15 0
Q96RK1 Q9Y6J0 0
Q96RK1 Q9NRH3 0
Q96RK1 Q96T58 0
Q96RK1 Q9UL46 0
Q96RK1 Q9NQ66 0
Q96RK1 Q9NP66 0
Q96RK1 Q9NYJ8 0
Q96RK1 Q9UIW2 0
Q96RK1 Q9UHD9 0
Q96RK1 Q9UBQ0 0
Q96RK1 Q9Y2U8 0
Q96RK1 Q9BPZ7 0
Q96RK1 Q9Y5B0 0
Q96RK1 Q96ST3 0
Q96RK1 Q9Y3B2 0
Q96RK1 Q9H2K2 0
Q96RK1 Q9UHD2 0
Q96RK1 Q9H871 0
Q96RK1 Q9H9A7 0
Q96RK1 Q9H5N1 0
Q96RK1 Q9UNE7 0
Q96RK1 Q9HB71 0
Q96RK1 Q9H9T3 0
Q96RK1 Q9H211 0
Q96RK1 Q9UPV9 0
Q96RK1 Q9UHV2 0
Q96RK1 Q9BQE3 0
Q96RK1 Q9UJF2 0
Q96RK1 Q99708 0
Q96RK1 Q9UK41 0
Q96RK1 Q9BXL7 0
Q96RK1 Q9BVA1 0
Q96RK1 complex 0
Q96RK1 Q9H0D6 0
Q96RK1 Q9BU64 0
Q96RK1 Q9UBF6 0
Q96RK1 Q9UHD8 0
Q96RK1 Q9GZS3 0
Q96RK1 Q9H9Y6 0
Q96RK1 Q9BVC3 0
Q96RK1 Q9BY43 0
Q96RK1 Q99814 0
Q96RK1 Q9BVP2 0
Q96RK1 Q9Y6K1 0
Q96RK1 Q9NTJ3 0
Q96RK1 Q9BZI7 0
Q96RK1 Q9NZZ3 0
Q96RK1 Q9BRT9 0
Q96RK1 Q9Y490 0
Q96RK1 Q9HB96 0
Q96RK1 Q9Y297 0
Q96RK1 Q9UL45 0
Q96RK1 Q9NWU2 0
Q96RK1 Q99962 0
Q96RK1 Q9H6Z9 0
Q96RK1 Q9BQG0 0
Q96RK1 Q9UBL3 0
Q96RK1 Q99741 0
Q96RK1 Q9P2J5 0
Q96RK1 Q9UPN9 0
Q96RK1 Q9NX58 0
Q96RK1 Q9BYG4 0
Q96RK1 Q9NVA2 0
Q96RK1 Q9Y2Q5 0
Q96RK1 Q9Y6I7 0
Q96RK1 Q9NVC6 0
Q96RK1 Q9Y5S9 0
Q96RK1 Q9Y605 0
Q96RK1 Q9H410 0
Q96RK1 Q9NUP1 0
Q96RK1 Q96SB4 0
Q96RK1 Q9H840 0
Q96RK1 Q9H270 0
Q96RK1 Q9NYV6 0
Q96RK1 Q9NRF9 0
Q96RK1 Q9UPT5 0
Q96RK1 Q9UQL6 0
Q96RK1 Q9UHV9 0
Q96RK1 Q9BQA1 0
Q96RK1 Q9UBU9 0
Q96RK1 Q99436 0
Q13438 Q9UBE0 0
Q13438 Q9P253 0
Q13438 Q8IX12 0
Q13438 Q1EHW4 0
Q13438 Q6IA86 0
Q13438 Q9UBX0 0
Q13438 Q99816 0
Q13438 Q9UQN3 0
Q13438 Q9ULH1 0
Q13438 Q9Y576 0
Q13438 Q5VWG9 0
Q13438 Q9H1I8 0
Q13438 Q63HK5 0
Q13438 Q8NFH4 0
Q13438 Q8WYH8 0
Q13438 Q96RK1 0
Q13438 Q6IE81 0
Q13438 Q96JC1 0
Q13438 Q9BTC8 0
Q13438 Q8IUD2 0
Q13438 Q9P2K3 0
Q13438 Q16181 0
Q13438 Q14160 0
Q13438 Q8N122 0
Q13438 Q9UNM6 0
Q13438 Q14194 0
Q13438 Q99832 0
Q13438 Q99460 0
Q13438 Q96BD5 0
Q13438 Q9Y2X7 0
Q13438 Q8N163 0
Q13438 Q14919 0
Q13438 Q99967 0
Q13438 Q9UBW7 0
Q13438 Q9NTI5 0
Q13438 Q9NQC1 0
Q13438 Q96GM5 0
Q13438 Q9Y253 0
Q13438 Q5U5U6 0
Q13438 Q5QJE6 0
Q13438 Q92766 0
Q13438 Q86T24 0
Q13438 Q8N6M7 0
Q13438 Q9NQS7 0
Q13438 Q9UKG1 0
Q13438 Q15334 0
Q13438 Q7L5N1 0
Q13438 Q9BT78 0
Q13438 Q9Y3C5 0
Q13438 Q7L576 0
Q13438 Q9UQE7 0
Q13438 Q86X55 0
Q13438 Q14254 0
Q13438 Q9UHA4 0
Q13438 Q9UBP5 0
Q13438 Q9NQT5 0
Q13438 Q13868 0
Q13438 Q8IZQ8 0
Q13438 Q16586 0
Q13438 Q9UNS2 0
Q13438 Q9BUL9 0
Q13438 Q8WYB5 0
Q13438 Q9H9F9 0
Q13438 Q86VN1 0
Q13438 Q9UMX0 0
Q13438 Q5T200 0
Q13438 Q8IUC6 0
Q13438 Q9H981 0
Q13438 Q96Q27 0
Q13438 Q8NHY2 0
Q13438 Q13490 0
Q13438 Q9NRL2 0
Q13438 Q9Y6X2 0
Q13438 Q99549 0
Q13438 Q86UP2 0
Q13438 Q92844 0
Q13438 Q9H269 0
Q13438 Q9BYE7 0
Q13438 Q8NEM2 0
Q13438 Q6QNY1 0
Q13438 Q96A65 0
Q13438 Q8NBZ0 0
Q13438 Q13485 0
Q13438 Q8TD19 0
Q13438 Q8IYD1 0
Q13438 Q8TEY7 0
Q13438 Q9UIG0 0
Q13438 Q9NPB6 0
Q13438 Q15843 0
Q13438 Q9UIF9 0
Q13438 Q16584 0
Q13438 Q9UL63 0
Q13438 Q92890 0
Q13438 Q9NSP4 0
Q13438 Q96FZ7 0
Q13438 Q92618 0
Q13438 Q15542 0
Q13438 Q9BSJ2 0
Q13438 Q9C086 0
Q13438 Q7Z6Z7 0
Q13438 Q155Q3 0
Q13438 Q13526 0
Q13438 Q8WV66 0
Q13438 Q92925 0
Q13438 Q9UK53 0
Q13438 Q15650 0
Q13438 Q9BSI4 0
Q13438 Q13608 0
Q13438 Q9Y6J9 0
Q13438 Q9NPD3 0
Q13438 Q8WVC0 0
Q13438 Q6Q0C0 0
Q13438 Q7LBR1 0
Q13438 Q8TEW0 0
Q13438 Q15276 0
Q13438 Q14653 0
Q13438 Q5PSV4 0
Q13438 Q15008 0
Q13438 Q99683 0
Q13438 Q15750 0
Q13438 Q9H672 0
Q13438 Q8TDZ2 0
Q13438 Q8IZP0 0
Q13438 Q99759 0
Q13438 Q9BW27 0
Q13438 Q9UBQ5 0
Q13438 Q15543 0
Q13438 Q9Y2L1 0
Q13438 Q9Y6R4 0
Q13438 Q96JB8 0
Q13438 Q99575 0
Q13438 Q92777 0
Q13438 Q676U5 0
Q13438 Q14152 0
Q13438 Q9Y3E7 0
Q13438 Q9P0M6 0
Q13438 Q16533 0
Q13438 Q9GZX9 0
Q13438 Q86XK2 0
Q13438 Q9Y2A7 0
Q13438 Q8IUR7 0
Q13438 Q9Y2T2 0
Q13438 Q7L2H7 0
Q13438 Q99613 0
Q13438 Q99665 0
Q13438 Q8N684 0
Q13438 Q9ULZ2 0
Q13438 Q14444 0
Q13438 Q99963 0
Q13438 Q9HAU4 0
Q13438 Q8NFZ0 0
Q13438 Q9Y6I3 0
Q13438 Q9HBI1 0
Q13438 Q68EM7 0
Q13438 Q96FF9 0
Q13438 Q9H3P2 0
Q13438 Q9Y5K6 0
Q13438 Q15369 0
Q13438 Q86XR7 0
Q13438 Q15370 0
Q13438 Q969R5 0
Q13438 Q92828 0
Q13438 Q13535 0
Q13438 Q969H4 0
Q13438 Q6P2E9 0
Q13438 Q7Z412 0
Q13438 Q15024 0
Q13438 Q9NPI6 0
Q13438 Q9Y2J4 0
Q13438 Q8WXI9 0
Q13438 Q13671 0
Q13438 Q9H444 0
Q13438 Q9H160 0
Q13438 Q9NRG0 0
Q13438 Q9Y232 0
Q13438 Q96EB1 0
Q13438 Q99417 0
Q13438 Q92794 0
Q13438 Q9BRG1 0
Q13438 Q92466 0
Q13438 Q92750 0
Q13438 Q5XUX0 0
Q13438 Q6P1K2 0
Q13438 Q14511 0
Q13438 Q96T23 0
Q13438 Q92882 0
Q13438 Q9Y6A5 0
Q13438 Q9NV70 0
Q13438 Q99638 0
Q13438 Q969S2 0
Q13438 Q8N5C8 0
Q13438 Q8N726 0
Q13438 Q15628 0
Q13438 Q8WUM0 0
Q13438 Q8IVI9 0
Q13438 Q9HCU9 0
Q13438 Q92556 0
Q13438 Q14118 0
Q13438 Q4LE39 0
Q13438 Q8NI35 0
Q13438 Q9H7L9 0
Q13438 Q9H633 0
Q13438 Q86VW2 0
Q13438 Q4G0F5 0
Q13438 Q6R327 0
Q13438 Q9NWX5 0
Q13438 Q92629 0
Q13438 Q6T4P5 0
Q13438 Q8WXK4 0
Q13438 Q9BS16 0
Q13438 Q14191 0
Q13438 Q9UBC3 0
Q13438 Q15796 0
Q13438 Q92613 0
Q13438 Q9BVC4 0
Q13438 Q9HB75 0
Q13438 Q96B26 0
Q13438 Q6P1M3 0
Q13438 Q96JP5 0
Q13438 Q7L5Y9 0
Q13438 Q64663 0
Q13438 Q96QK1 0
Q13438 Q9UIM3 0
Q13438 Q9H9Q2 0
Q13438 Q8IXH7 0
Q13438 Q16787 0
Q13438 Q15052 0
Q13438 Q9NXR7 0
Q13438 Q99996 0
Q13438 Q9HD42 0
Q13438 Q9H9H4 0
Q13438 Q9UPZ3 0
Q13438 Q9NUW8 0
Q13438 Q16401 0
Q13438 Q9ULG1 0
Q13438 Q9HBM6 0
Q13438 Q71F23 0
Q13438 Q96S59 0
Q13438 Q9H3R5 0
Q13438 Q16585 0
Q13438 Q53TQ3 0
Q13438 Q9NZ70 0
Q13438 Q9UBW8 0
Q13438 Q9UBT2 0
Q13438 Q86U86 0
Q13438 Q8N2Z9 0
Q13438 Q9UBB5 0
Q13438 Q9H6S1 0
Q13438 Q5RKV6 0
Q13438 Q8WX92 0
Q13438 Q6STE5 0
Q13438 Q7L2Z9 0
Q13438 Q9NUX5 0
Q13438 Q5VTR2 0
Q13438 Q6PD62 0
Q13438 Q9BXJ9 0
Q13438 Q6WN34 0
Q13438 Q96FI4 0
Q13438 Q9BYG5 0
Q13438 Q9H081 0
Q13438 Q9NUG6 0
Q13438 Q9NYB0 0
Q13438 Q15075 0
Q13438 Q92599 0
Q13438 Q8IUQ4 0
Q13438 Q8IXI1 0
Q13438 Q9UNL4 0
Q13438 Q9H9B1 0
Q13438 Q5SXM2 0
Q13438 Q9H0H5 0
Q13438 Q9UBE8 0
Q13438 Q8WUW1 0
Q13438 Q14714 0
Q13438 Q8TDH9 0
Q13438 Q96CF2 0
Q13438 Q9BUB5 0
Q13438 Q9BZH6 0
Q13438 Q8N3C0 0
Q13438 Q29RF7 0
Q13438 Q9H074 0
Q13438 Q14202 0
Q13438 Q9Y4K3 0
Q13438 Q96IY1 0
Q13438 Q8TAG9 0
Q13438 Q96BT3 0
Q13438 Q9Y6W5 0
Q13438 Q92667 0
Q13438 Q6WCQ1 0
Q13438 Q96H20 0
Q13438 Q9NQT4 0
Q13438 Q9ULD4 0
Q13438 Q96KP1 0
Q13438 Q99966 0
Q13438 Q9UKF6 0
Q13438 Q9UL15 0
Q13438 Q86W51 0
Q13438 Q9NRH3 0
Q13438 Q9UL46 0
Q13438 Q15019 0
Q13438 Q6QNY0 0
Q13438 Q4VCS5 0
Q13438 Q9NQ66 0
Q13438 Q96H22 0
Q13438 Q9NP66 0
Q13438 Q9NYJ8 0
Q13438 Q14186 0
Q13438 Q9UIW2 0
Q13438 Q9UHD9 0
Q13438 Q68CP9 0
Q13438 Q8N0S6 0
Q13438 Q9UBQ0 0
Q13438 Q15744 0
Q13438 Q9BPZ7 0
Q13438 Q6P1X5 0
Q13438 Q8WVM7 0
Q13438 Q13635 0
Q13438 Q9Y3B2 0
Q13438 Q96KG9 0
Q13438 Q9H2K2 0
Q13438 Q9UHD2 0
Q13438 Q96Q15 0
Q13438 Q9H871 0
Q13438 Q6IPU0 0
Q13438 Q7L5Y6 0
Q13438 Q9H5N1 0
Q13438 Q9UNE7 0
Q13438 Q8N1F7 0
Q13438 Q9HB71 0
Q13438 Q9H9T3 0
Q13438 Q9H211 0
Q13438 Q9UPV9 0
Q13438 Q9BQE3 0
Q13438 Q6UN15 0
Q13438 Q53SF7 0
Q13438 Q92785 0
Q13438 Q96JN0 0
Q13438 Q13487 0
Q13438 Q8IYI6 0
Q13438 Q9UK41 0
Q13438 Q969H6 0
Q13438 Q6P1J9 0
Q13438 Q14247 0
Q13438 Q9BVA1 0
Q13438 Q14687 0
Q13438 Q96GD4 0
Q13438 Q6UW60 0
Q13438 Q9H0D6 0
Q13438 Q9BU64 0
Q13438 Q96AP0 0
Q13438 Q3V639 0
Q13438 Q96EK2 0
Q13438 Q9UBF6 0
Q13438 Q9UHD8 0
Q13438 Q86WB0 0
Q13438 Q9GZS3 0
Q13438 Q8N3R9 0
Q13438 Q9BVC3 0
Q13438 Q6IT96 0
Q13438 Q8IVT5 0
Q13438 Q9BY43 0
Q13438 Q92674 0
Q13438 Q99814 0
Q13438 Q14318 0
Q13438 Q13905 0
Q13438 Q96CV9 0
Q13438 Q92572 0
Q13438 Q8IZH2 0
Q13438 Q8N9N2 0
Q13438 Q9NZZ3 0
Q13438 Q969F9 0
Q13438 Q9Y490 0
Q13438 Q9UL45 0
Q13438 Q86YV9 0
Q13438 Q8NFD5 0
Q13438 Q92905 0
Q13438 Q96CW5 0
Q13438 Q14155 0
Q13438 Q9NWU2 0
Q13438 Q8N7H5 0
Q13438 Q96BN2 0
Q13438 Q99962 0
Q13438 Q86YP4 0
Q13438 Q13596 0
Q13438 Q8NFH3 0
Q13438 Q9UPN9 0
Q13438 Q15544 0
Q13438 Q9BYG4 0
Q13438 Q9NVA2 0
Q13438 Q96EE3 0
Q13438 Q7KZI7 0
Q13438 Q8WVB6 0
Q13438 Q9Y2Q5 0
Q13438 Q14289 0
Q13438 Q5T2T1 0
Q13438 Q9Y6I7 0
Q13438 Q6FI13 0
Q13438 Q14185 0
Q13438 Q96B97 0
Q13438 Q9Y605 0
Q13438 Q8IWI9 0
Q13438 Q92851 0
Q13438 Q9H410 0
Q13438 Q8IY63 0
Q13438 Q8IY57 0
Q13438 Q92966 0
Q13438 Q9NUP1 0
Q13438 Q8IU60 0
Q13438 Q15311 0
Q13438 Q8N3U4 0
Q13438 Q53HL2 0
Q13438 Q96F86 0
Q13438 Q6P4R8 0
Q13438 Q15185 0
Q13438 Q9H270 0
Q13438 Q93034 0
Q13438 Q15582 0
Q13438 Q9NYV6 0
Q13438 Q9UPT5 0
Q13438 Q96EV8 0
Q13438 Q9UHV9 0
Q13438 Q13451 0
Q13438 Q5S007 0
Q13438 Q14573 0
Q13438 Q99436 0
Q6IE81 Q9UBE0 0
Q6IE81 Q9P253 0
Q6IE81 Q8IX12 0
Q6IE81 Q9UBX0 0
Q6IE81 Q86VP6 0
Q6IE81 Q99816 0
Q6IE81 Q9UQN3 0
Q6IE81 Q9ULH1 0
Q6IE81 Q9Y576 0
Q6IE81 Q9H1I8 0
Q6IE81 Q86XI2 0
Q6IE81 Q8NFH4 0
Q6IE81 Q96RK1 0
Q6IE81 Q96JC1 0
Q6IE81 Q9BTC8 0
Q6IE81 Q8IUD2 0
Q6IE81 Q9P2K3 0
Q6IE81 Q8TDN6 0
Q6IE81 Q8N122 0
Q6IE81 Q9UNM6 0
Q6IE81 Q9Y2S0 0
Q6IE81 Q99832 0
Q6IE81 Q9BXP5 0
Q6IE81 Q99460 0
Q6IE81 Q96BD5 0
Q6IE81 Q9Y2X7 0
Q6IE81 Q8N163 0
Q6IE81 Q99967 0
Q6IE81 Q9UBW7 0
Q6IE81 Q9NTI5 0
Q6IE81 Q9Y248 0
Q6IE81 Q96GM5 0
Q6IE81 Q9Y253 0
Q6IE81 Q9UPY3 0
Q6IE81 Q92766 0
Q6IE81 Q86T24 0
Q6IE81 Q8N6M7 0
Q6IE81 Q9NQS7 0
Q6IE81 Q9UKG1 0
Q6IE81 Q7L5N1 0
Q6IE81 Q9BT78 0
Q6IE81 Q9Y316 0
Q6IE81 Q9Y3C5 0
Q6IE81 Q7L576 0
Q6IE81 Q9UQE7 0
Q6IE81 Q86X55 0
Q6IE81 Q92831 0
Q6IE81 Q9UKT7 0
Q6IE81 Q92522 0
Q6IE81 Q9UHA4 0
Q6IE81 Q9UBP5 0
Q6IE81 Q9NQT5 0
Q6IE81 Q92989 0
Q6IE81 Q8IZQ8 0
Q6IE81 Q9UNS2 0
Q6IE81 Q96EZ8 0
Q6IE81 Q9H2X6 0
Q6IE81 Q9BUL9 0
Q6IE81 Q9P0W2 0
Q6IE81 Q9NWZ8 0
Q6IE81 Q9H9F9 0
Q6IE81 Q86VN1 0
Q6IE81 Q9UMX0 0
Q6IE81 Q9Y3U8 0
Q6IE81 Q8IUC6 0
Q6IE81 Q92878 0
Q6IE81 Q9H981 0
Q6IE81 Q96Q27 0
Q6IE81 Q8NHY2 0
Q6IE81 Q9NRL2 0
Q6IE81 Q9Y6X2 0
Q6IE81 Q99549 0
Q6IE81 Q86UP2 0
Q6IE81 Q9P2I0 0
Q6IE81 Q9NPF5 0
Q6IE81 Q92844 0
Q6IE81 Q9H269 0
Q6IE81 Q96T60 0
Q6IE81 Q9BYE7 0
Q6IE81 Q8NEM2 0
Q6IE81 Q6QNY1 0
Q6IE81 Q9Y262 0
Q6IE81 Q9HAU5 0
Q6IE81 Q96A65 0
Q6IE81 Q8NBZ0 0
Q6IE81 Q9Y3F4 0
Q6IE81 Q9Y6Q9 0
Q6IE81 Q8TD19 0
Q6IE81 Q8IYD1 0
Q6IE81 Q8TEY7 0
Q6IE81 Q9UIG0 0
Q6IE81 Q9NPB6 0
Q6IE81 Q9UIF9 0
Q6IE81 Q93074 0
Q6IE81 Q9UL63 0
Q6IE81 Q92890 0
Q6IE81 Q9NSP4 0
Q6IE81 Q96FZ7 0
Q6IE81 Q92618 0
Q6IE81 Q92830 0
Q6IE81 Q9BSJ2 0
Q6IE81 Q9C086 0
Q6IE81 Q7Z6Z7 0
Q6IE81 Q9UKV8 0
Q6IE81 Q9UHI6 0
Q6IE81 Q99497 0
Q6IE81 Q8WV66 0
Q6IE81 Q92925 0
Q6IE81 Q9UK53 0
Q6IE81 Q92759 0
Q6IE81 Q9Y4A5 0
Q6IE81 Q9BSI4 0
Q6IE81 Q9H1J1 0
Q6IE81 Q9Y6J9 0
Q6IE81 Q9UQM7 0
Q6IE81 Q92922 0
Q6IE81 Q9NPD3 0
Q6IE81 Q8WVC0 0
Q6IE81 Q6Q0C0 0
Q6IE81 Q7LBR1 0
Q6IE81 Q8TEW0 0
Q6IE81 Q9Y2X3 0
Q6IE81 Q99683 0
Q6IE81 Q8TEQ6 0
Q6IE81 Q9NZS9 0
Q6IE81 Q9H672 0
Q6IE81 Q9NZI8 0
Q6IE81 Q8TDZ2 0
Q6IE81 Q8IZP0 0
Q6IE81 Q99759 0
Q6IE81 Q9BW27 0
Q6IE81 Q9BPX3 0
Q6IE81 Q9UBQ5 0
Q6IE81 Q9Y2L1 0
Q6IE81 Q9Y6R4 0
Q6IE81 Q96JB8 0
Q6IE81 Q99575 0
Q6IE81 Q92777 0
Q6IE81 Q9Y3E7 0
Q6IE81 Q9Y618 0
Q6IE81 Q9P0M6 0
Q6IE81 Q9GZX9 0
Q6IE81 Q9NPI8 0
Q6IE81 Q86XK2 0
Q6IE81 Q9UHA3 0
Q6IE81 Q9Y2A7 0
Q6IE81 Q9Y333 0
Q6IE81 Q8IUR7 0
Q6IE81 Q9Y2T2 0
Q6IE81 Q7L2H7 0
Q6IE81 Q99613 0
Q6IE81 Q99665 0
Q6IE81 Q8N684 0
Q6IE81 Q8TAQ2 0
Q6IE81 Q9H4B7 0
Q6IE81 Q9ULZ2 0
Q6IE81 Q99963 0
Q6IE81 Q9HAU4 0
Q6IE81 Q8NFZ0 0
Q6IE81 Q9Y6I3 0
Q6IE81 Q9HBI1 0
Q6IE81 Q96FF9 0
Q6IE81 Q969H0 0
Q6IE81 Q9H3P2 0
Q6IE81 Q9Y5K6 0
Q6IE81 Q86XR7 0
Q6IE81 Q96EB6 0
Q6IE81 Q969R5 0
Q6IE81 Q92620 0
Q6IE81 Q9NW38 0
Q6IE81 Q8NFZ5 0
Q6IE81 Q92896 0
Q6IE81 Q9HC52 0
Q6IE81 Q9Y383 0
Q6IE81 Q9H0E3 0
Q6IE81 Q92828 0
Q6IE81 Q99728 0
Q6IE81 Q969H4 0
Q6IE81 Q99848 0
Q6IE81 Q6P2E9 0
Q6IE81 Q7Z412 0
Q6IE81 Q9NPI6 0
Q6IE81 Q9Y6K9 0
Q6IE81 Q9Y2J4 0
Q6IE81 Q8WXI9 0
Q6IE81 Q9H444 0
Q6IE81 Q9H160 0
Q6IE81 Q9NY27 0
Q6IE81 Q9NRG0 0
Q6IE81 Q9Y232 0
Q6IE81 Q96EB1 0
Q6IE81 Q9UKL0 0
Q6IE81 Q99417 0
Q6IE81 Q9BRG1 0
Q6IE81 Q92466 0
Q6IE81 Q92750 0
Q6IE81 Q6P1K2 0
Q6IE81 Q96T23 0
Q6IE81 Q92882 0
Q6IE81 Q9Y6A5 0
Q6IE81 Q9NV70 0
Q6IE81 Q99638 0
Q6IE81 Q969S2 0
Q6IE81 Q8N5C8 0
Q6IE81 Q8IYD8 0
Q6IE81 Q8N726 0
Q6IE81 Q9UER7 0
Q6IE81 Q99558 0
Q6IE81 Q8WUM0 0
Q6IE81 Q8IVI9 0
Q6IE81 Q9HCU9 0
Q6IE81 Q92556 0
Q6IE81 Q8NI35 0
Q6IE81 Q99873 0
Q6IE81 Q9H7L9 0
Q6IE81 Q9HCE1 0
Q6IE81 Q9H633 0
Q6IE81 Q99627 0
Q6IE81 Q86VW2 0
Q6IE81 Q6R327 0
Q6IE81 Q9NWX5 0
Q6IE81 Q9UDY8 0
Q6IE81 Q92629 0
Q6IE81 Q6T4P5 0
Q6IE81 Q8WXK4 0
Q6IE81 Q9BS16 0
Q6IE81 Q99879 0
Q6IE81 Q9UBC3 0
Q6IE81 Q99496 0
Q6IE81 Q9BVC4 0
Q6IE81 Q9HB75 0
Q6IE81 Q96B26 0
Q6IE81 Q6P1M3 0
Q6IE81 Q96JP5 0
Q6IE81 Q9UJW3 0
Q6IE81 Q9NW13 0
Q6IE81 Q7L5Y9 0
Q6IE81 Q96QK1 0
Q6IE81 Q9UIM3 0
Q6IE81 Q969G3 0
Q6IE81 Q9H9Q2 0
Q6IE81 Q9UM13 0
Q6IE81 Q8IXH7 0
Q6IE81 Q96KQ7 0
Q6IE81 Q9NUP9 0
Q6IE81 Q9NXR7 0
Q6IE81 Q99996 0
Q6IE81 Q9HD42 0
Q6IE81 Q9H9H4 0
Q6IE81 Q9NR30 0
Q6IE81 Q9UPZ3 0
Q6IE81 Q9NUW8 0
Q6IE81 Q9Y265 0
Q6IE81 Q9UKB1 0
Q6IE81 Q9ULG1 0
Q6IE81 Q9HBM6 0
Q6IE81 Q71F23 0
Q6IE81 Q96S59 0
Q6IE81 Q9BZZ5 0
Q6IE81 Q9H3R5 0
Q6IE81 Q9NZ70 0
Q6IE81 Q9UBW8 0
Q6IE81 Q9UBT2 0
Q6IE81 Q86U86 0
Q6IE81 Q92769 0
Q6IE81 Q8N2Z9 0
Q6IE81 Q9UBB5 0
Q6IE81 Q9UKT8 0
Q6IE81 Q9H6S1 0
Q6IE81 Q8WX92 0
Q6IE81 Q6STE5 0
Q6IE81 Q7L2Z9 0
Q6IE81 Q9NUX5 0
Q6IE81 Q9P287 0
Q6IE81 Q6PD62 0
Q6IE81 Q9BXJ9 0
Q6IE81 Q9BRX5 0
Q6IE81 Q9Y5B9 0
Q6IE81 Q6WN34 0
Q6IE81 Q8N257 0
Q6IE81 Q96FI4 0
Q6IE81 Q9GZT9 0
Q6IE81 Q71U36 0
Q6IE81 Q9BYG5 0
Q6IE81 Q9H081 0
Q6IE81 Q9NUG6 0
Q6IE81 Q9NYB0 0
Q6IE81 Q92599 0
Q6IE81 Q9BXM7 0
Q6IE81 Q8IUQ4 0
Q6IE81 Q8IXI1 0
Q6IE81 Q9H9B1 0
Q6IE81 Q9H0H5 0
Q6IE81 Q9UBE8 0
Q6IE81 Q8WUW1 0
Q6IE81 Q8TDH9 0
Q6IE81 Q96CF2 0
Q6IE81 Q9BUB5 0
Q6IE81 Q9BZH6 0
Q6IE81 Q92804 0
Q6IE81 Q7L2E3 0
Q6IE81 Q9UPN7 0
Q6IE81 Q8N3C0 0
Q6IE81 Q9H074 0
Q6IE81 Q9UBU8 0
Q6IE81 Q9Y4K3 0
Q6IE81 Q9Y230 0
Q6IE81 Q96IY1 0
Q6IE81 Q8TAG9 0
Q6IE81 Q9GZS1 0
Q6IE81 Q96BT3 0
Q6IE81 Q9Y6W5 0
Q6IE81 Q92667 0
Q6IE81 Q9UIS9 0
Q6IE81 Q6WCQ1 0
Q6IE81 Q9ULX6 0
Q6IE81 Q96H20 0
Q6IE81 Q9NQT4 0
Q6IE81 Q96KP1 0
Q6IE81 Q9BZK7 0
Q6IE81 Q99966 0
Q6IE81 Q9UKF6 0
Q6IE81 Q9UL15 0
Q6IE81 Q9Y6J0 0
Q6IE81 Q86W51 0
Q6IE81 Q9NRH3 0
Q6IE81 Q8N668 0
Q6IE81 Q96T58 0
Q6IE81 Q9UL46 0
Q6IE81 Q6QNY0 0
Q6IE81 Q9NQ66 0
Q6IE81 Q96H22 0
Q6IE81 Q9NP66 0
Q6IE81 Q9NYJ8 0
Q6IE81 Q9UIW2 0
Q6IE81 Q9UHD9 0
Q6IE81 Q8N0S6 0
Q6IE81 Q9UBQ0 0
Q6IE81 Q8WXD5 0
Q6IE81 Q9Y2U8 0
Q6IE81 Q9BPZ7 0
Q6IE81 Q6P1X5 0
Q6IE81 Q6P3W7 0
Q6IE81 Q9Y5B0 0
Q6IE81 Q8WVM7 0
Q6IE81 Q96ST3 0
Q6IE81 Q9Y3B2 0
Q6IE81 Q96KG9 0
Q6IE81 Q9H2K2 0
Q6IE81 Q9UHD2 0
Q6IE81 Q96Q15 0
Q6IE81 Q9H871 0
Q6IE81 Q6IPU0 0
Q6IE81 Q7L5Y6 0
Q6IE81 Q9H9A7 0
Q6IE81 Q9H5N1 0
Q6IE81 Q9UNE7 0
Q6IE81 Q8N3Y1 0
Q6IE81 Q8N1F7 0
Q6IE81 Q96HS1 0
Q6IE81 Q9HB71 0
Q6IE81 Q9H9T3 0
Q6IE81 Q9H211 0
Q6IE81 Q9UPV9 0
Q6IE81 Q9UHV2 0
Q6IE81 Q9BQE3 0
Q6IE81 Q9UJF2 0
Q6IE81 Q6UN15 0
Q6IE81 Q99708 0
Q6IE81 Q92785 0
Q6IE81 Q92585 0
Q6IE81 Q96JN0 0
Q6IE81 Q8IYI6 0
Q6IE81 Q92793 0
Q6IE81 Q9UK41 0
Q6IE81 Q969H6 0
Q6IE81 Q9BXL7 0
Q6IE81 Q6P1J9 0
Q6IE81 Q9BVA1 0
Q6IE81 Q96GD4 0
Q6IE81 Q6UW60 0
Q6IE81 complex 0
Q6IE81 Q9H0D6 0
Q6IE81 Q9BU64 0
Q6IE81 Q96AP0 0
Q6IE81 Q96EK2 0
Q6IE81 Q9UBF6 0
Q6IE81 Q9UHD8 0
Q6IE81 Q86WB0 0
Q6IE81 Q9GZS3 0
Q6IE81 Q9H9Y6 0
Q6IE81 Q8N3R9 0
Q6IE81 Q9BVC3 0
Q6IE81 Q6IT96 0
Q6IE81 Q8IVT5 0
Q6IE81 Q9BY43 0
Q6IE81 Q92674 0
Q6IE81 Q96EY7 0
Q6IE81 Q99814 0
Q6IE81 Q9BVP2 0
Q6IE81 Q6NUQ1 0
Q6IE81 Q96CV9 0
Q6IE81 Q92572 0
Q6IE81 Q8IZH2 0
Q6IE81 Q9Y6K1 0
Q6IE81 Q9NTJ3 0
Q6IE81 Q9BZI7 0
Q6IE81 Q8N9N2 0
Q6IE81 Q9NZZ3 0
Q6IE81 Q969F9 0
Q6IE81 Q9BRT9 0
Q6IE81 Q9Y490 0
Q6IE81 Q9HB96 0
Q6IE81 Q92990 0
Q6IE81 Q9Y297 0
Q6IE81 Q9UL45 0
Q6IE81 Q86YV9 0
Q6IE81 Q8NFD5 0
Q6IE81 Q92905 0
Q6IE81 Q96CW5 0
Q6IE81 Q9NWU2 0
Q6IE81 Q8NB91 0
Q6IE81 Q8N7H5 0
Q6IE81 Q96BN2 0
Q6IE81 Q99962 0
Q6IE81 Q86YP4 0
Q6IE81 Q9H6Z9 0
Q6IE81 Q96NW7 0
Q6IE81 Q9BQG0 0
Q6IE81 Q9UBL3 0
Q6IE81 Q99741 0
Q6IE81 Q8NFH3 0
Q6IE81 Q9P2J5 0
Q6IE81 Q9UPN9 0
Q6IE81 Q9NX58 0
Q6IE81 Q9BYG4 0
Q6IE81 Q9NVA2 0
Q6IE81 Q96EE3 0
Q6IE81 Q7KZI7 0
Q6IE81 Q8WVB6 0
Q6IE81 Q9Y2Q5 0
Q6IE81 Q9Y6I7 0
Q6IE81 Q9NVC6 0
Q6IE81 Q96B97 0
Q6IE81 Q9Y5S9 0
Q6IE81 Q9Y605 0
Q6IE81 Q8IWI9 0
Q6IE81 Q92851 0
Q6IE81 Q9H410 0
Q6IE81 Q8IY63 0
Q6IE81 Q8IY57 0
Q6IE81 Q92966 0
Q6IE81 Q9NUP1 0
Q6IE81 Q8IU60 0
Q6IE81 Q96SB4 0
Q6IE81 Q9H840 0
Q6IE81 Q8N3U4 0
Q6IE81 Q96F86 0
Q6IE81 Q6P4R8 0
Q6IE81 Q6PI98 0
Q6IE81 Q9H270 0
Q6IE81 Q92797 0
Q6IE81 Q93034 0
Q6IE81 Q9NYV6 0
Q6IE81 Q9NRF9 0
Q6IE81 Q9UPT5 0
Q6IE81 Q92900 0
Q6IE81 Q96EV8 0
Q6IE81 Q9UQL6 0
Q6IE81 Q9UHV9 0
Q6IE81 Q9BQA1 0
Q6IE81 Q9UBU9 0
Q6IE81 Q99436 0
Q96JC1 Q9UBE0 0
Q96JC1 Q9UBX0 0
Q96JC1 Q99816 0
Q96JC1 Q9UQN3 0
Q96JC1 Q9ULH1 0
Q96JC1 Q9Y576 0
Q96JC1 Q9H1I8 0
Q96JC1 Q96RK1 0
Q96JC1 Q9BTC8 0
Q96JC1 Q9P2K3 0
Q96JC1 Q9UNM6 0
Q96JC1 Q9Y2S0 0
Q96JC1 Q99832 0
Q96JC1 Q9BXP5 0
Q96JC1 Q99460 0
Q96JC1 Q9Y2X7 0
Q96JC1 Q99967 0
Q96JC1 Q9UBW7 0
Q96JC1 Q9NTI5 0
Q96JC1 Q9NQC1 0
Q96JC1 Q9Y248 0
Q96JC1 Q9Y253 0
Q96JC1 Q9UPY3 0
Q96JC1 Q9NQS7 0
Q96JC1 Q9UKG1 0
Q96JC1 Q9BT78 0
Q96JC1 Q9Y316 0
Q96JC1 Q9Y3C5 0
Q96JC1 Q9UQE7 0
Q96JC1 Q9UKT7 0
Q96JC1 Q9UHA4 0
Q96JC1 Q9UBP5 0
Q96JC1 Q9NQT5 0
Q96JC1 Q9UNS2 0
Q96JC1 Q9H2X6 0
Q96JC1 Q9BUL9 0
Q96JC1 Q9P0W2 0
Q96JC1 Q9NWZ8 0
Q96JC1 Q9H9F9 0
Q96JC1 Q9UMX0 0
Q96JC1 Q9Y3U8 0
Q96JC1 Q9H981 0
Q96JC1 Q96Q27 0
Q96JC1 Q9NRL2 0
Q96JC1 Q9Y6X2 0
Q96JC1 Q99549 0
Q96JC1 Q9P2I0 0
Q96JC1 Q9NPF5 0
Q96JC1 Q96T60 0
Q96JC1 Q9BYE7 0
Q96JC1 Q9Y262 0
Q96JC1 Q9HAU5 0
Q96JC1 Q9Y3F4 0
Q96JC1 Q9Y6Q9 0
Q96JC1 Q9UIG0 0
Q96JC1 Q9NPB6 0
Q96JC1 Q9UIF9 0
Q96JC1 Q9UL63 0
Q96JC1 Q9NSP4 0
Q96JC1 Q9BSJ2 0
Q96JC1 Q9C086 0
Q96JC1 Q9UKV8 0
Q96JC1 Q9UHI6 0
Q96JC1 Q99497 0
Q96JC1 Q9UK53 0
Q96JC1 Q9Y4A5 0
Q96JC1 Q9BSI4 0
Q96JC1 Q9H1J1 0
Q96JC1 Q9Y6J9 0
Q96JC1 Q9UQM7 0
Q96JC1 Q9NPD3 0
Q96JC1 Q9Y2X3 0
Q96JC1 Q99683 0
Q96JC1 Q9NZS9 0
Q96JC1 Q9H672 0
Q96JC1 Q9NZI8 0
Q96JC1 Q99759 0
Q96JC1 Q9BW27 0
Q96JC1 Q9BPX3 0
Q96JC1 Q9UBQ5 0
Q96JC1 Q9Y2L1 0
Q96JC1 Q9Y6R4 0
Q96JC1 Q99575 0
Q96JC1 Q9Y3E7 0
Q96JC1 Q9Y618 0
Q96JC1 Q9P0M6 0
Q96JC1 Q9GZX9 0
Q96JC1 Q9NPI8 0
Q96JC1 Q9UHA3 0
Q96JC1 Q9Y2A7 0
Q96JC1 Q9Y333 0
Q96JC1 Q9Y2T2 0
Q96JC1 Q99613 0
Q96JC1 Q99665 0
Q96JC1 Q9H4B7 0
Q96JC1 Q9ULZ2 0
Q96JC1 Q99963 0
Q96JC1 Q9HAU4 0
Q96JC1 Q9Y6I3 0
Q96JC1 Q9HBI1 0
Q96JC1 Q9H3P2 0
Q96JC1 Q9Y5K6 0
Q96JC1 Q9NW38 0
Q96JC1 Q9HC52 0
Q96JC1 Q9Y383 0
Q96JC1 Q9H0E3 0
Q96JC1 Q99728 0
Q96JC1 Q99848 0
Q96JC1 Q9NPI6 0
Q96JC1 Q9Y6K9 0
Q96JC1 Q9Y2J4 0
Q96JC1 Q9H444 0
Q96JC1 Q9H160 0
Q96JC1 Q9NY27 0
Q96JC1 Q9NRG0 0
Q96JC1 Q9Y232 0
Q96JC1 Q9UKL0 0
Q96JC1 Q99417 0
Q96JC1 Q9BRG1 0
Q96JC1 Q96T23 0
Q96JC1 Q9Y6A5 0
Q96JC1 Q9NV70 0
Q96JC1 Q99638 0
Q96JC1 Q9UER7 0
Q96JC1 Q99558 0
Q96JC1 Q9HCU9 0
Q96JC1 Q99873 0
Q96JC1 Q9H7L9 0
Q96JC1 Q9HCE1 0
Q96JC1 Q9H633 0
Q96JC1 Q99627 0
Q96JC1 Q9NWX5 0
Q96JC1 Q9UDY8 0
Q96JC1 Q9BS16 0
Q96JC1 Q99879 0
Q96JC1 Q9UBC3 0
Q96JC1 Q99496 0
Q96JC1 Q9BVC4 0
Q96JC1 Q9HB75 0
Q96JC1 Q96JP5 0
Q96JC1 Q9UJW3 0
Q96JC1 Q9NW13 0
Q96JC1 Q96QK1 0
Q96JC1 Q9UIM3 0
Q96JC1 Q9H9Q2 0
Q96JC1 Q9UM13 0
Q96JC1 Q96KQ7 0
Q96JC1 Q9NUP9 0
Q96JC1 Q9NXR7 0
Q96JC1 Q99996 0
Q96JC1 Q9HD42 0
Q96JC1 Q9H9H4 0
Q96JC1 Q9NR30 0
Q96JC1 Q9UPZ3 0
Q96JC1 Q9NUW8 0
Q96JC1 Q9Y265 0
Q96JC1 Q9HAF1 0
Q96JC1 Q9UKB1 0
Q96JC1 Q9ULG1 0
Q96JC1 Q9HBM6 0
Q96JC1 Q96S59 0
Q96JC1 Q9BZZ5 0
Q96JC1 Q9H3R5 0
Q96JC1 Q9NZ70 0
Q96JC1 Q9UBW8 0
Q96JC1 Q9UBT2 0
Q96JC1 Q9UBB5 0
Q96JC1 Q9UKT8 0
Q96JC1 Q9H6S1 0
Q96JC1 Q9NUX5 0
Q96JC1 Q9P287 0
Q96JC1 Q9BXJ9 0
Q96JC1 Q9BRX5 0
Q96JC1 Q9Y5B9 0
Q96JC1 Q9GZT9 0
Q96JC1 Q9BYG5 0
Q96JC1 Q9H081 0
Q96JC1 Q9NUG6 0
Q96JC1 Q9NYB0 0
Q96JC1 Q9BXM7 0
Q96JC1 Q9UNL4 0
Q96JC1 Q9H9B1 0
Q96JC1 Q9H0H5 0
Q96JC1 Q9UBE8 0
Q96JC1 Q9BUB5 0
Q96JC1 Q9BZH6 0
Q96JC1 Q9UPN7 0
Q96JC1 Q9H074 0
Q96JC1 Q9UBU8 0
Q96JC1 Q9Y4K3 0
Q96JC1 Q9Y230 0
Q96JC1 Q9GZS1 0
Q96JC1 Q9Y6W5 0
Q96JC1 Q9UIS9 0
Q96JC1 Q9ULX6 0
Q96JC1 Q9NQT4 0
Q96JC1 Q9ULD4 0
Q96JC1 Q96KP1 0
Q96JC1 Q9BZK7 0
Q96JC1 Q99966 0
Q96JC1 Q9UKF6 0
Q96JC1 Q9UL15 0
Q96JC1 Q9Y6J0 0
Q96JC1 Q9NRH3 0
Q96JC1 Q96T58 0
Q96JC1 Q9UL46 0
Q96JC1 Q9NQ66 0
Q96JC1 Q9NP66 0
Q96JC1 Q9NYJ8 0
Q96JC1 Q9UIW2 0
Q96JC1 Q9UHD9 0
Q96JC1 Q9UBQ0 0
Q96JC1 Q9Y2U8 0
Q96JC1 Q9BPZ7 0
Q96JC1 Q9Y5B0 0
Q96JC1 Q96ST3 0
Q96JC1 Q9Y3B2 0
Q96JC1 Q96KG9 0
Q96JC1 Q9H2K2 0
Q96JC1 Q9UHD2 0
Q96JC1 Q96Q15 0
Q96JC1 Q9H871 0
Q96JC1 Q9H9A7 0
Q96JC1 Q9H5N1 0
Q96JC1 Q9UNE7 0
Q96JC1 Q9HB71 0
Q96JC1 Q9H9T3 0
Q96JC1 Q9H211 0
Q96JC1 Q9UPV9 0
Q96JC1 Q9UHV2 0
Q96JC1 Q9BQE3 0
Q96JC1 Q9UJF2 0
Q96JC1 Q99708 0
Q96JC1 Q96JN0 0
Q96JC1 Q9UK41 0
Q96JC1 Q9BXL7 0
Q96JC1 Q9BVA1 0
Q96JC1 complex 0
Q96JC1 Q9H0D6 0
Q96JC1 Q9BU64 0
Q96JC1 Q9UBF6 0
Q96JC1 Q9UHD8 0
Q96JC1 Q9GZS3 0
Q96JC1 Q9H9Y6 0
Q96JC1 Q9BVC3 0
Q96JC1 Q9BY43 0
Q96JC1 Q99814 0
Q96JC1 Q9BVP2 0
Q96JC1 Q9Y6K1 0
Q96JC1 Q9NTJ3 0
Q96JC1 Q9BZI7 0
Q96JC1 Q9NZZ3 0
Q96JC1 Q9BRT9 0
Q96JC1 Q9Y490 0
Q96JC1 Q9HB96 0
Q96JC1 Q9Y297 0
Q96JC1 Q9UL45 0
Q96JC1 Q9NWU2 0
Q96JC1 Q99962 0
Q96JC1 Q9H6Z9 0
Q96JC1 Q96NW7 0
Q96JC1 Q9BQG0 0
Q96JC1 Q9UBL3 0
Q96JC1 Q99741 0
Q96JC1 Q9P2J5 0
Q96JC1 Q9UPN9 0
Q96JC1 Q9NX58 0
Q96JC1 Q9BYG4 0
Q96JC1 Q9NVA2 0
Q96JC1 Q9Y2Q5 0
Q96JC1 Q9Y6I7 0
Q96JC1 Q9NVC6 0
Q96JC1 Q9Y5S9 0
Q96JC1 Q9Y605 0
Q96JC1 Q9H410 0
Q96JC1 Q9NUP1 0
Q96JC1 Q96SB4 0
Q96JC1 Q9H840 0
Q96JC1 Q9NYV6 0
Q96JC1 Q9NRF9 0
Q96JC1 Q9UPT5 0
Q96JC1 Q9UQL6 0
Q96JC1 Q9UHV9 0
Q96JC1 Q9BQA1 0
Q96JC1 Q9UBU9 0
Q96JC1 Q99436 0
P0C0S5 Q9UBE0 0
P0C0S5 Q9P253 0
P0C0S5 P78346 0
P0C0S5 Q8IX12 0
P0C0S5 Q1EHW4 0
P0C0S5 P28072 0
P0C0S5 P23258 0
P0C0S5 Q6IA86 0
P0C0S5 Q9UBX0 0
P0C0S5 Q99816 0
P0C0S5 P78560 0
P0C0S5 P21980 0
P0C0S5 Q9UQN3 0
P0C0S5 Q9ULH1 0
P0C0S5 Q9Y576 0
P0C0S5 Q5VWG9 0
P0C0S5 Q07954 0
P0C0S5 P45973 0
P0C0S5 P50990 0
P0C0S5 Q9H1I8 0
P0C0S5 P29992 0
P0C0S5 P53779 0
P0C0S5 Q63HK5 0
P0C0S5 Q8NFH4 0
P0C0S5 Q8WYH8 0
P0C0S5 Q96RK1 0
P0C0S5 Q6IE81 0
P0C0S5 Q96JC1 0
P0C0S5 Q9BTC8 0
P0C0S5 P18084 0
P0C0S5 Q8IUD2 0
P0C0S5 Q9P2K3 0
P0C0S5 Q16181 0
P0C0S5 P78371 0
P0C0S5 Q06265 0
P0C0S5 Q14160 0
P0C0S5 P16144 0
P0C0S5 Q8N122 0
P0C0S5 Q9UNM6 0
P0C0S5 Q14194 0
P0C0S5 Q99832 0
P0C0S5 Q12962 0
P0C0S5 Q13127 0
P0C0S5 Q99460 0
P0C0S5 Q96BD5 0
P0C0S5 P28070 0
P0C0S5 Q9Y2X7 0
P0C0S5 Q8N163 0
P0C0S5 Q14919 0
P0C0S5 Q99967 0
P0C0S5 Q9UBW7 0
P0C0S5 Q9NTI5 0
P0C0S5 Q9NQC1 0
P0C0S5 P61201 0
P0C0S5 Q96GM5 0
P0C0S5 P55201 0
P0C0S5 Q9Y253 0
P0C0S5 Q5U5U6 0
P0C0S5 Q01518 0
P0C0S5 Q5QJE6 0
P0C0S5 Q92766 0
P0C0S5 Q86T24 0
P0C0S5 Q8N6M7 0
P0C0S5 Q9NQS7 0
P0C0S5 Q9UKG1 0
P0C0S5 Q15334 0
P0C0S5 P32121 0
P0C0S5 Q7L5N1 0
P0C0S5 P37173 0
P0C0S5 Q9BT78 0
P0C0S5 Q9Y3C5 0
P0C0S5 P10275 0
P0C0S5 Q7L576 0
P0C0S5 P55036 0
P0C0S5 P29459 0
P0C0S5 Q9UQE7 0
P0C0S5 P55735 0
P0C0S5 Q86X55 0
P0C0S5 P50539 0
P0C0S5 Q14254 0
P0C0S5 Q9UHA4 0
P0C0S5 P52655 0
P0C0S5 Q05086 0
P0C0S5 Q9UBP5 0
P0C0S5 Q9NQT5 0
P0C0S5 Q13868 0
P0C0S5 Q8IZQ8 0
P0C0S5 Q16586 0
P0C0S5 Q02750 0
P0C0S5 P18615 0
P0C0S5 Q13114 0
P0C0S5 Q9UNS2 0
P0C0S5 P11836 0
P0C0S5 Q9BUL9 0
P0C0S5 Q8WYB5 0
P0C0S5 P31749 0
P0C0S5 Q9H9F9 0
P0C0S5 Q86VN1 0
P0C0S5 P43686 0
P0C0S5 Q9UMX0 0
P0C0S5 Q5T200 0
P0C0S5 Q8IUC6 0
P0C0S5 Q9H981 0
P0C0S5 Q96Q27 0
P0C0S5 P63151 0
P0C0S5 P31323 0
P0C0S5 P28074 0
P0C0S5 P46108 0
P0C0S5 Q8NHY2 0
P0C0S5 Q00610 0
P0C0S5 P24588 0
P0C0S5 Q13490 0
P0C0S5 Q9NRL2 0
P0C0S5 Q9Y6X2 0
P0C0S5 Q99549 0
P0C0S5 Q86UP2 0
P0C0S5 Q06124 0
P0C0S5 Q10570 0
P0C0S5 Q92844 0
P0C0S5 Q9H269 0
P0C0S5 Q13191 0
P0C0S5 Q9BYE7 0
P0C0S5 P12314 0
P0C0S5 Q8NEM2 0
P0C0S5 Q6QNY1 0
P0C0S5 P55265 0
P0C0S5 P52732 0
P0C0S5 Q96A65 0
P0C0S5 Q8NBZ0 0
P0C0S5 Q13485 0
P0C0S5 P40222 0
P0C0S5 Q13216 0
P0C0S5 Q8TD19 0
P0C0S5 Q8IYD1 0
P0C0S5 P35080 0
P0C0S5 P45985 0
P0C0S5 P40189 0
P0C0S5 Q8TEY7 0
P0C0S5 Q9UIG0 0
P0C0S5 Q9NPB6 0
P0C0S5 Q15843 0
P0C0S5 P18206 0
P0C0S5 Q9UIF9 0
P0C0S5 Q16584 0
P0C0S5 Q12834 0
P0C0S5 Q9UL63 0
P0C0S5 Q92890 0
P0C0S5 P17980 0
P0C0S5 Q9NSP4 0
P0C0S5 Q96FZ7 0
P0C0S5 Q92618 0
P0C0S5 Q05397 0
P0C0S5 Q15542 0
P0C0S5 Q9BSJ2 0
P0C0S5 Q9C086 0
P0C0S5 Q7Z6Z7 0
P0C0S5 P19174 0
P0C0S5 P55072 0
P0C0S5 P12931 0
P0C0S5 P20339 0
P0C0S5 Q155Q3 0
P0C0S5 Q13227 0
P0C0S5 Q13526 0
P0C0S5 Q8WV66 0
P0C0S5 Q92925 0
P0C0S5 Q9UK53 0
P0C0S5 Q15650 0
P0C0S5 Q13404 0
P0C0S5 Q9BSI4 0
P0C0S5 Q08881 0
P0C0S5 Q13608 0
P0C0S5 Q9Y6J9 0
P0C0S5 P48995 0
P0C0S5 Q9NPD3 0
P0C0S5 Q8WVC0 0
P0C0S5 Q6Q0C0 0
P0C0S5 Q7LBR1 0
P0C0S5 P36894 0
P0C0S5 P14923 0
P0C0S5 Q8TEW0 0
P0C0S5 Q15276 0
P0C0S5 Q13367 0
P0C0S5 Q14653 0
P0C0S5 P25787 0
P0C0S5 P40938 0
P0C0S5 Q5PSV4 0
P0C0S5 Q15008 0
P0C0S5 Q99683 0
P0C0S5 P12644 0
P0C0S5 P61586 0
P0C0S5 Q15750 0
P0C0S5 P61289 0
P0C0S5 Q9H672 0
P0C0S5 P53677 0
P0C0S5 Q8TDZ2 0
P0C0S5 Q00978 0
P0C0S5 Q8IZP0 0
P0C0S5 Q99759 0
P0C0S5 P49023 0
P0C0S5 Q9BW27 0
P0C0S5 P54274 0
P0C0S5 Q9UBQ5 0
P0C0S5 P42356 0
P0C0S5 Q07817 0
P0C0S5 Q15543 0
P0C0S5 P42701 0
P0C0S5 P50991 0
P0C0S5 P52630 0
P0C0S5 Q9Y2L1 0
P0C0S5 Q9Y6R4 0
P0C0S5 Q96JB8 0
P0C0S5 P49916 0
P0C0S5 Q99575 0
P0C0S5 Q92777 0
P0C0S5 Q676U5 0
P0C0S5 Q14152 0
P0C0S5 P49758 0
P0C0S5 Q9Y3E7 0
P0C0S5 Q9P0M6 0
P0C0S5 Q16533 0
P0C0S5 Q9GZX9 0
P0C0S5 P60468 0
P0C0S5 P63261 0
P0C0S5 P41002 0
P0C0S5 Q86XK2 0
P0C0S5 Q9Y2A7 0
P0C0S5 Q8IUR7 0
P0C0S5 Q9Y2T2 0
P0C0S5 Q7L2H7 0
P0C0S5 Q99613 0
P0C0S5 Q99665 0
P0C0S5 Q8N684 0
P0C0S5 Q9ULZ2 0
P0C0S5 Q14444 0
P0C0S5 Q13347 0
P0C0S5 Q99963 0
P0C0S5 Q12788 0
P0C0S5 P22681 0
P0C0S5 Q9HAU4 0
P0C0S5 Q8NFZ0 0
P0C0S5 P11831 0
P0C0S5 Q9Y6I3 0
P0C0S5 P46736 0
P0C0S5 Q9HBI1 0
P0C0S5 Q68EM7 0
P0C0S5 Q96FF9 0
P0C0S5 Q9H3P2 0
P0C0S5 Q9Y5K6 0
P0C0S5 Q15369 0
P0C0S5 P61006 0
P0C0S5 Q86XR7 0
P0C0S5 Q15370 0
P0C0S5 P19438 0
P0C0S5 P29474 0
P0C0S5 P40763 0
P0C0S5 Q969R5 0
P0C0S5 P28799 0
P0C0S5 Q13418 0
P0C0S5 P60660 0
P0C0S5 Q92828 0
P0C0S5 Q13393 0
P0C0S5 P49450 0
P0C0S5 Q04917 0
P0C0S5 P43694 0
P0C0S5 Q12996 0
P0C0S5 Q13535 0
P0C0S5 Q969H4 0
P0C0S5 P27695 0
P0C0S5 Q6P2E9 0
P0C0S5 Q7Z412 0
P0C0S5 P60900 0
P0C0S5 Q15024 0
P0C0S5 Q9NPI6 0
P0C0S5 P29590 0
P0C0S5 Q9Y2J4 0
P0C0S5 Q8WXI9 0
P0C0S5 Q13671 0
P0C0S5 Q9H444 0
P0C0S5 Q9H160 0
P0C0S5 Q9NRG0 0
P0C0S5 Q9Y232 0
P0C0S5 Q96EB1 0
P0C0S5 P82279 0
P0C0S5 Q99417 0
P0C0S5 P62993 0
P0C0S5 Q92794 0
P0C0S5 P62140 0
P0C0S5 Q9BRG1 0
P0C0S5 Q92466 0
P0C0S5 Q92750 0
P0C0S5 Q5XUX0 0
P0C0S5 Q6P1K2 0
P0C0S5 P68363 0
P0C0S5 Q14511 0
P0C0S5 P23458 0
P0C0S5 Q96T23 0
P0C0S5 Q92882 0
P0C0S5 Q9Y6A5 0
P0C0S5 Q00341 0
P0C0S5 Q9NV70 0
P0C0S5 Q99638 0
P0C0S5 Q969S2 0
P0C0S5 Q8N5C8 0
P0C0S5 Q13200 0
P0C0S5 Q8N726 0
P0C0S5 Q05048 0
P0C0S5 P43403 0
P0C0S5 Q13368 0
P0C0S5 Q15628 0
P0C0S5 Q8WUM0 0
P0C0S5 Q8IVI9 0
P0C0S5 Q9HCU9 0
P0C0S5 Q92556 0
P0C0S5 Q14118 0
P0C0S5 P15056 0
P0C0S5 Q4LE39 0
P0C0S5 P23467 0
P0C0S5 Q8NI35 0
P0C0S5 Q9H7L9 0
P0C0S5 P22694 0
P0C0S5 Q9H633 0
P0C0S5 Q86VW2 0
P0C0S5 Q4G0F5 0
P0C0S5 Q6R327 0
P0C0S5 P49721 0
P0C0S5 Q02241 0
P0C0S5 P13861 0
P0C0S5 Q9NWX5 0
P0C0S5 P26196 0
P0C0S5 P16234 0
P0C0S5 P39748 0
P0C0S5 Q92629 0
P0C0S5 Q6T4P5 0
P0C0S5 Q8WXK4 0
P0C0S5 Q9BS16 0
P0C0S5 Q14191 0
P0C0S5 P47756 0
P0C0S5 P52657 0
P0C0S5 Q9UBC3 0
P0C0S5 Q15796 0
P0C0S5 Q92613 0
P0C0S5 P11717 0
P0C0S5 Q9BVC4 0
P0C0S5 P40227 0
P0C0S5 Q9HB75 0
P0C0S5 Q96B26 0
P0C0S5 P49368 0
P0C0S5 Q6P1M3 0
P0C0S5 Q96JP5 0
P0C0S5 Q7L5Y9 0
P0C0S5 Q64663 0
P0C0S5 Q96QK1 0
P0C0S5 P29460 0
P0C0S5 Q9UIM3 0
P0C0S5 Q13105 0
P0C0S5 Q9H9Q2 0
P0C0S5 P98161 0
P0C0S5 P12643 0
P0C0S5 Q8IXH7 0
P0C0S5 Q16787 0
P0C0S5 Q15052 0
P0C0S5 Q03188 0
P0C0S5 Q9NXR7 0
P0C0S5 Q99996 0
P0C0S5 Q9HD42 0
P0C0S5 Q9H9H4 0
P0C0S5 Q9UPZ3 0
P0C0S5 P42684 0
P0C0S5 Q9NUW8 0
P0C0S5 P27540 0
P0C0S5 P59998 0
P0C0S5 P28066 0
P0C0S5 Q01780 0
P0C0S5 Q12778 0
P0C0S5 Q16401 0
P0C0S5 Q9ULG1 0
P0C0S5 P47755 0
P0C0S5 Q9HBM6 0
P0C0S5 Q71F23 0
P0C0S5 Q96S59 0
P0C0S5 Q9H3R5 0
P0C0S5 Q16585 0
P0C0S5 Q53TQ3 0
P0C0S5 Q9NZ70 0
P0C0S5 Q02952 0
P0C0S5 P28482 0
P0C0S5 Q9UBW8 0
P0C0S5 Q9UBT2 0
P0C0S5 P35869 0
P0C0S5 Q86U86 0
P0C0S5 Q8N2Z9 0
P0C0S5 Q9UBB5 0
P0C0S5 P40337 0
P0C0S5 P16885 0
P0C0S5 Q9H6S1 0
P0C0S5 Q5RKV6 0
P0C0S5 Q8WX92 0
P0C0S5 Q6STE5 0
P0C0S5 Q7L2Z9 0
P0C0S5 Q9NUX5 0
P0C0S5 Q5VTR2 0
P0C0S5 P78345 0
P0C0S5 Q6PD62 0
P0C0S5 Q9BXJ9 0
P0C0S5 P30153 0
P0C0S5 P56945 0
P0C0S5 Q6WN34 0
P0C0S5 P10600 0
P0C0S5 Q96FI4 0
P0C0S5 P21802 0
P0C0S5 Q13352 0
P0C0S5 P63000 0
P0C0S5 Q9BYG5 0
P0C0S5 Q9H081 0
P0C0S5 P29279 0
P0C0S5 P59780 0
P0C0S5 Q9NUG6 0
P0C0S5 Q9NYB0 0
P0C0S5 P36507 0
P0C0S5 P21796 0
P0C0S5 Q15075 0
P0C0S5 Q92599 0
P0C0S5 P98177 0
P0C0S5 Q8IUQ4 0
P0C0S5 Q8IXI1 0
P0C0S5 Q9UNL4 0
P0C0S5 P15498 0
P0C0S5 Q01094 0
P0C0S5 Q9H9B1 0
P0C0S5 P62333 0
P0C0S5 Q5SXM2 0
P0C0S5 Q9H0H5 0
P0C0S5 Q9UBE8 0
P0C0S5 P35968 0
P0C0S5 P23229 0
P0C0S5 P60842 0
P0C0S5 Q8WUW1 0
P0C0S5 Q14714 0
P0C0S5 Q8TDH9 0
P0C0S5 Q96CF2 0
P0C0S5 P56545 0
P0C0S5 Q9BUB5 0
P0C0S5 Q9BZH6 0
P0C0S5 P17252 0
P0C0S5 P61981 0
P0C0S5 P25786 0
P0C0S5 P52948 0
P0C0S5 P37275 0
P0C0S5 P53805 0
P0C0S5 P25686 0
P0C0S5 Q8N3C0 0
P0C0S5 Q29RF7 0
P0C0S5 Q9H074 0
P0C0S5 Q01970 0
P0C0S5 Q14202 0
P0C0S5 Q9Y4K3 0
P0C0S5 Q96IY1 0
P0C0S5 P42575 0
P0C0S5 P55884 0
P0C0S5 Q8TAG9 0
P0C0S5 Q13094 0
P0C0S5 P40937 0
P0C0S5 Q96BT3 0
P0C0S5 P15170 0
P0C0S5 P51787 0
P0C0S5 P23528 0
P0C0S5 Q9Y6W5 0
P0C0S5 Q92667 0
P0C0S5 Q6WCQ1 0
P0C0S5 Q96H20 0
P0C0S5 P62191 0
P0C0S5 Q9NQT4 0
P0C0S5 Q9ULD4 0
P0C0S5 Q96KP1 0
P0C0S5 Q99966 0
P0C0S5 Q9UKF6 0
P0C0S5 Q9UL15 0
P0C0S5 Q86W51 0
P0C0S5 Q9NRH3 0
P0C0S5 P52907 0
P0C0S5 Q9UL46 0
P0C0S5 Q15019 0
P0C0S5 Q6QNY0 0
P0C0S5 Q4VCS5 0
P0C0S5 P16298 0
P0C0S5 Q9NQ66 0
P0C0S5 Q96H22 0
P0C0S5 Q9NP66 0
P0C0S5 Q9NYJ8 0
P0C0S5 Q14186 0
P0C0S5 P35998 0
P0C0S5 Q9UIW2 0
P0C0S5 Q9UHD9 0
P0C0S5 Q68CP9 0
P0C0S5 Q08499 0
P0C0S5 Q8N0S6 0
P0C0S5 Q9UBQ0 0
P0C0S5 Q03135 0
P0C0S5 Q15744 0
P0C0S5 Q9BPZ7 0
P0C0S5 Q6P1X5 0
P0C0S5 P12830 0
P0C0S5 P12814 0
P0C0S5 Q8WVM7 0
P0C0S5 Q13635 0
P0C0S5 P42858 0
P0C0S5 Q13257 0
P0C0S5 Q05655 0
P0C0S5 Q9Y3B2 0
P0C0S5 P22612 0
P0C0S5 Q96KG9 0
P0C0S5 Q9H2K2 0
P0C0S5 Q9UHD2 0
P0C0S5 Q96Q15 0
P0C0S5 P49795 0
P0C0S5 Q9H871 0
P0C0S5 Q6IPU0 0
P0C0S5 Q7L5Y6 0
P0C0S5 P78537 0
P0C0S5 P41182 0
P0C0S5 Q9H5N1 0
P0C0S5 P50281 0
P0C0S5 P51665 0
P0C0S5 Q9UNE7 0
P0C0S5 Q8N1F7 0
P0C0S5 P35580 0
P0C0S5 Q9HB71 0
P0C0S5 Q9H9T3 0
P0C0S5 Q9H211 0
P0C0S5 Q9UPV9 0
P0C0S5 P43405 0
P0C0S5 Q9BQE3 0
P0C0S5 Q6UN15 0
P0C0S5 P54819 0
P0C0S5 Q53SF7 0
P0C0S5 Q92785 0
P0C0S5 P61244 0
P0C0S5 Q96JN0 0
P0C0S5 Q13487 0
P0C0S5 Q8IYI6 0
P0C0S5 Q9UK41 0
P0C0S5 Q06323 0
P0C0S5 P98170 0
P0C0S5 Q969H6 0
P0C0S5 Q6P1J9 0
P0C0S5 Q13118 0
P0C0S5 P63104 0
P0C0S5 Q14247 0
P0C0S5 P25445 0
P0C0S5 P15311 0
P0C0S5 Q9BVA1 0
P0C0S5 Q14687 0
P0C0S5 P20618 0
P0C0S5 P42768 0
P0C0S5 P61158 0
P0C0S5 Q96GD4 0
P0C0S5 Q6UW60 0
P0C0S5 Q9H0D6 0
P0C0S5 P25789 0
P0C0S5 P17612 0
P0C0S5 Q9BU64 0
P0C0S5 P17987 0
P0C0S5 Q96AP0 0
P0C0S5 Q3V639 0
P0C0S5 P25788 0
P0C0S5 P62195 0
P0C0S5 Q96EK2 0
P0C0S5 Q9UBF6 0
P0C0S5 Q9UHD8 0
P0C0S5 Q86WB0 0
P0C0S5 Q9GZS3 0
P0C0S5 P29475 0
P0C0S5 P61160 0
P0C0S5 P63165 0
P0C0S5 P60228 0
P0C0S5 Q8N3R9 0
P0C0S5 Q9BVC3 0
P0C0S5 Q6IT96 0
P0C0S5 Q07157 0
P0C0S5 P20936 0
P0C0S5 Q8IVT5 0
P0C0S5 Q9BY43 0
P0C0S5 Q92674 0
P0C0S5 Q99814 0
P0C0S5 Q14318 0
P0C0S5 Q13185 0
P0C0S5 P20248 0
P0C0S5 Q13905 0
P0C0S5 P46939 0
P0C0S5 Q96CV9 0
P0C0S5 Q92572 0
P0C0S5 Q8IZH2 0
P0C0S5 P51151 0
P0C0S5 Q8N9N2 0
P0C0S5 P57740 0
P0C0S5 Q07889 0
P0C0S5 Q9NZZ3 0
P0C0S5 P20042 0
P0C0S5 P33151 0
P0C0S5 Q969F9 0
P0C0S5 P78344 0
P0C0S5 Q9Y490 0
P0C0S5 Q9UL45 0
P0C0S5 P49757 0
P0C0S5 Q86YV9 0
P0C0S5 Q8NFD5 0
P0C0S5 Q92905 0
P0C0S5 Q96CW5 0
P0C0S5 P26012 0
P0C0S5 Q14155 0
P0C0S5 Q9NWU2 0
P0C0S5 Q8N7H5 0
P0C0S5 Q96BN2 0
P0C0S5 P42345 0
P0C0S5 P48357 0
P0C0S5 Q99962 0
P0C0S5 Q86YP4 0
P0C0S5 P49720 0
P0C0S5 P36897 0
P0C0S5 Q12769 0
P0C0S5 P63244 0
P0C0S5 Q13596 0
P0C0S5 P33240 0
P0C0S5 Q8NFH3 0
P0C0S5 P51965 0
P0C0S5 Q9UPN9 0
P0C0S5 P31947 0
P0C0S5 P19105 0
P0C0S5 Q15544 0
P0C0S5 Q9BYG4 0
P0C0S5 Q9NVA2 0
P0C0S5 Q96EE3 0
P0C0S5 Q7KZI7 0
P0C0S5 Q8WVB6 0
P0C0S5 Q9Y2Q5 0
P0C0S5 Q14289 0
P0C0S5 P29374 0
P0C0S5 Q5T2T1 0
P0C0S5 P13569 0
P0C0S5 Q9Y6I7 0
P0C0S5 Q14185 0
P0C0S5 Q96B97 0
P0C0S5 Q9Y605 0
P0C0S5 Q8IWI9 0
P0C0S5 Q92851 0
P0C0S5 Q9H410 0
P0C0S5 Q8IY63 0
P0C0S5 P50148 0
P0C0S5 Q8IY57 0
P0C0S5 Q12933 0
P0C0S5 P48643 0
P0C0S5 Q92966 0
P0C0S5 Q9NUP1 0
P0C0S5 Q8IU60 0
P0C0S5 Q15311 0
P0C0S5 P12757 0
P0C0S5 P17600 0
P0C0S5 Q8N3U4 0
P0C0S5 Q13326 0
P0C0S5 Q53HL2 0
P0C0S5 Q05193 0
P0C0S5 P41091 0
P0C0S5 P62714 0
P0C0S5 Q96F86 0
P0C0S5 P42224 0
P0C0S5 Q6P4R8 0
P0C0S5 Q15185 0
P0C0S5 P36873 0
P0C0S5 Q9H270 0
P0C0S5 Q93034 0
P0C0S5 Q15582 0
P0C0S5 Q9NYV6 0
P0C0S5 Q9UPT5 0
P0C0S5 Q96EV8 0
P0C0S5 Q9UHV9 0
P0C0S5 P62495 0
P0C0S5 Q13451 0
P0C0S5 P55316 0
P0C0S5 P46109 0
P0C0S5 Q5S007 0
P0C0S5 P15391 0
P0C0S5 Q00987 0
P0C0S5 Q14573 0
P0C0S5 Q99436 0
O43516 Q9UBE0 0
O43516 Q9P253 0
O43516 P09651 0
O43516 P78346 0
O43516 Q8IX12 0
O43516 Q1EHW4 0
O43516 O75971 0
O43516 P28072 0
O43516 P23258 0
O43516 Q6IA86 0
O43516 P13639 0
O43516 Q9UBX0 0
O43516 P41252 0
O43516 Q86VP6 0
O43516 P27986 0
O43516 Q99816 0
O43516 P78560 0
O43516 P49848 0
O43516 P05388 0
O43516 P21980 0
O43516 Q9UQN3 0
O43516 Q9ULH1 0
O43516 Q9Y576 0
O43516 Q5VWG9 0
O43516 Q07954 0
O43516 P45973 0
O43516 P50990 0
O43516 Q9H1I8 0
O43516 P14868 0
O43516 P29992 0
O43516 P53779 0
O43516 Q86XI2 0
O43516 Q63HK5 0
O43516 Q8NFH4 0
O43516 Q8WYH8 0
O43516 Q96RK1 0
O43516 Q13438 0
O43516 Q6IE81 0
O43516 Q96JC1 0
O43516 P0C0S5 0
O43516 Q9BTC8 0
O43516 O75448 0
O43516 P18084 0
O43516 Q8IUD2 0
O43516 Q9P2K3 0
O43516 Q8TDN6 0
O43516 P22626 0
O43516 Q16181 0
O43516 P78371 0
O43516 P50402 0
O43516 O94776 0
O43516 Q06265 0
O43516 P01023 0
O43516 Q14160 0
O43516 P04629 0
O43516 P51587 0
O43516 P16144 0
O43516 Q16543 0
O43516 P62258 0
O43516 Q8N122 0
O43516 P28749 0
O43516 P09874 0
O43516 Q9UNM6 0
O43516 O75604 0
O43516 Q14194 0
O43516 Q15648 0
O43516 Q9Y2S0 0
O43516 Q99832 0
O43516 Q9BXP5 0
O43516 P49427 0
O43516 P61024 0
O43516 Q12962 0
O43516 P83881 0
O43516 Q13127 0
O43516 O75390 0
O43516 Q99460 0
O43516 Q96BD5 0
O43516 P28070 0
O43516 Q9Y2X7 0
O43516 Q8N163 0
O43516 Q14919 0
O43516 P61247 0
O43516 Q99967 0
O43516 Q13503 0
O43516 Q06330 0
O43516 Q9UBW7 0
O43516 P04637 0
O43516 Q9NTI5 0
O43516 Q07864 0
O43516 Q9NQC1 0
O43516 P61201 0
O43516 Q16526 0
O43516 Q9Y248 0
O43516 Q96GM5 0
O43516 P55201 0
O43516 Q9Y253 0
O43516 Q5U5U6 0
O43516 Q01518 0
O43516 Q5QJE6 0
O43516 Q9UPY3 0
O43516 Q92766 0
O43516 Q14839 0
O43516 Q86T24 0
O43516 Q8N6M7 0
O43516 Q9NQS7 0
O43516 Q9UKG1 0
O43516 Q15334 0
O43516 P10415 0
O43516 P32121 0
O43516 Q7L5N1 0
O43516 P37173 0
O43516 Q9BT78 0
O43516 Q9Y316 0
O43516 O60315 0
O43516 O60749 0
O43516 Q13163 0
O43516 Q9Y3C5 0
O43516 P06493 0
O43516 P10275 0
O43516 Q07020 0
O43516 Q7L576 0
O43516 P29353 0
O43516 P55036 0
O43516 P29459 0
O43516 Q9UQE7 0
O43516 P42704 0
O43516 P62979 0
O43516 O75362 0
O43516 P23508 0
O43516 P06756 0
O43516 P55735 0
O43516 Q86X55 0
O43516 Q92831 0
O43516 P50539 0
O43516 Q16254 0
O43516 P03372 0
O43516 O43933 0
O43516 Q14254 0
O43516 O95630 0
O43516 Q9UKT7 0
O43516 Q92522 0
O43516 Q9UHA4 0
O43516 P05198 0
O43516 P27694 0
O43516 P52655 0
O43516 O95453 0
O43516 P19388 0
O43516 O94875 0
O43516 Q05086 0
O43516 Q9UBP5 0
O43516 Q9NQT5 0
O43516 Q92989 0
O43516 Q13868 0
O43516 Q8IZQ8 0
O43516 P11308 0
O43516 P05455 0
O43516 P51532 0
O43516 Q16586 0
O43516 Q14145 0
O43516 P15884 0
O43516 Q02750 0
O43516 P18615 0
O43516 Q13114 0
O43516 Q9UNS2 0
O43516 P11836 0
O43516 Q96EZ8 0
O43516 P06239 0
O43516 O95707 0
O43516 O96019 0
O43516 Q9H2X6 0
O43516 Q9BUL9 0
O43516 Q8WYB5 0
O43516 Q9P0W2 0
O43516 P31749 0
O43516 Q9NWZ8 0
O43516 Q9H9F9 0
O43516 Q12904 0
O43516 Q86VN1 0
O43516 P43686 0
O43516 Q9UMX0 0
O43516 Q9Y3U8 0
O43516 Q00535 0
O43516 Q15007 0
O43516 Q5T200 0
O43516 P39023 0
O43516 Q8IUC6 0
O43516 P63208 0
O43516 P00533 0
O43516 Q92878 0
O43516 Q9H981 0
O43516 P14866 0
O43516 Q96Q27 0
O43516 P81274 0
O43516 P47813 0
O43516 P63151 0
O43516 P31323 0
O43516 P28074 0
O43516 O60907 0
O43516 P46108 0
O43516 Q8NHY2 0
O43516 Q14683 0
O43516 Q00610 0
O43516 O94864 0
O43516 P24588 0
O43516 Q13490 0
O43516 Q9NRL2 0
O43516 P12956 0
O43516 Q9Y6X2 0
O43516 Q99549 0
O43516 Q86UP2 0
O43516 Q9P2I0 0
O43516 Q9NPF5 0
O43516 Q06124 0
O43516 Q10570 0
O43516 O75116 0
O43516 Q92844 0
O43516 Q9H269 0
O43516 Q13191 0
O43516 Q96T60 0
O43516 Q16531 0
O43516 Q9BYE7 0
O43516 Q08209 0
O43516 P12314 0
O43516 O75446 0
O43516 P07947 0
O43516 O75367 0
O43516 Q8NEM2 0
O43516 Q12873 0
O43516 Q15172 0
O43516 P51946 0
O43516 Q6QNY1 0
O43516 P55265 0
O43516 Q9Y262 0
O43516 P51610 0
O43516 P52732 0
O43516 Q9HAU5 0
O43516 Q96A65 0
O43516 P11021 0
O43516 Q8NBZ0 0
O43516 O75528 0
O43516 Q13485 0
O43516 O43633 0
O43516 P04626 0
O43516 Q9Y3F4 0
O43516 Q9Y6Q9 0
O43516 O75182 0
O43516 P63162 0
O43516 Q16342 0
O43516 P40222 0
O43516 Q13216 0
O43516 Q8TD19 0
O43516 Q14999 0
O43516 P49711 0
O43516 Q8IYD1 0
O43516 P35080 0
O43516 P45985 0
O43516 P40189 0
O43516 Q8TEY7 0
O43516 Q9UIG0 0
O43516 P24863 0
O43516 Q9NPB6 0
O43516 Q14691 0
O43516 Q15843 0
O43516 P18206 0
O43516 Q9UIF9 0
O43516 Q16584 0
O43516 P49207 0
O43516 Q93074 0
O43516 Q12834 0
O43516 Q9UL63 0
O43516 Q92890 0
O43516 P17980 0
O43516 Q9NSP4 0
O43516 Q96FZ7 0
O43516 Q92618 0
O43516 Q05397 0
O43516 Q15542 0
O43516 P08133 0
O43516 Q92830 0
O43516 P51531 0
O43516 Q9BSJ2 0
O43516 P84090 0
O43516 Q9C086 0
O43516 O95983 0
O43516 Q7Z6Z7 0
O43516 Q9UKV8 0
O43516 P19174 0
O43516 P55072 0
O43516 P12931 0
O43516 P20339 0
O43516 Q155Q3 0
O43516 P43246 0
O43516 P49959 0
O43516 P42695 0
O43516 O75531 0
O43516 Q9UHI6 0
O43516 Q16630 0
O43516 O43809 0
O43516 Q13227 0
O43516 Q13526 0
O43516 P62136 0
O43516 Q99497 0
O43516 Q8WV66 0
O43516 Q92925 0
O43516 P61968 0
O43516 Q9UK53 0
O43516 Q92759 0
O43516 Q9Y4A5 0
O43516 Q15650 0
O43516 Q13404 0
O43516 Q9BSI4 0
O43516 Q08881 0
O43516 Q9H1J1 0
O43516 O95257 0
O43516 Q13608 0
O43516 P15927 0
O43516 Q9Y6J9 0
O43516 P48995 0
O43516 Q9UQM7 0
O43516 Q92922 0
O43516 Q13415 0
O43516 Q9NPD3 0
O43516 Q13620 0
O43516 Q8WVC0 0
O43516 Q6Q0C0 0
O43516 Q14974 0
O43516 P56192 0
O43516 Q7LBR1 0
O43516 P36894 0
O43516 Q53EL6 0
O43516 P14923 0
O43516 Q8TEW0 0
O43516 P18124 0
O43516 O94992 0
O43516 P08107 0
O43516 P60510 0
O43516 Q15276 0
O43516 Q13367 0
O43516 Q9Y2X3 0
O43516 P18077 0
O43516 P36578 0
O43516 Q14653 0
O43516 Q15046 0
O43516 P25787 0
O43516 P40938 0
O43516 P46531 0
O43516 Q5PSV4 0
O43516 Q15008 0
O43516 Q99683 0
O43516 P12644 0
O43516 Q15633 0
O43516 Q8TEQ6 0
O43516 Q12888 0
O43516 Q9NZS9 0
O43516 P49841 0
O43516 P61586 0
O43516 Q15750 0
O43516 P61289 0
O43516 P63096 0
O43516 Q49AN0 0
O43516 Q9H672 0
O43516 Q12959 0
O43516 Q9NZI8 0
O43516 P53677 0
O43516 Q04864 0
O43516 Q8TDZ2 0
O43516 Q00978 0
O43516 Q8IZP0 0
O43516 Q99759 0
O43516 O75529 0
O43516 P26599 0
O43516 P49023 0
O43516 Q13155 0
O43516 Q9BW27 0
O43516 Q9BPX3 0
O43516 P54274 0
O43516 P35244 0
O43516 P68104 0
O43516 P15923 0
O43516 Q9UBQ5 0
O43516 P42356 0
O43516 P62841 0
O43516 Q14103 0
O43516 O75712 0
O43516 P12004 0
O43516 Q07817 0
O43516 Q15543 0
O43516 P42701 0
O43516 P50991 0
O43516 P52630 0
O43516 Q0VG06 0
O43516 P62081 0
O43516 P23396 0
O43516 Q9Y2L1 0
O43516 O75150 0
O43516 Q9Y6R4 0
O43516 O43556 0
O43516 Q96JB8 0
O43516 P52294 0
O43516 O95425 0
O43516 P49916 0
O43516 Q99575 0
O43516 Q92777 0
O43516 O94763 0
O43516 Q676U5 0
O43516 Q14152 0
O43516 P49758 0
O43516 Q9Y3E7 0
O43516 Q00653 0
O43516 P01100 0
O43516 Q9Y618 0
O43516 P63279 0
O43516 Q9P0M6 0
O43516 Q16533 0
O43516 P62701 0
O43516 O75164 0
O43516 P16104 0
O43516 Q9GZX9 0
O43516 P60468 0
O43516 Q9NPI8 0
O43516 P35249 0
O43516 P08708 0
O43516 O43524 0
O43516 P63261 0
O43516 O60271 0
O43516 Q02539 0
O43516 P41002 0
O43516 Q86XK2 0
O43516 Q9UHA3 0
O43516 Q9Y2A7 0
O43516 Q9Y333 0
O43516 Q8IUR7 0
O43516 Q9Y2T2 0
O43516 Q7L2H7 0
O43516 Q99613 0
O43516 P62891 0
O43516 Q99665 0
O43516 Q8N684 0
O43516 Q8TAQ2 0
O43516 Q9H4B7 0
O43516 Q9ULZ2 0
O43516 Q14444 0
O43516 Q08945 0
O43516 Q13347 0
O43516 Q99963 0
O43516 P06400 0
O43516 Q12788 0
O43516 Q13428 0
O43516 P22681 0
O43516 Q69YN4 0
O43516 P62910 0
O43516 Q9HAU4 0
O43516 Q8NFZ0 0
O43516 P11831 0
O43516 Q9Y6I3 0
O43516 P46736 0
O43516 Q9HBI1 0
O43516 Q06587 0
O43516 P46777 0
O43516 Q15596 0
O43516 Q68EM7 0
O43516 P07737 0
O43516 Q96FF9 0
O43516 Q969H0 0
O43516 Q9H3P2 0
O43516 O60506 0
O43516 P46783 0
O43516 Q9Y5K6 0
O43516 P07910 0
O43516 Q13363 0
O43516 Q15369 0
O43516 P24864 0
O43516 P61006 0
O43516 Q86XR7 0
O43516 Q15370 0
O43516 Q96EB6 0
O43516 P19438 0
O43516 P62753 0
O43516 P29474 0
O43516 P19838 0
O43516 P62308 0
O43516 P40763 0
O43516 Q969R5 0
O43516 Q92620 0
O43516 Q9NW38 0
O43516 P28799 0
O43516 P41743 0
O43516 Q00597 0
O43516 Q8NFZ5 0
O43516 P01106 0
O43516 P62847 0
O43516 Q92896 0
O43516 Q13418 0
O43516 Q03431 0
O43516 Q9HC52 0
O43516 O95218 0
O43516 Q9Y383 0
O43516 Q9H0E3 0
O43516 Q92828 0
O43516 Q99728 0
O43516 Q13393 0
O43516 Q13619 0
O43516 P49450 0
O43516 Q04917 0
O43516 P43694 0
O43516 Q14686 0
O43516 P12277 0
O43516 Q12996 0
O43516 O75821 0
O43516 Q13535 0
O43516 Q969H4 0
O43516 P24928 0
O43516 P01137 0
O43516 Q99848 0
O43516 P27695 0
O43516 Q16514 0
O43516 Q6P2E9 0
O43516 Q7Z412 0
O43516 P60900 0
O43516 O95251 0
O43516 Q15024 0
O43516 Q9NPI6 0
O43516 P29590 0
O43516 Q9Y6K9 0
O43516 P63220 0
O43516 P52272 0
O43516 Q9Y2J4 0
O43516 Q8WXI9 0
O43516 P06748 0
O43516 Q14181 0
O43516 Q15545 0
O43516 Q13671 0
O43516 P10155 0
O43516 P61964 0
O43516 Q9H444 0
O43516 Q9H160 0
O43516 Q9NY27 0
O43516 Q9NRG0 0
O43516 Q9Y232 0
O43516 P60866 0
O43516 Q96EB1 0
O43516 P82279 0
O43516 Q9UKL0 0
O43516 Q99417 0
O43516 P62993 0
O43516 P30876 0
O43516 Q13547 0
O43516 P57678 0
O43516 Q92794 0
O43516 P62140 0
O43516 Q9BRG1 0
O43516 P49336 0
O43516 Q13158 0
O43516 Q92466 0
O43516 Q92750 0
O43516 Q5XUX0 0
O43516 P04053 0
O43516 Q6P1K2 0
O43516 P68363 0
O43516 P40429 0
O43516 Q14511 0
O43516 P23458 0
O43516 P52292 0
O43516 Q96T23 0
O43516 P50914 0
O43516 Q92882 0
O43516 O95835 0
O43516 P24941 0
O43516 Q13098 0
O43516 P07199 0
O43516 Q01201 0
O43516 Q9Y6A5 0
O43516 Q00341 0
O43516 Q9NV70 0
O43516 P01111 0
O43516 Q99638 0
O43516 Q969S2 0
O43516 P62829 0
O43516 Q8N5C8 0
O43516 Q13200 0
O43516 Q8IYD8 0
O43516 Q8N726 0
O43516 Q05048 0
O43516 Q9UER7 0
O43516 Q13368 0
O43516 Q99558 0
O43516 P26368 0
O43516 Q15628 0
O43516 Q8WUM0 0
O43516 P41279 0
O43516 Q8IVI9 0
O43516 O94913 0
O43516 Q13330 0
O43516 Q9HCU9 0
O43516 Q92556 0
O43516 Q09472 0
O43516 Q14118 0
O43516 P15056 0
O43516 Q4LE39 0
O43516 P23467 0
O43516 Q8NI35 0
O43516 Q99873 0
O43516 P30279 0
O43516 Q9H7L9 0
O43516 P46781 0
O43516 P22694 0
O43516 Q9HCE1 0
O43516 Q9H633 0
O43516 Q99627 0
O43516 P05387 0
O43516 O95696 0
O43516 Q13472 0
O43516 Q86VW2 0
O43516 Q4G0F5 0
O43516 P38936 0
O43516 Q15393 0
O43516 P83731 0
O43516 Q02880 0
O43516 O60885 0
O43516 Q6R327 0
O43516 P49721 0
O43516 P51003 0
O43516 Q02241 0
O43516 P13861 0
O43516 Q9NWX5 0
O43516 P26196 0
O43516 P47914 0
O43516 Q9UDY8 0
O43516 P16234 0
O43516 P39748 0
O43516 Q92629 0
O43516 Q6T4P5 0
O43516 Q8WXK4 0
O43516 Q9BS16 0
O43516 Q14191 0
O43516 Q13501 0
O43516 Q99879 0
O43516 P47756 0
O43516 P08588 0
O43516 P59768 0
O43516 P46779 0
O43516 Q15233 0
O43516 O43542 0
O43516 P52657 0
O43516 Q14978 0
O43516 P11387 0
O43516 Q9UBC3 0
O43516 Q15796 0
O43516 Q92613 0
O43516 O60231 0
O43516 P11717 0
O43516 P32780 0
O43516 Q99496 0
O43516 P15880 0
O43516 Q9BVC4 0
O43516 Q13617 0
O43516 O95359 0
O43516 P40227 0
O43516 Q9HB75 0
O43516 Q13610 0
O43516 Q96B26 0
O43516 P49368 0
O43516 Q6P1M3 0
O43516 Q96JP5 0
O43516 P08235 0
O43516 O75534 0
O43516 O95295 0
O43516 P08581 0
O43516 Q9UJW3 0
O43516 Q9NW13 0
O43516 Q7L5Y9 0
O43516 Q64663 0
O43516 Q96QK1 0
O43516 P29460 0
O43516 Q9UIM3 0
O43516 Q59EJ3 0
O43516 Q13105 0
O43516 P62875 0
O43516 Q15287 0
O43516 P05107 0
O43516 Q969G3 0
O43516 Q13283 0
O43516 P35268 0
O43516 Q9H9Q2 0
O43516 P62851 0
O43516 P98161 0
O43516 P19447 0
O43516 Q9UM13 0
O43516 P12643 0
O43516 Q8IXH7 0
O43516 Q96KQ7 0
O43516 P62854 0
O43516 Q16787 0
O43516 O75496 0
O43516 Q15052 0
O43516 Q9NUP9 0
O43516 Q03188 0
O43516 O94805 0
O43516 O75832 0
O43516 P61513 0
O43516 Q9NXR7 0
O43516 Q99996 0
O43516 P18887 0
O43516 Q9HD42 0
O43516 Q9H9H4 0
O43516 P54132 0
O43516 Q9NR30 0
O43516 Q9UPZ3 0
O43516 P42684 0
O43516 Q9NUW8 0
O43516 O95059 0
O43516 Q07021 0
O43516 P27540 0
O43516 P07948 0
O43516 P59998 0
O43516 P28066 0
O43516 Q01780 0
O43516 Q9Y265 0
O43516 Q12778 0
O43516 Q16401 0
O43516 P11142 0
O43516 Q9HAF1 0
O43516 Q9UKB1 0
O43516 Q9ULG1 0
O43516 P14635 0
O43516 P47755 0
O43516 Q9HBM6 0
O43516 Q71F23 0
O43516 Q96S59 0
O43516 Q9BZZ5 0
O43516 Q6IBW4 0
O43516 Q9H3R5 0
O43516 Q16585 0
O43516 O75478 0
O43516 Q53TQ3 0
O43516 O43707 0
O43516 Q9NZ70 0
O43516 Q02952 0
O43516 P28482 0
O43516 Q09028 0
O43516 P27348 0
O43516 Q9UBW8 0
O43516 Q9UBT2 0
O43516 P46778 0
O43516 P35869 0
O43516 Q86U86 0
O43516 Q92769 0
O43516 O75376 0
O43516 Q8N2Z9 0
O43516 Q9UBB5 0
O43516 P50750 0
O43516 P40337 0
O43516 P62424 0
O43516 P18858 0
O43516 O75822 0
O43516 P62750 0
O43516 Q9UKT8 0
O43516 P16885 0
O43516 Q9H6S1 0
O43516 Q14980 0
O43516 Q5RKV6 0
O43516 Q8WX92 0
O43516 Q6STE5 0
O43516 P51858 0
O43516 Q7L2Z9 0
O43516 Q12905 0
O43516 Q9NUX5 0
O43516 Q5VTR2 0
O43516 O43791 0
O43516 P99999 0
O43516 P78345 0
O43516 Q9P287 0
O43516 Q6PD62 0
O43516 P15036 0
O43516 P62158 0
O43516 Q9BXJ9 0
O43516 P20700 0
O43516 Q9BRX5 0
O43516 P30153 0
O43516 O60264 0
O43516 P12755 0
O43516 Q9Y5B9 0
O43516 Q13618 0
O43516 P56945 0
O43516 Q6WN34 0
O43516 O94829 0
O43516 P10600 0
O43516 P62306 0
O43516 O75170 0
O43516 Q8N257 0
O43516 Q96FI4 0
O43516 Q9GZT9 0
O43516 P21802 0
O43516 Q13352 0
O43516 Q71U36 0
O43516 P63000 0
O43516 P35250 0
O43516 Q9BYG5 0
O43516 P37108 0
O43516 Q9H081 0
O43516 Q15554 0
O43516 P29279 0
O43516 P29083 0
O43516 P59780 0
O43516 Q9NUG6 0
O43516 P62826 0
O43516 Q16236 0
O43516 Q9NYB0 0
O43516 P36507 0
O43516 P21796 0
O43516 P01116 0
O43516 Q15075 0
O43516 Q92599 0
O43516 P98177 0
O43516 Q9BXM7 0
O43516 Q8IUQ4 0
O43516 O95777 0
O43516 Q8IXI1 0
O43516 Q9UNL4 0
O43516 P15498 0
O43516 P62263 0
O43516 Q14192 0
O43516 Q01094 0
O43516 Q9H9B1 0
O43516 P05412 0
O43516 P62333 0
O43516 P31946 0
O43516 O95163 0
O43516 P05141 0
O43516 Q5SXM2 0
O43516 Q9H0H5 0
O43516 Q9UBE8 0
O43516 Q08999 0
O43516 O95452 0
O43516 P35968 0
O43516 P23229 0
O43516 P60842 0
O43516 Q8WUW1 0
O43516 Q14714 0
O43516 Q8TDH9 0
O43516 Q96CF2 0
O43516 P56545 0
O43516 Q16576 0
O43516 Q9BUB5 0
O43516 Q9BZH6 0
O43516 P17252 0
O43516 P61981 0
O43516 P25786 0
O43516 P52948 0
O43516 Q92804 0
O43516 P37275 0
O43516 Q7L2E3 0
O43516 P53805 0
O43516 P25963 0
O43516 O43561 0
O43516 Q9UPN7 0
O43516 P25054 0
O43516 P25686 0
O43516 Q8N3C0 0
O43516 P62877 0
O43516 P26358 0
O43516 P56537 0
O43516 O95405 0
O43516 P28340 0
O43516 Q29RF7 0
O43516 P49411 0
O43516 Q9H074 0
O43516 P24522 0
O43516 Q9UBU8 0
O43516 Q01970 0
O43516 Q14202 0
O43516 Q9Y4K3 0
O43516 O60645 0
O43516 Q9Y230 0
O43516 Q96IY1 0
O43516 P42575 0
O43516 P55884 0
O43516 P20749 0
O43516 Q8TAG9 0
O43516 Q9GZS1 0
O43516 Q13094 0
O43516 P46199 0
O43516 P40937 0
O43516 Q96BT3 0
O43516 O75771 0
O43516 P67809 0
O43516 P15170 0
O43516 P51787 0
O43516 P23528 0
O43516 Q9Y6W5 0
O43516 Q92667 0
O43516 Q9UIS9 0
O43516 P84022 0
O43516 Q6WCQ1 0
O43516 Q9ULX6 0
O43516 Q02410 0
O43516 P61353 0
O43516 P62277 0
O43516 P35606 0
O43516 Q96H20 0
O43516 P62191 0
O43516 P33778 0
O43516 Q9NQT4 0
O43516 Q9ULD4 0
O43516 Q96KP1 0
O43516 Q9BZK7 0
O43516 P78347 0
O43516 P84098 0
O43516 Q99966 0
O43516 O75817 0
O43516 Q9UKF6 0
O43516 Q9UL15 0
O43516 Q9Y6J0 0
O43516 P62318 0
O43516 Q86W51 0
O43516 O95613 0
O43516 Q9NRH3 0
O43516 P52907 0
O43516 Q8N668 0
O43516 Q96T58 0
O43516 Q9UL46 0
O43516 Q15019 0
O43516 Q12824 0
O43516 P34932 0
O43516 Q6QNY0 0
O43516 Q4VCS5 0
O43516 P16298 0
O43516 Q01081 0
O43516 Q9NQ66 0
O43516 Q96H22 0
O43516 Q9NP66 0
O43516 P20226 0
O43516 Q9NYJ8 0
O43516 Q14186 0
O43516 P35998 0
O43516 P14678 0
O43516 O75970 0
O43516 P47897 0
O43516 Q9UIW2 0
O43516 O95999 0
O43516 Q9UHD9 0
O43516 Q68CP9 0
O43516 P52434 0
O43516 Q08499 0
O43516 P62269 0
[truncated: 12,952,538 more chars]
